# Supplementary material for: Protein absorption in the zebrafish gut is regulated by interactions between lysosome rich enterocytes and the microbiome
Source: eLife. 2025 Mar 13;13:RP100611. doi: 10.7554/eLife.100611 (PMC11906160; doi:10.7554/eLife.100611)
Supplement: Supplementary file 1. [file elife-100611-supp1.zip › Supplementary File 1.xlsx]

## Sheet: Read me
This table includes marker genes for each cluster in the GF dataset.
The Findmarkers function in the Seurat package was used to generate these lists of marker genes.
Columns
A) Genes with positive LOG2FC values are marker genes for the cluster
B) pct.1 is the percentage of cells in the cluster that express the gene
C) pct.2 is the percentage of cells in other clusters that express the gene
D) padj is the adjusted p-value with bonferonni correction against other genes in the dataset
PEC1 and PEC2 stand for "Pharynx, esophagus, cloaca" 1 and 2

## Sheet: Anterior LREs
gene	p_val	avg_log2FC	pct.1	pct.2	p_val_adj
CU499336.2	1.63512e-146	5.46891	0.298	0.009	3.01287e-142
ctsbb	5.70854e-115	3.34254	0.847	0.152	1.05185e-110
fabp6	8.76097e-108	3.52721	1	0.308	1.6143e-103
ctsl.1	1.28373e-97	4.05594	1	0.37	2.3654e-93
epdl2	1.69682e-86	4.12845	1	0.553	3.12655e-82
dab2	5.01434e-73	3.87391	0.473	0.066	9.23941e-69
ifi30	4.50228e-71	4.26245	0.55	0.097	8.29591e-67
lgmn	7.50753e-59	3.65143	0.702	0.207	1.38334e-54
ctsh	3.87392e-53	3.48945	0.565	0.135	7.13808e-49
lgals2b	4.96692e-50	1.47	1	0.883	9.15204e-46
grn1	1.34322e-46	2.83581	0.695	0.248	2.47502e-42
si:dkey-45h7.1	2.53421e-42	5.23992	0.168	0.013	4.66954e-38
tmigd1	2.68366e-40	2.35819	0.473	0.108	4.94492e-36
naga	8.17853e-38	2.8069	0.595	0.206	1.50698e-33
tdo2b	9.4432e-37	3.27217	0.412	0.095	1.74e-32
ctsz	1.33553e-36	3.75859	0.412	0.099	2.46084e-32
tm4sf4	3.30219e-35	-3.59566	0.176	0.723	6.08462e-31
si:dkey-28n18.9	1.56122e-34	3.27429	0.344	0.069	2.8767e-30
fuca1.1	2.29882e-34	3.96218	0.298	0.054	4.2358e-30
zgc:110239	1.93449e-32	3.50257	0.29	0.053	3.56448e-28
fabp2	2.45691e-32	-5.08264	0.046	0.619	4.5271e-28
scpep1	5.50433e-31	2.90455	0.405	0.103	1.01423e-26
chia.2	5.69227e-30	-4.97053	0.084	0.619	1.04886e-25
fabp1b.1	2.76048e-29	-4.54404	0.046	0.594	5.08646e-25
s100a10a	2.94543e-29	1.42511	0.908	0.68	5.42725e-25
pttg1ipb	8.59733e-29	3.08826	0.344	0.082	1.58414e-24
cpvl	1.29207e-28	1.70418	0.45	0.128	2.38078e-24
krt92	3.22401e-28	1.53817	0.878	0.651	5.94055e-24
klf6a	2.10824e-26	-2.23327	0.183	0.714	3.88464e-22
stoml3b	2.35199e-26	-3.11182	0.168	0.654	4.33378e-22
folr	7.90471e-26	2.46527	0.573	0.257	1.45652e-21
apobb.1	1.11495e-25	-5.35823	0.031	0.527	2.05441e-21
mknk2b	1.17509e-24	-1.87461	0.206	0.727	2.16523e-20
apoa4b.1	2.05939e-24	-3.26609	0.122	0.595	3.79462e-20
hsp90aa1.2	1.19159e-22	-2.40129	0.389	0.811	2.19562e-18
afp4.1	1.35444e-21	-4.32323	0.046	0.491	2.49568e-17
aldh9a1a.1	1.42874e-21	2.01814	0.702	0.491	2.6326e-17
npc2	3.1597e-21	2.61917	0.595	0.346	5.82206e-17
apoc2	4.69016e-21	-4.42676	0.015	0.457	8.64209e-17
cox7a1	9.09212e-21	3.55612	0.29	0.079	1.67531e-16
snx2	1.08316e-20	3.85613	0.176	0.03	1.99584e-16
si:dkey-188i13.10	1.221e-20	3.83124	0.221	0.047	2.24981e-16
rpl39	6.85459e-20	0.808621	0.985	0.896	1.26303e-15
gstp1	7.33855e-20	1.70985	0.74	0.561	1.3522e-15
insig1	1.12984e-19	-3.87226	0.031	0.454	2.08184e-15
tmsb1	1.79639e-19	-2.3617	0.13	0.571	3.31003e-15
slc10a2	1.8465e-19	2.87922	0.183	0.034	3.40237e-15
ucp1	3.63911e-19	-3.96894	0.046	0.46	6.70542e-15
dnajb1b	2.23702e-18	-2.01135	0.313	0.739	4.12193e-14
sb:cb1058	2.56329e-18	-3.3616	0.038	0.439	4.72312e-14
faxdc2	2.77138e-18	-5.72953	0.015	0.406	5.10654e-14
apoa4b.2.1	3.18411e-18	-3.60175	0.053	0.454	5.86703e-14
rbp2a	3.55273e-18	-4.40404	0.023	0.418	6.54625e-14
rsrp1	7.28821e-18	-1.18196	0.397	0.835	1.34293e-13
idh2	2.27281e-17	2.74844	0.427	0.192	4.18789e-13
apoc1	2.78287e-17	-3.95859	0.038	0.423	5.12772e-13
pdcd4b	4.90196e-17	-2.7287	0.069	0.47	9.03235e-13
ubb	1.59696e-16	-1.26043	0.466	0.831	2.94256e-12
rab32b	2.11894e-16	4.28071	0.061	0.005	3.90437e-12
alas1	4.35475e-16	-1.67828	0.122	0.524	8.02406e-12
vil1	4.72894e-16	-1.53374	0.267	0.651	8.71355e-12
ldha	5.4397e-16	-6.26659	0.008	0.358	1.00232e-11
rpl17	2.06779e-15	0.76153	0.931	0.821	3.81011e-11
dedd1	2.34799e-15	-1.73085	0.145	0.547	4.32641e-11
chs1	2.89544e-15	-3.18064	0.053	0.409	5.33513e-11
eif4ebp3l	3.07932e-15	2.47875	0.481	0.264	5.67395e-11
apoa1a	8.51694e-15	-2.16949	0.229	0.571	1.56933e-10
si:ch211-222l21.1	2.02e-14	-3.03476	0.053	0.402	3.72206e-10
zgc:110366	2.11876e-14	4.08236	0.145	0.029	3.90403e-10
ldlra	2.96375e-14	-1.92017	0.046	0.394	5.461e-10
hsp70.2	3.13906e-14	-1.86644	0.366	0.721	5.78404e-10
icn	3.98474e-14	-5.08479	0.137	0.473	7.34229e-10
rplp0	4.09675e-14	0.731227	0.924	0.851	7.54867e-10
cyp3c3	6.35843e-14	-1.26252	0.397	0.735	1.1716e-09
hsp70.1	6.61778e-14	-2.13138	0.282	0.651	1.21939e-09
hsp70l	1.06647e-13	-2.51937	0.313	0.644	1.96508e-09
igfbp1a	1.17217e-13	1.02665	0.603	0.338	2.15983e-09
glsb	1.32421e-13	-3.42828	0.023	0.345	2.43998e-09
sgpl1	1.43283e-13	-1.51936	0.061	0.393	2.64014e-09
slc25a5	1.67022e-13	0.80136	0.954	0.928	3.07755e-09
cubn	1.89026e-13	2.71629	0.13	0.025	3.483e-09
rps15a	2.00599e-13	0.671498	0.962	0.846	3.69623e-09
sat1a.1	2.09878e-13	-1.62651	0.282	0.631	3.8672e-09
atf3	2.18828e-13	-1.13563	0.595	0.845	4.03213e-09
rpl12	2.54633e-13	0.802555	0.916	0.852	4.69187e-09
ogdha	3.32672e-13	-1.3561	0.092	0.449	6.12981e-09
cd36	5.72059e-13	-7.89398	0	0.294	1.05408e-08
chia.1	6.11659e-13	-8.84499	0	0.293	1.12704e-08
chmp4ba	8.76384e-13	-2.24144	0.076	0.404	1.61483e-08
dpp7	9.21158e-13	3.81921	0.198	0.058	1.69733e-08
aoc1	9.97109e-13	-7.77454	0	0.289	1.83727e-08
rpl10a	1.02805e-12	0.746922	0.863	0.792	1.89429e-08
slc15a1b	1.04059e-12	-4.39427	0.008	0.303	1.9174e-08
rpl7	1.2544e-12	0.695324	0.901	0.839	2.31135e-08
rpl18	1.28111e-12	0.740216	0.87	0.781	2.36058e-08
mtdha	1.31395e-12	-1.31684	0.115	0.468	2.42109e-08
myo1b	1.36456e-12	-3.14316	0.023	0.325	2.51434e-08
jund	1.44358e-12	-1.01213	0.305	0.704	2.65994e-08
irs2b	1.52009e-12	-2.12074	0.061	0.386	2.80092e-08
zgc:153911	1.5327e-12	-1.94791	0.084	0.416	2.82415e-08
atp10d	1.548e-12	-1.88089	0.084	0.414	2.85235e-08
apoeb	1.97249e-12	-1.85046	0.176	0.507	3.63451e-08
ppp1r15a	2.66474e-12	-2.0668	0.053	0.372	4.91005e-08
rpl35	2.72381e-12	0.855443	0.878	0.79	5.0189e-08
crebzf	3.43132e-12	-1.96873	0.092	0.414	6.32254e-08
BX548011.2	3.60348e-12	-1.0827	0.298	0.681	6.63978e-08
tsc22d1	4.4113e-12	-1.74939	0.061	0.377	8.12826e-08
atf4b	5.68546e-12	-1.43388	0.229	0.582	1.0476e-07
tm4sf5	5.70841e-12	-4.65621	0.015	0.296	1.05183e-07
bhlhe40	5.99431e-12	-2.02733	0.084	0.404	1.10451e-07
cdaa	6.00214e-12	3.40929	0.137	0.031	1.10595e-07
il6st	7.02221e-12	-2.69576	0.053	0.356	1.29391e-07
tcnba	7.4144e-12	-6.06132	0.046	0.338	1.36618e-07
adipor2	7.73793e-12	-1.15617	0.084	0.414	1.42579e-07
FO704772.3	8.07223e-12	-0.683105	0.176	0.554	1.48739e-07
si:zfos-943e10.1	8.71509e-12	-2.03472	0.053	0.366	1.60584e-07
ARF5	9.44964e-12	-1.25656	0.473	0.766	1.74119e-07
ddx21	1.0418e-11	-0.97194	0.221	0.617	1.91963e-07
C19H6orf62	1.06222e-11	-1.33609	0.115	0.447	1.95725e-07
irs2a	1.18106e-11	-2.05145	0.069	0.37	2.17622e-07
amn	1.32721e-11	2.66715	0.13	0.028	2.44551e-07
zgc:153968	1.51448e-11	-1.7025	0.115	0.441	2.79058e-07
ncor2	1.52875e-11	-1.16407	0.115	0.456	2.81687e-07
hmgcs1	1.53506e-11	-2.80698	0.038	0.329	2.82851e-07
ctsa	1.59971e-11	3.05979	0.244	0.088	2.94762e-07
abcc2	1.89667e-11	-1.35942	0.153	0.485	3.4948e-07
apoea	1.92398e-11	-8.35134	0	0.263	3.54513e-07
atox1	1.92687e-11	2.94055	0.328	0.154	3.55045e-07
htatip2	1.94287e-11	-1.27649	0.107	0.436	3.57994e-07
zgc:158463	2.07442e-11	-1.01454	0.939	0.986	3.82233e-07
dhrs13l1	2.17379e-11	-4.16044	0.008	0.276	4.00543e-07
ier5	2.50335e-11	-1.00579	0.252	0.636	4.61268e-07
aqp8a.2	2.73088e-11	-5.62328	0.008	0.271	5.03192e-07
atp6v0ca	3.0513e-11	1.50163	0.588	0.475	5.62232e-07
tpte	3.07862e-11	2.21993	0.214	0.068	5.67266e-07
pabpc1a	5.54043e-11	-0.78507	0.359	0.741	1.02088e-06
dap1b.1	5.5777e-11	1.90314	0.412	0.224	1.02775e-06
lrp2b	5.58673e-11	1.8011	0.221	0.071	1.02941e-06
wsb1	6.58223e-11	-2.40452	0.038	0.317	1.21284e-06
acot19	7.09348e-11	-1.70451	0.099	0.402	1.30704e-06
tspan34	7.21561e-11	1.96605	0.282	0.111	1.32955e-06
cyp51	8.37725e-11	-5.18608	0.008	0.262	1.54359e-06
zfand5b	8.81414e-11	-1.10474	0.13	0.465	1.62409e-06
si:ch73-1a9.3	1.16411e-10	-2.60155	0.092	0.386	2.145e-06
txnrd3	1.45941e-10	-1.12744	0.153	0.491	2.6891e-06
rbm39a	1.46617e-10	-0.933582	0.122	0.453	2.70156e-06
si:dkey-194e6.1	1.46764e-10	2.90166	0.122	0.028	2.70427e-06
f11r.1	1.49532e-10	-1.95993	0.092	0.387	2.75528e-06
cyp2aa12	1.52841e-10	-3.52173	0.023	0.279	2.81624e-06
mttp	1.74381e-10	-4.67278	0.008	0.256	3.21314e-06
ENSDARG00000012458	2.02087e-10	-1.27673	0.13	0.444	3.72365e-06
hnrnpa0b	2.11957e-10	-1.07212	0.237	0.58	3.90552e-06
nme2b.1	2.28765e-10	0.734948	0.847	0.8	4.21523e-06
mat2aa	2.33393e-10	-2.64357	0.053	0.322	4.3005e-06
nocta	3.02421e-10	-1.01921	0.153	0.48	5.57241e-06
pim1	3.04366e-10	-1.48649	0.13	0.438	5.60825e-06
serbp1a	4.05822e-10	-0.745078	0.427	0.756	7.47768e-06
hspa8	4.14672e-10	-0.509268	0.878	0.966	7.64075e-06
rbm5	4.17057e-10	-1.72819	0.069	0.35	7.68468e-06
zgc:158846	4.25508e-10	-1.11915	0.267	0.584	7.8404e-06
glud1b	4.30797e-10	-1.82705	0.084	0.367	7.93787e-06
si:dkey-16l2.20	4.41016e-10	-1.77798	0.145	0.434	8.12616e-06
hmgcra	4.54793e-10	-7.34598	0	0.234	8.38002e-06
ppp1r9alb	4.80741e-10	-1.00009	0.153	0.475	8.85813e-06
bco1	4.9778e-10	-3.21151	0.038	0.289	9.17209e-06
tmem131	5.9773e-10	-1.99473	0.061	0.329	1.10138e-05
ctsla	6.92695e-10	-0.661307	0.344	0.721	1.27636e-05
cyp2k6.1	7.53543e-10	2.68989	0.16	0.047	1.38848e-05
ace2	7.65836e-10	-1.25572	0.145	0.436	1.41113e-05
ptprfb	7.78615e-10	-2.02451	0.031	0.286	1.43468e-05
f2rl1.2	9.56103e-10	-3.85017	0.015	0.251	1.76171e-05
ahcy	9.75887e-10	1.69233	0.511	0.382	1.79817e-05
si:ch211-139a5.9	1.11414e-09	1.52803	0.267	0.108	2.05291e-05
midn	1.2326e-09	-0.725808	0.328	0.695	2.27119e-05
atp1a1a.1	1.28151e-09	-1.03551	0.221	0.556	2.36131e-05
fosb	1.30262e-09	-0.859594	0.389	0.736	2.40021e-05
ahsa1b	1.32877e-09	-1.77056	0.069	0.335	2.44839e-05
agmo	1.4907e-09	-1.58071	0.069	0.334	2.74676e-05
epn1	1.6448e-09	-1.34438	0.084	0.361	3.0307e-05
kmo	1.77425e-09	2.1913	0.275	0.121	3.26923e-05
creb3l3a	2.01097e-09	-2.50943	0.023	0.262	3.70542e-05
jmjd1cb	2.08401e-09	-1.68863	0.061	0.324	3.83999e-05
tfeb	2.13724e-09	2.94679	0.092	0.018	3.93807e-05
id2a	2.24397e-09	-2.2256	0.046	0.294	4.13474e-05
rab10	2.51731e-09	-0.939894	0.145	0.457	4.6384e-05
cyp3c4	2.68012e-09	-2.55161	0.023	0.259	4.93839e-05
krt18a.1	2.83565e-09	0.535779	0.672	0.461	5.22498e-05
pfkfb3	2.96417e-09	-1.21837	0.153	0.445	5.46178e-05
myrfl	3.07714e-09	-2.71817	0.023	0.256	5.66994e-05
ncl	3.14796e-09	-1.05282	0.183	0.506	5.80044e-05
rtn4b	3.34901e-09	-1.88602	0.038	0.281	6.17089e-05
stip1	3.36954e-09	-2.13165	0.061	0.313	6.20872e-05
myh9b	3.46893e-09	-2.80847	0.038	0.276	6.39185e-05
ablim1b	3.56235e-09	-1.29087	0.13	0.415	6.56399e-05
clk4a	3.63937e-09	-1.02721	0.16	0.469	6.70591e-05
rab11fip1a	3.64584e-09	-6.98042	0	0.214	6.71782e-05
mid1ip1b	3.71021e-09	-2.40222	0.046	0.286	6.83643e-05
phactr4a	3.86076e-09	-1.11338	0.198	0.503	7.11384e-05
gatm	4.20764e-09	-2.14981	0.031	0.268	7.75299e-05
klf7b	4.30304e-09	-1.57782	0.084	0.352	7.92879e-05
srrm1	4.76547e-09	-0.922824	0.145	0.453	8.78086e-05
ggps1	4.78886e-09	-0.593576	0.13	0.416	8.82395e-05
acsl4a	5.1767e-09	-2.81983	0.038	0.268	9.53859e-05
RPL37A	5.21524e-09	0.498764	0.954	0.887	9.6096e-05
apoa4b.2	5.35453e-09	-7.58992	0	0.21	9.86625e-05
hspa5	5.3895e-09	-0.888	0.435	0.745	9.9307e-05
ptmaa	5.64099e-09	-2.84779	0.038	0.269	0.000103941
ociad2	5.71917e-09	-4.60609	0.008	0.223	0.000105381
si:dkey-240h12.3	5.76365e-09	-3.19119	0.015	0.238	0.000106201
aff4	6.12486e-09	-1.24939	0.107	0.381	0.000112857
bag3	6.29394e-09	-5.29895	0.008	0.221	0.000115972
pdlim1	6.49956e-09	-0.959572	0.16	0.462	0.000119761
NPC1L1	6.82429e-09	-4.31675	0.008	0.222	0.000125744
ppp1r12a	7.10821e-09	-2.7557	0.023	0.246	0.000130976
kifc3	7.25368e-09	-1.60085	0.13	0.4	0.000133656
ckbb	7.36595e-09	1.75803	0.473	0.333	0.000135725
klf3	7.54978e-09	-0.990709	0.153	0.439	0.000139112
arhgap5	7.88879e-09	-0.841359	0.16	0.464	0.000145359
elmsan1b	8.00245e-09	-1.49232	0.115	0.386	0.000147453
ier2a	9.77811e-09	-1.32382	0.168	0.458	0.000180172
csnk1a1	1.05233e-08	-0.757661	0.198	0.518	0.000193903
slc43a2b	1.10491e-08	-1.309	0.053	0.296	0.00020359
CABZ01080568.1	1.12309e-08	-1.47029	0.122	0.395	0.000206941
ppl	1.14279e-08	-1.97875	0.061	0.306	0.000210571
dhcr7	1.14881e-08	-4.82554	0.008	0.215	0.000211679
ctnna1	1.17302e-08	-2.63769	0.015	0.229	0.00021614
anpepa	1.17636e-08	-0.872668	0.26	0.559	0.000216756
sqstm1	1.1842e-08	-1.08641	0.305	0.611	0.000218201
ces2b	1.19205e-08	-3.43883	0.015	0.229	0.000219647
acin1a	1.25027e-08	-0.868615	0.214	0.532	0.000230376
maff	1.2578e-08	-1.1861	0.107	0.379	0.000231763
junbb	1.28163e-08	-1.27705	0.29	0.595	0.000236154
rpl10	1.28183e-08	0.561876	0.863	0.811	0.000236191
hsp90b1	1.31878e-08	-1.18501	0.237	0.531	0.000242999
pleca	1.36743e-08	-2.702	0.031	0.253	0.000251963
tpi1b	1.37272e-08	-1.31109	0.107	0.376	0.000252938
fa2h	1.39695e-08	-0.593949	0.267	0.632	0.000257401
rnf10	1.39831e-08	-1.49987	0.084	0.341	0.000257653
rpl26	1.40785e-08	1.06608	0.634	0.557	0.00025941
tdo2a	1.45099e-08	2.6949	0.198	0.075	0.000267359
atp6v0e1	1.4712e-08	1.8394	0.427	0.284	0.000271083
errfi1a	1.48848e-08	-2.00722	0.046	0.278	0.000274268
man1a1	1.58208e-08	-1.50969	0.053	0.293	0.000291514
ano9b	1.71104e-08	-0.896376	0.099	0.357	0.000315277
entpd8	1.76001e-08	-1.98203	0.053	0.29	0.000324299
rhoab	1.91017e-08	-0.983645	0.153	0.438	0.000351967
pnp6	1.98278e-08	3.3515	0.053	0.008	0.000365348
foxp4	2.01714e-08	-2.60496	0.038	0.262	0.000371678
acsl5	2.01952e-08	-2.6725	0.008	0.212	0.000372117
mt-cyb	2.07481e-08	0.486523	1	0.995	0.000382305
galnt7	2.09109e-08	-6.61507	0	0.197	0.000385305
seta	2.13054e-08	-6.99677	0	0.197	0.000392574
ktn1	2.1345e-08	-1.23719	0.076	0.32	0.000393303
dnmbp	2.14962e-08	-1.09275	0.099	0.353	0.000396089
txn	2.16173e-08	-1.37077	0.145	0.419	0.000398321
hspbp1	2.17632e-08	-2.99622	0.023	0.236	0.000401009
eif4g1a	2.18128e-08	-1.83116	0.053	0.291	0.000401922
mtbl	2.18541e-08	3.04047	0.107	0.026	0.000402684
per3	2.27316e-08	-1.30056	0.099	0.359	0.000418852
glrx	2.41039e-08	-1.45807	0.053	0.291	0.000444138
stard14	2.41269e-08	-0.994743	0.206	0.503	0.000444562
eif5a2	2.47666e-08	-0.56537	0.115	0.395	0.00045635
sltm	2.83501e-08	-1.13904	0.092	0.348	0.000522379
zgc:174356	2.87577e-08	2.36148	0.191	0.07	0.00052989
si:dkey-79d12.5	3.08197e-08	-0.90162	0.237	0.55	0.000567883
malrd1	3.26908e-08	-6.50482	0	0.192	0.00060236
nat16l	3.53492e-08	3.90334	0.046	0.006	0.000651344
rpl21	3.71167e-08	0.493215	0.901	0.839	0.000683912
eif3s10	3.91299e-08	-0.730418	0.122	0.396	0.000721008
osbpl2b	4.03745e-08	-1.99803	0.031	0.245	0.00074394
ptmab	4.16331e-08	-1.16412	0.191	0.485	0.000767132
calm3a	4.1726e-08	-0.586625	0.237	0.574	0.000768842
dgat2	4.45569e-08	-4.27802	0.008	0.203	0.000821006
sdr16c5b	4.51132e-08	-3.46856	0.015	0.214	0.000831256
ENSDARG00000071353	4.62083e-08	-1.01244	0.069	0.309	0.000851434
hsp70.3	4.79836e-08	-1.26214	0.603	0.826	0.000884145
rps15	4.87045e-08	0.509832	0.87	0.787	0.000897429
rpl8	4.96396e-08	0.507588	0.908	0.87	0.000914659
eif3c	5.25333e-08	-0.706801	0.061	0.3	0.000967978
slc6a9	5.481e-08	-6.79202	0	0.187	0.00100993
si:ch211-198m17.1	5.69314e-08	-2.21056	0.053	0.274	0.00104902
pnpla6	5.80039e-08	-1.60095	0.053	0.278	0.00106878
si:ch211-160o17.4	5.97361e-08	-1.32183	0.038	0.258	0.0011007
svild	6.48503e-08	-1.75836	0.053	0.279	0.00119493
sf1	6.72898e-08	-1.47401	0.046	0.265	0.00123988
srsf2a	6.86077e-08	-1.65041	0.053	0.272	0.00126417
sptlc2b	7.02368e-08	-2.11945	0.046	0.258	0.00129418
hmgb1a	7.05089e-08	-1.47372	0.137	0.388	0.0012992
lmo7a	7.07321e-08	-0.865014	0.168	0.445	0.00130331
mat2ab	7.21497e-08	-6.66806	0	0.184	0.00132943
dusp1	7.38415e-08	-0.567856	0.198	0.509	0.0013606
cfl1	7.633e-08	-0.508996	0.489	0.782	0.00140646
nfe2l1b	7.93392e-08	-2.43298	0.015	0.212	0.0014619
erbin	8.07307e-08	-1.30567	0.107	0.354	0.00148754
nfkbiab	8.23069e-08	-1.06941	0.168	0.441	0.00151659
abcb4	8.53301e-08	-1.103	0.084	0.327	0.00157229
bco1l	8.81014e-08	-2.82311	0.023	0.222	0.00162336
nr1d2a	8.97616e-08	-2.02486	0.031	0.238	0.00165395
vcp	9.23383e-08	-1.1054	0.069	0.297	0.00170142
cited4a	9.30376e-08	-1.2092	0.099	0.346	0.00171431
C1H4orf33	9.67946e-08	-3.6854	0.008	0.196	0.00178354
si:ch211-196l7.4	9.81655e-08	-1.46954	0.145	0.4	0.0018088
si:ch73-338a16.3	1.06468e-07	4.08416	0.031	0.003	0.00196178
slc25a4	1.06791e-07	4.54835	0.031	0.003	0.00196773
her6	1.07751e-07	-2.40386	0.084	0.307	0.00198543
hdlbpa	1.08045e-07	-0.854092	0.206	0.492	0.00199084
zgc:165573	1.08461e-07	1.72906	0.45	0.328	0.0019985
tspan13a	1.08603e-07	-1.22023	0.046	0.264	0.00200112
gsta.2	1.08663e-07	-2.08212	0.053	0.268	0.00200222
cant1b	1.09846e-07	-2.99446	0.015	0.207	0.00202403
msmo1	1.09966e-07	-1.59227	0.038	0.249	0.00202623
ogdhb	1.10505e-07	-4.75627	0.008	0.192	0.00203616
si:dkey-177p2.6	1.10933e-07	-0.680252	0.282	0.609	0.00204405
klf2b	1.16406e-07	-1.73701	0.038	0.248	0.00214489
ppp2cb	1.20749e-07	-0.364758	0.053	0.276	0.00222492
mao	1.27687e-07	-1.01585	0.053	0.27	0.00235277
rab43	1.31789e-07	-2.68288	0.015	0.207	0.00242835
ube2d1b	1.36164e-07	-0.708989	0.145	0.419	0.00250896
h3f3c	1.36843e-07	-1.66018	0.038	0.247	0.00252147
krt4	1.36923e-07	0.599963	0.809	0.76	0.00252294
pld1b	1.41309e-07	-6.4658	0	0.177	0.00260376
pawr	1.41528e-07	-1.27129	0.099	0.338	0.00260779
cdx1b	1.44553e-07	-0.99917	0.122	0.378	0.00266353
tiparp	1.50344e-07	-1.38629	0.107	0.346	0.00277024
hexb	1.55036e-07	2.47626	0.229	0.103	0.0028567
si:dkey-151g10.6	1.55372e-07	0.342988	1	0.987	0.00286289
golgb1	1.64649e-07	-2.42293	0.031	0.229	0.00303382
rpl23	1.66783e-07	0.409844	0.947	0.892	0.00307314
mapkapk2a	1.70319e-07	-0.881465	0.183	0.469	0.00313829
tet3	1.73535e-07	-1.7771	0.046	0.254	0.00319755
krt97	1.75684e-07	-0.85404	0.183	0.456	0.00323715
pgam1a	1.8717e-07	-2.33345	0.015	0.203	0.0034488
hspa4a	2.00019e-07	-0.786642	0.282	0.577	0.00368555
scarb1	2.04823e-07	-3.04623	0.015	0.201	0.00377407
abca1b	2.07294e-07	-3.01523	0.015	0.2	0.00381961
lrpap1	2.11812e-07	2.80453	0.153	0.053	0.00390284
ralgapa2	2.2009e-07	-0.946539	0.092	0.326	0.00405538
cdh1	2.22943e-07	-0.605947	0.359	0.685	0.00410795
slc31a1	2.27687e-07	-0.870399	0.046	0.258	0.00419537
plecb	2.4065e-07	-0.860179	0.351	0.66	0.00443421
actn4	2.45176e-07	-1.11541	0.046	0.255	0.00451761
sdc4	2.48598e-07	-0.607411	0.267	0.589	0.00458067
pmp22b	2.56217e-07	-1.83556	0.053	0.261	0.00472105
atf4a	2.59171e-07	-0.8336	0.153	0.421	0.00477549
gch1	2.6485e-07	-3.95727	0.008	0.185	0.00488012
abhd2a	2.65747e-07	-2.89848	0.015	0.199	0.00489665
angptl4	2.68808e-07	-0.816599	0.237	0.515	0.00495306
zgc:77748	2.69744e-07	-1.32929	0.046	0.253	0.00497031
prdm1b	2.71151e-07	-1.48067	0.076	0.291	0.00499622
acsl1b	2.74182e-07	-2.25822	0.038	0.235	0.00505208
sema4ba	2.76302e-07	-1.92489	0.053	0.26	0.00509113
tcf7l2	2.83449e-07	-1.1726	0.107	0.345	0.00522282
pepd	2.86223e-07	2.3301	0.344	0.214	0.00527395
cyb5a	2.95457e-07	-0.585573	0.061	0.28	0.0054441
tep1	3.00602e-07	-1.71585	0.038	0.235	0.00553888
got1	3.01277e-07	-1.77218	0.023	0.211	0.00555133
ponzr1	3.11735e-07	2.34092	0.191	0.077	0.00574403
add3a	3.14456e-07	-1.13961	0.076	0.299	0.00579416
ptp4a1	3.1777e-07	-1.48551	0.076	0.29	0.00585523
srgap3	3.30446e-07	-1.58136	0.053	0.259	0.0060888
hsp90ab1	3.32253e-07	-0.432738	0.855	0.963	0.0061221
tcf3b	3.38631e-07	-4.59062	0.008	0.181	0.00623961
rps2	3.43527e-07	0.455021	0.916	0.869	0.00632983
gpd1c	3.57811e-07	-1.30608	0.038	0.236	0.00659303
myo18ab	3.6692e-07	-3.33629	0.015	0.194	0.00676086
fdps	3.84877e-07	-6.48355	0	0.167	0.00709174
dnajc7	3.86541e-07	-1.32187	0.099	0.325	0.0071224
myo7bb	3.93547e-07	-0.942666	0.244	0.509	0.0072515
CABZ01020840.1	4.01623e-07	-1.09695	0.084	0.304	0.00740031
cyp2n13	4.13144e-07	-6.3026	0	0.166	0.00761259
rps7	4.1907e-07	0.543067	0.863	0.856	0.00772179
sinhcaf	4.23407e-07	-2.20166	0.038	0.229	0.00780169
krt8	4.30073e-07	0.730094	0.672	0.553	0.00792452
zgc:158258	4.42561e-07	-1.3934	0.084	0.302	0.00815464
nr1d2b	4.78019e-07	-1.26355	0.084	0.303	0.00880798
ipo7	5.05744e-07	-2.25744	0.023	0.206	0.00931885
scp2a	5.08603e-07	-0.71133	0.16	0.419	0.00937151
pla2g12b	5.20708e-07	-2.23706	0.008	0.178	0.00959457
cirbpa	5.20745e-07	-0.855402	0.26	0.544	0.00959525
atp2b1a	5.26276e-07	-1.82611	0.038	0.23	0.00969717
CU302253.1	5.34852e-07	-1.32611	0.092	0.311	0.00985519
igf2bp3	5.36454e-07	-0.674321	0.069	0.288	0.00988471
anp32a	5.48025e-07	-1.24767	0.076	0.289	0.0100979
usp19	5.81348e-07	-2.03385	0.046	0.24	0.0107119
sipa1l3	5.84103e-07	-1.45737	0.061	0.267	0.0107627
rps4x	6.14301e-07	0.62185	0.847	0.827	0.0113191
rbm4.3	6.16239e-07	-1.10807	0.092	0.316	0.0113548
ros1	6.17924e-07	-2.26812	0.038	0.227	0.0113859
kdm5c	6.19001e-07	-1.43774	0.069	0.278	0.0114057
tinagl1	6.19887e-07	-6.31722	0	0.161	0.011422
dhcr24	6.19887e-07	-6.62378	0	0.161	0.011422
stk17al	6.39959e-07	-4.46898	0.008	0.174	0.0117919
si:ch211-212k18.4	6.48105e-07	-2.07411	0.031	0.216	0.011942
sesn1	6.48801e-07	-1.01952	0.053	0.259	0.0119548
atp1b1a	6.72906e-07	-0.713736	0.389	0.678	0.012399
lsm12b	6.73971e-07	-1.16261	0.046	0.241	0.0124186
nfe2l2a	6.82516e-07	-0.573803	0.168	0.43	0.012576
prkcdb	6.86254e-07	-1.41892	0.092	0.305	0.0126449
sult1st1	6.88757e-07	-6.36142	0	0.16	0.012691
man2b1	6.95188e-07	2.28304	0.183	0.074	0.0128095
nuak1b	7.05349e-07	-2.30887	0.038	0.224	0.0129968
tmem86b	7.13342e-07	-6.16148	0	0.16	0.013144
slc38a2	7.25385e-07	-1.42244	0.115	0.335	0.0133659
cyp2ad3	7.25737e-07	-3.3559	0.015	0.187	0.0133724
vdrb	7.2733e-07	-0.761017	0.26	0.547	0.0134018
ACOT12	7.30061e-07	-2.62447	0.023	0.198	0.0134521
btg1	7.34388e-07	-0.507222	0.527	0.847	0.0135318
cyp2y3	7.41297e-07	-1.67399	0.046	0.24	0.0136591
slc6a18	7.50979e-07	1.91779	0.107	0.03	0.0138375
epas1a	7.57145e-07	-1.4848	0.046	0.242	0.0139511
cdh17	7.66999e-07	-0.590056	0.176	0.446	0.0141327
mep1a.1	7.78635e-07	-6.64116	0	0.159	0.0143471
si:ch211-133l5.7	7.7931e-07	-0.721765	0.153	0.409	0.0143596
eef1b2	7.79368e-07	1.04291	0.672	0.625	0.0143606
txndc17	7.95502e-07	3.20038	0.176	0.072	0.0146579
ckmt1	8.2619e-07	-1.61331	0.061	0.26	0.0152234
tomm7	8.45004e-07	-0.35785	0.076	0.296	0.01557
hivep1	8.51965e-07	-2.33456	0.031	0.212	0.0156983
ngef	9.01715e-07	-0.981031	0.092	0.31	0.016615
chd7	9.12952e-07	-0.709477	0.122	0.363	0.016822
si:rp71-62i8.1	9.58576e-07	-1.09807	0.076	0.284	0.0176627
ppdpfb	9.63942e-07	-2.31315	0.061	0.253	0.0177616
bcl2l1	9.72234e-07	-1.87793	0.038	0.222	0.0179144
cct4	1.02944e-06	-0.669398	0.145	0.388	0.0189684
slc26a3.2	1.02954e-06	-6.3702	0	0.156	0.0189702
chka	1.04306e-06	-1.52715	0.046	0.236	0.0192194
chchd2	1.05165e-06	-0.722963	0.145	0.392	0.0193777
gapdhs	1.07458e-06	-2.60983	0.031	0.208	0.0198001
ca5a	1.08445e-06	-1.60928	0.031	0.212	0.019982
pdk2a	1.08483e-06	-1.21171	0.053	0.251	0.0199891
RPS17	1.09356e-06	0.493832	0.863	0.842	0.0201499
nfkbiaa	1.14742e-06	-0.811134	0.168	0.415	0.0211424
mdh1aa	1.15611e-06	-0.695698	0.183	0.434	0.0213025
cdc42l	1.17657e-06	-0.697874	0.107	0.328	0.0216795
ada	1.20389e-06	-1.36898	0.053	0.246	0.0221829
manf	1.20595e-06	-1.27315	0.053	0.246	0.0222208
ywhaqa	1.20982e-06	-1.99099	0.046	0.231	0.0222922
thoc2	1.22545e-06	-0.777812	0.115	0.346	0.0225801
ugt1a1	1.23269e-06	-0.970399	0.145	0.389	0.0227136
appa	1.24385e-06	-1.01794	0.122	0.355	0.0229192
cyp1a	1.25175e-06	-1.09065	0.13	0.359	0.0230647
arrdc3a	1.27289e-06	-3.92675	0.008	0.168	0.0234542
ankrd11	1.29116e-06	-1.08108	0.076	0.281	0.0237909
kalrnb	1.38656e-06	-0.890054	0.107	0.335	0.0255487
pfn1	1.43757e-06	-2.50396	0.046	0.231	0.0264886
tent5ba	1.44467e-06	-1.53591	0.061	0.256	0.0266195
pfn2l	1.45145e-06	-1.20461	0.061	0.258	0.0267444
wnk1a	1.4964e-06	-0.616987	0.183	0.439	0.0275726
dbi	1.52287e-06	-0.439824	0.198	0.473	0.0280605
nr0b2a	1.53054e-06	-1.61128	0.061	0.252	0.0282018
mboat1	1.56619e-06	-2.32651	0.031	0.203	0.0288587
apoa1b	1.58471e-06	-3.05323	0.008	0.166	0.0291998
xpo1b	1.61604e-06	-6.16933	0	0.151	0.0297772
rps24	1.62388e-06	0.490794	0.931	0.877	0.0299216
ivns1abpa	1.64049e-06	-2.73691	0.015	0.179	0.0302276
vapb	1.74521e-06	-1.16663	0.061	0.253	0.0321572
serbp1b	1.75447e-06	-2.13977	0.023	0.189	0.0323279
ywhaba	1.76348e-06	-0.619244	0.168	0.421	0.0324939
csnk1da	1.86337e-06	-1.67868	0.069	0.259	0.0343345
itga2.1	1.89661e-06	-1.50964	0.015	0.179	0.034947
pdgfab	1.89961e-06	-1.46795	0.053	0.241	0.0350023
apoa4a	1.92016e-06	-6.7104	0	0.149	0.0353808
fosl2	1.94884e-06	-0.771916	0.214	0.474	0.0359094
igf2bp1	2.0465e-06	-1.45377	0.053	0.239	0.0377088
mgat5	2.08147e-06	-1.04988	0.023	0.192	0.0383532
ankrd12	2.08326e-06	-1.2956	0.061	0.25	0.0383861
dicer1	2.0834e-06	-3.74581	0.008	0.163	0.0383887
zgc:153409	2.1118e-06	-1.59524	0.046	0.226	0.0389121
pcf11	2.12121e-06	-1.26293	0.099	0.31	0.0390854
ddx3xa	2.13229e-06	-0.757071	0.137	0.374	0.0392896
CABZ01079192.1	2.17185e-06	-2.52921	0.023	0.187	0.0400186
tasor2	2.18671e-06	-3.70665	0.008	0.162	0.0402922
myo15b	2.20551e-06	-1.19008	0.053	0.244	0.0406388
ccnl1a	2.21953e-06	-0.925614	0.13	0.357	0.040897
slc20a1b	2.22137e-06	-0.416918	0.305	0.601	0.0409309
frmd4ba	2.22548e-06	-1.38053	0.069	0.261	0.0410067
chtopa	2.25612e-06	-1.08379	0.076	0.275	0.0415712
mical2b	2.29978e-06	-0.873257	0.084	0.289	0.0423757
hmgn7	2.31265e-06	-1.43665	0.053	0.238	0.0426129
zgc:136870	2.3473e-06	-4.24838	0.008	0.16	0.0432513
ftr82	2.35699e-06	-0.585708	0.229	0.499	0.0434299
ccni	2.39855e-06	-0.692006	0.214	0.475	0.0441957
si:ch211-214j24.15	2.4189e-06	-1.16143	0.069	0.264	0.0445706
rpl19	2.42591e-06	0.431181	0.901	0.836	0.0446998
hnrnph1l	2.44659e-06	-1.06046	0.053	0.244	0.0450809
cry3a	2.50862e-06	-0.581202	0.191	0.453	0.0462238
suco	2.52559e-06	-1.98459	0.031	0.199	0.0465366
uqcrb	2.5552e-06	-0.378142	0.26	0.556	0.0470821
cpt1ab	2.58762e-06	-0.581754	0.115	0.334	0.0476796
slc7a8a	2.59921e-06	-2.36589	0.015	0.173	0.047893
slc25a25a	2.62613e-06	-0.662013	0.092	0.305	0.048389
adgrg4a	2.64217e-06	-0.959717	0.046	0.228	0.0486846
hmgn6	2.6549e-06	-1.15945	0.107	0.322	0.0489192
cast	2.73436e-06	-2.04847	0.053	0.231	0.0503834
agtrap	2.7373e-06	3.92829	0.061	0.013	0.0504374
tax1bp1b	2.75894e-06	-1.02009	0.053	0.239	0.0508362
si:dkey-219e21.2	2.77719e-06	-1.21517	0.122	0.328	0.0511726
mycbp2	2.84809e-06	-1.37557	0.084	0.279	0.052479
zgc:162780	2.87241e-06	2.8882	0.115	0.037	0.0529271
atp5mc3b	3.04998e-06	0.893194	0.649	0.637	0.0561989
spen	3.07977e-06	-2.2424	0.046	0.219	0.0567478
tubb4b	3.09152e-06	-1.05249	0.176	0.416	0.0569644
si:ch211-285f17.1	3.1011e-06	-2.18688	0.023	0.184	0.0571408
si:ch1073-429i10.3	3.11056e-06	-0.370674	0.069	0.266	0.0573151
pkp2	3.14659e-06	-1.39326	0.046	0.222	0.0579791
ephx2	3.15628e-06	-5.94771	0	0.144	0.0581577
ddx5	3.2088e-06	-0.532389	0.389	0.717	0.0591254
SBNO2	3.2423e-06	-2.21052	0.038	0.206	0.0597426
rassf7b	3.24712e-06	-1.20435	0.115	0.323	0.0598314
si:ch211-248a14.8	3.25851e-06	-2.36869	0.008	0.158	0.0600414
ppp1r10	3.28576e-06	-1.38822	0.061	0.248	0.0605435
zfand5a	3.40633e-06	-0.741443	0.153	0.395	0.0627651
polr2a	3.40859e-06	-1.49807	0.053	0.234	0.0628067
rhpn2	3.45278e-06	-1.50501	0.046	0.224	0.063621
srrm2	3.46689e-06	-0.820273	0.061	0.25	0.0638809
slc5a1	3.57444e-06	-1.05677	0.038	0.214	0.0658626
si:ch73-22o12.1	3.61053e-06	-0.786601	0.145	0.37	0.0665276
efna1b	3.66902e-06	-0.766267	0.069	0.265	0.0676054
hmgn2	3.75605e-06	-2.33167	0.115	0.324	0.069209
si:ch211-207j7.2	3.77664e-06	-1.49678	0.053	0.231	0.0695884
srsf3b	3.82203e-06	-1.18559	0.069	0.26	0.0704247
si:ch211-196c10.15	3.96676e-06	-1.42339	0.053	0.232	0.0730916
si:dkey-191g9.7	3.98206e-06	-2.68107	0.015	0.169	0.0733734
sri	3.98604e-06	-1.76082	0.038	0.207	0.0734467
CABZ01088484.1	4.03077e-06	-3.05298	0.008	0.156	0.0742709
sar1b	4.03744e-06	-1.04134	0.053	0.236	0.0743939
baz2ba	4.12235e-06	-1.4301	0.061	0.246	0.0759585
DDX17	4.14189e-06	-0.803659	0.145	0.374	0.0763185
gcnt7	4.14407e-06	-5.86368	0	0.141	0.0763587
pkma	4.26293e-06	-1.42299	0.046	0.221	0.0785487
zgc:112982	4.30905e-06	-0.867257	0.031	0.198	0.0793986
iscub	4.31269e-06	2.57322	0.13	0.046	0.0794657
myo1cb	4.3427e-06	-1.51453	0.053	0.232	0.0800186
oser1	4.35328e-06	-2.0443	0.031	0.195	0.0802136
a1cf	4.40618e-06	-4.26007	0.008	0.153	0.0811884
tuba8l	4.41395e-06	-0.805795	0.122	0.338	0.0813314
mknk2a	4.48503e-06	-1.17572	0.061	0.243	0.0826412
nmrk2	4.50349e-06	-2.82811	0.015	0.167	0.0829813
fosl1a	4.55503e-06	-0.791777	0.344	0.618	0.083931
ppa1b	4.58798e-06	-5.82451	0	0.14	0.084538
fkbp1aa	4.61539e-06	-0.348531	0.198	0.467	0.0850433
rad54l2	4.75875e-06	-2.41657	0.023	0.18	0.0876847
idi1	4.76819e-06	-2.63006	0.008	0.154	0.0878586
pklr	4.81038e-06	-0.288786	0.168	0.421	0.088636
fam120c	4.82896e-06	-1.69387	0.053	0.229	0.0889785
cnot6a	4.8813e-06	-1.27524	0.046	0.219	0.0899428
cldn17	4.91996e-06	-0.282973	0.13	0.364	0.0906551
mt-nd3	4.93423e-06	0.539775	0.908	0.886	0.0909181
serinc1	4.93599e-06	-1.91732	0.023	0.181	0.0909505
rpl3	5.03703e-06	-0.516221	0.565	0.783	0.0928124
st3gal7	5.17156e-06	-0.744086	0.122	0.336	0.0952911
cmpk	5.17322e-06	-0.849912	0.046	0.222	0.0953217
csrnp1b	5.26171e-06	-1.01478	0.053	0.235	0.0969523
CR855996.2	5.27184e-06	-1.22803	0.023	0.179	0.0971389
si:dkey-14d8.6	5.28297e-06	2.09953	0.183	0.081	0.0973439
stag2b	5.39294e-06	-0.691431	0.076	0.269	0.0993702
hsf2	5.42119e-06	-2.87877	0.015	0.165	0.0998909
abcg2a	5.43828e-06	-0.408233	0.282	0.57	0.100206
cab39l1	5.51829e-06	-1.57126	0.046	0.215	0.10168
hypk	5.56742e-06	-1.48574	0.038	0.204	0.102585
srcap	5.59019e-06	-3.13107	0.008	0.152	0.103005
pdcd6ip	5.59576e-06	-0.959881	0.092	0.288	0.103107
ywhaqb	5.62858e-06	-0.555094	0.16	0.395	0.103712
jun	5.6342e-06	-0.86365	0.573	0.817	0.103816
ddx61	5.67204e-06	-0.54219	0.206	0.464	0.104513
calr3a	5.7074e-06	-1.51433	0.046	0.217	0.105165
lama3	5.72668e-06	-1.19973	0.069	0.257	0.10552
tfe3a	5.83734e-06	-1.74416	0.038	0.204	0.107559
slmapa	6.0107e-06	-1.27511	0.053	0.229	0.110753
riok3	6.18621e-06	-1.31878	0.053	0.229	0.113987
twf1b	6.18767e-06	-1.25656	0.046	0.217	0.114014
cirbpb	6.25724e-06	-0.615946	0.389	0.7	0.115296
si:ch211-132b12.7	6.27628e-06	-2.07363	0.031	0.19	0.115647
chmp4bb	6.29266e-06	-0.466966	0.168	0.408	0.115949
mbl2	6.31288e-06	-1.9178	0.008	0.151	0.116321
per2	6.32118e-06	-1.52622	0.038	0.205	0.116474
arhgap27l	6.35925e-06	-2.57224	0.008	0.151	0.117176
slc6a19a.2	6.39788e-06	-3.952	0.008	0.15	0.117887
rpl6	6.50927e-06	-0.422572	0.565	0.806	0.11994
si:ch211-127i16.2	7.23585e-06	-5.77007	0	0.134	0.133328
zgc:162608	7.32423e-06	-3.97449	0.008	0.148	0.134956
pcyt1bb	7.35845e-06	-5.87653	0	0.134	0.135587
jph1a	7.35845e-06	-5.94784	0	0.134	0.135587
blmh	7.50121e-06	-1.07787	0.038	0.203	0.138217
mt-nd4	7.50152e-06	0.436631	0.954	0.94	0.138223
gpatch8	7.61558e-06	-1.45679	0.038	0.202	0.140325
cd63	7.63257e-06	-1.09245	0.275	0.541	0.140638
xpr1b	7.65165e-06	-2.7862	0.015	0.162	0.140989
tma7	7.76457e-06	-0.270416	0.122	0.342	0.14307
atp1a1a.4	7.79668e-06	-0.363449	0.168	0.411	0.143662
oga	7.803e-06	-0.856124	0.053	0.227	0.143778
gsk3ba	7.81309e-06	-2.75799	0.015	0.161	0.143964
tnrc6a	7.87324e-06	-0.828946	0.061	0.242	0.145072
mpp1	7.88283e-06	-0.746786	0.084	0.274	0.145249
eif3ba	7.99681e-06	-0.588057	0.092	0.286	0.147349
id1	8.07606e-06	-2.51541	0.038	0.197	0.14881
h1-10	8.24446e-06	-2.01885	0.076	0.253	0.151912
dnm2a	8.26796e-06	-2.43643	0.023	0.173	0.152345
pptc7a	8.33961e-06	-1.15863	0.084	0.272	0.153666
atrx	8.38288e-06	-1.46147	0.038	0.198	0.154463
golga1	8.39168e-06	-1.89345	0.023	0.174	0.154625
syncrip	8.44416e-06	-0.950125	0.099	0.297	0.155592
rnf128a	8.51613e-06	-0.487481	0.244	0.519	0.156918
mep1a.2	8.5578e-06	-6.21373	0	0.133	0.157686
fuca2	8.72263e-06	1.73324	0.344	0.229	0.160723
cebpg	8.82507e-06	-1.64942	0.038	0.197	0.162611
nipa2	8.88162e-06	-0.615998	0.183	0.418	0.163653
chpt1	9.10839e-06	-1.25539	0.053	0.227	0.167831
hmgb3a	9.11808e-06	-3.42082	0.023	0.171	0.16801
s100a10b	9.1506e-06	-7.58591	0	0.132	0.168609
rpl22	9.35672e-06	0.502526	0.794	0.751	0.172407
mast2	9.39652e-06	-1.4725	0.046	0.21	0.17314
ciartb	9.41052e-06	-3.67574	0.015	0.157	0.173398
bbox1	9.72381e-06	-1.56409	0.046	0.21	0.179171
srsf11	9.76396e-06	-0.696033	0.099	0.296	0.179911
nufip2	9.80933e-06	-0.694198	0.053	0.224	0.180747
calm3b	9.82068e-06	-0.554914	0.107	0.31	0.180956
creb3l3l	9.8813e-06	-0.767992	0.069	0.247	0.182073
pcdh1b	9.91109e-06	-0.505261	0.099	0.299	0.182622
fat1a	1.01005e-05	-1.72545	0.038	0.198	0.186111
ca4b	1.02865e-05	-7.5528	0	0.13	0.189539
pacsin1b	1.04388e-05	-0.706686	0.107	0.314	0.192346
slco2b1	1.04636e-05	-3.54067	0.008	0.145	0.192802
klf4	1.05117e-05	-2.63798	0.015	0.157	0.193688
mt-co3	1.06287e-05	0.342187	0.977	0.997	0.195845
fbrsl1	1.08521e-05	-2.42525	0.015	0.158	0.199961
cnn3a	1.08577e-05	-2.15902	0.031	0.183	0.200064
zgc:136472	1.09105e-05	-2.58532	0.015	0.158	0.201038
si:dkey-27o4.1	1.09221e-05	-4.8649	0.008	0.142	0.201251
kras	1.09363e-05	-2.01104	0.031	0.184	0.201513
tln1	1.11247e-05	-0.840157	0.069	0.244	0.204983
afdna	1.11592e-05	-1.03714	0.069	0.249	0.205619
wu:fj05g07	1.11815e-05	-5.97065	0	0.13	0.206031
hspg2	1.13348e-05	-2.61158	0.015	0.156	0.208855
irf6	1.1464e-05	-0.817108	0.137	0.342	0.211237
gclc	1.14765e-05	-1.44493	0.031	0.185	0.211465
gprc5c	1.16402e-05	-1.56441	0.038	0.194	0.214482
zfand2a	1.16974e-05	-1.0785	0.053	0.221	0.215536
eif4g2a	1.17371e-05	-1.22752	0.023	0.172	0.216268
zgc:163080	1.20415e-05	-0.967614	0.038	0.2	0.221877
lgals3a	1.20619e-05	-1.0463	0.023	0.17	0.222253
ifrd1	1.21356e-05	-0.363613	0.191	0.432	0.223611
ogt.1.1	1.22223e-05	-1.47828	0.031	0.185	0.225209
jak1	1.23601e-05	-1.06813	0.053	0.22	0.227747
cdhr5b	1.27322e-05	-2.05271	0.023	0.169	0.234604
rhbdf1a	1.29615e-05	-1.76796	0.031	0.182	0.238829
si:ch211-225b11.1	1.3425e-05	-2.66187	0.008	0.142	0.24737
prr13	1.34417e-05	-0.496483	0.176	0.416	0.247677
dpep1	1.35115e-05	1.78349	0.206	0.101	0.248962
tbcb	1.40335e-05	-0.902659	0.076	0.254	0.258582
usp10	1.40992e-05	-2.19558	0.031	0.18	0.259791
porb	1.44165e-05	-0.394011	0.122	0.332	0.265638
cep350	1.44283e-05	-1.96414	0.023	0.168	0.265855
edrf1	1.44795e-05	-0.959608	0.069	0.247	0.2668
gpr39	1.45537e-05	-2.86791	0.008	0.141	0.268166
setb	1.46605e-05	-1.63546	0.053	0.216	0.270135
myd88	1.48044e-05	-2.45776	0.015	0.154	0.272786
rbbp6	1.49233e-05	-0.883601	0.13	0.328	0.274977
abhd17b	1.50326e-05	-2.02725	0.008	0.141	0.27699
cyth1a.1	1.50613e-05	-1.1227	0.069	0.243	0.27752
lonrf1l	1.52807e-05	-0.765528	0.115	0.31	0.281563
tnip1	1.57004e-05	-2.02579	0.023	0.167	0.289296
trib3	1.57059e-05	-0.971147	0.115	0.311	0.289396
csnk2a1	1.58805e-05	-2.85476	0.015	0.152	0.292614
cldn15a	1.61143e-05	-0.864842	0.107	0.3	0.296922
pck2	1.62338e-05	-3.24256	0.008	0.14	0.299123
si:ch1073-340i21.2	1.64648e-05	1.73248	0.198	0.095	0.30338
xkr9	1.65247e-05	-4.11906	0.008	0.138	0.304485
ethe1	1.65974e-05	-1.74652	0.023	0.168	0.305823
xdh	1.66264e-05	-3.46406	0.008	0.139	0.306359
slc6a19b	1.68945e-05	-2.09628	0.015	0.153	0.311297
foxo1a	1.70206e-05	-1.40895	0.046	0.202	0.313622
si:ch1073-392o20.2	1.71413e-05	-2.68725	0.008	0.14	0.315845
hif1ab	1.74132e-05	-0.613075	0.099	0.288	0.320855
kmt2ca	1.78614e-05	-0.413619	0.122	0.329	0.329114
meis1b	1.80966e-05	-6.85437	0	0.124	0.333449
brd2a	1.84959e-05	-0.664192	0.336	0.593	0.340805
trim71	1.85676e-05	-2.79494	0.008	0.139	0.342127
elovl2	1.87048e-05	-5.72871	0	0.124	0.344654
arglu1a	1.87249e-05	-1.12581	0.053	0.217	0.345026
dido1	1.90136e-05	-1.30222	0.069	0.237	0.350344
smc1al	1.90141e-05	-1.04625	0.023	0.167	0.350354
asph	1.90956e-05	-2.01974	0.015	0.153	0.351856
b2ml	1.92381e-05	-0.384652	0.183	0.423	0.354482
npepl1	1.93651e-05	-1.24858	0.053	0.216	0.356822
rca2.1	1.95452e-05	-0.848818	0.046	0.204	0.360141
fam120a	1.9621e-05	-1.7335	0.023	0.166	0.361537
foxa3	1.99529e-05	-0.935449	0.13	0.323	0.367652
agfg1a	2.01072e-05	-1.20884	0.031	0.179	0.370495
max	2.08365e-05	-0.703871	0.137	0.338	0.383934
ep300b	2.09042e-05	-1.0745	0.053	0.215	0.385181
xbp1	2.09216e-05	-0.61977	0.328	0.602	0.385501
hnrnpa1b	2.09477e-05	-0.976261	0.046	0.201	0.385982
ell	2.0985e-05	-1.6604	0.031	0.177	0.38667
alyref	2.11964e-05	-0.593283	0.115	0.318	0.390564
cyp4v8	2.12559e-05	-3.27078	0.008	0.137	0.391662
ahnak	2.13295e-05	-3.12711	0.031	0.171	0.393017
tp53inp1	2.14491e-05	-0.987929	0.092	0.271	0.39522
usp32	2.15514e-05	-2.71698	0.008	0.137	0.397106
rab5ab	2.17038e-05	-0.77537	0.046	0.203	0.399915
tmem176l.3a	2.17308e-05	-2.05239	0.023	0.164	0.400412
cyp3c1	2.20933e-05	-0.72187	0.16	0.376	0.407092
rc3h2	2.20977e-05	-1.06908	0.084	0.261	0.407172
pfn2	2.25208e-05	-0.445559	0.366	0.648	0.414968
cyp2aa7	2.25305e-05	-1.57928	0.069	0.231	0.415147
gda	2.25916e-05	-0.923551	0.038	0.192	0.416273
ip6k2a	2.27652e-05	-5.09259	0.008	0.134	0.419471
arg2	2.29103e-05	-1.43879	0.046	0.2	0.422145
sf3b1	2.31557e-05	-0.623026	0.168	0.381	0.426667
mst1ra	2.31673e-05	-0.974524	0.061	0.227	0.426881
lpin2	2.3429e-05	-0.469036	0.076	0.251	0.431703
acacb	2.38507e-05	-2.05659	0.031	0.174	0.439473
mgst3b	2.38577e-05	-0.301019	0.137	0.35	0.439603
cyb5r2	2.39521e-05	-5.52325	0	0.121	0.441342
zmynd11	2.41364e-05	-1.12392	0.031	0.177	0.444737
csrp1a	2.47141e-05	2.78722	0.13	0.051	0.455382
nr2f6b	2.47562e-05	-1.96521	0.031	0.172	0.456158
etf1b	2.48694e-05	-1.09716	0.092	0.266	0.458243
cpeb4b	2.49944e-05	-0.41156	0.191	0.424	0.460548
dip2ba	2.51632e-05	-5.74156	0	0.12	0.463658
rps6ka1	2.52395e-05	-2.4733	0.008	0.135	0.465062
fmo5	2.56291e-05	-0.305129	0.031	0.178	0.472241
arpc1a	2.6138e-05	-0.991875	0.061	0.226	0.481619
prdx1	2.62313e-05	-2.71058	0.008	0.135	0.483338
acox1	2.64305e-05	-0.270308	0.099	0.286	0.487009
zgc:154142	2.6872e-05	-6.0445	0	0.12	0.495144
bicdl2	2.69111e-05	-0.661903	0.084	0.264	0.495863
arglu1b	2.70042e-05	-0.741856	0.107	0.294	0.49758
nqo1	2.72134e-05	-1.83934	0.008	0.134	0.501433
tmod2	2.72167e-05	-1.60002	0.031	0.174	0.501496
pkp3a	2.7429e-05	-0.822279	0.061	0.226	0.505406
MYO1D	2.74567e-05	-0.810907	0.046	0.201	0.505918
itm2ba	2.78212e-05	-0.626352	0.084	0.266	0.512633
cnn2	2.79885e-05	-0.389787	0.214	0.462	0.515716
myo5b	2.81299e-05	-1.62253	0.031	0.174	0.518321
cfd	2.8652e-05	-4.41147	0.015	0.145	0.527942
ppiab	2.86835e-05	-0.595366	0.405	0.655	0.528522
ugp2b	2.89175e-05	-2.20951	0.023	0.16	0.532834
mia3	2.90365e-05	-2.56629	0.008	0.133	0.535026
ippk	2.9267e-05	-3.87998	0.015	0.143	0.539273
ehbp1l1b	2.92889e-05	-1.99255	0.015	0.148	0.539678
si:ch211-130m23.2	2.93506e-05	-4.91019	0.008	0.131	0.540815
cotl1	2.93647e-05	-1.26335	0.221	0.425	0.541074
capza1b	2.97948e-05	-0.390538	0.084	0.259	0.548999
slc25a55a	3.05028e-05	-0.352227	0.16	0.382	0.562044
si:ch211-266g18.9	3.05535e-05	4.57872	0.015	0.001	0.562979
klhl41a	3.06676e-05	4.56668	0.015	0.001	0.56508
si:dkey-206f10.1	3.06676e-05	3.47352	0.015	0.001	0.56508
rps27.1	3.08245e-05	0.283765	0.893	0.813	0.567972
si:ch211-13c6.2	3.11446e-05	-5.87327	0	0.118	0.57387
cib1	3.16251e-05	-0.943739	0.069	0.233	0.582724
hgs	3.18795e-05	-1.53937	0.015	0.146	0.587412
csnk1db	3.22402e-05	-0.379493	0.099	0.287	0.594059
dennd2da	3.22566e-05	-1.53636	0.038	0.185	0.594361
tuft1a	3.24492e-05	-1.38679	0.092	0.261	0.597908
h2az2b	3.29144e-05	-1.70189	0.069	0.228	0.606481
zswim5	3.35178e-05	-1.55665	0.046	0.193	0.617599
nedd4a	3.36363e-05	-0.29925	0.084	0.261	0.619783
krt91	3.36598e-05	-2.46143	0.061	0.21	0.620216
aifm4	3.37996e-05	-5.80527	0	0.117	0.622791
ipmkb	3.38822e-05	-1.53089	0.031	0.171	0.624313
usp8	3.4072e-05	-0.7957	0.053	0.212	0.627812
kmt2cb	3.41912e-05	-1.28951	0.046	0.197	0.630007
rhoub	3.43285e-05	-1.99005	0.023	0.158	0.632538
tob1b	3.43393e-05	-0.545433	0.496	0.769	0.632736
hspe1	3.435e-05	-0.157917	0.137	0.342	0.632932
ube2e3	3.43702e-05	-2.32753	0.023	0.157	0.633306
pgpep1	3.48776e-05	-0.943465	0.038	0.185	0.642654
fbxl3a	3.49228e-05	-5.74547	0	0.116	0.643488
msi2b	3.49228e-05	-6.00936	0	0.116	0.643488
tmem106a	3.54456e-05	2.39816	0.183	0.09	0.65312
atf7ip	3.56014e-05	-1.98974	0.031	0.166	0.655992
mt-nd1	3.56507e-05	0.419903	0.939	0.976	0.6569
calr3b	3.56584e-05	-0.797086	0.053	0.21	0.657042
crybg1b	3.57979e-05	-2.0267	0.023	0.157	0.659612
micu2	3.58452e-05	-1.04253	0.038	0.185	0.660484
zc3h15	3.61853e-05	-0.982932	0.031	0.172	0.66675
arf1	3.65997e-05	-0.597899	0.107	0.294	0.674386
prkcaa	3.66401e-05	-0.942662	0.084	0.257	0.675131
hnrnpub	3.66685e-05	-0.381039	0.13	0.335	0.675655
plpp1a	3.72506e-05	-1.40603	0.038	0.184	0.686379
meltf	3.77822e-05	-0.71332	0.031	0.172	0.696175
sult1st2	3.78735e-05	-4.05287	0.008	0.129	0.697857
gcshb	3.78938e-05	-5.45611	0	0.116	0.698231
dab2ipb	3.89572e-05	-1.7881	0.023	0.157	0.717826
ccnt2a	3.92137e-05	-0.404693	0.107	0.295	0.722551
tlcd4b	3.9484e-05	-1.6284	0.023	0.158	0.727532
si:dkey-56m19.5	3.97941e-05	-6.23111	0	0.115	0.733247
birc6	3.98317e-05	-1.22252	0.038	0.18	0.733938
DST	4.03235e-05	-2.0733	0.031	0.167	0.743
znf318	4.07453e-05	-1.76347	0.015	0.144	0.750772
cica	4.08079e-05	-0.489933	0.176	0.387	0.751927
ywhah	4.10189e-05	-1.12394	0.031	0.17	0.755815
eif4g2b	4.13328e-05	-0.662036	0.115	0.306	0.761599
cobl	4.15264e-05	-0.5363	0.099	0.282	0.765166
kpnb1	4.16549e-05	-0.428799	0.076	0.245	0.767533
stau2	4.24707e-05	-1.9996	0.015	0.143	0.782566
mt-co1	4.25894e-05	0.341061	0.992	0.993	0.784751
herpud1	4.26928e-05	-1.04413	0.038	0.183	0.786657
kif5ba	4.27369e-05	-1.75759	0.031	0.168	0.787471
f3b	4.31715e-05	-7.02122	0	0.114	0.795479
gata5	4.32572e-05	-3.15959	0.008	0.129	0.797056
srpra	4.42741e-05	-1.08199	0.061	0.215	0.815794
snrnp70	4.43806e-05	-1.42568	0.031	0.168	0.817756
hbegfb	4.50347e-05	-0.948744	0.031	0.168	0.829809
diabloa	4.51396e-05	1.28915	0.374	0.265	0.831742
tpm3	4.52064e-05	-0.24609	0.328	0.613	0.832973
fosab	4.56456e-05	-0.781154	0.588	0.8	0.841065
rltgr	4.60749e-05	-5.36548	0	0.113	0.848976
adtrp1	4.65018e-05	-1.95552	0.008	0.128	0.856842
nedd4l	4.65022e-05	-1.43464	0.023	0.155	0.856849
tgif1	4.65598e-05	-2.51618	0.008	0.128	0.85791
zgc:153867	4.67087e-05	-0.19245	0.191	0.434	0.860655
brd1b	4.84874e-05	-1.49658	0.038	0.179	0.893428
ola1	4.8558e-05	-0.441697	0.107	0.288	0.89473
ksr1b	4.86032e-05	-2.27746	0.008	0.128	0.895563
rgs4	4.90362e-05	-3.46502	0.015	0.139	0.90354
oaz1b	4.94668e-05	-0.408027	0.16	0.38	0.911475
jupa	4.9563e-05	-0.47081	0.252	0.497	0.913248
gabarapa	4.97498e-05	-0.378403	0.069	0.234	0.916689
zgc:158564	4.97735e-05	-2.03764	0.038	0.177	0.917126
zgc:112962	4.98001e-05	-1.79427	0.015	0.142	0.917617
tefa	4.9916e-05	-0.870012	0.076	0.24	0.919751
gapdh	5.09792e-05	-0.875466	0.565	0.686	0.939343
sowahd	5.11216e-05	-1.19587	0.076	0.233	0.941966
zgc:175280	5.16245e-05	-5.51458	0	0.112	0.951232
acin1b	5.17138e-05	-0.365351	0.061	0.218	0.952878
senp2	5.18e-05	-0.581279	0.092	0.268	0.954466
cap1	5.23493e-05	-0.970567	0.046	0.192	0.964589
mafk	5.29682e-05	-1.42359	0.031	0.167	0.975992
mt-nd6	5.31001e-05	-0.35505	0.351	0.625	0.978423
f3a	5.36367e-05	-2.59152	0.015	0.14	0.98831
slc31a2	5.37179e-05	3.04821	0.076	0.023	0.989805
ywhae2	5.39683e-05	-2.16296	0.015	0.14	0.99442
canx	5.40801e-05	-0.493157	0.198	0.428	0.996479
chd9	5.4218e-05	-1.35366	0.038	0.178	0.999021
leng8	5.43663e-05	-2.30787	0.023	0.151	1
spartb	5.45574e-05	-1.78935	0.023	0.154	1
zbtb17	5.46359e-05	-2.97568	0.008	0.126	1
ak2	5.49112e-05	-0.307385	0.084	0.259	1
ace	5.52733e-05	-0.637761	0.153	0.349	1
sphk2	5.59382e-05	-3.70458	0.008	0.125	1
gpa33b	5.64628e-05	-3.2478	0.008	0.125	1
ppib	5.66016e-05	-0.192008	0.176	0.4	1
osbpl3a	5.67785e-05	-1.62114	0.023	0.152	1
rpl36a	5.72486e-05	0.284376	0.954	0.913	1
hoxd13a	5.76937e-05	4.26552	0.031	0.005	1
fbxw11b	5.84622e-05	-0.665466	0.122	0.308	1
si:ch73-139e5.4	5.89574e-05	-2.06914	0.031	0.163	1
nomo	5.90731e-05	-2.74205	0.008	0.125	1
papola	6.06501e-05	-1.25335	0.038	0.179	1
cnfn	6.07082e-05	-8.96242	0	0.11	1
utrn	6.09192e-05	-1.35185	0.046	0.19	1
mgst1.2	6.12125e-05	-1.11016	0.023	0.153	1
srrt	6.12423e-05	-2.6064	0.008	0.125	1
ftr83	6.14672e-05	-3.04374	0.031	0.159	1
leng9	6.16947e-05	-1.86067	0.038	0.174	1
kdm6ba	6.19224e-05	-0.821681	0.122	0.305	1
etnppl	6.19709e-05	-1.79013	0.023	0.15	1
rbpms2a	6.3457e-05	1.81846	0.16	0.073	1
gbp	6.43001e-05	-3.2701	0.015	0.135	1
hivep2a	6.43259e-05	-1.09384	0.046	0.191	1
gna11b	6.67775e-05	-1.91811	0.023	0.151	1
brd3a	6.69994e-05	-2.18963	0.008	0.124	1
brdt	6.70325e-05	-1.58225	0.038	0.175	1
slc3a2a	6.70989e-05	-0.524024	0.061	0.215	1
ahr2	6.73803e-05	-0.852988	0.092	0.259	1
gsto2	6.73884e-05	-0.667912	0.107	0.287	1
ubqln4	6.80921e-05	-0.360555	0.092	0.264	1
cyp4v7	6.9091e-05	-5.33785	0	0.109	1
micu1	6.94119e-05	-1.14401	0.046	0.187	1
gse1	6.98917e-05	-2.17562	0.023	0.149	1
gpx4a	7.0521e-05	-0.5816	0.382	0.61	1
rps19	7.0989e-05	0.262592	0.947	0.925	1
baiap2l1a	7.14522e-05	-1.08096	0.046	0.19	1
lrba	7.14836e-05	-0.38292	0.092	0.267	1
si:ch1073-190k2.1	7.17672e-05	1.40355	0.336	0.228	1
kmt2bb	7.22782e-05	-0.519842	0.252	0.489	1
gnb1a	7.2328e-05	-0.510667	0.122	0.308	1
sdsl	7.25195e-05	-5.24233	0	0.108	1
eif4ebp2	7.2607e-05	-0.481149	0.069	0.227	1
lpcat3	7.28282e-05	-2.27192	0.008	0.123	1
pnisr	7.33551e-05	-1.17415	0.038	0.177	1
ndufb3	7.37409e-05	-0.175536	0.122	0.312	1
arpc5a	7.37818e-05	-0.768109	0.023	0.15	1
zgc:153018	7.38957e-05	-2.65315	0.008	0.123	1
raraa	7.47407e-05	-3.15859	0.015	0.134	1
leo1	7.49812e-05	-3.90162	0.008	0.121	1
si:ch211-212k18.7	7.52572e-05	-1.8209	0.031	0.161	1
igsf9a	7.56059e-05	-1.02831	0.053	0.2	1
spag1a	7.62841e-05	-0.809187	0.076	0.235	1
jarid2b	7.7127e-05	-2.36645	0.023	0.147	1
tmem106ba	7.79628e-05	-0.761831	0.069	0.227	1
slc20a2	7.80472e-05	-2.48355	0.015	0.134	1
ythdc1	7.81622e-05	-1.41179	0.061	0.207	1
rps28	7.8512e-05	0.25288	0.931	0.898	1
sec14l8	7.86091e-05	-5.31654	0	0.107	1
rps8a	7.88201e-05	0.451725	0.878	0.832	1
pcnt	7.9886e-05	-5.6953	0	0.107	1
tomm70a	8.00142e-05	-0.368834	0.031	0.164	1
sptlc3	8.06836e-05	-0.642214	0.046	0.184	1
prkar2aa	8.18886e-05	-1.00552	0.061	0.21	1
kpna3	8.33271e-05	-2.22852	0.023	0.146	1
enpp7.1	8.38265e-05	-3.14534	0.008	0.121	1
mnta	8.49971e-05	-1.48737	0.038	0.173	1
socs3a	8.51601e-05	-1.2185	0.115	0.288	1
lmtk2	8.6432e-05	-1.11323	0.038	0.175	1
dgkza	8.65735e-05	-2.36714	0.008	0.121	1
scamp2	8.66018e-05	-0.776718	0.038	0.175	1
tlcd2	8.66107e-05	-0.741976	0.076	0.233	1
zfand3	8.8545e-05	-1.41896	0.038	0.173	1
spint1a	8.87354e-05	-0.258314	0.244	0.475	1
spg7	8.94144e-05	-1.86392	0.023	0.146	1
ugt5b2.1	8.96563e-05	-2.34109	0.008	0.12	1
hsd17b12a	9.06485e-05	-2.35776	0.008	0.12	1
si:ch211-214p16.3	9.06655e-05	-0.951413	0.13	0.304	1
ihha	9.08257e-05	-1.06025	0.031	0.162	1
h3f3b.1	9.17725e-05	-0.908857	0.153	0.341	1
cbx8b	9.2335e-05	-5.71151	0	0.105	1
uqcr10	9.23808e-05	-0.395721	0.198	0.413	1
eif1axb	9.27325e-05	0.116864	0.107	0.29	1
rps11	9.29277e-05	0.362132	0.763	0.734	1
abhd4	9.43097e-05	-0.672066	0.092	0.256	1
tjp1a	9.4544e-05	-0.762725	0.046	0.184	1
ubtf	9.55011e-05	-1.00789	0.038	0.173	1
mycb	9.66165e-05	-1.91009	0.015	0.133	1
b3gnt2l	9.68942e-05	-5.59665	0	0.105	1
ubap1	9.73119e-05	-2.0542	0.015	0.131	1
flot2a	9.75706e-05	-2.1863	0.015	0.133	1
acsbg2	9.77441e-05	-0.593549	0.092	0.255	1
rbm33a	9.88007e-05	-4.03577	0.008	0.118	1
slc25a36b	9.98599e-05	-1.11002	0.038	0.173	1
trnau1apb	9.98762e-05	-0.990961	0.046	0.185	1
osr2	0.000100056	-5.55086	0	0.104	1
bcas2	0.000101445	-1.88548	0.015	0.133	1
prss16	0.000101478	2.0025	0.168	0.082	1
camk2g2	0.000101675	-5.64478	0	0.104	1
si:dkey-286j15.1	0.000101836	-1.89648	0.023	0.145	1
mindy3	0.000102055	-1.90384	0.023	0.143	1
mphosph8	0.000102358	-0.740347	0.076	0.231	1
bhlhe41	0.000102663	-1.68768	0.038	0.168	1
ilvbl	0.00010276	-1.61008	0.008	0.119	1
chd1	0.000104061	-1.06401	0.015	0.133	1
hadhab	0.000105184	-2.75862	0.008	0.118	1
CDPF1	0.000105866	-1.64873	0.015	0.133	1
efhd2	0.000105995	-0.218597	0.069	0.221	1
itpr2	0.000106543	-1.79993	0.023	0.144	1
cmah	0.000106638	-1.13662	0.031	0.159	1
psmc4	0.000108411	-5.28372	0	0.103	1
cd2ap	0.000108689	-1.34339	0.046	0.181	1
tspan15	0.000109102	-1.91633	0.023	0.143	1
gnai2a	0.000110106	-0.877631	0.053	0.194	1
nucb2b	0.000110765	-4.43136	0.008	0.116	1
mat2al	0.000111173	-1.30301	0.015	0.132	1
baz1b	0.000111408	-0.923049	0.031	0.159	1
rps26	0.000112649	0.40801	0.756	0.735	1
yap1	0.000112978	-1.26085	0.061	0.203	1
itm2bb	0.000113769	-0.398058	0.084	0.242	1
hipk3a	0.000113903	-0.780252	0.053	0.196	1
si:ch211-214j24.10	0.000114442	-0.528659	0.122	0.303	1
creb5a	0.000115944	-1.49561	0.038	0.168	1
cyp2p9	0.000116293	-1.61898	0.015	0.132	1
g6pd	0.00011646	-2.63861	0.015	0.13	1
sec63	0.000117451	-5.29868	0	0.102	1
cltcb	0.000117896	-3.45306	0.008	0.116	1
brd4	0.0001179	-0.818896	0.069	0.219	1
sec62	0.000118516	-0.940124	0.053	0.193	1
SPEN	0.000120089	-2.53546	0.015	0.13	1
brms1la	0.000120539	-1.45449	0.031	0.155	1
abcd3a	0.000120567	-0.812558	0.038	0.171	1
fam102ab	0.00012339	-1.84686	0.031	0.154	1
si:ch211-165e15.1	0.000123627	-2.13291	0.008	0.117	1
tnks1bp1	0.000123793	-0.438438	0.221	0.446	1
ches1	0.000124383	-2.67352	0.015	0.129	1
selenow2a	0.000125179	-0.643595	0.038	0.169	1
stra6	0.000125191	-1.29333	0.023	0.143	1
GNPAT	0.000125874	-2.09063	0.008	0.116	1
gusb	0.000126049	-0.979492	0.053	0.193	1
agrn	0.000126704	-1.08727	0.046	0.181	1
agpat2	0.000127261	-3.74308	0.008	0.115	1
kdelr2a	0.000127939	-1.13536	0.053	0.19	1
tnrc6b	0.000128262	-0.956375	0.015	0.131	1
sqlea	0.000129282	-5.74937	0	0.101	1
tmed10	0.000129339	-0.276096	0.107	0.279	1
her9	0.000130415	-1.73587	0.107	0.258	1
PLEKHH3	0.000131364	-5.52692	0	0.101	1
eif5b	0.000132842	-0.661075	0.099	0.265	1
nsdhl	0.000132866	-2.71018	0.015	0.128	1
atp5f1b	0.000133607	-0.38341	0.374	0.63	1
luc7l	0.000134762	-0.910485	0.069	0.217	1
gng5	0.000135092	-0.856799	0.046	0.181	1
snap29	0.000135762	-3.00865	0.008	0.115	1
xrn2	0.000136613	-1.66007	0.031	0.155	1
si:ch73-281n10.2	0.000137123	-1.37247	0.115	0.271	1
rps21	0.000137475	0.27693	0.901	0.879	1
khdrbs1b	0.000137488	-1.45424	0.031	0.153	1
hnrnpaba	0.000137786	-0.412682	0.237	0.463	1
tcp1	0.000138599	-0.444173	0.099	0.268	1
CABZ01044281.1	0.000138626	-2.61324	0.015	0.128	1
slc27a4	0.000140733	-2.66339	0.015	0.128	1
khdrbs1a	0.000141327	-0.365519	0.298	0.561	1
si:dkey-112a7.4	0.000142039	-1.27807	0.031	0.155	1
sptbn1	0.000142493	-1.18854	0.031	0.156	1
myo9b	0.000142638	-1.68086	0.031	0.154	1
appbp2	0.000143089	-1.812	0.015	0.129	1
pgk1	0.000144027	-0.18393	0.061	0.208	1
gstt1b	0.000144345	-0.955279	0.046	0.177	1
hectd3	0.000144604	-1.81728	0.015	0.128	1
camk2g1	0.000144785	-2.56522	0.008	0.115	1
MYO9B	0.000146564	-1.68111	0.023	0.14	1
retsat	0.000147894	-0.550943	0.046	0.182	1
paxbp1	0.000148307	-0.616281	0.069	0.218	1
gnb1b	0.000148628	-0.863608	0.122	0.296	1
vps13d	0.000149257	-5.39613	0	0.099	1
MYO7B	0.000149597	-0.425996	0.252	0.49	1
slc47a1	0.000151648	-1.73778	0.023	0.141	1
selenos	0.000151724	-1.06722	0.038	0.167	1
ahcyl2b	0.000152256	-0.897583	0.084	0.234	1
sfpq	0.000153674	-0.259126	0.099	0.264	1
vaspb	0.000154033	-1.19634	0.053	0.188	1
dhrs12	0.000155924	-0.298391	0.076	0.23	1
aldoaa	0.000157411	-0.347222	0.076	0.228	1
abce1	0.000158019	-1.62205	0.031	0.151	1
arhgap35a	0.0001584	-1.02341	0.046	0.177	1
golga4	0.000159558	-1.96526	0.031	0.151	1
ms4a17a.17	0.000159596	2.38441	0.084	0.029	1
zgc:162698	0.000159887	-1.51401	0.015	0.128	1
egr3	0.000160166	-0.95983	0.069	0.212	1
akt2l	0.000162384	-1.74284	0.023	0.139	1
cdv3	0.000162763	-0.368908	0.229	0.453	1
dock5	0.000163686	-1.2825	0.015	0.127	1
agpat9l	0.000164787	-1.86389	0.008	0.113	1
rpl4	0.000164823	-0.228715	0.458	0.724	1
actr2a	0.000165577	-0.776337	0.061	0.203	1
hspd1	0.000166336	-0.831695	0.084	0.238	1
dnajb1a	0.000166739	-0.849755	0.053	0.192	1
kansl1b	0.000166834	-1.78764	0.015	0.127	1
foxa1	0.000167183	-3.48538	0.015	0.123	1
shroom1	0.000167801	-0.822016	0.061	0.203	1
tnrc18	0.000168398	-1.36587	0.046	0.176	1
ywhabl	0.000169495	-0.616564	0.069	0.216	1
gsr	0.000170353	-2.11348	0.015	0.126	1
pam	0.000171802	-1.03391	0.046	0.178	1
mink1	0.000171982	-1.66819	0.031	0.152	1
st8sia7.1	0.000172262	-5.33646	0	0.098	1
kdelr2b	0.000172273	-2.30823	0.015	0.125	1
marcksl1a	0.000172507	-3.83976	0.015	0.124	1
PKN2	0.000174206	-2.74631	0.008	0.112	1
ptena	0.000175872	-2.06208	0.015	0.126	1
lpgat1	0.000176021	-1.03977	0.023	0.14	1
otud7b	0.000178062	-2.41097	0.015	0.125	1
nlrc3l	0.000178399	-1.59989	0.023	0.138	1
erbb3a	0.000180776	-1.68488	0.015	0.126	1
copa	0.000183147	-1.92964	0.023	0.139	1
safb	0.000183382	-0.654463	0.076	0.224	1
letm2	0.000183829	-0.576822	0.099	0.264	1
zgc:113263	0.000184062	-2.95678	0.008	0.112	1
slc2a2	0.000184201	-0.751717	0.053	0.187	1
fbxo34	0.000184441	-0.8986	0.061	0.2	1
hyou1	0.000185132	-0.543195	0.13	0.303	1
lrrfip1a	0.000186045	-1.4045	0.023	0.139	1
dgat1a	0.000186515	-5.25768	0	0.097	1
rbm4.2	0.000187138	-0.797254	0.061	0.203	1
myo15aa	0.000187657	-2.28084	0.015	0.125	1
tmem214	0.000189207	-3.38661	0.008	0.111	1
phrf1	0.000189838	-1.72015	0.015	0.126	1
anpepb	0.000191128	-0.570608	0.221	0.4	1
bptf	0.000192536	-5.38503	0	0.096	1
ddit3	0.000194469	-0.26974	0.435	0.7	1
higd1a	0.000195097	-0.595449	0.237	0.449	1
slc6a19a.1	0.000195618	-5.50906	0	0.096	1
pitpnbl	0.000195618	-5.16093	0	0.096	1
hagh	0.00019609	-0.285373	0.122	0.296	1
ubr4	0.000198111	-0.989011	0.038	0.164	1
nos1apa	0.000198835	-1.1903	0.023	0.137	1
cct5	0.000199265	-0.503361	0.069	0.212	1
mef2d	0.000199529	-1.29161	0.031	0.15	1
prkag1	0.000201927	-5.24349	0	0.096	1
kdm4b	0.000203695	-1.07252	0.038	0.162	1
fxyd1	0.000204591	-3.27322	0.008	0.11	1
creb3l3b	0.000208028	-3.64673	0.008	0.109	1
fam107b	0.00020812	-2.86889	0.015	0.123	1
prss1	0.000209109	-1.47708	0.008	0.11	1
bahcc1b	0.000211475	-1.49264	0.015	0.124	1
dspa	0.000211864	-0.279399	0.214	0.433	1
LRATD2	0.000211928	-1.2408	0.023	0.138	1
CU856539.2	0.000212652	-0.148345	0.198	0.413	1
lta4h	0.000212702	-1.72474	0.015	0.122	1
gadd45gip1	0.000212737	-1.21013	0.031	0.151	1
crema	0.000212957	-0.288997	0.168	0.36	1
meaf6	0.000213202	-1.19639	0.023	0.138	1
mdm4	0.000213684	-1.0584	0.031	0.151	1
zgc:77439	0.000215153	-5.27862	0	0.095	1
yy1a	0.000215313	-1.54043	0.031	0.147	1
UBB	0.000215741	-0.625305	0.618	0.821	1
aqp8a.1	0.000216154	-1.64517	0.015	0.123	1
cldn15la	0.000216866	-0.671981	0.824	0.833	1
bcar1	0.000219112	-0.908471	0.046	0.174	1
kif13ba	0.000220018	-0.409332	0.061	0.2	1
purba	0.000221757	-1.42983	0.038	0.16	1
gnal	0.000222083	-5.64217	0	0.095	1
hiat1b	0.00022283	-1.64695	0.008	0.11	1
gadd45ab	0.000223549	-0.691568	0.092	0.242	1
idh3a	0.000223954	-0.749624	0.038	0.162	1
foxj3	0.000224635	-2.15732	0.015	0.123	1
stap2b	0.000225497	-1.139	0.031	0.149	1
pdx1	0.000225629	-5.9323	0	0.095	1
LIMD2	0.000227847	2.8938	0.13	0.058	1
caprin1b	0.000228511	-0.434677	0.084	0.233	1
dop1a	0.000229231	-5.44919	0	0.094	1
dnaja2a	0.000229435	-0.292223	0.16	0.348	1
skia	0.000230153	-2.14952	0.015	0.121	1
foxo3b	0.000231439	-2.37354	0.015	0.122	1
diaph2	0.000231822	-1.72532	0.023	0.135	1
hmga1a	0.00023187	-1.03615	0.13	0.298	1
rps13	0.00023215	0.355725	0.847	0.824	1
btr12	0.000232705	-1.15391	0.038	0.162	1
sec23b	0.00023293	-0.936116	0.061	0.197	1
usp43a	0.000233278	-1.85256	0.015	0.123	1
lyrm2	0.00023558	-2.57914	0.015	0.121	1
cnbpa	0.000236514	-0.505658	0.076	0.225	1
hnrpkl	0.000236786	-1.10898	0.053	0.185	1
stx5a	0.000237043	-2.20031	0.038	0.157	1
lgr4	0.000237129	-0.828103	0.061	0.2	1
nckap1	0.000237295	-0.598734	0.053	0.187	1
arhgef1b	0.00023915	-1.63289	0.023	0.134	1
sdf4	0.000240087	-1.71156	0.023	0.136	1
alpi.2	0.000241037	-1.03886	0.015	0.123	1
cldnc	0.000242377	-0.597183	0.344	0.562	1
nmt1a	0.00024264	-3.78037	0.008	0.107	1
cnbpb	0.000242888	-0.1151	0.183	0.386	1
sugt1	0.00024545	-0.704199	0.053	0.185	1
ubc	0.000247384	-0.288683	0.344	0.62	1
reep3b	0.000247521	-1.74114	0.038	0.158	1
nr1d1	0.00024811	-5.45112	0	0.093	1
sf3a2	0.000248114	-0.667832	0.023	0.136	1
nucks1a	0.000249657	-2.67227	0.023	0.133	1
zbed4	0.000250101	-3.63243	0.008	0.107	1
nt5c2b	0.000251223	-3.98543	0.008	0.107	1
cd81a	0.000252065	-6.86717	0	0.093	1
pxk	0.000252875	-1.10717	0.038	0.162	1
nfe2l1a	0.000253133	-2.16014	0.015	0.121	1
soul5	0.000253354	-1.862	0.038	0.159	1
sigirr	0.000254309	-1.50972	0.038	0.159	1
rsl1d1	0.000255797	-0.153936	0.061	0.2	1
cpne3	0.000255936	-1.30868	0.023	0.135	1
slc22a6l	0.000257347	1.80003	0.137	0.062	1
cst14a.2	0.000257348	2.16653	0.29	0.204	1
zanl	0.000259146	-0.449724	0.374	0.582	1
pbxip1b	0.000259341	-1.3975	0.031	0.148	1
eif3jb	0.000261654	-0.984225	0.076	0.218	1
rpl5a	0.000262427	0.640393	0.702	0.731	1
niban2b	0.000264574	-0.636984	0.061	0.197	1
ccnt1	0.000267319	-3.06802	0.015	0.119	1
tubb2b	0.000268119	-1.63001	0.061	0.19	1
ppp1cb	0.000268202	-0.338819	0.038	0.161	1
crebbpa	0.000270455	-3.31574	0.008	0.107	1
uba1	0.000276628	-0.5027	0.092	0.241	1
ccdc186	0.000277662	-1.93075	0.038	0.156	1
mt-atp8	0.000280049	0.666113	0.656	0.657	1
atp5if1b	0.000280696	-0.143961	0.191	0.405	1
gars1	0.000282163	-4.09898	0.008	0.105	1
scaf4b	0.00028278	-2.12781	0.015	0.12	1
eif4a1a	0.000283843	-0.252799	0.168	0.356	1
cacybp	0.000284567	-0.506403	0.038	0.161	1
hnrnpa0a	0.000285265	-0.468557	0.092	0.244	1
brwd1	0.000288352	-2.04509	0.015	0.119	1
atp6v1f	0.000288686	2.91316	0.115	0.049	1
znf609b	0.00029059	-0.56065	0.053	0.185	1
nap1l1	0.000291085	-1.98156	0.031	0.144	1
nktr	0.000292883	-0.643523	0.046	0.17	1
ubl3a	0.000294356	-0.201304	0.16	0.352	1
rnf169	0.000294844	-1.07666	0.023	0.133	1
RNF14	0.00029546	-1.22418	0.031	0.145	1
si:dkey-262k9.2	0.000295909	-2.57117	0.038	0.152	1
rbfox2	0.000296187	-2.48143	0.008	0.106	1
pomp	0.00029651	-0.614646	0.038	0.161	1
tecrb	0.000296993	-0.831314	0.023	0.134	1
si:ch1073-165f9.2	0.000299888	-5.39619	0	0.091	1
neu3.3	0.000304655	-5.92086	0	0.091	1
acox3	0.000309243	-0.632298	0.031	0.147	1
sptan1	0.000310112	-0.267179	0.153	0.332	1
tmem115	0.000313179	-1.6249	0.023	0.132	1
sc5d	0.000314414	-5.23326	0	0.091	1
ubr3	0.000315181	-4.25255	0.008	0.104	1
ist1	0.000316504	-0.231772	0.183	0.381	1
ogt.1	0.000317592	-1.93251	0.023	0.131	1
dbnlb	0.000317804	-2.33093	0.015	0.118	1
myo18aa	0.000319424	-1.87915	0.008	0.105	1
mtus1a	0.000319774	-0.833578	0.023	0.133	1
rtca	0.00032275	-1.71661	0.015	0.119	1
pbx4	0.000323209	-1.4269	0.023	0.131	1
dusp7	0.000323806	-2.0549	0.008	0.105	1
cbx3a	0.000327641	-1.03381	0.053	0.18	1
slc35b4	0.000329631	-5.36954	0	0.09	1
ddx39ab	0.000333869	-0.809524	0.031	0.143	1
erfl3	0.000334863	-5.30941	0	0.09	1
gtpbp4	0.000336035	-0.308302	0.153	0.333	1
chd4b	0.000337924	0.37889	0.099	0.261	1
pcyt2	0.000339291	-0.503016	0.145	0.323	1
srd5a2a	0.000339548	-0.34638	0.031	0.146	1
asah2	0.000345574	-5.12903	0	0.089	1
osgn1	0.000345574	-5.15375	0	0.089	1
ctdsp2	0.000350904	-1.33777	0.046	0.166	1
chd2	0.000351642	-0.56477	0.145	0.317	1
atp2b4	0.00035412	-1.73002	0.046	0.164	1
mknk1	0.000354324	-1.79461	0.023	0.129	1
ugt5a1	0.000356058	-1.18968	0.015	0.118	1
lsm14ab	0.000356182	-1.12525	0.061	0.19	1
arl4ab	0.000356241	-0.357997	0.076	0.219	1
erlin1	0.000358415	-1.5792	0.015	0.118	1
rtn3	0.000359468	-0.177073	0.084	0.233	1
rnf220a	0.000362276	-5.28417	0	0.089	1
gnai1	0.000362276	-5.36276	0	0.089	1
actb2	0.000365234	0.281257	0.954	0.955	1
si:dkey-102m7.3	0.000367436	-1.55552	0.015	0.116	1
slc29a1b	0.000368018	-5.18029	0	0.089	1
clic4	0.000368043	-0.70383	0.069	0.202	1
denr	0.000370598	-1.13691	0.023	0.131	1
cipcb	0.00037248	-0.976031	0.031	0.144	1
eif2s2	0.000373746	-0.142253	0.153	0.341	1
aldh3a2b	0.00037385	-5.10964	0	0.089	1
histh1l	0.000375084	-0.76196	0.092	0.242	1
kmt2a	0.000378685	-1.08426	0.031	0.144	1
macf1a	0.000379292	-0.836835	0.061	0.192	1
csnk1g1	0.000379772	-5.17313	0	0.088	1
pef1	0.000381207	-1.97054	0.023	0.128	1
ndrg2	0.000381677	-3.59218	0.008	0.102	1
txnipa	0.000382622	-3.64466	0.008	0.102	1
wee1	0.000383239	-1.08639	0.046	0.167	1
foxp1b	0.000385455	-4.4578	0.008	0.101	1
tmc5	0.000386503	-0.501941	0.076	0.215	1
tmem184a	0.000389301	-1.05405	0.038	0.156	1
si:ch211-198a12.6	0.000390177	-1.53625	0.023	0.129	1
plekha6	0.00039149	-0.342378	0.099	0.251	1
selenow1	0.000391734	-0.417317	0.282	0.509	1
fads2	0.000391896	-5.11936	0	0.088	1
pdcl	0.000392186	-1.31361	0.031	0.142	1
crybg1a	0.000392312	-1.07368	0.053	0.177	1
coro1ca	0.000397009	-0.101859	0.168	0.359	1
tmem30c	0.000397538	-0.624611	0.038	0.155	1
ptprfa	0.000397635	-1.73785	0.023	0.129	1
ENSDARG00000098374	0.000398101	-5.46246	0	0.088	1
dennd5b	0.00039928	-3.73239	0.008	0.101	1
tango2	0.000399323	-1.88785	0.015	0.116	1
uso1	0.000399826	-1.08235	0.023	0.13	1
zdhhc5a	0.000408685	-1.43754	0.031	0.142	1
cers3a	0.000409226	-0.904116	0.015	0.117	1
srsf6b	0.000411002	-2.25513	0.031	0.138	1
dag1	0.000411477	-0.9466	0.084	0.222	1
ptbp1b	0.00041218	-2.23457	0.008	0.102	1
gata6	0.00041332	-0.761552	0.076	0.214	1
ube2na	0.00041365	-1.38965	0.015	0.116	1
lrig1	0.000415994	-0.440039	0.031	0.143	1
klf11b	0.000417278	-1.08437	0.076	0.21	1
tmem11	0.000417625	-1.64017	0.008	0.102	1
edem1	0.000423217	-2.9514	0.015	0.114	1
zranb2	0.0004239	-5.40399	0	0.087	1
CU929259.1	0.00042927	-0.67277	0.061	0.19	1
prpf8	0.000430402	-1.56057	0.015	0.116	1
slc30a1a	0.000437028	-3.18295	0.008	0.101	1
dhrs13a.3	0.000437411	-5.15692	0	0.087	1
sephs2	0.000440176	-2.23916	0.008	0.101	1
tm9sf2	0.00044392	-0.688331	0.046	0.166	1
chd6	0.000443997	-2.81475	0.008	0.101	1
faua	0.000445898	0.251305	0.863	0.827	1
FO744833.2	0.000446242	-0.556585	0.061	0.189	1
gm2a	0.000447293	2.67627	0.061	0.019	1
p4hb	0.000449095	-0.219529	0.198	0.392	1
gkap1	0.000453421	-0.994604	0.023	0.128	1
mcl1b	0.00045414	-0.67168	0.176	0.348	1
si:ch211-235m3.5	0.000455918	-1.5164	0.023	0.128	1
fam193a	0.000458477	-5.29753	0	0.086	1
ndfip1	0.000460648	-0.117244	0.153	0.338	1
elf1	0.000461846	-0.361389	0.122	0.281	1
copb1	0.000466052	-0.766505	0.046	0.167	1
fh	0.000466131	-1.37266	0.015	0.115	1
pank4	0.000466737	-0.987923	0.023	0.129	1
bambia	0.000467651	-0.635364	0.099	0.245	1
selenok	0.00046937	-1.4372	0.023	0.128	1
anxa11b	0.000469981	-0.436019	0.076	0.212	1
nr3c1	0.000470745	-1.23537	0.038	0.152	1
slc34a2b	0.000473073	-5.03718	0	0.086	1
slc52a3	0.000473073	-5.13372	0	0.086	1
si:ch211-288g17.3	0.00047428	-2.06684	0.015	0.113	1
ocrl	0.000480568	-4.1315	0.008	0.099	1
capns1a	0.000482423	-0.865143	0.031	0.139	1
chordc1a	0.000487315	-2.49352	0.008	0.1	1
lad1	0.000488502	-1.05443	0.023	0.128	1
cdc14b	0.000488886	-0.922621	0.015	0.114	1
mapre1b	0.000488933	-1.46174	0.023	0.126	1
hipk3b	0.000490777	-1.66777	0.015	0.114	1
trib1	0.000491633	-3.86091	0.008	0.099	1
dhrs3b	0.000494548	-1.97166	0.008	0.1	1
si:ch211-233a24.2	0.000494633	-1.38681	0.038	0.149	1
arrdc1a	0.000495591	-0.39637	0.145	0.314	1
cflara	0.00049583	-5.26311	0	0.085	1
ptpn23b	0.000496384	-2.38442	0.008	0.1	1
kdm1a	0.000501957	-0.549217	0.076	0.213	1
rnf25	0.000509784	-1.68944	0.023	0.126	1
perp	0.000510761	-0.437983	0.16	0.333	1
zgc:153115	0.000511597	-5.11936	0	0.085	1
snrpf	0.000515189	-0.575808	0.084	0.227	1
prkcsh	0.000516216	-0.962025	0.038	0.152	1
psmc5	0.000517477	-1.10785	0.015	0.112	1
wdr43	0.000521953	-3.7396	0.008	0.098	1
aplp2	0.000522331	-0.490993	0.061	0.187	1
zgc:158343	0.000523709	-2.44763	0.061	0.177	1
helz2	0.000524176	-2.59957	0.008	0.099	1
prpf39	0.000524734	-1.79241	0.023	0.125	1
rab5aa	0.000525242	-0.181865	0.061	0.191	1
rps3	0.000525374	-0.247894	0.573	0.792	1
pls3	0.000536179	-5.25072	0	0.084	1
dazap2	0.000541694	-0.260446	0.092	0.235	1
hectd1	0.000543589	-0.39278	0.092	0.239	1
dsc2l	0.000545043	-0.46371	0.153	0.324	1
mrps28	0.000545623	-2.32447	0.008	0.099	1
brk1	0.000546504	-0.954441	0.008	0.099	1
igf2r	0.000550478	-0.428996	0.038	0.153	1
ifngr1	0.000552259	-1.38405	0.046	0.161	1
gramd4b	0.000552376	-1.85383	0.015	0.112	1
rab7a	0.000553864	-0.31654	0.076	0.214	1
cyp2x9	0.000561925	-4.91583	0	0.084	1
ube2q2	0.000561925	-5.25244	0	0.084	1
tcima	0.000564796	-2.69952	0.015	0.111	1
rerea	0.000566126	-1.68269	0.015	0.112	1
zgc:92161	0.000570033	-2.79465	0.008	0.098	1
tent4b	0.000570293	-0.850279	0.023	0.124	1
fam114a2	0.000570775	-5.07193	0	0.083	1
tpm1	0.000570775	-5.86778	0	0.083	1
kank1a	0.000571874	-0.979024	0.023	0.126	1
abcc1	0.000578818	-1.53795	0.023	0.123	1
tnpo2	0.000579762	-5.01384	0	0.083	1
ppip5k2	0.00058001	1.53776	0.122	0.054	1
ube2v1	0.000580966	-0.427136	0.031	0.139	1
BX927081.1	0.000582771	-0.652183	0.023	0.126	1
ndufs5	0.00058382	0.344353	0.13	0.307	1
atp5po	0.000584191	0.125468	0.137	0.308	1
pxdc1b	0.00058705	-2.02243	0.008	0.098	1
trim25	0.000593236	-1.73609	0.015	0.112	1
pa2g4b	0.000593657	-1.44988	0.015	0.111	1
hnrnpa1a	0.000594697	-1.06986	0.031	0.138	1
sh3rf1	0.000595381	-3.76323	0.008	0.096	1
hsdl2	0.00059575	-0.256493	0.046	0.163	1
ash1l	0.00059599	-0.789833	0.069	0.196	1
cry1a	0.000605241	-0.497093	0.084	0.22	1
tmem79b	0.000606306	-3.02592	0.008	0.097	1
rnpc3	0.00060757	-5.29591	0	0.083	1
bach1b	0.000608536	-1.27473	0.008	0.098	1
atf6	0.000621752	-0.197487	0.053	0.173	1
zgc:172079	0.00062194	-0.525536	0.412	0.625	1
ebp	0.000622258	-2.21753	0.015	0.111	1
arid3c	0.000622401	-0.969877	0.023	0.125	1
nucb2a	0.000625172	-2.42888	0.008	0.097	1
pnrc2	0.000625201	-0.272089	0.634	0.916	1
pfkfb4b	0.000626835	-5.5335	0	0.082	1
zgc:172121	0.000632933	5.21568	0.015	0.002	1
ube2al	0.000634928	-0.307688	0.084	0.222	1
tspan3a	0.000636692	-5.29648	0	0.082	1
prdx6	0.000637223	1.58519	0.366	0.311	1
zgc:112038	0.000638005	4.31867	0.015	0.002	1
cpdp	0.000639013	-1.37564	0.015	0.111	1
wwp2	0.000640934	-2.55804	0.008	0.097	1
gldc	0.000641424	-3.81435	0.008	0.095	1
ptp4a2b	0.000642809	-0.302568	0.206	0.399	1
ttc3	0.000648256	-1.20805	0.046	0.16	1
rab11fip1b	0.000650947	-2.10005	0.008	0.097	1
dcaf12	0.00065657	-1.88851	0.015	0.11	1
ankhd1	0.000659922	-0.576591	0.053	0.174	1
cbr1l	0.000660324	-1.93351	0.015	0.11	1
ranbp9	0.00066098	-0.618345	0.023	0.122	1
epn2	0.000661039	-3.53595	0.008	0.096	1
st3gal3a	0.000661219	-2.16311	0.015	0.109	1
CABZ01079251.1	0.000662435	-3.88729	0.008	0.095	1
avl9	0.00066719	-5.23552	0	0.082	1
srsf4	0.000668068	-1.18708	0.038	0.148	1
tdh	0.000672351	-1.44402	0.038	0.146	1
slc34a2a	0.000677673	-5.11857	0	0.081	1
lamc1	0.000678699	-1.94465	0.015	0.109	1
pde12	0.000679162	-1.60804	0.023	0.122	1
ptges3a	0.000680865	-0.773719	0.053	0.173	1
dlg1l	0.000682839	-1.59192	0.046	0.157	1
arcn1b	0.000684713	-2.86799	0.008	0.096	1
cdc42se1	0.000688318	-4.9522	0	0.081	1
znf865	0.000688318	-5.13998	0	0.081	1
abcc12	0.000689284	-0.554453	0.115	0.261	1
slco1d1	0.000690734	-0.980053	0.023	0.123	1
tsku	0.000692553	-3.10459	0.008	0.095	1
il13ra1	0.000692768	-0.443168	0.092	0.23	1
baz1a	0.000693419	-1.38072	0.031	0.134	1
lonp1	0.000696367	-1.69943	0.023	0.122	1
pyyb	0.000696857	-5.1389	0.031	0.136	1
slc25a1b	0.000699128	-4.9653	0	0.081	1
cxadr	0.000701531	-1.93243	0.023	0.121	1
rock2a	0.000707403	-1.6979	0.031	0.132	1
anxa11a	0.000707702	-0.401725	0.122	0.277	1
prrc2c	0.000708271	-1.76236	0.008	0.096	1
furina	0.000710463	-1.68703	0.031	0.133	1
cyp2k19	0.000710506	-0.339541	0.069	0.197	1
nipblb	0.000710713	-1.29262	0.031	0.133	1
itpkcb	0.000712068	-0.843336	0.069	0.192	1
spty2d1	0.000712079	-0.312562	0.092	0.23	1
itga3a	0.000712335	-1.48049	0.023	0.122	1
si:ch211-114c12.2	0.000715934	-0.323601	0.137	0.305	1
sfswap	0.000716464	-0.493191	0.092	0.233	1
lrp5	0.000717164	-1.87205	0.015	0.109	1
rhoac	0.000718374	-0.941814	0.053	0.169	1
kmt2e	0.000718451	-2.35625	0.008	0.095	1
clint1a	0.000719112	-0.367868	0.061	0.184	1
c1qbp	0.000720753	0.223505	0.107	0.253	1
pank1b	0.000721906	-0.419742	0.046	0.159	1
rgmb	0.000726003	-3.60253	0.008	0.094	1
fam32a	0.000727253	-0.514599	0.046	0.159	1
tead1b	0.00073113	-1.11086	0.038	0.147	1
herc2	0.000732574	-5.12278	0	0.08	1
sdha	0.000734689	0.373533	0.122	0.283	1
hvcn1	0.000736124	3.48809	0.038	0.009	1
nedd9	0.000741771	-0.486843	0.076	0.209	1
si:ch1073-440b2.1	0.000742021	-2.7595	0.015	0.107	1
tmem94	0.000744069	-5.07316	0	0.08	1
insrb	0.000744069	-5.21642	0	0.08	1
abcb11a	0.000744069	-5.00921	0	0.08	1
lin52	0.000749532	-1.82585	0.008	0.095	1
glulb	0.000755057	-2.00808	0.023	0.119	1
pdk4	0.000755743	-4.94146	0	0.08	1
matr3l1.1	0.000757317	-0.838879	0.046	0.158	1
si:ch211-107o10.3	0.000758511	-0.186907	0.267	0.475	1
n4bp1	0.000763984	-0.656252	0.069	0.191	1
pa2g4a	0.000764345	-1.51458	0.023	0.12	1
psmb7	0.000764736	-0.157091	0.107	0.257	1
bhmt	0.000767597	-6.45908	0	0.08	1
si:ch211-122f10.4	0.000773835	2.20039	0.145	0.074	1
sik2b	0.000773953	-0.125945	0.168	0.349	1
pcsk5b	0.000776299	-3.3978	0.008	0.094	1
itsn2b	0.000776633	-0.378531	0.092	0.231	1
suclg1	0.000778452	0.144674	0.153	0.33	1
myzap	0.000782077	-1.78077	0.023	0.12	1
rpl27	0.000782453	0.400208	0.863	0.806	1
rad23b	0.000783135	-0.131489	0.076	0.207	1
pgd	0.000783914	-0.379715	0.069	0.193	1
agpat3	0.000789565	-3.84567	0.008	0.093	1
ca2	0.000791859	-6.34931	0	0.079	1
pnn	0.000793205	-1.60259	0.023	0.121	1
nfyc	0.000795967	-0.866607	0.015	0.108	1
si:dkeyp-44a8.2	0.000802416	0.12968	0.031	0.133	1
CU693379.1	0.00080262	-1.80139	0.023	0.12	1
ptprga	0.000804074	-2.21881	0.015	0.107	1
chkb	0.000804272	-5.00164	0	0.079	1
pum1	0.000806839	-1.17677	0.031	0.133	1
zgc:198329	0.000806909	-0.676425	0.023	0.121	1
zgc:172139	0.000807249	-1.46142	0.015	0.108	1
fdx1	0.000810115	0.147033	0.069	0.2	1
bcap31	0.00081618	-1.82568	0.015	0.108	1
cwc25	0.000816876	-5.17791	0	0.079	1
dnmt3ab	0.000817497	-2.04756	0.015	0.107	1
uhrf1bp1l	0.000818053	-1.8079	0.015	0.108	1
arid5b	0.000819645	-1.38558	0.015	0.108	1
slc12a7a	0.000822054	-2.01819	0.008	0.094	1
zfp36l2	0.000826895	-0.342389	0.176	0.349	1
arhgdia	0.000828477	0.104071	0.092	0.232	1
slc36a4	0.000828764	-1.13741	0.015	0.108	1
hnrnpl2	0.000829883	-1.02181	0.023	0.121	1
xrn1	0.000833835	-1.90034	0.008	0.094	1
rnf19a	0.000837857	-1.99302	0.023	0.119	1
hmgb1b	0.000841225	-3.80175	0.008	0.093	1
clpxa	0.000843889	0.197183	0.053	0.174	1
map3k7	0.000846349	-4.05166	0.008	0.092	1
fkbp4	0.000848801	-0.389476	0.053	0.169	1
baiap2l1b	0.000852332	-0.565437	0.038	0.147	1
dnajb2	0.000857723	-2.20535	0.008	0.093	1
ciarta	0.00086104	-1.90409	0.008	0.093	1
rpl15	0.000866204	-0.341273	0.679	0.839	1
sem1	0.000866366	0.365428	0.084	0.221	1
pacc1	0.000866822	2.9941	0.053	0.016	1
ptenb	0.000867636	-1.92287	0.023	0.119	1
zc3h4	0.000869276	-5.0677	0	0.078	1
ctcf	0.000874419	-2.8335	0.008	0.093	1
hbegfa	0.000880689	-0.46865	0.275	0.473	1
rbm25b	0.000882065	-0.583354	0.046	0.158	1
nudc	0.00088214	-2.18016	0.015	0.106	1
tmem97	0.000887362	-2.02051	0.015	0.106	1
ulk1a	0.000890623	-2.00332	0.015	0.106	1
stk35l	0.000890657	-2.01827	0.023	0.118	1
etnk1	0.000894931	-0.648137	0.115	0.26	1
ccdc85ca	0.000895306	-0.47928	0.046	0.159	1
meis1a	0.000896706	-5.55495	0	0.078	1
slc5a8l	0.000899561	-0.833792	0.046	0.156	1
id3	0.000901436	-0.828229	0.038	0.141	1
znf598	0.00090928	-0.885191	0.046	0.156	1
clec16a	0.00091074	-5.00812	0	0.078	1
prdm1a	0.00091074	-5.98992	0	0.078	1
rorab	0.00091285	-1.43667	0.015	0.106	1
ap1m2	0.000918125	-0.255977	0.122	0.274	1
crb3a	0.000918732	-3.0173	0.015	0.104	1
ep300a	0.000925752	-0.584237	0.038	0.142	1
rtn4a	0.000927642	-1.04742	0.046	0.156	1
gigyf1b	0.000932341	-0.260838	0.084	0.215	1
COX7A2	0.000935008	-0.428709	0.038	0.146	1
ndufa3	0.000935655	0.613055	0.084	0.22	1
taok1b	0.000939461	-5.18594	0	0.077	1
slc27a2a	0.00094895	-0.895044	0.015	0.106	1
ing3	0.000951853	-2.68422	0.008	0.092	1
usp4	0.00095254	-1.42932	0.015	0.106	1
brox	0.00095299	-2.91621	0.008	0.092	1
rfx2	0.000954155	-5.11678	0	0.077	1
meis2a.1	0.000954155	-5.92411	0	0.077	1
numb	0.000954764	-2.21789	0.015	0.105	1
schip1	0.000968603	-2.59074	0.008	0.092	1
sept7a	0.000970579	-2.14613	0.008	0.092	1
inpp5b	0.000973553	-0.330636	0.084	0.215	1
ddx39aa	0.000976839	-0.830414	0.023	0.119	1
erbb3b	0.000978182	-0.175723	0.038	0.144	1
bpnt1	0.000981929	-0.432534	0.053	0.169	1
marcksl1b	0.000983302	-6.1048	0.008	0.09	1
fzd8a	0.00098365	-0.850236	0.008	0.092	1
jpt2	0.000985856	-0.642811	0.046	0.155	1
arhgap12a	0.000990221	-0.912791	0.031	0.131	1
mfsd12a	0.000993746	1.83243	0.153	0.08	1
mrpl12	0.000997343	-0.870576	0.015	0.106	1
elavl1a	0.00100131	-0.705237	0.046	0.155	1
zgc:136872	0.00100527	-1.46889	0.023	0.117	1
rars1	0.00101452	-0.47617	0.031	0.132	1
cers1	0.00101663	-3.48763	0.008	0.09	1
si:dkey-103j14.5	0.0010176	-1.40491	0.015	0.105	1
ube2d2	0.0010203	-0.234298	0.115	0.261	1
shroom3	0.00102393	-1.77008	0.008	0.091	1
wwc1	0.00102853	-1.2509	0.031	0.13	1
ppig	0.00102934	-1.08157	0.008	0.091	1
lpin1	0.00103	-0.581216	0.206	0.379	1
smc6	0.0010311	-5.08599	0	0.076	1
tgfbr2b	0.0010311	-5.11817	0	0.076	1
dolpp1	0.0010311	-4.6792	0	0.076	1
tcea1	0.00104135	-2.00658	0.015	0.104	1
htatsf1	0.00104721	-5.21772	0	0.076	1
ankrd22	0.00104927	-2.43229	0.015	0.103	1
eif2s1b	0.00104947	0.294062	0.092	0.23	1
fam13b	0.00105168	-0.693048	0.053	0.165	1
ccdc187	0.0010611	-1.25869	0.008	0.091	1
dacha	0.00106356	-5.32212	0	0.076	1
znf1035	0.00106441	-2.87535	0.023	0.114	1
pbrm1l	0.00106497	-2.62877	0.008	0.09	1
tsc22d3	0.00107532	-1.18121	0.053	0.164	1
anxa3b	0.00108599	-2.22045	0.015	0.103	1
si:ch73-138n13.1	0.00108722	-0.629337	0.092	0.218	1
tardbp	0.00108798	-1.05474	0.031	0.13	1
sipa1l2	0.00109204	-2.82962	0.008	0.09	1
got2b	0.00109338	-2.27828	0.015	0.103	1
snx18a	0.00109527	-1.41136	0.015	0.104	1
cxxc1a	0.00109704	-5.01547	0	0.076	1
sh2d3cb	0.00109704	-5.07856	0	0.076	1
exoc1	0.00109734	-1.09107	0.038	0.14	1
acp5b	0.0010992	2.79627	0.084	0.033	1
ugdh	0.00110573	-0.877449	0.023	0.117	1
si:ch73-269m14.2	0.0011062	-0.483171	0.053	0.167	1
rev3l	0.00110986	-2.66853	0.008	0.09	1
rrp12	0.00111416	-4.8441	0	0.075	1
hp1bp3	0.00111481	-2.17048	0.015	0.103	1
reep5	0.00111795	-0.377879	0.031	0.131	1
arf5	0.00111935	-0.128343	0.137	0.297	1
dync1li2	0.00112162	-1.6848	0.008	0.09	1
trip12	0.00112503	-0.317095	0.061	0.181	1
med12	0.00112661	-0.932012	0.031	0.13	1
npepps	0.0011312	-2.12956	0.008	0.09	1
slc13a1	0.00113155	-5.00252	0	0.075	1
large2	0.00113302	-2.61323	0.008	0.09	1
pes	0.00114073	-1.68247	0.031	0.127	1
hnf4b	0.00114353	-0.964699	0.023	0.116	1
tbcela	0.00116377	-0.757046	0.038	0.14	1
stim1a	0.00116714	-4.99048	0	0.075	1
thrap3b	0.00116769	-1.34809	0.015	0.103	1
stk24a	0.00117031	-1.58844	0.015	0.103	1
cct8	0.00117137	-0.171171	0.084	0.216	1
zgc:158803	0.00117421	-0.629248	0.038	0.142	1
abi1a	0.00118503	-0.661668	0.015	0.103	1
zmp:0000000991	0.00118535	-4.95573	0	0.075	1
RASA2	0.0011942	-2.37046	0.008	0.089	1
purab	0.00119515	-3.14347	0.015	0.101	1
fbxo11a.1	0.00120383	-5.05992	0	0.074	1
pinx1	0.00120462	-1.40091	0.023	0.116	1
csde1	0.00121431	0.173198	0.168	0.346	1
bahd1	0.00121748	0.169467	0.038	0.143	1
strn3	0.00122079	-1.0967	0.023	0.116	1
kdm7aa	0.00122261	-4.84418	0	0.074	1
si:ch211-180a12.2	0.00122261	-4.69386	0	0.074	1
clul1.1	0.00122324	-0.798062	0.053	0.164	1
pdap1a	0.00122415	-1.82626	0.015	0.102	1
ncor1	0.00122772	-0.139132	0.061	0.177	1
zc3h11a	0.00122931	-0.474542	0.115	0.254	1
sde2	0.00123427	-3.84624	0.008	0.087	1
grb2b	0.001237	-0.386847	0.046	0.154	1
sec61b	0.00123719	0.172782	0.153	0.327	1
gatad2ab	0.00123903	-3.32472	0.008	0.088	1
calr	0.00124538	-0.32414	0.038	0.142	1
flot1b	0.00124994	-1.06789	0.015	0.103	1
lgals3b	0.00125065	-3.23435	0.008	0.088	1
calm1b	0.0012567	-1.85945	0.031	0.125	1
dnaja1	0.0012589	-0.537766	0.038	0.142	1
znf609a	0.00126102	-5.10851	0	0.074	1
ENSDARG00000055383	0.00126972	-0.810472	0.038	0.141	1
si:ch211-195b15.8	0.00127073	-2.86931	0.015	0.101	1
epb41l3b	0.0012722	-1.90608	0.015	0.102	1
cdc42	0.00127337	-0.894266	0.053	0.163	1
ubap2a	0.00127548	-1.13523	0.023	0.116	1
dusp6	0.00127696	-0.581694	0.069	0.187	1
rrp1	0.0012851	-1.08748	0.031	0.126	1
polr3e	0.00129129	-3.62493	0.008	0.087	1
elovl1a	0.00130028	-1.52171	0.053	0.159	1
h2ax1	0.00130416	-0.478622	0.206	0.389	1
ier2b	0.00131051	-0.583558	0.496	0.695	1
atp2a2b	0.00131682	-0.627167	0.076	0.196	1
plch2a	0.00131902	-2.18541	0.008	0.088	1
wls	0.00133403	-1.70068	0.023	0.114	1
hkdc1	0.00134146	-4.84578	0	0.073	1
rcan1a	0.00134146	-5.27853	0	0.073	1
pnp4b	0.00135416	-0.38287	0.061	0.178	1
ldlrb	0.00135826	-1.43273	0.015	0.102	1
rps6ka3a	0.00135896	-2.88517	0.008	0.087	1
hic1l	0.00136037	-0.769545	0.061	0.174	1
c1galt1b	0.00136177	-1.11295	0.031	0.126	1
erp44	0.0013732	-1.56242	0.015	0.101	1
camk2b1	0.00137483	-0.567125	0.061	0.175	1
hspa4b	0.00137604	-1.76058	0.015	0.101	1
etv5b	0.00137664	-0.957812	0.061	0.17	1
brd3b	0.00137708	-0.876467	0.031	0.127	1
ccn1	0.00138357	-6.71906	0	0.073	1
cisd1	0.00138672	-0.558002	0.015	0.102	1
skilb	0.00138686	-2.35284	0.015	0.1	1
ddx3xb	0.00138777	-0.231347	0.099	0.232	1
ptpn21	0.00139384	-1.33448	0.038	0.138	1
si:ch211-284d12.3	0.00140511	-5.916	0	0.072	1
lypla2	0.0014089	-1.51333	0.015	0.101	1
myo10	0.00141691	-1.754	0.023	0.112	1
znfx1	0.00142122	-0.559133	0.046	0.153	1
gpr155a	0.00143028	-0.537859	0.015	0.101	1
tardbpl	0.00143271	-0.261052	0.084	0.209	1
aldob	0.00143939	0.486899	0.786	0.759	1
zgc:162183	0.00145978	-0.914355	0.038	0.139	1
rab11fip3	0.00147021	-2.43314	0.015	0.099	1
erf	0.00147173	-4.90942	0	0.072	1
uqcrc1	0.00148646	0.121919	0.069	0.191	1
cebpd	0.00148989	-0.944377	0.206	0.369	1
chac1	0.00149032	-0.318041	0.397	0.63	1
si:ch211-216l23.2	0.00149463	-5.1	0	0.072	1
cyp2p8	0.00149463	-4.83734	0	0.072	1
mgat3a	0.00149463	-4.75579	0	0.072	1
hspa9	0.00151082	0.140953	0.198	0.393	1
fam172a	0.00151409	-0.806354	0.015	0.1	1
casc4	0.00152145	-2.95423	0.008	0.086	1
cct3	0.00152444	-0.222861	0.092	0.221	1
acad9	0.00153257	-2.22121	0.008	0.086	1
kctd10	0.00153705	-1.4467	0.023	0.112	1
gys1	0.00154148	-4.85911	0	0.071	1
cad	0.00154148	-4.81331	0	0.071	1
mark2b	0.00154307	-0.358054	0.16	0.319	1
coa3a	0.00156332	0.404453	0.084	0.216	1
BX323586.3	0.00156545	-4.88827	0	0.071	1
si:dkey-172h23.2	0.00157372	-1.04479	0.046	0.146	1
ttpa	0.0015881	-0.206792	0.137	0.289	1
tm7sf2	0.00158978	-4.9066	0	0.071	1
gpia	0.00159379	0.146541	0.076	0.199	1
ddx23	0.00159587	-0.143853	0.038	0.139	1
sumo3a	0.00159606	-2.04398	0.023	0.11	1
ggnbp2	0.00160389	-1.4736	0.015	0.099	1
sh3bgrl3	0.00160433	-0.558785	0.031	0.124	1
rad21a	0.00160541	-0.767569	0.023	0.113	1
insra	0.00161386	-0.772237	0.031	0.123	1
abca5	0.00161449	-4.94791	0	0.071	1
csnk1g2a	0.00161449	-4.89071	0	0.071	1
pcnx1	0.0016154	-1.4119	0.015	0.099	1
slc7a3a	0.00162257	-0.712888	0.092	0.214	1
fam50a	0.00162435	-2.35076	0.015	0.098	1
pde5ab	0.0016264	-0.818377	0.053	0.159	1
rbm28	0.00163163	-1.03783	0.023	0.112	1
map2k6	0.00163855	-1.981	0.008	0.085	1
nr2f2	0.00164153	-3.55597	0.008	0.084	1
si:dkey-36i7.3	0.00164213	1.3233	0.405	0.348	1
prrc2a	0.00164545	-1.28335	0.015	0.099	1
si:dkey-244a7.1	0.00165288	-1.38255	0.031	0.123	1
pde4ba	0.00165638	-3.09363	0.008	0.085	1
mrtfbb	0.00165703	-1.39371	0.023	0.111	1
tmsb4x	0.00166007	-0.474449	0.786	0.885	1
si:zfos-1192g2.3	0.001662	-0.724434	0.023	0.113	1
plp2	0.00166506	-4.75241	0	0.07	1
caprin1a	0.00166506	-4.81068	0	0.07	1
uvssa	0.00166506	-5.08798	0	0.07	1
rest	0.00166695	-3.22547	0.008	0.084	1
akr1b1.1	0.00167663	1.23338	0.466	0.457	1
trir	0.00168553	-1.34531	0.023	0.111	1
si:dkeyp-86f7.4	0.00168734	-0.895032	0.023	0.112	1
zfr2	0.001688	-0.709342	0.023	0.111	1
cct7	0.0016891	-0.270377	0.115	0.252	1
fgfr2	0.00169532	-1.08324	0.069	0.177	1
kalrna	0.00169609	-0.94091	0.061	0.171	1
atl3	0.00170051	-1.90548	0.015	0.098	1
badb	0.00170464	-0.218498	0.023	0.113	1
scaf1	0.00170877	-0.972924	0.023	0.112	1
setd2	0.00171051	-1.79376	0.023	0.109	1
sarnp	0.00171865	-0.339087	0.031	0.125	1
ppp1r37	0.00172106	-1.8038	0.015	0.098	1
tktb	0.00173864	0.415741	0.046	0.15	1
eef1g	0.00173944	0.281631	0.779	0.756	1
mhc1zba	0.00174145	-0.163499	0.298	0.524	1
egr1	0.0017418	-0.473105	0.29	0.479	1
irf2	0.00174733	-0.587508	0.046	0.147	1
stt3b	0.00175218	-0.381648	0.023	0.111	1
clk2a	0.001753	-0.778948	0.053	0.16	1
cyp2k16	0.00176051	-0.571146	0.038	0.137	1
baxa.1	0.00176403	-0.661151	0.023	0.111	1
plpp2b	0.00176607	-1.43844	0.038	0.133	1
daam1a	0.00176689	-0.996377	0.038	0.136	1
kmt5c	0.00176732	-2.04171	0.008	0.084	1
tmem54a	0.00177872	-2.23718	0.008	0.084	1
cbsb	0.00177944	-1.63357	0.008	0.084	1
mbnl2	0.00178172	-0.868529	0.061	0.17	1
rps6kb1b	0.00179543	-1.74405	0.015	0.097	1
pgrmc2	0.00179843	-4.70425	0	0.069	1
madd	0.00180253	-3.4641	0.008	0.083	1
ulk2	0.00181231	-0.369066	0.084	0.205	1
gbf1	0.00182254	-0.807605	0.015	0.098	1
si:dkey-28e7.3	0.00182635	-4.93285	0	0.069	1
ptges3b	0.00182953	-0.271251	0.084	0.208	1
ap2b1	0.00183515	-1.5577	0.023	0.109	1
zgc:77486.1	0.00183758	-0.127157	0.206	0.389	1
wbp1	0.00185469	-4.99205	0	0.069	1
lims1	0.00185786	-0.431777	0.076	0.195	1
ino80	0.00186755	-2.31466	0.023	0.108	1
abcc5	0.00188347	-5.17595	0	0.069	1
lmnb2	0.00189016	-1.25932	0.015	0.097	1
chmp2bb	0.00189325	0.118962	0.153	0.313	1
usp42	0.00189689	-1.18307	0.008	0.084	1
ctnnb1	0.00189892	-0.436498	0.076	0.196	1
cadps2	0.00190526	-1.16758	0.031	0.122	1
mov10a	0.0019069	-1.32879	0.046	0.144	1
rnf146	0.0019127	-4.93139	0	0.069	1
hcfc1a	0.0019127	-4.74618	0	0.069	1
selenoo1	0.00192762	-1.15934	0.008	0.083	1
fnbp4	0.00193855	-0.463042	0.046	0.147	1
neo1a	0.00194237	-5.05464	0	0.069	1
sap30l	0.00195852	-0.654355	0.038	0.134	1
rbmx	0.00196308	-1.8621	0.023	0.109	1
phb2a	0.00196318	-0.49972	0.015	0.097	1
cideb	0.00197249	-4.61507	0	0.068	1
il10rb	0.00198397	-0.286805	0.084	0.204	1
mxi1	0.00198969	-2.942	0.008	0.082	1
mavs	0.00199859	-0.94427	0.031	0.123	1
dapk3	0.00200308	-4.94718	0	0.068	1
rhbdd1	0.00200308	-5.26071	0	0.068	1
ppp1caa	0.00200386	-0.169167	0.092	0.218	1
itpr3	0.00200445	-1.71705	0.031	0.12	1
myca	0.00201418	-2.26471	0.015	0.095	1
r3hdm1	0.00202403	-3.30242	0.015	0.094	1
taf3	0.00203184	-0.522264	0.031	0.121	1
tmcc3	0.00203212	-1.65045	0.015	0.096	1
paqr5b	0.00203414	-4.95119	0	0.068	1
afg3l2	0.00203414	-4.75048	0	0.068	1
si:dkey-108k24.2	0.00203414	-5.11241	0	0.068	1
si:ch211-217k17.7	0.00203799	-0.667622	0.023	0.11	1
drap1	0.00204425	-0.978423	0.015	0.096	1
parp4	0.00205079	-0.885558	0.053	0.156	1
cnot1	0.00205589	-0.68262	0.046	0.146	1
wu:fb18f06	0.00206061	-0.394321	0.351	0.55	1
TESK1	0.00206568	-4.68012	0	0.068	1
hacd2	0.00207842	-0.342462	0.031	0.123	1
myo6b	0.00208262	-1.16137	0.023	0.109	1
zc3h13	0.00208494	-0.711087	0.038	0.134	1
mansc1	0.00209057	-0.534623	0.015	0.096	1
hsd17b10	0.00209085	-1.97122	0.015	0.095	1
aqp7	0.0020977	-4.64093	0	0.068	1
phf14	0.0020977	-5.00987	0	0.068	1
si:dkey-11f4.16	0.0020977	-4.78602	0	0.068	1
si:ch211-113d11.6	0.0020977	-5.25964	0	0.068	1
march8	0.00210474	-0.906955	0.046	0.145	1
mbd2	0.00210534	-0.393659	0.061	0.171	1
cited4b	0.00211281	-3.51715	0.008	0.081	1
tox	0.00211945	-3.83828	0.008	0.081	1
mical3a.1	0.00212548	-1.74887	0.031	0.119	1
slc28a1	0.00213021	-4.72198	0	0.067	1
ints8	0.00213021	-4.82016	0	0.067	1
si:dkeyp-4f2.1.1	0.00213549	-1.18196	0.023	0.108	1
hnf1a	0.00213673	-1.52628	0.015	0.096	1
rnf213a	0.00214828	0.13228	0.099	0.227	1
rab14	0.00216072	-0.167182	0.046	0.147	1
smarca4a	0.0021615	-0.814193	0.038	0.134	1
cct2.1	0.00216985	-0.322737	0.038	0.134	1
rarres3l	0.00217304	-1.66116	0.015	0.096	1
npm1a	0.00218325	-0.321823	0.115	0.249	1
tp53bp2a	0.00218864	-0.493662	0.061	0.166	1
macroh2a2	0.00219132	-1.41205	0.023	0.107	1
cluha	0.00219272	-1.87566	0.008	0.082	1
slc27a6	0.00219673	-5.18535	0	0.067	1
suclg2	0.00220077	-0.147486	0.115	0.257	1
sirt1	0.00220582	-1.28619	0.015	0.095	1
gnpnat1	0.00221201	-0.753425	0.137	0.27	1
apc	0.00221415	-1.28993	0.015	0.095	1
kars1	0.00222941	-0.122432	0.046	0.144	1
prkcbp1l	0.00223076	-4.9361	0	0.067	1
rpl29	0.00223839	0.262105	0.878	0.875	1
tcf25	0.00224255	-0.395769	0.061	0.167	1
txnl1	0.00224342	-1.49657	0.015	0.094	1
asap3	0.0022435	-1.11783	0.023	0.108	1
atp6v1e1b	0.00224899	1.86907	0.26	0.189	1
ppargc1b	0.00225071	-0.237321	0.069	0.181	1
zgc:123284	0.00226531	-5.33776	0	0.067	1
trpm7	0.00226875	-2.37538	0.008	0.081	1
cish	0.00227052	0.29966	0.076	0.194	1
trim35-24	0.00227433	3.29838	0.015	0.002	1
prss59.2	0.00227982	-0.789448	0.015	0.094	1
si:ch211-207i1.2	0.00228551	-0.862237	0.061	0.164	1
supt6h	0.00228784	-0.474852	0.061	0.169	1
map3k14a	0.00229479	-0.767322	0.031	0.12	1
gpr108	0.00229482	-1.17578	0.038	0.131	1
laptm4a	0.00230145	-0.584887	0.069	0.178	1
rragca	0.00230381	-1.55876	0.015	0.094	1
sytl4	0.00230513	-4.10308	0.008	0.08	1
snrpd1	0.00230705	-0.120519	0.069	0.181	1
dyrk1b	0.00231187	-0.966435	0.031	0.119	1
tmed9	0.00231401	-1.08145	0.023	0.108	1
nup50	0.00232362	-1.45187	0.015	0.093	1
pfdn4	0.00232757	-0.891856	0.031	0.12	1
tp53bp2b	0.00233601	-5.59075	0	0.066	1
stat3	0.00233748	-0.329921	0.038	0.132	1
mtfr1	0.00234004	-2.01993	0.015	0.093	1
khdc4	0.00234204	-2.48868	0.015	0.094	1
arl6ip1	0.00234597	-0.516299	0.053	0.156	1
mapk6	0.00234611	-0.321318	0.115	0.246	1
C5H9orf78	0.0023464	-3.83474	0.008	0.079	1
zzef1	0.00236316	-1.2778	0.031	0.119	1
bcas3	0.0023648	-0.568031	0.061	0.165	1
exoc3l4	0.00237218	-4.69357	0	0.066	1
zgc:112146	0.00237218	-4.73181	0	0.066	1
hnf4a	0.00237481	-1.79144	0.008	0.081	1
ENSDARG00000035679	0.00238768	-0.913561	0.023	0.108	1
srsf9	0.00238802	-0.658802	0.031	0.121	1
tnrc6c1	0.00239016	-0.868738	0.053	0.154	1
ctnnd1	0.00239171	-0.140644	0.191	0.357	1
ivns1abpb	0.0023959	-0.695939	0.046	0.144	1
dynlrb1.1	0.00239852	0.120621	0.038	0.134	1
nsd1a	0.00240466	-0.486795	0.023	0.107	1
phf23a	0.0024089	-4.57806	0	0.066	1
srp14	0.0024089	-4.60782	0	0.066	1
si:dkey-6f10.3	0.00241318	-1.54982	0.008	0.081	1
cyfip1	0.00242978	-0.462217	0.031	0.119	1
sart1	0.00243411	-0.471102	0.046	0.143	1
rbm15	0.00243607	-3.4235	0.008	0.079	1
tmem189	0.00244197	-1.46446	0.023	0.106	1
spry4	0.00244488	-0.290525	0.076	0.188	1
pde4cb	0.00244619	-4.58219	0	0.066	1
slc38a5b	0.00244619	-5.52746	0	0.066	1
dnajb6a	0.00245367	-0.538923	0.031	0.12	1
vwa5a	0.00246739	-0.192533	0.092	0.215	1
ptk6b	0.0024762	0.187649	0.076	0.193	1
huwe1	0.00248186	-0.353802	0.069	0.18	1
tagapa	0.00248777	-2.34661	0.008	0.08	1
arid4a	0.00250368	-0.144991	0.061	0.17	1
wnk1b	0.00250512	-2.07832	0.023	0.104	1
mpc1	0.00250586	0.249742	0.084	0.201	1
faub	0.00250589	-0.383109	0.031	0.119	1
cry3b	0.00250978	-2.5327	0.008	0.08	1
si:dkey-199f5.8	0.00251727	-1.28619	0.023	0.106	1
ttc38	0.00251928	2.83727	0.046	0.014	1
ncoa2	0.00252119	0.158246	0.031	0.12	1
rac1b	0.00252248	-4.74115	0	0.065	1
cyb5r1	0.00252248	-4.91176	0	0.065	1
pak1	0.00252844	-0.255993	0.145	0.289	1
clk4b	0.00253912	-3.49001	0.008	0.079	1
il17rc	0.00254024	-0.31421	0.099	0.223	1
lasp1	0.00254339	-0.120976	0.107	0.237	1
cldnh	0.00255187	-1.90704	0.107	0.21	1
nck1a	0.00255541	-2.38583	0.008	0.08	1
hnrnpd	0.00255585	-0.411083	0.069	0.178	1
zdhhc21	0.0025615	-4.84837	0	0.065	1
phospho2	0.0025615	-4.7017	0	0.065	1
cwc22	0.0025615	-4.85875	0	0.065	1
tmem51a	0.0025615	-4.93824	0	0.065	1
stx12	0.00257402	-0.688371	0.023	0.107	1
elocb	0.00257403	-0.593048	0.031	0.12	1
irf2bp2b	0.00257758	-0.734184	0.031	0.118	1
HECTD4	0.00259048	-1.57221	0.015	0.093	1
nr3c2	0.00260113	-4.83278	0	0.065	1
map1lc3b	0.00260434	-0.548687	0.038	0.131	1
sdhaf2	0.00262068	-1.90378	0.008	0.079	1
tars1	0.00262347	-0.362998	0.053	0.156	1
tra2a	0.00262768	-0.181566	0.115	0.246	1
cbx7a	0.00263384	-3.0408	0.023	0.103	1
puf60a	0.00263948	-0.724646	0.038	0.131	1
esyt2a	0.00264375	-0.605787	0.038	0.131	1
rac2	0.0026516	-0.692097	0.031	0.119	1
ubr5	0.00265603	-1.01289	0.023	0.105	1
si:ch211-173p18.3	0.00265869	-2.50862	0.008	0.079	1
nr5a2	0.00266559	-0.153403	0.031	0.119	1
si:dkey-33i11.9	0.00266579	0.961877	0.511	0.522	1
u2surp	0.00266775	-0.35758	0.198	0.37	1
gnas	0.00267075	-0.945475	0.023	0.105	1
tia1	0.0026753	-1.86899	0.015	0.092	1
phf20b	0.00267769	-0.23754	0.031	0.117	1
si:ch211-281l24.3	0.00268213	-0.434911	0.061	0.167	1
fbxw7	0.00268825	-1.39389	0.015	0.092	1
BX571715.1	0.00268972	-1.07784	0.015	0.093	1
cul3b	0.00270048	-0.67373	0.008	0.079	1
med13a	0.00270995	-1.23351	0.015	0.093	1
rfk	0.0027113	-0.806718	0.038	0.13	1
zfpm1	0.00272368	-4.73117	0	0.064	1
baz2a	0.00274873	-0.553773	0.023	0.105	1
crebrf	0.00275222	-1.08935	0.031	0.116	1
clasp1a	0.00275341	-2.11184	0.023	0.103	1
tprn	0.00275521	-1.57869	0.023	0.105	1
SCYL2	0.00275785	-1.74017	0.031	0.116	1
hnrnpul1l	0.00276579	-4.70243	0	0.064	1
zgc:110410	0.00277274	-1.38807	0.008	0.079	1
uqcrq	0.00277333	0.250214	0.206	0.391	1
c2cd5	0.00278398	-3.88693	0.008	0.077	1
rab11al	0.00278554	-0.822464	0.038	0.129	1
ndufa5	0.00280231	0.343085	0.183	0.364	1
mapk3	0.00280854	-4.54026	0	0.064	1
rras	0.0028115	-0.5934	0.053	0.153	1
tle3a	0.00281553	-0.778802	0.023	0.106	1
pfdn6	0.00281857	-1.33713	0.008	0.079	1
bcl2l10	0.00283301	-2.10651	0.023	0.103	1
paics	0.00284088	-1.9611	0.015	0.091	1
si:rp71-1h20.9	0.00284669	-3.15306	0.008	0.078	1
mogat2	0.00285151	-1.63946	0.015	0.091	1
psmd4a	0.00285195	-4.59525	0	0.064	1
EML4	0.00285195	-4.62748	0	0.064	1
uqcc1	0.00285601	-1.49516	0.008	0.079	1
neurl1aa	0.00286215	-3.10314	0.008	0.078	1
snw1	0.00286866	-0.362632	0.038	0.131	1
anxa4	0.00287037	-0.415937	0.405	0.288	1
spcs2	0.00287637	-0.612566	0.023	0.106	1
pcmt	0.00289603	-4.46064	0	0.064	1
srsf1a	0.0029302	-0.461756	0.038	0.129	1
mgaa	0.00294013	-1.34693	0.023	0.103	1
si:ch1073-13h15.3	0.00294078	-4.55977	0	0.063	1
tpmt.2	0.00294078	-4.60836	0	0.063	1
slc25a42	0.0029411	-1.49472	0.023	0.104	1
hax1	0.00294396	-0.69468	0.046	0.142	1
psmb5	0.00295041	-0.957732	0.023	0.105	1
cnppd1	0.00295311	-1.66153	0.023	0.103	1
ranbp1	0.00295905	-0.493305	0.038	0.129	1
tspan31	0.00296338	-1.29259	0.031	0.116	1
zgc:85843	0.00297089	-3.2137	0.008	0.077	1
chmp5b	0.0029856	-0.124997	0.198	0.364	1
anxa5b	0.00298622	-5.27992	0	0.063	1
fbxl6	0.00299042	-1.53751	0.015	0.091	1
psen1	0.00300464	-1.02525	0.015	0.092	1
got2a	0.00300945	-0.112245	0.038	0.131	1
akap13	0.00301844	-0.298457	0.099	0.22	1
si:ch1073-174d20.2	0.00303235	-4.64058	0	0.063	1
brpf3b	0.00304312	-1.65689	0.031	0.114	1
fam76b	0.00305023	-0.947059	0.038	0.128	1
snx8a	0.00305123	2.3675	0.031	0.007	1
chmp6b	0.00305925	-1.77707	0.008	0.078	1
si:ch73-103l1.2	0.00306292	-1.98624	0.008	0.078	1
metap1	0.00306863	0.277843	0.046	0.143	1
rnf44	0.00307613	-2.18158	0.015	0.09	1
mxd4	0.00307885	-1.46968	0.008	0.078	1
upp1	0.00307919	-4.88539	0	0.063	1
eif1b	0.0030894	0.505324	0.099	0.229	1
rpf1	0.00309483	-0.976317	0.023	0.103	1
zgc:123305	0.00309866	-2.4249	0.015	0.09	1
rmdn1	0.00310715	0.27596	0.13	0.275	1
arhgap21b	0.00311184	-1.25677	0.023	0.103	1
pcxb	0.00312152	-0.217376	0.183	0.342	1
acvr2aa	0.00312596	-2.58032	0.008	0.077	1
plpp2a	0.00312675	-4.81078	0	0.063	1
idh3g	0.00312675	-4.41595	0	0.063	1
slc7a3b	0.00312963	-0.33449	0.038	0.126	1
lcor	0.00314218	-1.03088	0.008	0.077	1
igf2bp2b	0.00314713	-3.01865	0.008	0.077	1
nars1	0.00314715	-0.59192	0.023	0.104	1
lamp2	0.00315787	-0.225715	0.053	0.154	1
hey1	0.00317503	-5.38168	0	0.062	1
mat1a	0.00317503	-4.39444	0	0.062	1
rac1a	0.00317716	-1.22663	0.023	0.104	1
lsm3	0.0031788	-1.39444	0.008	0.077	1
eif4e1c	0.00317888	-0.632579	0.023	0.103	1
slc11a2	0.0031826	-1.27374	0.008	0.077	1
grpel1	0.00318895	-0.694319	0.008	0.077	1
bxdc2	0.00320224	-1.34744	0.015	0.091	1
spag7	0.003212	-2.68874	0.008	0.077	1
MYG1	0.00322333	-0.531037	0.023	0.104	1
znf503	0.00322406	-5.2148	0	0.062	1
st14a	0.00322664	-0.233294	0.122	0.253	1
prkacaa	0.00323905	-2.13433	0.008	0.077	1
usp9	0.00324289	-0.105185	0.069	0.177	1
trip11	0.00324447	-1.66483	0.015	0.09	1
zgc:56525	0.00325332	-2.43486	0.008	0.077	1
snx9a	0.00325722	-2.3635	0.008	0.077	1
si:ch73-170d6.2	0.00326075	-0.759396	0.046	0.139	1
spcs3	0.0032796	-0.154266	0.023	0.104	1
FBXO46	0.0032801	-0.887654	0.015	0.091	1
isca1	0.00328394	-1.31137	0.015	0.089	1
si:ch211-105j21.9	0.00328871	-1.97709	0.015	0.089	1
ylpm1	0.00329223	-1.43313	0.031	0.114	1
polr2f	0.00329428	-0.595194	0.046	0.139	1
itsn2a	0.00329757	-1.55065	0.023	0.103	1
slc25a36a	0.00329986	-0.999208	0.015	0.09	1
si:ch211-108d22.2	0.00330035	-0.73505	0.053	0.15	1
clstn1	0.00331424	-2.44961	0.023	0.101	1
nr5a5	0.00332018	-1.60195	0.008	0.077	1
[truncated: 8,707 more rows]

## Sheet: Posterior LREs
gene	p_val	avg_log2FC	pct.1	pct.2	p_val_adj
cpvl	0	5.45613	0.755	0.092	0
lrp2b	0	5.41612	0.602	0.038	0
ctsbb	0	4.44163	0.864	0.12	0
cubn	5.81497e-239	5.75737	0.301	0.008	1.07147e-234
ctsl.1	1.78767e-231	3.90159	0.964	0.344	3.29397e-227
dab2	2.08589e-191	3.51185	0.468	0.048	3.84346e-187
scpep1	3.52805e-182	4.12028	0.543	0.08	6.50079e-178
ctsh	5.13652e-174	3.76085	0.607	0.113	9.46455e-170
igfbp1a	4.55392e-162	3.18451	0.85	0.308	8.39105e-158
fabp6	2.7996e-156	1.0308	0.9	0.284	5.15854e-152
naga	3.63699e-156	3.63736	0.685	0.182	6.70151e-152
xirp1	7.916e-154	5.80404	0.203	0.006	1.4586e-149
folr	6.86154e-138	3.26488	0.71	0.233	1.26431e-133
mt-nd4	1.93406e-123	1.13596	0.997	0.937	3.5637e-119
mt-co1	2.63895e-121	1.02443	1	0.992	4.86252e-117
sptbn5	3.29958e-119	3.65579	0.563	0.146	6.07982e-115
epdl2	2.15604e-113	1.96446	0.883	0.542	3.97272e-109
pttg1ipb	2.47965e-112	3.51589	0.401	0.066	4.56901e-108
lgmn	6.39683e-112	3.14245	0.616	0.191	1.17868e-107
mt-co3	1.47464e-107	0.94096	1	0.996	2.71717e-103
tdo2b	1.45405e-104	3.28456	0.421	0.08	2.67923e-100
ppip5k2	4.81284e-103	4.38228	0.301	0.039	8.86813e-99
mt-cyb	8.25904e-100	0.925047	1	0.994	1.52181e-95
SH3TC1	1.13361e-99	4.38895	0.273	0.032	2.08878e-95
fabp2	1.47215e-98	-8.08349	0.006	0.648	2.71258e-94
chia.2	5.1399e-98	-8.71674	0.011	0.648	9.47078e-94
mafbb	3.3615e-97	5.29768	0.145	0.006	6.1939e-93
prss16	1.7799e-96	4.04369	0.362	0.064	3.27965e-92
cyp2k6.1	1.48097e-94	3.83552	0.273	0.034	2.72884e-90
slc6a18	1.37658e-93	4.28531	0.214	0.019	2.53648e-89
mt-nd3	6.3137e-91	1.06575	1	0.879	1.16336e-86
amn	7.22649e-91	4.54282	0.206	0.018	1.33155e-86
fuca2	9.54972e-91	3.24844	0.582	0.207	1.75963e-86
fabp1b.1	1.03013e-90	-7.59446	0.011	0.621	1.89812e-86
rps29	5.15932e-89	-1.77486	0.699	0.945	9.50657e-85
ifi30	3.61734e-87	3.01584	0.404	0.087	6.66532e-83
epcam	5.5851e-86	1.20898	0.986	0.746	1.02911e-81
rpl14	8.60831e-82	-1.63903	0.577	0.907	1.58617e-77
epha2a	1.12026e-81	2.9575	0.563	0.204	2.06419e-77
man2b1	1.71095e-81	3.82748	0.323	0.059	3.1526e-77
si:dkey-28n18.9	5.88528e-81	3.26378	0.323	0.058	1.08442e-76
tm4sf4	3.92012e-78	-2.86906	0.251	0.742	7.22321e-74
zgc:174356	5.33117e-78	3.93646	0.309	0.056	9.82321e-74
si:dkey-151g10.6	6.85254e-77	-1.32317	0.939	0.99	1.26265e-72
rplp1	1.04534e-76	-1.21255	0.897	0.98	1.92614e-72
apobb.1	9.08489e-76	-8.35533	0.006	0.551	1.67398e-71
mt-nd1	1.0427e-74	0.892162	0.997	0.974	1.92128e-70
rpl23	8.39493e-74	-1.7251	0.61	0.913	1.54685e-69
tpte	7.31782e-73	3.42397	0.301	0.056	1.34838e-68
si:dkey-194e6.1	4.92749e-72	4.07747	0.184	0.019	9.07939e-68
uba52	7.98514e-72	-1.89081	0.423	0.845	1.47134e-67
rpl11	1.7248e-71	-1.50615	0.607	0.914	3.17813e-67
tmsb1	1.99597e-71	-4.05452	0.061	0.595	3.67777e-67
rps28	1.02569e-70	-1.62613	0.61	0.919	1.88994e-66
apoa1a	7.7903e-70	-4.21813	0.092	0.597	1.43544e-65
rpl37.1	1.00893e-69	-1.28156	0.841	0.962	1.85906e-65
tns1a	4.19483e-69	3.57766	0.237	0.035	7.7294e-65
rpl29	1.7739e-67	-1.6016	0.546	0.899	3.26859e-63
rpl36a	2.74671e-67	-1.482	0.713	0.928	5.06109e-63
slc22a6l	3.75419e-67	3.54925	0.273	0.05	6.91746e-63
grn1	2.51305e-66	2.27252	0.571	0.237	4.63055e-62
rpl6	4.13928e-66	-1.61991	0.396	0.829	7.62703e-62
slc31a2	8.74277e-65	4.18397	0.156	0.015	1.61094e-60
rpl28	2.59768e-64	-1.40654	0.618	0.907	4.78649e-60
stoml3b	3.12581e-64	-2.85734	0.209	0.673	5.75962e-60
tspan34	9.73383e-64	2.29196	0.379	0.096	1.79356e-59
dpep1	2.71552e-63	3.22909	0.345	0.086	5.00362e-59
afp4.1	2.96491e-63	-5.32496	0.025	0.513	5.46315e-59
rpl13	3.05337e-63	-1.37641	0.663	0.919	5.62613e-59
tagln2	9.39794e-62	1.32984	0.861	0.698	1.73166e-57
rps24	1.86513e-61	-1.61079	0.593	0.898	3.43669e-57
rpl31	2.55134e-61	-1.40581	0.621	0.907	4.70109e-57
rplp2l	5.36691e-61	-1.2819	0.772	0.943	9.88907e-57
gpr137ba	8.50712e-61	5.23653	0.1	0.005	1.56752e-56
apoc2	1.46618e-60	-6.59607	0.006	0.477	2.70157e-56
rpl35a	7.41656e-60	-1.47567	0.627	0.895	1.36657e-55
pnrc2	1.66424e-58	0.957363	0.961	0.906	3.06653e-54
ARF5	1.25055e-57	-2.10842	0.401	0.785	2.30427e-53
apoa4b.2.1	1.68029e-57	-6.01562	0.022	0.475	3.09609e-53
rps26l	2.17983e-57	-1.35929	0.613	0.902	4.01656e-53
rps27.1	4.90388e-57	-1.73427	0.448	0.841	9.0359e-53
ucp1	9.65953e-57	-5.2093	0.028	0.48	1.77987e-52
lrpap1	4.19608e-56	3.38669	0.234	0.043	7.73169e-52
atp6v0ca	4.64603e-56	2.13189	0.682	0.464	8.56077e-52
rps5	6.60346e-56	-1.344	0.588	0.89	1.21675e-51
rps8a	1.19619e-55	-1.4591	0.51	0.856	2.20411e-51
rpl32	1.26208e-55	-1.34469	0.632	0.901	2.32551e-51
rpl24	1.88899e-55	-1.36571	0.596	0.888	3.48066e-51
rps21	6.7334e-55	-1.46201	0.61	0.898	1.2407e-50
rbp2a	9.98431e-55	-10.7277	0	0.438	1.83971e-50
kmo	2.04758e-54	3.08965	0.359	0.108	3.77288e-50
rpl18a	3.15202e-54	-1.93734	0.312	0.755	5.80792e-50
CABZ01083442.1	1.08156e-53	1.99404	0.646	0.397	1.99288e-49
gpx4a	1.56713e-53	-2.36518	0.192	0.633	2.8876e-49
apoc1	2.96116e-53	-6.43012	0.011	0.443	5.45624e-49
rps12	1.12332e-52	-1.38882	0.677	0.904	2.06983e-48
rps17	1.4234e-52	-1.47563	0.382	0.795	2.62277e-48
rack1	3.8634e-52	-1.41058	0.423	0.817	7.11869e-48
RPL37A	5.29997e-52	-1.44171	0.635	0.907	9.76573e-48
rbpms2a	1.22256e-51	2.77998	0.27	0.061	2.25269e-47
pm20d1.2	1.30199e-51	2.08753	0.602	0.329	2.39904e-47
eef1g	6.46792e-51	-1.63122	0.384	0.783	1.19178e-46
rps23	8.25798e-51	-1.35612	0.61	0.874	1.52162e-46
rps9	8.5694e-51	-1.26278	0.638	0.898	1.579e-46
rps15a	2.06595e-50	-1.54879	0.529	0.871	3.80672e-46
rps25	4.84575e-50	-1.04815	0.758	0.935	8.92879e-46
rps13	6.38685e-50	-1.47893	0.501	0.848	1.17684e-45
rpl7a	1.42065e-48	-1.39514	0.554	0.856	2.61769e-44
rps19	2.30119e-48	-1.09315	0.797	0.935	4.24017e-44
rpl36	7.32519e-48	-1.15878	0.688	0.901	1.34974e-43
slc25a5	1.72789e-47	-0.954512	0.741	0.942	3.18381e-43
tmigd1	3.52692e-47	1.72527	0.351	0.101	6.49871e-43
tspan36	6.62569e-47	2.80729	0.409	0.157	1.22085e-42
sb:cb1058	7.05547e-47	-3.22383	0.045	0.457	1.30004e-42
apoa4b.1	1.01007e-46	-2.38877	0.228	0.609	1.86115e-42
snx8a	2.30315e-46	5.46138	0.072	0.003	4.24379e-42
rpl34	2.43496e-46	-1.32369	0.518	0.845	4.48666e-42
btf3	6.94036e-46	-1.62266	0.334	0.744	1.27883e-41
rpl27	1.04872e-45	-1.387	0.485	0.83	1.93238e-41
faua	1.06455e-45	-1.49378	0.526	0.849	1.96155e-41
rpl38	1.35312e-45	-1.00209	0.766	0.937	2.49325e-41
hsp90ab1	1.48613e-45	-0.804048	0.883	0.966	2.73834e-41
pnp6	3.56802e-45	4.72206	0.075	0.004	6.57443e-41
rpl21	4.77782e-45	-1.34194	0.568	0.86	8.80361e-41
rrbp1a	5.78432e-45	1.99622	0.596	0.35	1.06582e-40
ip6k2b	8.23815e-45	2.23592	0.588	0.354	1.51796e-40
mt-atp6	1.01265e-44	0.639714	1	0.991	1.86591e-40
rab11a	3.52838e-44	2.05711	0.602	0.391	6.5014e-40
ppiab	6.16723e-44	-1.55012	0.245	0.678	1.13637e-39
icn	8.70102e-44	-5.65612	0.103	0.491	1.60325e-39
naca	9.50911e-44	-1.37056	0.407	0.789	1.75215e-39
rps16	1.55239e-43	-1.46975	0.396	0.779	2.86043e-39
ldha	5.63084e-43	-6.36828	0.006	0.374	1.03754e-38
rpl13a	7.25284e-43	-1.18045	0.571	0.866	1.33641e-38
rpl17	7.33206e-43	-1.50968	0.521	0.845	1.35101e-38
faxdc2	1.59062e-42	-3.85902	0.045	0.421	2.93088e-38
eef1a1l1	9.62047e-42	-0.706853	0.916	0.976	1.77267e-37
klf6a	1.18726e-41	-1.45264	0.331	0.727	2.18764e-37
rpl4	1.74866e-41	-1.37566	0.368	0.742	3.22208e-37
RPS17	5.20679e-41	-1.26856	0.554	0.863	9.59403e-37
ddx21	5.28181e-41	-1.5281	0.201	0.636	9.73226e-37
tcnba	1.7623e-40	-10.8629	0.003	0.354	3.24721e-36
tmsb4x	1.95206e-40	-1.11831	0.677	0.897	3.59687e-36
krt18a.1	2.257e-40	0.676083	0.769	0.444	4.15875e-36
wu:fb59d01	2.29441e-40	0.867563	0.889	0.747	4.22769e-36
rpl3	2.4683e-40	-1.21529	0.476	0.799	4.54808e-36
rps2	4.45773e-40	-1.22895	0.635	0.886	8.21381e-36
cldnb	4.81807e-40	0.642303	0.766	0.411	8.87777e-36
zgc:165573	6.40106e-40	2.1154	0.54	0.316	1.17946e-35
rpl18	8.96836e-40	-1.45334	0.465	0.806	1.65251e-35
rpl39	1.33665e-39	-1.39533	0.674	0.914	2.46291e-35
snx20	2.27029e-39	3.11384	0.231	0.058	4.18324e-35
vil1	2.59073e-39	-1.58356	0.312	0.665	4.77369e-35
krt8	3.18792e-39	1.12399	0.766	0.541	5.87405e-35
nme2b.1	4.70199e-39	-1.20159	0.482	0.824	8.66389e-35
rpl23a	5.02308e-39	-1.23323	0.49	0.805	9.25553e-35
rps6	5.02869e-38	-1.3238	0.409	0.758	9.26586e-34
rps15	5.63354e-38	-1.40133	0.487	0.81	1.03804e-33
hexb	6.19128e-38	2.92037	0.29	0.093	1.1408e-33
rpl35	8.36682e-38	-1.46878	0.474	0.814	1.54167e-33
si:ch1073-340i21.2	9.95486e-38	2.66514	0.279	0.084	1.83428e-33
serbp1a	3.17368e-37	-1.17011	0.396	0.773	5.84783e-33
rpl19	3.19199e-37	-1.28322	0.563	0.857	5.88155e-33
mt-nd2	6.0232e-37	0.608071	0.992	0.909	1.10983e-32
rps3a	9.26641e-37	-1.01161	0.699	0.892	1.70743e-32
phlda2	9.9526e-37	0.705619	0.95	0.793	1.83387e-32
cldn15lb	1.66741e-36	1.02092	0.777	0.609	3.07237e-32
anxa2b	1.98275e-36	1.50199	0.669	0.488	3.65342e-32
rpl9	3.72739e-36	-0.835814	0.63	0.889	6.8681e-32
atp5if1b	4.3521e-36	-2.3641	0.064	0.423	8.01917e-32
mt-atp8	5.6707e-36	1.07186	0.805	0.647	1.04488e-31
si:dkey-283b1.6	7.90606e-36	1.69745	0.599	0.405	1.45677e-31
atp5mc3b	9.12979e-36	-1.31243	0.259	0.664	1.68225e-31
rpl12	9.19624e-36	-1.11681	0.593	0.872	1.6945e-31
rps14	1.37672e-35	-0.790348	0.825	0.941	2.53674e-31
insig1	1.62384e-35	-2.45384	0.117	0.467	2.99208e-31
rps7	2.48305e-35	-1.26965	0.646	0.871	4.57527e-31
rpl22	3.10823e-35	-1.39437	0.446	0.774	5.72722e-31
rpsa	3.40127e-35	-0.786814	0.816	0.934	6.26717e-31
slc15a1b	4.21598e-35	-8.04751	0.003	0.316	7.76836e-31
mt-co2	6.81486e-35	0.538725	1	0.997	1.25571e-30
dbi	9.74794e-35	-1.66353	0.117	0.492	1.79616e-30
dnajb1b	9.91876e-35	-1.9056	0.407	0.752	1.82763e-30
glud1b	1.50146e-34	-2.88106	0.047	0.383	2.76658e-30
atp5l	1.504e-34	-1.41362	0.15	0.541	2.77126e-30
npc2	1.61596e-34	2.01863	0.535	0.34	2.97758e-30
tm4sf5	6.88539e-34	-6.48609	0.003	0.309	1.2687e-29
rpl10	1.03938e-33	-1.2684	0.532	0.833	1.91517e-29
mdh1aa	1.2014e-33	-2.03259	0.097	0.451	2.21369e-29
junba	1.47601e-33	1.10146	0.763	0.638	2.7197e-29
atp5f1e	3.72114e-33	-1.27254	0.209	0.607	6.85658e-29
aoc1	4.65947e-33	-7.95758	0.003	0.302	8.58555e-29
bco1	5.05764e-33	-6.30537	0.003	0.303	9.31921e-29
cd36	6.8162e-33	-5.68624	0.006	0.307	1.25595e-28
atp5fa1	1.1272e-32	-1.44628	0.178	0.558	2.07698e-28
zgc:153968	1.28515e-32	-2.04691	0.111	0.456	2.36802e-28
rpl22l1	1.757e-32	-1.60692	0.231	0.587	3.23744e-28
rps4x	2.06492e-32	-0.956843	0.577	0.845	3.80482e-28
gm2a	2.30476e-32	3.47908	0.103	0.014	4.24675e-28
eef2b	2.462e-32	-0.877162	0.607	0.858	4.53648e-28
chia.1	3.09535e-32	-5.4897	0.008	0.306	5.7035e-28
abcg2a	7.02708e-32	-1.30087	0.217	0.588	1.29481e-27
rtn4b	7.16118e-32	-6.29349	0.003	0.295	1.31952e-27
glsb	8.16644e-32	-2.50104	0.039	0.358	1.50475e-27
COX5B.1	8.26315e-32	-1.31284	0.159	0.535	1.52257e-27
atp1b1a	1.54427e-31	-1.22542	0.34	0.694	2.84547e-27
myo1b	3.28916e-31	-2.77828	0.031	0.339	6.0606e-27
si:ch211-222l21.1	3.94415e-31	-2.47117	0.086	0.415	7.2675e-27
FO704772.3	4.58886e-31	-1.36105	0.198	0.569	8.45543e-27
aqp8a.2	5.7801e-31	-9.07291	0	0.283	1.06504e-26
zgc:110239	5.88659e-31	2.94053	0.192	0.049	1.08466e-26
si:ch211-122f10.4	2.50969e-30	3.03867	0.22	0.065	4.62435e-26
cnbpb	2.85872e-30	-2.08909	0.075	0.403	5.26747e-26
rpl10a	5.11185e-30	-1.2572	0.521	0.813	9.4191e-26
eif5a2	6.29591e-30	-1.86641	0.081	0.41	1.16008e-25
apoea	6.77529e-30	-9.86923	0	0.275	1.24842e-25
ybx1	8.21731e-30	-0.999225	0.401	0.768	1.51412e-25
susd4	1.17823e-29	4.82637	0.047	0.002	2.17101e-25
rplp0	1.50267e-29	-0.984269	0.63	0.869	2.76881e-25
gsta.2	1.8653e-29	-5.96609	0.006	0.281	3.43701e-25
dhrs13l1	3.52355e-29	-4.55137	0.011	0.288	6.49249e-25
zgc:193541	4.80642e-29	-1.40611	0.15	0.5	8.85631e-25
gsta.1	5.30882e-29	-1.94705	0.22	0.553	9.78203e-25
mttp	5.70998e-29	-8.84578	0	0.268	1.05212e-24
rpl30	1.76525e-28	-0.759892	0.716	0.906	3.25265e-24
slc20a1b	2.2138e-28	1.33397	0.694	0.587	4.07915e-24
si:ch73-1a9.3	2.29221e-28	-2.54771	0.089	0.399	4.22363e-24
rps10	3.32998e-28	-0.651215	0.836	0.936	6.13583e-24
rpl5b	6.1845e-28	-1.05892	0.393	0.716	1.13956e-23
cyp2aa12	7.57045e-28	-3.70819	0.019	0.291	1.39493e-23
sec61g	7.59098e-28	-0.966452	0.351	0.714	1.39871e-23
wu:fb18f06	7.85963e-28	-1.34178	0.223	0.568	1.44821e-23
eef1db	8.11275e-28	-1.20412	0.156	0.502	1.49486e-23
hmgcs1	1.0442e-27	-2.59548	0.05	0.341	1.92405e-23
sgpl1	1.07192e-27	-1.82044	0.097	0.406	1.97513e-23
eef1b2	1.07361e-27	-1.25085	0.304	0.649	1.97824e-23
zgc:64022	1.26929e-27	1.83133	0.304	0.117	2.33879e-23
hsp70.1	1.36694e-27	-1.79096	0.337	0.664	2.51873e-23
hsp90aa1.2	1.64355e-27	-1.80387	0.618	0.814	3.0284e-23
ran	1.65791e-27	-1.79055	0.111	0.429	3.05487e-23
mgst3b	1.84656e-27	-2.09307	0.064	0.364	3.40247e-23
si:ch211-133l5.7	2.90427e-27	-1.74648	0.114	0.424	5.35141e-23
rps27.2	5.81674e-27	-0.952181	0.315	0.677	1.07179e-22
si:ch73-335l21.4	6.66839e-27	1.02069	0.741	0.614	1.22872e-22
ncl	8.83276e-27	-1.1489	0.173	0.521	1.62752e-22
myo6a	9.54664e-27	2.0653	0.432	0.249	1.75906e-22
mgst3a	1.59728e-26	-1.25267	0.15	0.488	2.94314e-22
rsl24d1	1.80224e-26	-1.44371	0.187	0.52	3.32081e-22
hmgn6	2.82554e-26	-2.43535	0.053	0.336	5.20633e-22
tpi1b	3.02094e-26	-1.6384	0.086	0.39	5.56639e-22
slc26a5	3.90002e-26	2.52232	0.248	0.088	7.18617e-22
hmgcra	5.10793e-26	-8.86387	0	0.245	9.41187e-22
atp5mf	5.5917e-26	-1.45051	0.134	0.458	1.03033e-21
atp5f1b	8.57494e-26	-1.05229	0.306	0.646	1.58002e-21
cox7c	9.19677e-26	-1.10223	0.181	0.527	1.6946e-21
rps27a	1.24922e-25	-0.662026	0.825	0.927	2.30181e-21
cox8a	1.29867e-25	-1.9224	0.064	0.35	2.39293e-21
pcxa	1.66527e-25	2.92319	0.206	0.066	3.06842e-21
cyp51	1.73214e-25	-3.57272	0.019	0.273	3.19165e-21
rpl15	2.20519e-25	-0.755268	0.624	0.85	4.06328e-21
zanl	2.50356e-25	1.13127	0.73	0.566	4.61307e-21
ewsr1b.1	3.67155e-25	4.64108	0.07	0.008	6.7652e-21
txn	4.47204e-25	-1.74646	0.125	0.433	8.24019e-21
rpl26	5.26073e-25	-1.34557	0.262	0.58	9.69341e-21
si:ch1073-340i21.3	6.12284e-25	2.57143	0.217	0.072	1.12819e-20
vdac2	7.69151e-25	-1.20913	0.164	0.493	1.41724e-20
nsa2	8.11312e-25	-1.13855	0.195	0.535	1.49492e-20
rps26	1.60863e-24	-1.08554	0.446	0.756	2.96405e-20
zgc:158846	1.62584e-24	-1.13438	0.276	0.597	2.99576e-20
cox4i1	2.33942e-24	-1.05674	0.198	0.542	4.31062e-20
gapdh	2.74096e-24	-1.30831	0.457	0.699	5.0505e-20
ptmaa	3.03501e-24	-3.6952	0.031	0.28	5.59231e-20
mdh2	3.14909e-24	-1.3961	0.084	0.372	5.80252e-20
mknk2b	3.53004e-24	-0.814643	0.396	0.737	6.50446e-20
glrx	4.7031e-24	-2.21168	0.042	0.303	8.66594e-20
cox17	4.73835e-24	-1.70179	0.072	0.354	8.73088e-20
cox7a2a	4.92306e-24	-1.99388	0.047	0.312	9.07123e-20
dnajc6	6.7037e-24	3.16043	0.089	0.014	1.23522e-19
ociad2	7.01483e-24	-4.26018	0.003	0.233	1.29255e-19
pnp5a	7.51673e-24	1.01655	0.532	0.315	1.38503e-19
eef1da	8.18362e-24	-1.40585	0.125	0.422	1.50791e-19
gsto2	8.49401e-24	-2.90899	0.045	0.299	1.56511e-19
atp5pf	9.39172e-24	-1.14994	0.139	0.45	1.73052e-19
ctns	1.13868e-23	3.21094	0.111	0.022	2.09812e-19
tpt1	1.16548e-23	-0.823357	0.51	0.787	2.14752e-19
fth1a	1.18532e-23	-1.11015	0.175	0.497	2.18408e-19
fam102aa	1.34664e-23	4.05948	0.075	0.01	2.48132e-19
atp5if1a	1.96299e-23	-1.12875	0.181	0.498	3.61701e-19
itgb6	2.02108e-23	2.43394	0.32	0.153	3.72404e-19
tubb4b	2.1126e-23	-1.53183	0.134	0.429	3.89267e-19
ace2	3.19668e-23	-1.552	0.164	0.448	5.89021e-19
SERP1	6.38093e-23	-2.32535	0.031	0.276	1.17575e-18
cox6c	7.78654e-23	-1.09334	0.128	0.437	1.43475e-18
ywhaba	8.25415e-23	-1.15294	0.134	0.435	1.52091e-18
got1	1.1051e-22	-6.57318	0.003	0.221	2.03625e-18
tfeb	1.16693e-22	3.12128	0.089	0.015	2.15018e-18
MCOLN3	1.48977e-22	5.27619	0.028	0.001	2.74504e-18
osbpl2b	1.55236e-22	-2.85335	0.022	0.255	2.86039e-18
cldn17	1.60129e-22	-1.3027	0.095	0.377	2.95053e-18
klf2b	2.36944e-22	-3.07814	0.025	0.258	4.36592e-18
apoa4b.2	2.40587e-22	-5.45175	0.003	0.22	4.43306e-18
gtpbp4	3.07622e-22	-1.62274	0.081	0.347	5.66824e-18
ndufa1	3.20092e-22	-1.06964	0.109	0.398	5.89801e-18
ndufa4l	3.95589e-22	-0.915247	0.198	0.518	7.28912e-18
ppdpfb	4.20194e-22	-3.28941	0.031	0.264	7.7425e-18
dgat2	4.28206e-22	-8.40613	0	0.212	7.89012e-18
eif5a	5.58455e-22	-1.37663	0.111	0.393	1.02901e-17
pdcd4b	5.62994e-22	-1.17763	0.173	0.48	1.03737e-17
tsc22d1	5.73057e-22	-1.42608	0.109	0.388	1.05591e-17
scarb1	5.88858e-22	-8.35333	0	0.211	1.08503e-17
cpt1b	5.96118e-22	2.60669	0.167	0.05	1.09841e-17
b3gnt3.4	6.69056e-22	2.47637	0.256	0.106	1.2328e-17
fbp1b	1.10531e-21	-1.33276	0.167	0.45	2.03665e-17
rab11fip1a	1.16185e-21	-4.06374	0.008	0.223	2.14082e-17
ces2b	1.16598e-21	-2.7619	0.017	0.239	2.14844e-17
ctsz	1.21623e-21	2.35848	0.242	0.097	2.24102e-17
cdh1	1.35459e-21	0.778786	0.758	0.671	2.49596e-17
pfn2l	1.45828e-21	-2.08624	0.033	0.269	2.68703e-17
atp1a1a.4	1.57836e-21	-1.2075	0.139	0.424	2.90829e-17
ctsc	2.00148e-21	2.89049	0.189	0.064	3.68793e-17
srgap3	2.31618e-21	-1.94457	0.036	0.269	4.26779e-17
eif3ea	2.46068e-21	-1.873	0.058	0.306	4.53406e-17
c1qbp	2.56408e-21	-2.36259	0.033	0.265	4.72457e-17
nupr1b	3.04789e-21	-1.2799	0.156	0.443	5.61604e-17
C1H4orf33	3.18384e-21	-8.08883	0	0.205	5.86654e-17
cox6a1	3.29441e-21	-0.913752	0.203	0.521	6.07027e-17
eif3c	3.95755e-21	-1.46885	0.058	0.311	7.29218e-17
calm3b	4.30625e-21	-1.55955	0.07	0.322	7.9347e-17
si:ch211-137i24.10	5.29934e-21	0.70822	0.735	0.62	9.76457e-17
cfl1	6.40279e-21	-0.678036	0.524	0.793	1.17978e-16
slc47a2.1	7.48721e-21	3.71407	0.028	0.001	1.37959e-16
CABZ01080568.1	7.80829e-21	-1.26411	0.131	0.406	1.43876e-16
bag3	9.58192e-21	-3.46242	0.017	0.23	1.76557e-16
pleca	9.82406e-21	-2.46468	0.036	0.262	1.81018e-16
cldnh	1.08823e-20	-5.0147	0.014	0.221	2.00518e-16
otop2	1.17544e-20	2.1117	0.145	0.039	2.16586e-16
zgc:158258	1.43536e-20	-1.87954	0.07	0.313	2.64479e-16
sod1	1.48373e-20	-1.11437	0.128	0.412	2.73393e-16
dhcr7	1.71015e-20	-3.07731	0.014	0.224	3.15112e-16
foxn3	1.78711e-20	2.53456	0.203	0.074	3.29292e-16
edf1	1.8747e-20	-1.08552	0.156	0.446	3.45433e-16
hsp70l	2.12726e-20	-2.01418	0.39	0.653	3.91968e-16
mibp2	2.19404e-20	-1.13902	0.184	0.476	4.04273e-16
slc43a2b	2.37441e-20	-1.7159	0.064	0.306	4.37508e-16
vapb	2.82783e-20	-1.81842	0.036	0.264	5.21056e-16
atp5mc1	3.00881e-20	-1.4513	0.106	0.37	5.54404e-16
cct4	3.08756e-20	-1.0976	0.12	0.401	5.68914e-16
acsl4a	3.11506e-20	-1.66345	0.045	0.278	5.73981e-16
msmo1	3.44236e-20	-2.40252	0.036	0.259	6.34288e-16
nop53	3.63574e-20	-1.14127	0.12	0.394	6.69922e-16
slc6a9	3.66824e-20	-8.30992	0	0.195	6.7591e-16
pabpc1a	3.76339e-20	-0.674413	0.44	0.752	6.93442e-16
malrd1	3.81537e-20	-5.14817	0.003	0.201	7.0302e-16
irs2b	4.16156e-20	-1.00005	0.12	0.397	7.66809e-16
cct7	4.76226e-20	-2.06752	0.039	0.264	8.77494e-16
rps11	4.84098e-20	-1.17929	0.504	0.751	8.92e-16
ola1	5.03624e-20	-1.7478	0.061	0.3	9.27977e-16
NPC1L1	6.1277e-20	-2.63302	0.019	0.23	1.12909e-15
bco1l	1.15237e-19	-2.71238	0.022	0.231	2.12335e-15
gamt	1.15655e-19	-1.55272	0.114	0.369	2.13106e-15
hnrnpaba	1.18272e-19	-1.21884	0.189	0.477	2.17927e-15
zgc:162396	1.28207e-19	2.59076	0.24	0.103	2.36234e-15
tma7	1.28256e-19	-1.39403	0.097	0.353	2.36325e-15
adipor2	1.3686e-19	-1.12927	0.148	0.424	2.52178e-15
cmpk	1.76804e-19	-2.36195	0.022	0.231	3.2578e-15
fuca1.1	1.9178e-19	2.4512	0.164	0.052	3.53374e-15
suclg1	1.96804e-19	-1.38492	0.092	0.342	3.62631e-15
si:ch211-129c21.1	1.97936e-19	1.97871	0.368	0.216	3.64718e-15
si:ch73-338a16.3	2.14524e-19	4.08147	0.031	0.002	3.95281e-15
mid1ip1b	2.23153e-19	-1.52946	0.061	0.296	4.11181e-15
acsl1b	2.99786e-19	-1.97984	0.031	0.244	5.52385e-15
ms4a17a.17	3.51603e-19	3.35128	0.106	0.024	6.47864e-15
zgc:153911	3.719e-19	-1.29827	0.159	0.426	6.85263e-15
sult6b1	3.77956e-19	-3.05847	0.019	0.221	6.96422e-15
ppib	3.91424e-19	-0.976782	0.139	0.412	7.21238e-15
setb	4.22532e-19	-3.12935	0.022	0.225	7.78557e-15
si:dkey-36i7.3	4.58893e-19	-1.41303	0.111	0.366	8.45556e-15
cx28.9	4.8205e-19	2.72013	0.231	0.098	8.88225e-15
ost4	5.325e-19	-1.5822	0.075	0.312	9.81184e-15
dhrs1	6.69698e-19	-1.46144	0.05	0.276	1.23398e-14
arg2	6.94248e-19	-3.428	0.014	0.209	1.27922e-14
gatm	7.00062e-19	-2.01056	0.056	0.277	1.28993e-14
irs2a	7.64922e-19	-1.13037	0.12	0.38	1.40945e-14
id1	8.44791e-19	-4.94898	0.014	0.206	1.55661e-14
foxp4	9.17729e-19	-2.3172	0.053	0.271	1.69101e-14
fosb	9.26369e-19	0.717719	0.777	0.725	1.70693e-14
cox8b	9.76819e-19	-1.30562	0.089	0.336	1.79989e-14
dad1	1.02564e-18	-1.39073	0.075	0.31	1.88984e-14
wsb1	1.17354e-18	-1.06572	0.081	0.326	2.16236e-14
ugt1a1	1.45218e-18	-1.41656	0.148	0.399	2.67579e-14
atp5meb	1.46803e-18	-0.54175	0.175	0.477	2.705e-14
pla2g12b	1.48272e-18	-5.13431	0.003	0.186	2.73205e-14
tomm20b	1.60957e-18	-1.3583	0.072	0.304	2.9658e-14
gapdhs	1.78339e-18	-3.88727	0.022	0.216	3.28607e-14
prkg3	2.14615e-18	2.64996	0.226	0.096	3.95449e-14
ada	2.93628e-18	-1.6062	0.045	0.255	5.41039e-14
her6	3.03243e-18	-2.77842	0.092	0.316	5.58755e-14
dusp5	4.00129e-18	1.14513	0.521	0.371	7.37277e-14
oclna	5.79176e-18	1.21534	0.565	0.453	1.06719e-13
cd63	6.43015e-18	-1.36633	0.256	0.554	1.18482e-13
hoxc3a	6.79896e-18	2.05517	0.228	0.096	1.25278e-13
ahnak	6.81362e-18	-7.55173	0.003	0.179	1.25548e-13
anxa11a	7.559e-18	-1.17193	0.064	0.288	1.39282e-13
uqcrb	7.8423e-18	-0.788958	0.262	0.569	1.44502e-13
adh5	8.83003e-18	-1.70726	0.061	0.279	1.62702e-13
tefa	9.4231e-18	-1.50837	0.042	0.25	1.7363e-13
si:ch73-281n10.2	1.05576e-17	-2.08635	0.067	0.282	1.94535e-13
zgc:77748	1.16111e-17	-1.52425	0.05	0.262	2.13947e-13
atp5pb	1.16445e-17	-0.777989	0.184	0.463	2.14561e-13
gadd45ba	1.17258e-17	0.755117	0.657	0.539	2.1606e-13
dhrs11b	1.19523e-17	2.24023	0.318	0.177	2.20232e-13
il6st	1.22497e-17	-1.2787	0.12	0.365	2.25712e-13
cox7b	1.25588e-17	-0.816364	0.198	0.481	2.31408e-13
ENSDARG00000071353	1.39293e-17	-1.18396	0.086	0.319	2.56661e-13
abca1b	1.45018e-17	-2.71158	0.019	0.208	2.67211e-13
cox5ab	1.76688e-17	-1.08828	0.111	0.357	3.25565e-13
stip1	1.78455e-17	-1.27989	0.092	0.323	3.28821e-13
cox5aa	2.27564e-17	-0.843148	0.142	0.407	4.1931e-13
acsl5	2.36487e-17	-2.43027	0.028	0.22	4.35751e-13
ckmt1	2.83748e-17	-1.3394	0.056	0.269	5.22835e-13
abcc12	2.8775e-17	1.78406	0.387	0.248	5.30208e-13
cox6b1	2.93508e-17	-1.50117	0.047	0.255	5.40818e-13
jund	2.93624e-17	-0.901543	0.432	0.713	5.41031e-13
mphosph8	3.69099e-17	-1.72066	0.039	0.24	6.80102e-13
erh	3.93724e-17	-1.39376	0.078	0.299	7.25475e-13
zgc:136870	4.20583e-17	-7.9202	0	0.168	7.74966e-13
tp53inp1	4.40772e-17	-1.51161	0.067	0.281	8.12167e-13
cyp2n13	4.55397e-17	-4.33662	0.003	0.173	8.39115e-13
romo1	4.6869e-17	-1.19977	0.139	0.386	8.63608e-13
tmem86b	4.87277e-17	-7.67937	0	0.167	8.97857e-13
h1-10	4.90402e-17	-2.78979	0.061	0.262	9.03616e-13
atp5f1c	4.96726e-17	-0.980263	0.092	0.327	9.15268e-13
nfe2l2a	5.16103e-17	-0.851139	0.17	0.442	9.50972e-13
muc13b	5.45513e-17	1.62699	0.468	0.352	1.00516e-12
uqcr10	5.6318e-17	-0.579617	0.153	0.426	1.03772e-12
stk17al	5.79714e-17	-4.20928	0.008	0.181	1.06818e-12
rplp2	7.24431e-17	-0.424571	0.864	0.94	1.33484e-12
tomm7	7.76012e-17	-1.10829	0.081	0.306	1.42988e-12
atp5f1d	8.86236e-17	-0.801675	0.15	0.414	1.63298e-12
chpt1	9.15306e-17	-1.50136	0.039	0.236	1.68654e-12
si:ch73-141c7.1	9.3973e-17	1.49155	0.457	0.331	1.73155e-12
sdr16c5b	9.93088e-17	-1.90623	0.031	0.222	1.82986e-12
si:dkey-240h12.3	1.01151e-16	-1.4358	0.045	0.246	1.86382e-12
tjp3	1.01598e-16	1.32498	0.521	0.406	1.87204e-12
tspan13a	1.04189e-16	-1.28058	0.061	0.273	1.91978e-12
eif3ba	1.09494e-16	-1.24458	0.078	0.296	2.01753e-12
eif1b	1.15351e-16	-1.60202	0.042	0.239	2.12546e-12
cox6b2	1.17357e-16	-1.20409	0.125	0.361	2.16242e-12
mfsd12a	1.23825e-16	2.49018	0.189	0.075	2.28161e-12
slc5a1	1.25084e-16	-2.30129	0.033	0.222	2.3048e-12
arhgdia	1.30606e-16	-1.71655	0.045	0.242	2.40655e-12
slc26a3.2	1.35948e-16	-7.8881	0	0.163	2.50499e-12
histh1l	1.45638e-16	-2.07497	0.053	0.252	2.68353e-12
creb3l3a	1.5292e-16	-1.36506	0.061	0.27	2.8177e-12
hmgn7	1.5528e-16	-1.58582	0.047	0.247	2.86119e-12
cyp3c4	1.62977e-16	-1.65822	0.061	0.267	3.00301e-12
sult1st1	1.73521e-16	-5.2831	0.003	0.167	3.19729e-12
soul5	1.74024e-16	-6.28264	0.003	0.167	3.20657e-12
mtdha	1.86563e-16	-0.581399	0.192	0.478	3.43762e-12
npm1a	1.91568e-16	-1.5198	0.056	0.26	3.52984e-12
si:ch211-196l7.4	1.94159e-16	-1.24519	0.162	0.41	3.57757e-12
evi5a	1.97347e-16	3.5805	0.07	0.013	3.63631e-12
rps3	2.05923e-16	-0.574475	0.577	0.802	3.79435e-12
atp5po	2.26152e-16	-1.01866	0.092	0.319	4.16707e-12
uqcrh	2.2699e-16	-0.694747	0.184	0.457	4.18252e-12
chs1	2.37652e-16	-1.15229	0.178	0.416	4.37898e-12
abhd2a	2.45488e-16	-2.09847	0.025	0.207	4.52337e-12
eif3m	2.65534e-16	-1.22843	0.111	0.34	4.89273e-12
igf2bp3	2.67258e-16	-0.835501	0.078	0.297	4.9245e-12
atp5mc3a	2.71347e-16	-0.987295	0.084	0.304	4.99984e-12
efna1b	3.23346e-16	-1.34881	0.064	0.274	5.95798e-12
h2ax1	3.37261e-16	-1.03957	0.148	0.402	6.21436e-12
aldob	3.45303e-16	-1.03964	0.616	0.77	6.36255e-12
meltf	3.4761e-16	-3.11246	0.011	0.18	6.40507e-12
nmrk2	3.49569e-16	-4.23408	0.008	0.174	6.44117e-12
rhoaa	3.52446e-16	-1.7011	0.042	0.234	6.49417e-12
apoa1b	3.55655e-16	-5.28831	0.008	0.173	6.55331e-12
sat1a.1	3.64523e-16	-0.890998	0.387	0.639	6.7167e-12
seta	3.81089e-16	-2.38879	0.025	0.204	7.02194e-12
pgghg	4.5459e-16	3.4938	0.045	0.005	8.37627e-12
zgc:162780	5.1854e-16	2.9666	0.117	0.034	9.55462e-12
rsl1d1	6.31174e-16	-2.0035	0.028	0.208	1.163e-11
fkbp1aa	6.40492e-16	-0.785533	0.201	0.479	1.18017e-11
ndufb3	6.70424e-16	-0.91727	0.097	0.322	1.23532e-11
h2az2b	7.19825e-16	-2.23975	0.047	0.236	1.32635e-11
ddt	7.56907e-16	-1.19795	0.072	0.283	1.39468e-11
id2a	7.65391e-16	-1.6257	0.092	0.302	1.41031e-11
apoa4a	7.75722e-16	-8.22829	0	0.156	1.42934e-11
oser1	8.00195e-16	-2.16559	0.025	0.202	1.47444e-11
h1-0	8.72992e-16	-1.62852	0.092	0.303	1.60858e-11
hmga1a	9.73848e-16	-1.66549	0.095	0.308	1.79441e-11
psmb7	1.24863e-15	-0.994451	0.064	0.267	2.30073e-11
cyb5a	1.29168e-15	-1.02903	0.078	0.288	2.38005e-11
mtbl	1.65223e-15	2.35579	0.095	0.023	3.04439e-11
gclc	1.78945e-15	-2.04624	0.022	0.193	3.29723e-11
oaz1b	1.84547e-15	-0.696639	0.145	0.391	3.40046e-11
dennd3a	1.85111e-15	2.53943	0.15	0.053	3.41085e-11
lasp1	1.88996e-15	-1.33685	0.053	0.247	3.48244e-11
dhcr24	2.05534e-15	-3.40278	0.008	0.168	3.78717e-11
pfn1	2.19248e-15	-2.54944	0.053	0.239	4.03987e-11
krt91	2.48572e-15	-2.98962	0.042	0.218	4.58019e-11
smdt1b	2.61006e-15	-1.28197	0.067	0.266	4.8093e-11
cast	3.2222e-15	-1.86932	0.053	0.239	5.93723e-11
si:ch211-160o17.4	3.57919e-15	-0.882724	0.064	0.266	6.59501e-11
atp6v0e1	3.58064e-15	1.75517	0.398	0.279	6.59769e-11
ndufb7	3.84141e-15	-1.32354	0.072	0.274	7.07819e-11
zgc:136472	4.01051e-15	-3.08755	0.008	0.165	7.38977e-11
tnrc6a	4.05076e-15	-1.21179	0.056	0.25	7.46393e-11
hmgn2	4.13989e-15	-2.30907	0.12	0.333	7.62817e-11
krt97	4.33748e-15	-0.954126	0.217	0.466	7.99224e-11
per3	4.52754e-15	-0.850766	0.134	0.368	8.34244e-11
cant1b	4.6679e-15	-1.70418	0.036	0.215	8.60107e-11
rhpn2	4.81756e-15	-2.13321	0.05	0.231	8.87684e-11
scp2a	5.03216e-15	-0.883824	0.187	0.428	9.27225e-11
CABZ01079192.1	6.46867e-15	-1.84914	0.025	0.194	1.19192e-10
hsf2	6.48054e-15	-3.31521	0.014	0.172	1.19411e-10
mbl2	6.70184e-15	-3.87548	0.006	0.158	1.23488e-10
si:ch211-266g18.9	6.9662e-15	4.57846	0.017	0	1.28359e-10
cfd	6.99919e-15	-7.27017	0.003	0.152	1.28967e-10
pdzk1	7.17135e-15	-1.09766	0.134	0.355	1.32139e-10
xpo1b	7.76215e-15	-3.5027	0.006	0.157	1.43025e-10
cib1	8.04466e-15	-1.14196	0.053	0.241	1.48231e-10
ssr3	8.348e-15	-0.813348	0.097	0.315	1.5382e-10
mao	8.43308e-15	-1.41832	0.081	0.278	1.55388e-10
CU499336.2	8.6367e-15	1.69973	0.067	0.013	1.5914e-10
rbx1	8.78951e-15	-2.25383	0.019	0.181	1.61956e-10
tgm5l	8.97171e-15	4.46562	0.033	0.003	1.65313e-10
tmod2	9.55514e-15	-2.50935	0.019	0.181	1.76063e-10
slc6a19a.2	1.00429e-14	-4.08949	0.006	0.156	1.85051e-10
sdha	1.0352e-14	-0.970439	0.086	0.293	1.90746e-10
chmp1b	1.12656e-14	-0.800482	0.142	0.381	2.07581e-10
eif3s10	1.13326e-14	-0.687937	0.162	0.405	2.08814e-10
chmp5b	1.44034e-14	-0.904801	0.142	0.375	2.65398e-10
pgam1a	1.45521e-14	-1.58433	0.036	0.21	2.68138e-10
mgst1.2	1.50668e-14	-3.40827	0.008	0.16	2.77621e-10
slc38a2	1.54254e-14	-1.4218	0.131	0.344	2.84229e-10
cotl1	1.60329e-14	-1.29551	0.201	0.435	2.95423e-10
cyp4v8	1.70459e-14	-7.40043	0	0.143	3.14088e-10
pyyb	1.78661e-14	-12.1146	0	0.143	3.29202e-10
a1cf	1.82556e-14	-2.47407	0.008	0.159	3.36378e-10
rnf10	2.0809e-14	-0.768681	0.123	0.349	3.83427e-10
ppp2cb	2.25627e-14	-1.05413	0.084	0.284	4.1574e-10
ptges3a	2.32549e-14	-2.68124	0.022	0.181	4.28494e-10
aldoaa	2.87992e-14	-1.11731	0.053	0.237	5.30653e-10
ppa1b	2.89594e-14	-5.88519	0.003	0.146	5.33605e-10
si:ch211-127i16.2	3.13628e-14	-7.28796	0	0.14	5.77891e-10
cirbpa	3.35793e-14	-0.819092	0.29	0.555	6.18732e-10
ptmab	3.37827e-14	-1.1402	0.245	0.495	6.2248e-10
gnb1b	3.40281e-14	-0.849567	0.097	0.306	6.27002e-10
hmgb3a	3.45705e-14	-3.77836	0.022	0.178	6.36997e-10
gpd1c	3.55583e-14	-1.1422	0.058	0.243	6.55198e-10
hoxc8a	3.77284e-14	2.61585	0.109	0.032	6.95184e-10
eif3g	3.93839e-14	-1.03484	0.092	0.294	7.25688e-10
frem3	3.98912e-14	3.77361	0.033	0.003	7.35035e-10
tcp1	4.24572e-14	-0.7978	0.078	0.278	7.82316e-10
f11r.1	4.45621e-14	-0.91751	0.164	0.395	8.21101e-10
rpl7	4.47099e-14	-0.665132	0.685	0.851	8.23824e-10
thbs1b	4.83162e-14	1.94589	0.139	0.049	8.90274e-10
h3f3b.1	5.06461e-14	-1.16161	0.134	0.351	9.33205e-10
arf5	5.59975e-14	-0.925173	0.1	0.307	1.03181e-09
TXN	5.76136e-14	-0.743107	0.223	0.48	1.06159e-09
gnb1a	5.98919e-14	-0.938122	0.106	0.318	1.10357e-09
ywhah	6.12147e-14	-2.6426	0.022	0.177	1.12794e-09
ezrb	6.14402e-14	-1.37027	0.064	0.248	1.1321e-09
ppl	6.2457e-14	-0.763103	0.106	0.313	1.15083e-09
rpl8	6.26717e-14	-0.594829	0.755	0.88	1.15479e-09
mt-nd5	6.37197e-14	0.327945	0.992	0.902	1.1741e-09
rab2a	8.20181e-14	-0.889197	0.103	0.309	1.51126e-09
nr4a3	8.56297e-14	1.76951	0.331	0.206	1.57781e-09
atp5md	9.23678e-14	-0.81112	0.12	0.338	1.70197e-09
wu:fj05g07	1.05313e-13	-7.48854	0	0.135	1.94049e-09
tomm5	1.18228e-13	-1.65374	0.036	0.201	2.17847e-09
cyp4t8	1.20783e-13	1.93722	0.315	0.195	2.22556e-09
mep1a.1	1.21043e-13	-2.06997	0.017	0.165	2.23034e-09
rgs4	1.26119e-13	-4.15381	0.006	0.145	2.32387e-09
pdgfab	1.41052e-13	-1.34881	0.067	0.248	2.59902e-09
ndufa3	1.59662e-13	-1.28253	0.053	0.228	2.94194e-09
pdk2a	1.62039e-13	-0.863105	0.072	0.258	2.98573e-09
galnt7	1.72517e-13	-1.48424	0.039	0.203	3.17879e-09
ahcy	1.7528e-13	-0.648571	0.164	0.4	3.2297e-09
serpinb1	1.90004e-13	-0.829861	0.173	0.401	3.50102e-09
ppiaa	2.04971e-13	-0.59079	0.565	0.781	3.77679e-09
atf7ip	2.26356e-13	-2.35341	0.022	0.173	4.17083e-09
snrpf	2.36127e-13	-1.1616	0.058	0.235	4.35088e-09
elovl1a	2.56628e-13	-2.79826	0.019	0.166	4.72862e-09
fdx1	2.69931e-13	-1.16577	0.042	0.208	4.97375e-09
cry1a	2.83261e-13	-1.20426	0.056	0.228	5.21936e-09
g6pd	2.83761e-13	-5.31607	0.003	0.136	5.22858e-09
sri	2.97761e-13	-1.49369	0.047	0.214	5.48654e-09
cst3	3.16798e-13	-1.04146	0.178	0.401	5.83733e-09
gch1	3.50588e-13	-1.5342	0.033	0.191	6.45994e-09
gpx4b	3.57696e-13	-0.382511	0.195	0.448	6.5909e-09
tecrb	3.63613e-13	-3.78852	0.006	0.141	6.69993e-09
acadm	3.94877e-13	-0.755319	0.111	0.318	7.27601e-09
zgc:162608	4.01553e-13	-3.66227	0.014	0.154	7.39902e-09
meis1b	4.01583e-13	-8.37227	0	0.13	7.39957e-09
sult1st2	4.17436e-13	-5.15643	0.003	0.135	7.69167e-09
txnrd3	4.19791e-13	-0.656853	0.245	0.5	7.73506e-09
elovl2	4.40204e-13	-7.2466	0	0.129	8.11121e-09
pcyt1bb	4.53414e-13	-3.72433	0.006	0.14	8.35461e-09
phyh	5.16665e-13	-0.865295	0.072	0.257	9.52007e-09
hsp70.2	5.17843e-13	-1.2173	0.524	0.726	9.54178e-09
vaspb	5.45708e-13	-1.20413	0.036	0.195	1.00552e-08
klf3	5.67358e-13	-0.837674	0.209	0.448	1.04541e-08
s100a10b	6.02416e-13	-5.92645	0.006	0.137	1.11001e-08
si:ch211-207j7.2	6.91261e-13	-1.26919	0.064	0.239	1.27372e-08
eif4g2b	6.99839e-13	-0.474856	0.109	0.315	1.28952e-08
cyc1	7.71014e-13	-0.673355	0.097	0.295	1.42067e-08
atrx	7.95539e-13	-1.60486	0.045	0.204	1.46586e-08
midn	7.97808e-13	0.742951	0.713	0.684	1.47004e-08
eif3f	7.9874e-13	-0.599001	0.181	0.408	1.47176e-08
enpp7.1	8.35705e-13	-7.54986	0	0.126	1.53987e-08
kras	8.64019e-13	-1.90974	0.036	0.19	1.59204e-08
gpr39	8.89152e-13	-2.68175	0.011	0.147	1.63835e-08
ctsa	9.26534e-13	2.32357	0.187	0.085	1.70723e-08
cmah	9.54661e-13	-2.76676	0.022	0.166	1.75906e-08
si:ch211-212k18.7	1.12631e-12	-1.88697	0.022	0.167	2.07533e-08
deptor	1.15484e-12	-1.51976	0.039	0.196	2.12791e-08
ndufb4	1.15577e-12	-1.42157	0.036	0.191	2.12962e-08
zgc:154142	1.20379e-12	-7.56239	0	0.125	2.21809e-08
krt222	1.20489e-12	2.68347	0.156	0.064	2.22013e-08
tbcb	1.21338e-12	-1.00771	0.081	0.261	2.23577e-08
snx2	1.23318e-12	2.61884	0.097	0.029	2.27226e-08
h3f3b.1.1	1.28677e-12	-1.13022	0.106	0.294	2.37101e-08
mtpn	1.30064e-12	-1.4149	0.042	0.198	2.39656e-08
rad54l2	1.31557e-12	-1.47685	0.033	0.186	2.42407e-08
fat1a	1.31597e-12	-1.27872	0.045	0.205	2.42481e-08
eif3s6ip	1.34319e-12	-1.64649	0.031	0.181	2.47495e-08
cldn15a	1.37655e-12	-0.937358	0.114	0.309	2.53644e-08
ddx23	1.45701e-12	-2.9267	0.011	0.145	2.68469e-08
si:ch1073-190k2.1	1.58143e-12	1.26672	0.351	0.222	2.91395e-08
sem1	1.59107e-12	-1.18754	0.061	0.229	2.93171e-08
slc7a8a	1.65757e-12	-1.6797	0.031	0.179	3.05425e-08
abat	1.7182e-12	-1.21963	0.056	0.22	3.16596e-08
hspa8	1.71858e-12	-0.343529	0.939	0.966	3.16665e-08
eif3ha	1.7229e-12	-1.32226	0.031	0.181	3.17462e-08
mat2aa	1.73915e-12	-0.638243	0.123	0.33	3.20455e-08
alpi.2	1.7838e-12	-3.89434	0.003	0.129	3.28683e-08
pnp4b	1.78857e-12	-1.58738	0.033	0.185	3.29561e-08
ahr2	1.83703e-12	-0.814829	0.084	0.267	3.38492e-08
eif3i	1.83713e-12	-1.09624	0.042	0.2	3.3851e-08
ethe1	1.84785e-12	-1.83035	0.028	0.174	3.40484e-08
tet3	1.87544e-12	-0.917865	0.081	0.26	3.45569e-08
lsr	1.8857e-12	1.38622	0.448	0.364	3.47459e-08
cnbpa	1.92304e-12	-0.784657	0.061	0.232	3.5434e-08
NDUFB1	1.96437e-12	-2.34515	0.019	0.159	3.61955e-08
mep1a.2	1.98633e-12	-3.70352	0.008	0.138	3.66001e-08
aqp8a.1	2.06221e-12	-3.21286	0.003	0.128	3.79984e-08
serinc1	2.06321e-12	-1.44397	0.036	0.188	3.80167e-08
hypk	2.07704e-12	-1.24074	0.05	0.211	3.82715e-08
metap2b	2.08947e-12	-0.75152	0.092	0.279	3.85007e-08
sesn1	2.1707e-12	-1.31713	0.086	0.266	3.99973e-08
ndufb8	2.18481e-12	-0.70897	0.109	0.307	4.02574e-08
dlst	2.25218e-12	-0.927384	0.053	0.219	4.14987e-08
gpia	2.26071e-12	-1.30888	0.047	0.206	4.16558e-08
aifm4	2.27454e-12	-7.32316	0	0.122	4.19107e-08
alas1	2.30711e-12	-0.628076	0.281	0.531	4.25108e-08
eif2s3	2.31765e-12	-0.820137	0.081	0.264	4.2705e-08
csde1	2.53865e-12	-0.579563	0.139	0.356	4.67773e-08
ndufa6	2.68797e-12	-0.594368	0.187	0.416	4.95286e-08
myo15b	2.70084e-12	-0.669573	0.075	0.252	4.97657e-08
serbp1b	2.72952e-12	-1.61467	0.042	0.195	5.02941e-08
ftr83	2.7403e-12	-2.36114	0.025	0.165	5.04927e-08
srd5a2a	2.77497e-12	-2.34264	0.017	0.152	5.11315e-08
calm1b	2.83488e-12	-4.66294	0.006	0.131	5.22354e-08
ciartb	2.85109e-12	-2.00946	0.022	0.163	5.25341e-08
si:ch1073-429i10.3	3.07241e-12	-0.779808	0.089	0.274	5.66122e-08
tjp1a	3.18767e-12	-1.41999	0.039	0.191	5.8736e-08
zgc:163080	3.19863e-12	-1.28477	0.047	0.206	5.89379e-08
mtmr8	3.25067e-12	2.44893	0.153	0.063	5.98969e-08
fdps	3.25271e-12	-1.64458	0.028	0.172	5.99344e-08
slmapa	3.26195e-12	-0.945743	0.067	0.236	6.01046e-08
rhoub	3.46066e-12	-2.24425	0.025	0.164	6.37661e-08
LIMD2	3.52534e-12	2.62518	0.139	0.054	6.49579e-08
rida	3.53178e-12	-0.747772	0.134	0.333	6.50766e-08
kdelr2b	3.55653e-12	-3.5557	0.006	0.131	6.55325e-08
vdac3	3.84248e-12	-1.08385	0.058	0.222	7.08015e-08
spcs1	4.10903e-12	-1.83484	0.019	0.157	7.57129e-08
abhd4	4.24806e-12	-0.689006	0.084	0.264	7.82747e-08
eif2s2	4.54605e-12	-0.469072	0.139	0.351	8.37656e-08
blmh	4.55539e-12	-0.951841	0.05	0.21	8.39376e-08
ndufb9	4.77235e-12	-0.830017	0.075	0.25	8.79353e-08
eps8l2	4.79382e-12	-0.780048	0.109	0.299	8.83309e-08
ndufb5	4.88579e-12	-0.958409	0.047	0.205	9.00256e-08
raraa	4.94188e-12	-2.76349	0.011	0.139	9.10591e-08
prdx1	4.94666e-12	-2.66303	0.011	0.14	9.11471e-08
eif3d	5.08456e-12	-0.854796	0.075	0.248	9.36882e-08
pfkfb2b	5.14978e-12	3.29651	0.058	0.012	9.48899e-08
ssr4	5.15023e-12	-0.964658	0.072	0.243	9.48981e-08
mknk2a	5.15042e-12	-1.00469	0.078	0.25	9.49017e-08
foxa1	5.38332e-12	-3.46725	0.006	0.129	9.9193e-08
acox1	5.67925e-12	-0.656503	0.106	0.294	1.04646e-07
snrpd1	5.88897e-12	-1.2269	0.039	0.188	1.0851e-07
CR855996.2	6.35172e-12	-1.10129	0.036	0.185	1.17037e-07
gadd45aa	6.42164e-12	1.36359	0.457	0.373	1.18325e-07
skp1	6.56125e-12	-1.04867	0.053	0.211	1.20898e-07
gata5	6.60749e-12	-2.74816	0.008	0.134	1.2175e-07
ndufc2	6.61497e-12	-0.847852	0.078	0.251	1.21887e-07
ube2e3	6.62092e-12	-2.01324	0.025	0.162	1.21997e-07
socs3a	6.81943e-12	-1.34022	0.114	0.296	1.25655e-07
cdx1b	7.05617e-12	-0.668636	0.17	0.386	1.30017e-07
tmem258	7.06934e-12	-0.756225	0.131	0.327	1.3026e-07
zgc:175280	7.35672e-12	-7.03248	0	0.117	1.35555e-07
tmem131	7.5579e-12	-0.624535	0.134	0.336	1.39262e-07
rbm8a	7.71304e-12	-1.06756	0.07	0.236	1.4212e-07
uqcrq	8.19557e-12	-0.459501	0.175	0.401	1.51012e-07
baiap2l1a	8.25713e-12	-1.30685	0.045	0.196	1.52146e-07
uqcrc2a	9.15923e-12	-0.749599	0.05	0.207	1.68768e-07
sesn3	9.40677e-12	-0.984284	0.056	0.213	1.73329e-07
cyb5r2	1.00079e-11	-3.67921	0.006	0.126	1.84406e-07
abcd3a	1.02151e-11	-0.965203	0.033	0.178	1.88223e-07
snx9b	1.02832e-11	1.97968	0.281	0.175	1.89478e-07
tinagl1	1.03138e-11	-1.22857	0.028	0.167	1.90043e-07
MYO7B	1.05418e-11	0.997314	0.535	0.48	1.94244e-07
ndufb10	1.07916e-11	-1.10494	0.053	0.208	1.98847e-07
hnrnpabb	1.08434e-11	-1.01015	0.061	0.221	1.998e-07
selenof	1.10158e-11	-1.29432	0.042	0.191	2.02976e-07
ugt5b2.1	1.10801e-11	-4.20463	0.006	0.126	2.04161e-07
ppp1cb	1.14322e-11	-1.36039	0.028	0.167	2.1065e-07
sptbn1	1.19978e-11	-1.66122	0.025	0.162	2.21071e-07
arrdc3a	1.25239e-11	-2.03923	0.033	0.173	2.30766e-07
creb3l3b	1.31805e-11	-7.09792	0	0.114	2.42864e-07
si:dkey-56m19.5	1.32186e-11	-4.40017	0.003	0.12	2.43565e-07
si:ch211-285f17.1	1.35903e-11	-1.30684	0.042	0.19	2.50416e-07
ccnt2a	1.36455e-11	1.52021	0.384	0.284	2.51432e-07
cap1	1.39848e-11	-1.17583	0.047	0.199	2.57684e-07
anp32a	1.44036e-11	-0.535416	0.109	0.296	2.65401e-07
fubp1	1.49915e-11	-1.20989	0.058	0.214	2.76234e-07
si:dkey-191g9.7	1.52143e-11	-1.62716	0.033	0.174	2.80339e-07
marcksl1a	1.5468e-11	-4.00514	0.008	0.129	2.85013e-07
ndufb2	1.5706e-11	-0.905943	0.075	0.243	2.89398e-07
MYO1D	1.57205e-11	-1.10309	0.053	0.207	2.89665e-07
tdo2a	1.58124e-11	2.02619	0.164	0.072	2.91359e-07
rps27l	1.61862e-11	-0.7249	0.106	0.289	2.98248e-07
si:ch211-198a12.6	1.62099e-11	-2.99232	0.011	0.135	2.98683e-07
cyp4v7	1.64833e-11	-6.85574	0	0.113	3.03722e-07
dldh	1.66709e-11	-1.13966	0.045	0.194	3.07178e-07
cct5	1.6909e-11	-1.07216	0.061	0.219	3.11564e-07
pkma	1.7277e-11	-1.19092	0.067	0.227	3.18346e-07
rab1ab	1.79962e-11	-0.526612	0.123	0.32	3.31598e-07
ctnna1	1.82297e-11	-0.699875	0.07	0.235	3.359e-07
sdsl	1.88467e-11	-6.76022	0	0.113	3.4727e-07
sult2st2	1.90682e-11	-1.85746	0.028	0.163	3.51351e-07
tpm3	1.94165e-11	0.866628	0.616	0.606	3.57769e-07
zgc:158564	1.98488e-11	-1.06277	0.039	0.183	3.65734e-07
spen	1.99868e-11	-1.27409	0.067	0.225	3.68278e-07
rltgr	2.02519e-11	-3.9907	0.003	0.118	3.73161e-07
kif5ba	2.21091e-11	-1.1124	0.033	0.174	4.07383e-07
diabloa	2.26712e-11	1.41805	0.376	0.26	4.1774e-07
errfi1a	2.42889e-11	-0.596496	0.103	0.284	4.47547e-07
cyp2ad3	2.47266e-11	-1.80738	0.047	0.193	4.55613e-07
adtrp1	2.50404e-11	-2.01649	0.011	0.133	4.61394e-07
mat2al	2.66681e-11	-2.22944	0.014	0.138	4.91386e-07
cers3a	2.9132e-11	-3.47434	0.006	0.122	5.36787e-07
hoxc13a	2.94415e-11	3.15137	0.075	0.021	5.42489e-07
bambia	2.98336e-11	-0.628047	0.084	0.253	5.49714e-07
lta4h	3.00004e-11	-2.43305	0.008	0.127	5.52787e-07
cox7a2l	3.0981e-11	-1.08427	0.056	0.209	5.70855e-07
gsr	3.16945e-11	-2.7996	0.011	0.132	5.84002e-07
snrpb	3.22011e-11	-0.708835	0.089	0.264	5.93338e-07
cyp2k20	3.22166e-11	3.58432	0.036	0.005	5.93623e-07
psma8	3.3803e-11	-1.73002	0.022	0.152	6.22853e-07
sptlc2b	3.4607e-11	-0.863123	0.095	0.264	6.37668e-07
nucb2b	3.49025e-11	-3.76611	0.006	0.121	6.43113e-07
gcshb	3.50539e-11	-4.37776	0.006	0.12	6.45902e-07
myl12.1	3.5232e-11	-0.375837	0.242	0.491	6.49186e-07
enpep	3.58388e-11	2.16659	0.228	0.126	6.60366e-07
ube2v2	3.60614e-11	-0.527006	0.123	0.314	6.64468e-07
supt6h	3.62017e-11	-1.24971	0.036	0.176	6.67053e-07
ywhaqb	3.66863e-11	-0.428121	0.184	0.403	6.75982e-07
cnfn	3.74831e-11	-7.39581	0.003	0.115	6.90664e-07
hsd17b12a	3.84778e-11	-3.797	0.008	0.125	7.08992e-07
ipo7	3.97447e-11	-1.06478	0.058	0.212	7.32335e-07
tardbp	4.32845e-11	-2.28473	0.014	0.136	7.9756e-07
CABZ01020840.1	4.40956e-11	-0.720963	0.125	0.311	8.12505e-07
osr2	4.58895e-11	-7.06875	0	0.109	8.45559e-07
baz1b	4.62118e-11	-1.43625	0.031	0.164	8.51499e-07
pck2	4.62616e-11	-2.01328	0.019	0.145	8.52416e-07
eif4a1a	4.68405e-11	-0.409888	0.159	0.365	8.63082e-07
camk2g2	4.79701e-11	-7.16268	0	0.109	8.83897e-07
eppk1	4.89979e-11	1.25069	0.418	0.318	9.02836e-07
ndufa2	4.99213e-11	-0.619257	0.092	0.264	9.19849e-07
cdx1a	5.17071e-11	1.563	0.331	0.229	9.52755e-07
bpnt1	5.20065e-11	-1.12875	0.036	0.175	9.58273e-07
si:ch211-207i1.2	5.35132e-11	-2.19979	0.036	0.17	9.86035e-07
si:ch73-269m14.2	5.35563e-11	-1.22035	0.036	0.174	9.86828e-07
pno1	5.39123e-11	-0.947052	0.067	0.224	9.93388e-07
etnppl	5.53945e-11	-1.22543	0.025	0.156	1.0207e-06
syncrip	5.6974e-11	-0.632048	0.12	0.304	1.0498e-06
ahsa1b	5.76288e-11	-0.420866	0.142	0.342	1.06187e-06
stau2	5.79358e-11	-2.16077	0.022	0.148	1.06752e-06
man1a1	5.89461e-11	-0.566142	0.114	0.299	1.08614e-06
zgc:110339	6.02046e-11	-0.855193	0.072	0.231	1.10933e-06
lonrf1l	6.07336e-11	-0.659471	0.128	0.318	1.11908e-06
eif3k	6.42124e-11	-0.239056	0.162	0.381	1.18318e-06
gng5	6.57725e-11	-1.21151	0.045	0.188	1.21192e-06
adh8b	6.87554e-11	-0.637481	0.128	0.314	1.26689e-06
atp2b4	7.07165e-11	-1.90705	0.036	0.17	1.30302e-06
ndufs7	7.1907e-11	-0.941149	0.072	0.229	1.32496e-06
si:dkey-33i11.9	7.40286e-11	0.93649	0.563	0.519	1.36405e-06
cct3	7.5685e-11	-0.476755	0.07	0.229	1.39457e-06
ly97.3	7.612e-11	-4.59044	0.014	0.13	1.40259e-06
usp19	7.72445e-11	-0.686489	0.081	0.246	1.42331e-06
mat2ab	8.01134e-11	-1.15992	0.047	0.189	1.47617e-06
nr3c1	8.03834e-11	-1.61317	0.028	0.158	1.48114e-06
idh1	8.06054e-11	-0.460935	0.214	0.433	1.48524e-06
rtn4a	8.24388e-11	-1.65082	0.031	0.162	1.51902e-06
ywhaqa	8.35716e-11	-0.932226	0.078	0.238	1.53989e-06
ccdc124	8.36517e-11	-2.34681	0.011	0.128	1.54137e-06
glo1	8.40481e-11	-1.39245	0.031	0.162	1.54867e-06
chd4a	8.45707e-11	-1.72752	0.022	0.148	1.5583e-06
atp5pd	8.53935e-11	-0.3927	0.198	0.424	1.57346e-06
STMP1	8.62778e-11	-1.54	0.031	0.163	1.58976e-06
dhrs12	8.70448e-11	-0.701772	0.075	0.237	1.60389e-06
chmp2bb	8.74047e-11	-0.628081	0.134	0.322	1.61052e-06
DHRS11	8.91447e-11	-0.917705	0.061	0.212	1.64258e-06
ogdha	8.98129e-11	-0.394003	0.223	0.455	1.65489e-06
pgrmc1	9.1848e-11	-0.560904	0.064	0.218	1.69239e-06
csnk1da	9.22606e-11	-0.658261	0.095	0.266	1.69999e-06
sqlea	9.31281e-11	-7.26726	0	0.106	1.71598e-06
frmd4ba	9.35612e-11	-0.646034	0.097	0.268	1.72396e-06
purba	9.73095e-11	-1.47234	0.033	0.166	1.79302e-06
PLEKHH3	9.7328e-11	-7.04481	0	0.106	1.79337e-06
ndufs6	9.77632e-11	-1.0495	0.033	0.167	1.80139e-06
si:dkey-220k22.3	9.9445e-11	2.99293	0.053	0.011	1.83237e-06
ddb2	1.02482e-10	-1.72241	0.019	0.142	1.88833e-06
ACOT12	1.04303e-10	-0.907271	0.056	0.204	1.92189e-06
tcima	1.0693e-10	-3.08721	0.006	0.116	1.97029e-06
golgb1	1.07226e-10	-0.578101	0.075	0.235	1.97576e-06
UBB	1.07467e-10	-0.673783	0.641	0.829	1.98018e-06
itga2.1	1.07872e-10	-1.21233	0.045	0.184	1.98766e-06
cldn15b	1.0854e-10	3.33172	0.061	0.015	1.99996e-06
plk3	1.08991e-10	1.4102	0.423	0.34	2.00828e-06
cebpg	1.09685e-10	-0.846463	0.056	0.203	2.02105e-06
fxyd1	1.13529e-10	-4.6661	0.006	0.115	2.09189e-06
eif1axb	1.15046e-10	-0.50071	0.114	0.297	2.11984e-06
crebrf	1.15653e-10	-2.56513	0.008	0.121	2.13103e-06
clul1.1	1.15892e-10	-1.0308	0.036	0.17	2.13543e-06
nfe2l1a	1.19667e-10	-2.31103	0.011	0.126	2.20498e-06
tbca	1.20289e-10	-2.17003	0.019	0.14	2.21645e-06
CABZ01088484.1	1.22602e-10	-1.18531	0.031	0.161	2.25907e-06
hspe1	1.26425e-10	-0.602891	0.15	0.35	2.32951e-06
psmb2	1.26795e-10	-1.99672	0.014	0.131	2.33632e-06
cyp2aa1	1.27448e-10	-1.63665	0.039	0.173	2.34836e-06
lonrf1	1.30111e-10	-0.85587	0.056	0.203	2.39742e-06
psmb1	1.34095e-10	-1.25362	0.028	0.155	2.47083e-06
idi1	1.38552e-10	-1.74045	0.031	0.159	2.55295e-06
agpat2	1.39428e-10	-2.86474	0.008	0.12	2.5691e-06
uqcrc1	1.40841e-10	-1.0283	0.053	0.197	2.59513e-06
cbr1l	1.41301e-10	-2.98508	0.006	0.115	2.60361e-06
matr3l1.1	1.43072e-10	-1.51879	0.033	0.164	2.63624e-06
slc30a4	1.43768e-10	2.35574	0.217	0.121	2.64907e-06
ppp1r9alb	1.46035e-10	1.19838	0.51	0.465	2.69085e-06
gadd45bb	1.47376e-10	1.22908	0.479	0.394	2.71555e-06
apoeb	1.48321e-10	-0.858509	0.323	0.512	2.73297e-06
flot2a	1.50806e-10	-2.54557	0.019	0.138	2.77876e-06
CU104709.1	1.58488e-10	-0.914612	0.095	0.26	2.9203e-06
ube2v1	1.61496e-10	-1.93448	0.022	0.145	2.97572e-06
klf7b	1.67197e-10	-0.471174	0.162	0.358	3.08078e-06
eif2s1b	1.67834e-10	-0.761929	0.078	0.237	3.09251e-06
eif4a1b	1.7018e-10	-0.662866	0.134	0.32	3.13574e-06
igf2bp1	1.78915e-10	-0.599735	0.084	0.245	3.29669e-06
p4hb	1.80101e-10	-0.492785	0.189	0.402	3.31853e-06
coa3a	1.81167e-10	-0.884816	0.07	0.223	3.33818e-06
khdrbs1b	1.81717e-10	-1.17313	0.031	0.159	3.34832e-06
nucks1a	1.83253e-10	-2.63292	0.019	0.138	3.37662e-06
ak2	1.88795e-10	-0.278865	0.095	0.266	3.47874e-06
snrpe	1.89968e-10	-1.87728	0.025	0.148	3.50036e-06
u2surp	1.91235e-10	1.39516	0.429	0.362	3.5237e-06
smndc1	1.97221e-10	-1.42413	0.031	0.158	3.634e-06
smarca4a	2.001e-10	-1.3583	0.019	0.139	3.68704e-06
creb3l3l	2.07092e-10	-0.651427	0.089	0.254	3.81587e-06
st3gal7	2.07181e-10	-0.398659	0.148	0.344	3.81751e-06
sypl2a	2.08396e-10	-0.614133	0.097	0.267	3.83991e-06
ube2l3b	2.0842e-10	-0.801885	0.047	0.187	3.84035e-06
adam28	2.26869e-10	2.02038	0.184	0.092	4.18029e-06
tnrc18	2.32222e-10	-0.885101	0.045	0.182	4.27893e-06
uhrf1bp1l	2.39283e-10	-3.49624	0.006	0.112	4.40904e-06
tmem184a	2.41448e-10	-1.21754	0.033	0.162	4.44891e-06
sub1a	2.42622e-10	-1.76208	0.019	0.138	4.47056e-06
sptlc3	2.45154e-10	-0.935779	0.05	0.19	4.51721e-06
fgfr2	2.51032e-10	-1.38901	0.047	0.184	4.62551e-06
gsk3ba	2.6255e-10	-1.18807	0.036	0.166	4.83775e-06
si:ch211-198m17.1	2.636e-10	-0.88285	0.111	0.28	4.85709e-06
tsc22d3	2.63845e-10	-1.44205	0.039	0.17	4.86161e-06
bcas2	2.90095e-10	-1.35467	0.019	0.138	5.34528e-06
slc6a19a.1	2.91856e-10	-7.02695	0	0.101	5.37774e-06
ckba	2.93399e-10	-0.519395	0.1	0.27	5.40617e-06
anxa11b	2.93426e-10	-0.952973	0.07	0.219	5.40667e-06
hopx	2.96891e-10	-1.6451	0.025	0.147	5.47052e-06
tnrc6c1	2.97578e-10	-1.66164	0.033	0.16	5.48318e-06
fkbp4	2.97915e-10	-1.22892	0.042	0.175	5.48939e-06
tnks1bp1	3.13534e-10	1.09377	0.493	0.437	5.77717e-06
mpp1	3.15885e-10	-0.524113	0.109	0.281	5.8205e-06
rarres3l	3.18536e-10	-7.0258	0	0.1	5.86934e-06
tmem176l.3a	3.19026e-10	-1.21389	0.039	0.169	5.87838e-06
nop10	3.29363e-10	-1.31148	0.045	0.179	6.06885e-06
clstn1	3.34933e-10	-4.17006	0.003	0.106	6.17147e-06
ier3ip1	3.37356e-10	-3.0187	0.011	0.12	6.21612e-06
gstt1a	3.38751e-10	-0.827601	0.05	0.189	6.24182e-06
epas1a	3.40149e-10	-0.545146	0.086	0.248	6.26759e-06
tmem97	3.40164e-10	-3.41371	0.006	0.111	6.26785e-06
ccni	3.43699e-10	-0.487205	0.256	0.484	6.33299e-06
GNPAT	3.453e-10	-2.53657	0.011	0.121	6.3625e-06
hyou1	3.47871e-10	-0.705911	0.134	0.31	6.40986e-06
si:dkey-28b4.7	3.48579e-10	-2.05707	0.022	0.14	6.42291e-06
hsd11b1la	3.5186e-10	-4.15824	0.003	0.105	6.48338e-06
hist2h2l	3.58746e-10	-2.00889	0.028	0.149	6.61026e-06
higd2a	3.6482e-10	-1.43488	0.036	0.163	6.72218e-06
nop56	3.68759e-10	-0.237644	0.145	0.337	6.79474e-06
ubtf	3.71323e-10	-1.03182	0.045	0.179	6.84199e-06
ncor2	3.71744e-10	-0.352532	0.228	0.463	6.84975e-06
si:dkey-45h7.1	3.7445e-10	2.06847	0.058	0.014	6.89962e-06
ndufa10	3.8454e-10	-2.16018	0.019	0.135	7.08553e-06
mgat5	3.90752e-10	-0.684888	0.056	0.197	7.2e-06
metap1	3.95775e-10	-1.37453	0.028	0.149	7.29256e-06
lsm12b	3.95866e-10	-0.635839	0.086	0.247	7.29423e-06
prss1	3.96473e-10	0.645056	0.008	0.115	7.30542e-06
xkrx	4.0147e-10	3.38628	0.064	0.017	7.39748e-06
arid3c	4.16846e-10	-2.36002	0.017	0.13	7.6808e-06
myzap	4.17274e-10	-2.46871	0.014	0.125	7.6887e-06
ktn1	4.22367e-10	-0.354651	0.139	0.326	7.78254e-06
mif	4.2532e-10	-3.36139	0.008	0.115	7.83694e-06
pdx1	4.32443e-10	-7.4502	0	0.099	7.9682e-06
selenow2a	4.33221e-10	-0.722568	0.042	0.175	7.98252e-06
PLBD2	4.33858e-10	2.7483	0.125	0.052	7.99426e-06
coa6	4.47206e-10	-1.12512	0.031	0.155	8.24022e-06
gcnt7	4.51574e-10	-1.34444	0.025	0.145	8.32069e-06
dynlrb1.1	4.619e-10	-1.76404	0.022	0.139	8.51097e-06
psmb4	4.69779e-10	-1.46398	0.019	0.135	8.65615e-06
ubc	4.74897e-10	-0.439455	0.373	0.631	8.75045e-06
slc25a43	4.77298e-10	-1.78992	0.025	0.144	8.79469e-06
suco	4.7903e-10	-0.865746	0.061	0.205	8.8266e-06
tspan15	4.87315e-10	-1.81343	0.028	0.149	8.97926e-06
prdx2	4.91604e-10	-0.48564	0.387	0.637	9.0583e-06
GCA	5.0308e-10	-0.79375	0.047	0.183	9.26975e-06
pepd	5.24376e-10	1.76631	0.306	0.21	9.66216e-06
tob1a	5.31958e-10	0.711088	0.624	0.618	9.80186e-06
cyp27a7	5.48866e-10	-1.52379	0.022	0.14	1.01134e-05
hif1ab	5.70209e-10	-0.301031	0.117	0.296	1.05067e-05
qdpra	5.8528e-10	-1.15783	0.045	0.177	1.07844e-05
nsdhl	5.87929e-10	-2.1114	0.019	0.133	1.08332e-05
morf4l1	5.91141e-10	-1.76442	0.028	0.148	1.08924e-05
ubap2b	5.91587e-10	-0.806349	0.042	0.173	1.09006e-05
nqo1	5.97713e-10	-1.59714	0.022	0.139	1.10135e-05
hint1	5.99955e-10	-1.337	0.047	0.179	1.10548e-05
ephx2	6.08028e-10	-1.3456	0.028	0.148	1.12035e-05
si:ch211-212k18.4	6.10954e-10	-0.360987	0.072	0.222	1.12574e-05
meaf6	6.29647e-10	-1.74919	0.025	0.143	1.16019e-05
smad2	6.46261e-10	-1.52862	0.022	0.139	1.1908e-05
brd3a	6.52954e-10	-1.94845	0.017	0.128	1.20313e-05
cct6a	6.61036e-10	-0.53789	0.103	0.269	1.21802e-05
ssr2	6.62599e-10	-0.47026	0.117	0.291	1.2209e-05
pfdn5	6.85034e-10	-2.45228	0.011	0.118	1.26224e-05
slco1d1	7.00607e-10	-1.90146	0.017	0.128	1.29094e-05
tegt	7.03067e-10	-0.508048	0.07	0.219	1.29547e-05
slc7a7	7.07184e-10	-2.28043	0.014	0.123	1.30306e-05
jph1a	7.13283e-10	-1.5391	0.022	0.139	1.3143e-05
arpc3	7.30595e-10	-0.977993	0.056	0.192	1.34619e-05
ssr1	7.40863e-10	-1.504	0.019	0.134	1.36511e-05
hnrnpa1b	7.70228e-10	-0.737002	0.064	0.207	1.41922e-05
slc27a4	8.0299e-10	-1.46837	0.019	0.133	1.47959e-05
pank1b	8.08592e-10	-1.13268	0.039	0.165	1.48991e-05
slc3a2a	8.20214e-10	-0.730975	0.072	0.221	1.51133e-05
adka	8.26867e-10	-2.28166	0.014	0.122	1.52359e-05
asph	8.33139e-10	-1.09874	0.033	0.157	1.53514e-05
ehbp1l1b	8.35417e-10	-1.24505	0.031	0.152	1.53934e-05
cry3a	8.40279e-10	1.26772	0.479	0.445	1.5483e-05
iqsec2b	8.57194e-10	2.41058	0.081	0.025	1.57947e-05
rnf169	8.64285e-10	-1.3789	0.022	0.138	1.59253e-05
pbx4	8.77813e-10	-2.25398	0.022	0.136	1.61746e-05
ctnnb1	9.22902e-10	-0.826425	0.061	0.202	1.70054e-05
acadl	9.42137e-10	-1.33748	0.028	0.146	1.73598e-05
si:zfos-943e10.1	9.4309e-10	-0.398879	0.175	0.371	1.73774e-05
kmt2cb	9.43864e-10	-0.578052	0.061	0.203	1.73916e-05
mpc1	9.47054e-10	-0.496924	0.064	0.208	1.74504e-05
hoxb3a	9.48864e-10	2.01178	0.212	0.117	1.74838e-05
ABR	9.49072e-10	1.66607	0.245	0.146	1.74876e-05
svild	9.53105e-10	-0.607983	0.117	0.285	1.75619e-05
sec14l8	1.02094e-09	-2.17753	0.008	0.111	1.88119e-05
DST	1.03184e-09	-1.24599	0.045	0.172	1.90126e-05
btg1	1.07639e-09	0.401782	0.827	0.84	1.98335e-05
hoxc9a	1.0858e-09	2.22059	0.109	0.041	2.00069e-05
COX7A2	1.1235e-09	-1.14302	0.031	0.151	2.07016e-05
pklr	1.16427e-09	-0.291362	0.206	0.429	2.14529e-05
mical2b	1.17896e-09	-0.438279	0.123	0.296	2.17236e-05
got2a	1.19092e-09	-1.59221	0.022	0.136	2.19438e-05
hexim1	1.20504e-09	-1.23645	0.042	0.168	2.22041e-05
ebp	1.22657e-09	-2.4737	0.011	0.115	2.26007e-05
slc35b4	1.22719e-09	-6.88743	0	0.094	2.26122e-05
gstt1b	1.23901e-09	-0.934715	0.05	0.183	2.283e-05
ywhae2	1.24534e-09	-1.04492	0.028	0.145	2.29467e-05
fbp1a	1.27435e-09	-2.90528	0.011	0.115	2.34812e-05
ipmkb	1.35876e-09	-1.20777	0.047	0.176	2.50366e-05
ddit3	1.37171e-09	0.664437	0.691	0.694	2.52752e-05
micos10	1.37456e-09	-0.949845	0.036	0.159	2.53277e-05
usp36	1.37516e-09	-0.597601	0.047	0.178	2.53386e-05
MEP1B	1.38614e-09	1.62358	0.259	0.16	2.5541e-05
jmjd1cb	1.38837e-09	-0.369718	0.145	0.33	2.55821e-05
asah2	1.39732e-09	-6.64692	0	0.094	2.5747e-05
sdhdb	1.41766e-09	-0.93611	0.045	0.173	2.61218e-05
arpc5a	1.43098e-09	-1.06884	0.033	0.154	2.63673e-05
si:ch211-266g18.6	1.47228e-09	-1.59314	0.07	0.203	2.71282e-05
paip2b	1.50678e-09	-1.33544	0.036	0.158	2.7764e-05
hnrpkl	1.53484e-09	-0.712914	0.056	0.191	2.8281e-05
etv5b	1.56519e-09	-1.02482	0.047	0.176	2.88403e-05
cope	1.57305e-09	-1.11328	0.031	0.149	2.8985e-05
ENSDARG00000012458	1.58666e-09	-0.209863	0.226	0.452	2.92358e-05
ndufs8a	1.61848e-09	-1.68615	0.028	0.143	2.98221e-05
slc29a1b	1.66108e-09	-6.69818	0	0.093	3.0607e-05
tep1	1.69281e-09	-0.799614	0.089	0.24	3.11917e-05
slc13a3	1.69351e-09	3.66495	0.022	0.002	3.12047e-05
f3b	1.73149e-09	-3.20567	0.014	0.118	3.19044e-05
cica	1.75599e-09	-0.495067	0.195	0.395	3.23558e-05
cbx7a	1.79901e-09	-3.36864	0.008	0.108	3.31485e-05
rbm39a	1.86795e-09	-0.194181	0.228	0.461	3.44188e-05
selenoj	1.87676e-09	-1.79972	0.017	0.124	3.45811e-05
ranbp1	1.88476e-09	-1.42541	0.022	0.134	3.47286e-05
cd81a	1.94844e-09	-5.29307	0.003	0.097	3.59019e-05
srp54	1.96772e-09	-0.568951	0.045	0.173	3.62572e-05
elmsan1b	2.03103e-09	-0.346528	0.192	0.393	3.74238e-05
tln1	2.06346e-09	-0.437002	0.095	0.25	3.80213e-05
ihha	2.08008e-09	-0.734581	0.042	0.167	3.83276e-05
dicer1	2.14508e-09	-0.682437	0.042	0.167	3.95252e-05
hmgb2a	2.14674e-09	-1.22139	0.114	0.269	3.95558e-05
decr2	2.22686e-09	-0.694644	0.047	0.177	4.10321e-05
bhlhe40	2.22935e-09	-0.464723	0.206	0.41	4.10779e-05
basp1	2.24688e-09	-7.70385	0	0.091	4.1401e-05
agpat3	2.31641e-09	-3.07887	0.003	0.097	4.26822e-05
srsf3b	2.34754e-09	-0.286288	0.106	0.266	4.32558e-05
etfa	2.34813e-09	-0.91144	0.058	0.193	4.32667e-05
selenok	2.46248e-09	-1.48458	0.022	0.133	4.53737e-05
arpc2	2.49081e-09	-1.14956	0.056	0.185	4.58957e-05
aqp3a	2.49824e-09	-6.15598	0.003	0.096	4.60326e-05
mrpl32	2.5721e-09	-2.85251	0.006	0.102	4.73936e-05
copz1	2.61798e-09	-1.37168	0.033	0.149	4.82389e-05
iqgap2	2.62157e-09	1.85256	0.267	0.175	4.8305e-05
pld1b	2.7244e-09	-0.91173	0.053	0.181	5.01999e-05
hacd2	2.73379e-09	-1.28881	0.019	0.128	5.03728e-05
si:ch211-139a5.9	2.76282e-09	0.99366	0.203	0.105	5.09077e-05
copb2	2.82979e-09	-0.79547	0.067	0.203	5.21418e-05
erlin1	2.87457e-09	-1.14014	0.017	0.123	5.29668e-05
CDPF1	2.87892e-09	-1.1646	0.025	0.137	5.30471e-05
hsp90b1	2.90874e-09	-0.640106	0.32	0.539	5.35965e-05
slc47a1	2.98555e-09	-1.00546	0.031	0.146	5.50117e-05
prmt1	2.98611e-09	-2.09636	0.019	0.125	5.5022e-05
ugt5c3	3.03579e-09	2.56528	0.145	0.068	5.59374e-05
ndufs2	3.06494e-09	-1.14364	0.028	0.142	5.64745e-05
arhgap35a	3.1178e-09	-0.693721	0.053	0.182	5.74485e-05
hspd1	3.18739e-09	-0.39734	0.092	0.245	5.87308e-05
neu3.3	3.19884e-09	-5.43329	0.003	0.095	5.89418e-05
mansc1	3.20355e-09	-3.01348	0.006	0.101	5.90286e-05
arl6ip1	3.28785e-09	-1.54247	0.042	0.161	6.05819e-05
tktb	3.38838e-09	-0.827413	0.036	0.156	6.24344e-05
sephs2	3.4133e-09	-2.41484	0.008	0.106	6.28934e-05
bahcc1b	3.4235e-09	-2.20301	0.022	0.129	6.30815e-05
hdlbpa	3.48946e-09	-0.315208	0.273	0.5	6.42968e-05
dennd5b	3.54479e-09	-2.93855	0.008	0.105	6.53162e-05
pa2g4b	3.60098e-09	-1.51951	0.014	0.116	6.63516e-05
sart1	3.70823e-09	-1.1995	0.033	0.149	6.83278e-05
rnf128a	3.75193e-09	1.0007	0.535	0.511	6.91331e-05
xpr1b	3.75557e-09	-1.06776	0.045	0.167	6.92002e-05
fabp3	3.78466e-09	-2.4413	0.022	0.128	6.97362e-05
nrarpa	3.88778e-09	1.57986	0.228	0.133	7.16362e-05
ivns1abpa	3.91329e-09	-1.15364	0.056	0.184	7.21063e-05
ahcyl2b	3.95752e-09	-0.74272	0.092	0.24	7.29213e-05
rps6ka1	3.96341e-09	-1.27767	0.028	0.139	7.30297e-05
nap1l1	4.07355e-09	-1.22045	0.033	0.149	7.50592e-05
uri1	4.21647e-09	-3.48083	0.008	0.104	7.76928e-05
si:dkey-103j14.5	4.32615e-09	-2.81913	0.011	0.109	7.97136e-05
CABZ01079251.1	4.36384e-09	-3.71268	0.006	0.099	8.04082e-05
myo6b	4.36709e-09	-2.32967	0.014	0.114	8.04679e-05
h3f3d	4.43186e-09	-0.658435	0.368	0.592	8.16615e-05
prdx4	4.48501e-09	-2.9132	0.006	0.099	8.26408e-05
slc20a2	4.52359e-09	-1.74344	0.028	0.138	8.33517e-05
pfdn4	4.52461e-09	-1.73106	0.019	0.125	8.33705e-05
cpne1	4.56595e-09	-1.18538	0.028	0.14	8.41322e-05
tlcd4b	4.70504e-09	-0.85384	0.042	0.163	8.6695e-05
zgc:77439	4.71707e-09	-2.64417	0.006	0.099	8.69167e-05
anxa3b	4.86309e-09	-3.68952	0.011	0.108	8.96073e-05
sphk2	4.9954e-09	-1.33746	0.022	0.129	9.20453e-05
gnas	5.0346e-09	-1.45519	0.011	0.109	9.27676e-05
uba1	5.05412e-09	-0.325144	0.095	0.247	9.31273e-05
mycb	5.19869e-09	-1.88598	0.028	0.138	9.57911e-05
plpp1a	5.24263e-09	-0.565442	0.058	0.189	9.66007e-05
ppp1caa	5.29808e-09	-0.523165	0.081	0.225	9.76225e-05
cyp2x9	5.30698e-09	-6.43372	0	0.087	9.77864e-05
fosl2	5.3204e-09	-0.31738	0.256	0.483	9.80337e-05
psmb6	5.41779e-09	-0.785197	0.056	0.183	9.98282e-05
prss59.2	5.42498e-09	0.416907	0.006	0.098	9.99607e-05
xkr9	5.46863e-09	-1.16789	0.031	0.143	0.000100765
hspbp1	5.50847e-09	-0.949352	0.095	0.241	0.000101499
tpm1	5.53925e-09	-7.38567	0	0.087	0.000102066
sh3bgrl3	5.58099e-09	-1.32735	0.022	0.129	0.000102835
rhoca	5.58171e-09	-1.33024	0.022	0.128	0.000102849
nars1	5.59976e-09	-1.67334	0.011	0.109	0.000103181
lamc1	5.67594e-09	-2.47239	0.014	0.113	0.000104585
unkl	5.69161e-09	-1.95334	0.014	0.113	0.000104874
ppp1r12a	5.74097e-09	-0.392162	0.097	0.251	0.000105783
fer1l4	5.86153e-09	-5.33454	0.003	0.092	0.000108005
tdh	5.94971e-09	-1.26664	0.036	0.151	0.000109629
zgc:158343	5.96933e-09	-2.34843	0.061	0.182	0.000109991
xrn2	5.99578e-09	-1.17612	0.042	0.16	0.000110478
sdhc	6.07638e-09	-0.400597	0.072	0.213	0.000111963
fads2	6.20946e-09	-5.17935	0.003	0.092	0.000114416
irf2bp2b	6.22194e-09	-1.63316	0.019	0.123	0.000114645
stat1a	6.25607e-09	-0.744963	0.075	0.214	0.000115274
rab5aa	6.55193e-09	-0.562558	0.064	0.197	0.000120726
mia3	6.56128e-09	-1.14753	0.028	0.138	0.000120898
atp6v1ba	6.79162e-09	2.05764	0.22	0.133	0.000125142
fam210b	6.80297e-09	-0.845114	0.039	0.157	0.000125352
ankrd11	6.84011e-09	-0.391006	0.123	0.287	0.000126036
sde2	7.0345e-09	-5.2728	0.003	0.091	0.000129618
psmb3	7.0992e-09	-1.10815	0.025	0.133	0.00013081
slc31a1	7.14016e-09	-0.35325	0.106	0.264	0.000131565
cth	7.22774e-09	-2.30056	0.011	0.107	0.000133178
sf3b2	7.2924e-09	-1.25133	0.025	0.132	0.00013437
ctcf	7.30005e-09	-3.5077	0.006	0.097	0.000134511
cebpa	7.41971e-09	-0.824833	0.075	0.211	0.000136716
macroh2a2	7.44223e-09	-2.68796	0.014	0.112	0.000137131
gna11b	7.44414e-09	-0.971799	0.039	0.155	0.000137166
per2	7.48645e-09	-0.346783	0.072	0.21	0.000137945
si:ch211-288g17.3	7.50782e-09	-2.03491	0.017	0.117	0.000138339
lsm4	7.52599e-09	-1.75376	0.017	0.117	0.000138674
chka	7.69721e-09	-0.402851	0.095	0.241	0.000141829
nccrp1	7.74003e-09	1.08231	0.448	0.39	0.000142618
atf4a	7.80702e-09	-0.308421	0.217	0.428	0.000143852
tpmt.1	7.95386e-09	-1.02637	0.028	0.136	0.000146558
nr1d2a	8.16074e-09	-0.549817	0.095	0.243	0.00015037
ppp1r10	8.19852e-09	-0.443004	0.1	0.253	0.000151066
abhd17b	8.34602e-09	-1.11084	0.033	0.145	0.000153784
ugp2b	8.48096e-09	-0.807754	0.045	0.165	0.00015627
bik	8.50953e-09	-1.2236	0.053	0.174	0.000156797
slc34a2a	8.86572e-09	-6.63646	0	0.085	0.00016336
ctsla	8.91397e-09	0.513419	0.699	0.713	0.000164249
hlfa	8.92304e-09	-0.72336	0.05	0.173	0.000164416
tmed2	9.06695e-09	-0.755996	0.045	0.164	0.000167068
spcs2	9.07239e-09	-2.87401	0.014	0.11	0.000167168
tpcn3	9.12443e-09	3.86355	0.017	0.001	0.000168127
si:dkey-102m7.3	9.18342e-09	-2.04199	0.019	0.121	0.000169214
reep5	9.18832e-09	-1.37672	0.028	0.136	0.000169304
BX927081.1	9.73338e-09	-1.65216	0.025	0.13	0.000179347
si:ch1073-165f9.2	9.74912e-09	-3.83471	0.006	0.095	0.000179637
mogat2	9.78684e-09	-3.37365	0.006	0.095	0.000180332
ptprga	9.94457e-09	-1.75758	0.014	0.111	0.000183239
slc34a2b	1.02643e-08	-5.21881	0.003	0.089	0.00018913
caprin1b	1.0295e-08	-0.413137	0.092	0.239	0.000189696
sec23b	1.0315e-08	-0.578698	0.07	0.203	0.000190065
spry4	1.04603e-08	-0.585193	0.064	0.194	0.000192741
psma2	1.0528e-08	-1.48252	0.019	0.121	0.000193989
sumo3a	1.06907e-08	-2.52266	0.017	0.115	0.000196986
si:ch211-262i1.3	1.07672e-08	2.21309	0.17	0.09	0.000198396
sar1b	1.0874e-08	-0.399262	0.095	0.241	0.000200365
ptprfb	1.10214e-08	-0.438852	0.128	0.29	0.000203081
rad23b	1.11394e-08	-0.641585	0.075	0.212	0.000205254
abcb11a	1.1451e-08	-6.52711	0	0.084	0.000210997
mcl1a	1.15307e-08	-0.67616	0.624	0.789	0.000212465
gbp	1.16368e-08	-1.20905	0.031	0.14	0.000214419
tcf3b	1.17502e-08	-0.734166	0.058	0.185	0.00021651
sytl4	1.19494e-08	-7.25278	0	0.084	0.00022018
mast2	1.19596e-08	-0.580731	0.078	0.216	0.000220368
smc1al	1.20501e-08	-0.854401	0.05	0.171	0.000222035
snd1	1.20848e-08	-0.280331	0.097	0.247	0.000222675
echs1	1.24296e-08	-1.82846	0.017	0.114	0.000229028
bicdl2	1.25989e-08	1.43394	0.337	0.254	0.000232147
baiap2l1b	1.27406e-08	-1.11476	0.039	0.152	0.000234759
pa2g4a	1.2765e-08	-1.109	0.022	0.125	0.000235207
zgc:162944	1.28862e-08	-1.8867	0.011	0.105	0.000237441
slirp	1.38149e-08	-1.64575	0.017	0.113	0.000254553
marcksl1b	1.38166e-08	-4.47167	0.006	0.094	0.000254584
stat2	1.38385e-08	-1.17066	0.045	0.16	0.000254989
slc30a1a	1.40695e-08	-1.35273	0.011	0.105	0.000259245
snx18a	1.41214e-08	-2.7038	0.014	0.108	0.0002602
elocb	1.4216e-08	-1.48379	0.022	0.124	0.000261944
si:dkey-69o16.5	1.42972e-08	-0.639703	0.097	0.244	0.00026344
mrpl12	1.44687e-08	-1.54082	0.014	0.11	0.000266601
cltca	1.45246e-08	1.64396	0.345	0.274	0.00026763
ndufa12	1.45946e-08	-0.530121	0.056	0.18	0.00026892
b3gnt2l	1.50175e-08	-2.48996	0.014	0.108	0.000276713
spred2a	1.51802e-08	-3.01509	0.003	0.088	0.00027971
gldc	1.53332e-08	-1.90621	0.008	0.099	0.00028253
ap1s3b	1.53684e-08	-1.20756	0.031	0.138	0.000283179
eif4ebp2	1.5431e-08	-0.437306	0.089	0.233	0.000284332
sumo2b	1.56019e-08	-0.889285	0.086	0.222	0.00028748
ctrb1	1.59471e-08	0.552683	0.003	0.088	0.000293841
cnot6a	1.61339e-08	-0.460344	0.084	0.224	0.000297284
usp43a	1.63133e-08	-1.72928	0.025	0.127	0.000300589
atf6	1.65773e-08	-0.645636	0.056	0.179	0.000305454
cdc14b	1.66104e-08	-1.39828	0.019	0.118	0.000306063
si:ch211-210c8.6	1.69943e-08	-0.954098	0.025	0.129	0.000313137
sgk2a	1.71296e-08	-1.2235	0.025	0.127	0.000315629
jpt2	1.73131e-08	-0.910847	0.045	0.16	0.000319012
lad1	1.76393e-08	-1.2502	0.028	0.132	0.000325021
papss2a	1.76415e-08	-1.09924	0.039	0.151	0.000325062
nr2f1a	1.78123e-08	-0.788207	0.039	0.15	0.00032821
psma1	1.80249e-08	-0.808829	0.058	0.182	0.000332127
gabarapb	1.81383e-08	-0.541174	0.178	0.356	0.000334216
khdrbs1a	1.81461e-08	-0.543428	0.34	0.57	0.00033436
ik	1.86597e-08	-1.57364	0.019	0.118	0.000343823
ros1	1.86901e-08	-0.449062	0.089	0.231	0.000344384
rnf220a	1.87314e-08	-3.19241	0.006	0.093	0.000345145
aldh3a2b	1.87699e-08	-3.62062	0.006	0.092	0.000345855
rbm33a	1.90774e-08	-1.75899	0.022	0.122	0.000351519
fam107b	1.90835e-08	-1.50063	0.025	0.127	0.000351633
rwdd1	1.91037e-08	-2.48051	0.008	0.098	0.000352004
oga	1.96605e-08	-0.518391	0.092	0.232	0.000362265
prdm1a	1.99041e-08	-7.50781	0	0.081	0.000366753
slc25a25a	2.00056e-08	-0.265031	0.142	0.311	0.000368624
rbm28	2.02397e-08	-1.81973	0.019	0.117	0.000372937
fkbp3	2.06481e-08	-1.45253	0.028	0.131	0.000380462
ilvbl	2.08575e-08	-0.983882	0.022	0.123	0.000384321
wdr43	2.12184e-08	-1.9608	0.011	0.102	0.000390969
lpcat3	2.12666e-08	-1.2485	0.025	0.127	0.000391858
sec62	2.13562e-08	-0.431686	0.07	0.198	0.000393509
tnip1	2.18818e-08	-0.868956	0.053	0.172	0.000403194
nr1d1	2.20014e-08	-2.43992	0.008	0.097	0.000405397
zgc:92161	2.21e-08	-2.42605	0.011	0.102	0.000407214
meis2a.1	2.26057e-08	-7.442	0	0.081	0.000416533
map1lc3b	2.30137e-08	-1.45772	0.031	0.136	0.00042405
lsm14ab	2.3116e-08	-0.380967	0.067	0.195	0.000425936
tomm70a	2.35292e-08	-0.592389	0.05	0.169	0.000433549
zgc:153018	2.36101e-08	-1.18827	0.025	0.126	0.000435039
rbm4.2	2.39452e-08	-0.507746	0.075	0.208	0.000441213
slco2b1	2.46969e-08	-1.23991	0.039	0.149	0.000455065
cpne3	2.4872e-08	-1.26723	0.033	0.139	0.000458291
pfkfb4b	2.52306e-08	-2.8701	0.003	0.086	0.0004649
zbed4	2.53959e-08	-1.82774	0.017	0.111	0.000467945
pxdc1b	2.54995e-08	-1.87544	0.011	0.102	0.000469854
stap2b	2.59086e-08	-0.917277	0.042	0.154	0.000477391
cox14	2.59211e-08	-1.03894	0.028	0.131	0.000477622
agmo	2.68637e-08	-0.568341	0.17	0.339	0.000494991
ndufa5	2.71024e-08	-0.354717	0.184	0.372	0.000499389
rps18	2.72791e-08	-0.364569	0.655	0.815	0.000502644
lsm7	2.75649e-08	-1.18678	0.019	0.117	0.000507911
st8sia7.1	2.77673e-08	-1.84374	0.011	0.101	0.000511639
dennd2da	2.79128e-08	-0.138606	0.064	0.19	0.000514321
ulk1a	2.83737e-08	-2.27469	0.017	0.11	0.000522813
denr	2.83801e-08	-1.16192	0.031	0.135	0.000522932
copb1	2.93231e-08	-0.736411	0.053	0.172	0.000540308
si:rp71-62i8.1	2.96466e-08	-0.343547	0.131	0.29	0.000546269
gigyf1b	2.9689e-08	-0.570588	0.086	0.221	0.00054705
ppp1r15a	3.00284e-08	-0.405416	0.192	0.376	0.000553303
zgc:162183	3.02241e-08	-1.0179	0.036	0.144	0.00055691
dnajb11	3.08223e-08	-0.378209	0.058	0.182	0.000567931
ccng2	3.08322e-08	0.950548	0.532	0.525	0.000568115
fbxl3a	3.0892e-08	-1.489	0.022	0.12	0.000569215
tox	3.11286e-08	-4.42242	0.003	0.085	0.000573576
trim8b	3.14246e-08	1.81972	0.181	0.1	0.00057903
klf9	3.17235e-08	-6.652	0	0.079	0.000584537
nckap1	3.17929e-08	-0.616295	0.067	0.192	0.000585816
nudc	3.19278e-08	-1.99993	0.017	0.11	0.000588302
myca	3.19685e-08	-3.50017	0.011	0.099	0.000589052
serf2	3.19881e-08	-0.224845	0.142	0.312	0.000589412
hnf4a	3.22936e-08	-4.39217	0.003	0.084	0.000595041
si:dkey-112e7.2	3.23377e-08	-0.89044	0.042	0.153	0.000595854
mfn2	3.28527e-08	-2.97947	0.006	0.09	0.000605344
erbin	3.37293e-08	-0.213602	0.175	0.36	0.000621496
zgc:162730	3.4048e-08	0.32986	0.749	0.752	0.000627368
si:ch211-195b15.8	3.40596e-08	-2.34124	0.014	0.105	0.000627583
st6galnac1.2	3.42339e-08	3.2598	0.039	0.008	0.000630795
ndufv1	3.46224e-08	-0.456792	0.072	0.202	0.000637952
si:ch211-217k17.7	3.46786e-08	-2.10893	0.019	0.114	0.000638987
trim16	3.5001e-08	1.28598	0.279	0.184	0.000644929
ndufab1a	3.56183e-08	-0.165563	0.078	0.214	0.000656303
hspa4b	3.66519e-08	-1.67555	0.014	0.105	0.000675348
ndufa11	3.6744e-08	-0.9245	0.042	0.152	0.000677044
cavin2b	3.72273e-08	-4.26661	0.006	0.089	0.000685951
pomp	3.85731e-08	-0.765042	0.05	0.166	0.000710748
sc5d	3.89219e-08	-2.15449	0.008	0.094	0.000717174
porb	3.97381e-08	-0.325073	0.164	0.338	0.000732215
CU462878.2	3.99622e-08	-0.776073	0.028	0.129	0.000736343
dhrs9	4.00784e-08	-0.244915	0.056	0.176	0.000738484
ndufs4	4.01469e-08	-1.14093	0.033	0.137	0.000739747
insrb	4.04196e-08	-2.43223	0.003	0.084	0.000744771
grb10b	4.06207e-08	-1.85835	0.011	0.099	0.000748478
ywhabl	4.13263e-08	-0.577332	0.086	0.221	0.000761479
ric8b	4.14575e-08	-2.8221	0.014	0.103	0.000763895
BX323564.1	4.2221e-08	-2.23594	0.008	0.094	0.000777964
ndufv3	4.24986e-08	-1.05822	0.028	0.128	0.000783079
hspg2	4.29103e-08	-0.738625	0.047	0.16	0.000790664
zgc:86598	4.2968e-08	-0.909547	0.033	0.138	0.000791728
stom	4.31055e-08	1.78024	0.189	0.108	0.000794263
reep3a	4.336e-08	-1.31283	0.019	0.114	0.000798951
pfkfb4a	4.4026e-08	-2.95682	0.006	0.089	0.000811223
si:ch211-180a12.2	4.44836e-08	-6.21176	0	0.078	0.000819655
acacb	4.45126e-08	-0.822242	0.058	0.178	0.000820189
dnajb6a	4.46924e-08	-1.08951	0.025	0.124	0.000823501
ash1l	4.57078e-08	-0.859976	0.075	0.201	0.000842212
CABZ01044281.1	4.58573e-08	-1.27315	0.031	0.132	0.000844967
bysl	4.65258e-08	-0.402944	0.058	0.18	0.000857284
pkp2	4.70845e-08	-0.352854	0.089	0.227	0.000867579
zgc:101744	4.72606e-08	-0.591204	0.089	0.224	0.000870824
myh9b	4.73252e-08	-0.32781	0.125	0.281	0.000872014
phactr4a	4.76284e-08	-0.314415	0.292	0.51	0.000877601
tuba8l4	4.87485e-08	-0.488307	0.153	0.313	0.00089824
sec61b	4.92107e-08	-0.205588	0.159	0.335	0.000906757
st3gal3a	4.9289e-08	-1.71615	0.019	0.113	0.000908198
zfand3	5.00844e-08	-0.730966	0.058	0.177	0.000922855
cyp2p9	5.02686e-08	-1.30923	0.033	0.136	0.00092625
osgn1	5.0578e-08	-2.5402	0.008	0.093	0.000931951
isca1	5.08215e-08	-2.93738	0.008	0.093	0.000936437
pafah1b1a	5.08388e-08	-2.13696	0.017	0.107	0.000936756
actn4	5.17759e-08	-0.261869	0.111	0.26	0.000954023
clic5b	5.21895e-08	-0.338003	0.072	0.199	0.000961643
capns1a	5.2396e-08	-1.39215	0.039	0.143	0.000965448
ftr01	5.26602e-08	-6.38711	0	0.077	0.000970316
sgta	5.28119e-08	-0.885728	0.053	0.167	0.000973112
gnai1	5.28177e-08	-3.11276	0.008	0.092	0.000973218
si:ch73-139e5.4	5.39911e-08	-0.876795	0.053	0.167	0.00099484
nono	5.42368e-08	-1.25636	0.022	0.118	0.000999368
sdhaf4	5.52045e-08	-0.714341	0.045	0.155	0.0010172
crip1	5.52915e-08	-0.613465	0.429	0.634	0.0010188
cdhr5b	5.54273e-08	-0.617051	0.056	0.173	0.0010213
tlk2	5.57728e-08	-2.33618	0.006	0.088	0.00102767
spred2b	5.64614e-08	-0.821899	0.033	0.136	0.00104036
sdf4	5.65465e-08	-1.19449	0.036	0.14	0.00104193
spty2d1	5.79238e-08	-0.527705	0.097	0.236	0.0010673
hnrnpa0a	5.8491e-08	-0.3723	0.106	0.25	0.00107776
arhgap27l	5.95713e-08	-0.693783	0.045	0.155	0.00109766
fam83fb	6.11908e-08	-2.41454	0.008	0.092	0.0011275
hic1l	6.13143e-08	-0.633683	0.061	0.179	0.00112978
tjp2b	6.17421e-08	-1.43372	0.019	0.112	0.00113766
cdc42l	6.1766e-08	-0.232353	0.164	0.334	0.0011381
kdm1a	6.18291e-08	-0.630185	0.086	0.218	0.00113926
meis1a	6.26187e-08	-4.70238	0.003	0.081	0.00115381
ckbb	6.44766e-08	-0.663236	0.178	0.348	0.00118805
slc15a2	6.48034e-08	2.11736	0.097	0.039	0.00119407
gnaia	6.48509e-08	-1.98378	0.008	0.092	0.00119494
pik3c2a	6.70083e-08	2.31708	0.15	0.078	0.00123469
PPM1K	6.8456e-08	-2.93472	0.006	0.086	0.00126137
bhlhe41	6.9077e-08	-0.497715	0.056	0.173	0.00127281
bcap31	6.9334e-08	-1.53324	0.019	0.111	0.00127755
srsf2a	6.9341e-08	-0.311581	0.123	0.277	0.00127768
kars1	6.9726e-08	-0.875591	0.042	0.149	0.00128477
prkar1aa	7.04579e-08	-0.845527	0.028	0.126	0.00129826
manf	7.13669e-08	-0.671279	0.111	0.251	0.00131501
polr2l	7.23323e-08	-1.40923	0.022	0.116	0.0013328
got2b	7.37071e-08	-1.43475	0.017	0.106	0.00135813
pdhb	7.39558e-08	-2.38235	0.008	0.091	0.00136271
si:dkey-204f11.64	7.52638e-08	-3.52875	0.008	0.09	0.00138681
dlg1l	7.58246e-08	-0.798194	0.05	0.162	0.00139714
gprc5c	7.83869e-08	-0.764965	0.075	0.199	0.00144436
atp2b1a	7.90333e-08	-0.39441	0.097	0.234	0.00145627
flot1b	8.08804e-08	-1.15684	0.017	0.107	0.0014903
mrps21	8.32569e-08	-2.63426	0.008	0.091	0.00153409
zranb2	8.52545e-08	-2.83892	0.008	0.09	0.0015709
tmem11	8.71092e-08	-1.68397	0.017	0.106	0.00160507
tspan3a	8.75614e-08	-2.12183	0.006	0.085	0.00161341
si:dkey-25e12.3	8.85191e-08	1.5802	0.253	0.169	0.00163105
ywhaz	8.94486e-08	-1.51738	0.028	0.124	0.00164818
si:ch73-22o12.1	9.02836e-08	-0.439664	0.198	0.376	0.00166357
dpm2	9.14881e-08	-2.32285	0.006	0.085	0.00168576
uqcrfs1	9.15351e-08	-0.271424	0.131	0.287	0.00168663
ndufa8	9.17426e-08	-0.231559	0.092	0.228	0.00169045
lrig1	9.2396e-08	-0.596426	0.042	0.148	0.00170249
trip12	9.29498e-08	-0.746173	0.067	0.186	0.00171269
pik3r1	9.35411e-08	-0.657805	0.067	0.187	0.00172359
cdh17	9.37143e-08	-0.277012	0.256	0.452	0.00172678
chd6	9.59256e-08	-2.05811	0.017	0.105	0.00176752
gpa33b	9.68532e-08	-1.12216	0.031	0.129	0.00178462
dolpp1	9.769e-08	-2.35333	0.003	0.08	0.00180004
cbx3a	9.81019e-08	-0.729397	0.067	0.185	0.00180763
ube2na	9.82788e-08	-0.767478	0.025	0.12	0.00181089
ppm1aa	9.84974e-08	-2.10827	0.008	0.09	0.00181491
cyp3c3	9.9194e-08	0.557168	0.769	0.724	0.00182775
nucb2a	9.93967e-08	-1.12898	0.014	0.101	0.00183148
tpcn2	9.95728e-08	4.33464	0.025	0.004	0.00183473
ISCU	1.01074e-07	-1.7313	0.019	0.109	0.00186238
tango2	1.01386e-07	-0.849337	0.025	0.12	0.00186814
pon1	1.01845e-07	-4.24644	0.003	0.079	0.0018766
smarce1	1.02053e-07	-0.913767	0.033	0.134	0.00188044
cyb5b	1.03275e-07	-2.63657	0.011	0.094	0.00190295
atp6v1aa	1.03464e-07	2.04373	0.192	0.114	0.00190642
eno3	1.04784e-07	-0.395042	0.479	0.677	0.00193075
stard4	1.05953e-07	-1.17726	0.031	0.128	0.0019523
slc25a4	1.06155e-07	3.51592	0.019	0.002	0.00195602
calm1a	1.06918e-07	-0.793235	0.106	0.243	0.00197007
nedd4l	1.07883e-07	-0.839172	0.05	0.159	0.00198786
fam133b	1.08142e-07	-0.619908	0.075	0.198	0.00199263
cyp2y3	1.08297e-07	-0.474842	0.106	0.245	0.00199547
iqsec1b	1.08811e-07	-2.43506	0.014	0.099	0.00200495
h2az2a	1.10253e-07	-1.20912	0.033	0.133	0.00203151
slc25a1b	1.10873e-07	-3.00565	0.006	0.084	0.00204294
zgc:63863	1.16832e-07	-1.13704	0.025	0.119	0.00215275
ptpn11a	1.17291e-07	-4.53352	0.003	0.078	0.0021612
kif13ba	1.17643e-07	-0.698298	0.081	0.205	0.0021677
tubb2b	1.19365e-07	-1.0397	0.075	0.195	0.00219941
rac2	1.19528e-07	-1.33277	0.028	0.123	0.00220242
aplp2	1.20484e-07	-0.268631	0.07	0.192	0.00222003
fh	1.20523e-07	-1.39431	0.025	0.119	0.00222075
spg7	1.20523e-07	-0.822816	0.045	0.15	0.00222076
usp9	1.20776e-07	-0.579154	0.064	0.182	0.00222541
hsd17b10	1.21184e-07	-1.86886	0.014	0.099	0.00223294
syf2	1.23321e-07	-0.77093	0.053	0.162	0.00227231
brd4	1.2458e-07	-0.346482	0.092	0.224	0.00229551
pfdn1	1.25088e-07	-1.07148	0.025	0.119	0.00230487
si:dkey-27o4.1	1.2596e-07	-0.813236	0.042	0.145	0.00232095
hdac1	1.25967e-07	-0.845263	0.036	0.138	0.00232108
g6pca.2	1.26214e-07	1.02335	0.476	0.421	0.00232562
u2af1	1.28017e-07	-1.46875	0.017	0.104	0.00235884
pdgfba	1.31109e-07	1.67726	0.223	0.14	0.00241581
ddost	1.33355e-07	-0.918661	0.042	0.146	0.0024572
kdelr2a	1.33863e-07	-0.46869	0.072	0.195	0.00246657
kdm5bb	1.34394e-07	-1.62647	0.022	0.112	0.00247635
adgrg4a	1.35421e-07	-0.432873	0.097	0.233	0.00249528
cops9	1.38709e-07	-0.934262	0.061	0.175	0.00255585
ca2	1.38793e-07	-4.24375	0.006	0.083	0.0025574
foxj3	1.39551e-07	-1.15008	0.031	0.127	0.00257136
setd2	1.39555e-07	-1.0817	0.022	0.113	0.00257144
dkc1	1.40171e-07	-1.2373	0.019	0.108	0.00258279
slc10a3	1.41111e-07	1.67806	0.323	0.256	0.00260011
cers1	1.41843e-07	-1.7715	0.011	0.094	0.00261361
ogdhb	1.46007e-07	-0.340333	0.072	0.196	0.00269032
ormdl1	1.47373e-07	-3.27876	0.003	0.078	0.00271549
gpx1b	1.49198e-07	-0.730555	0.075	0.197	0.00274912
cebpd	1.4974e-07	-0.882655	0.206	0.376	0.0027591
snrnp70	1.5076e-07	-0.559505	0.058	0.172	0.0027779
tspan14	1.53325e-07	-1.64157	0.008	0.088	0.00282517
rrp1	1.54616e-07	-1.19745	0.033	0.13	0.00284895
pde12	1.54944e-07	-0.964739	0.031	0.126	0.00285499
zfhx3	1.57512e-07	-1.28261	0.036	0.135	0.00290232
sec23a	1.5783e-07	-1.46691	0.019	0.108	0.00290818
kmt5c	1.59041e-07	-2.49612	0.008	0.088	0.00293048
tcn2	1.60847e-07	-1.221	0.022	0.112	0.00296377
cela1.6	1.659e-07	0.798019	0.006	0.082	0.00305688
aimp1a	1.66529e-07	-1.25378	0.028	0.121	0.00306845
crebzf	1.66625e-07	-0.174071	0.223	0.419	0.00307023
ppp1r2	1.67342e-07	-3.20216	0.003	0.077	0.00308345
si:dkey-4e7.3	1.68358e-07	-0.456171	0.061	0.177	0.00310216
xpc	1.72055e-07	-1.21695	0.022	0.112	0.00317029
lgals3b	1.73912e-07	-2.96252	0.011	0.091	0.0032045
cgna	1.75395e-07	1.43434	0.337	0.265	0.00323182
si:ch211-191j22.3	1.76538e-07	-1.07781	0.019	0.108	0.00325289
paqr5b	1.77946e-07	-6.46908	0	0.071	0.00327884
foxp1a	1.8005e-07	-0.389501	0.114	0.255	0.0033176
cited4a	1.8144e-07	-0.236277	0.181	0.352	0.0033432
phf20b	1.83238e-07	-1.15747	0.028	0.121	0.00337634
kmt2a	1.84275e-07	-0.53237	0.045	0.148	0.00339545
pcsk5b	1.84696e-07	-1.6335	0.014	0.097	0.00340321
bahd1	1.85144e-07	-0.971599	0.045	0.147	0.00341146
mnta	1.85547e-07	-0.731493	0.064	0.177	0.00341889
srprb	1.85677e-07	-2.12539	0.011	0.092	0.00342129
arhgef16	1.88906e-07	-0.663653	0.047	0.153	0.00348079
elob.1	1.91025e-07	-1.24535	0.017	0.102	0.00351983
aqp7	1.93464e-07	-6.15882	0	0.071	0.00356477
si:ch211-113d11.6	1.93464e-07	-6.77753	0	0.071	0.00356477
cmc2	1.95785e-07	-1.48477	0.006	0.082	0.00360754
rb1cc1	1.97455e-07	-0.726646	0.033	0.131	0.00363831
ENSDARG00000035679	2.00163e-07	-0.921466	0.022	0.111	0.0036882
slc26a11	2.01149e-07	2.43783	0.056	0.017	0.00370637
sars1	2.0186e-07	-1.18685	0.019	0.107	0.00371947
usp10	2.02426e-07	-0.152486	0.067	0.184	0.0037299
trpm4a	2.03837e-07	1.35444	0.32	0.246	0.00375589
nkap	2.05199e-07	-0.514685	0.058	0.171	0.00378099
si:ch1073-440b2.1	2.06137e-07	-1.50321	0.022	0.11	0.00379828
galcb	2.07111e-07	2.59621	0.1	0.043	0.00381623
tasor2	2.13282e-07	-0.56496	0.056	0.166	0.00392994
chd9	2.15053e-07	-0.377105	0.067	0.182	0.00396257
C19H6orf62	2.1583e-07	-0.17659	0.245	0.453	0.00397689
banf1	2.21336e-07	-1.37809	0.014	0.096	0.00407833
tnfrsfa	2.21915e-07	-0.999942	0.036	0.134	0.004089
lyrm2	2.24054e-07	-0.90019	0.031	0.124	0.00412842
myrfl	2.24605e-07	-0.430767	0.12	0.26	0.00413856
slc4a4a	2.24813e-07	0.988529	0.451	0.393	0.00414241
sec63	2.24879e-07	-1.54029	0.019	0.106	0.00414362
dgkza	2.27556e-07	-0.868973	0.031	0.124	0.00419295
plecb	2.31448e-07	0.384869	0.68	0.651	0.00426466
zgc:85843	2.33294e-07	-3.52336	0.006	0.08	0.00429868
pnn	2.33338e-07	-0.94735	0.031	0.124	0.00429949
prdx3	2.42407e-07	-0.750552	0.047	0.151	0.00446659
si:ch211-235e9.6	2.49516e-07	-0.807231	0.042	0.143	0.00459758
aifm2	2.55506e-07	-1.12966	0.028	0.119	0.00470796
smox	2.5633e-07	-1.15448	0.036	0.132	0.00472314
sarnp	2.56696e-07	-0.55316	0.033	0.129	0.00472987
tp53bp2b	2.5914e-07	-7.10864	0	0.069	0.00477492
gipc2	2.60241e-07	0.970343	0.496	0.497	0.00479521
csnk2a1	2.64789e-07	-0.460675	0.05	0.156	0.004879
sigmar1	2.66143e-07	-1.03711	0.039	0.137	0.00490395
agr2	2.6693e-07	-3.38181	0.045	0.14	0.00491846
cirbpb	2.69015e-07	-0.566338	0.487	0.707	0.00495686
zgc:112146	2.70177e-07	-6.2497	0	0.069	0.00497828
agtrap	2.70186e-07	2.46744	0.045	0.012	0.00497844
ildr1b	2.70577e-07	-0.565547	0.033	0.129	0.00498565
si:dkey-262k9.2	2.73271e-07	-1.37538	0.053	0.156	0.00503529
sec11a	2.73869e-07	-1.20244	0.019	0.105	0.0050463
notch2	2.74882e-07	-6.03611	0.003	0.074	0.00506497
snx9a	2.75313e-07	-2.9123	0.006	0.08	0.00507292
slc13a2	2.75476e-07	-0.461792	0.231	0.397	0.00507592
stra6	2.76217e-07	-0.851508	0.045	0.147	0.00508958
rbp4	2.76301e-07	-5.95735	0.017	0.097	0.00509112
creb3l2	2.81681e-07	-6.49014	0	0.069	0.00519025
uqcc3	2.86193e-07	-0.727103	0.036	0.133	0.00527339
bbox1	2.92029e-07	-0.160929	0.086	0.214	0.00538093
pnisr	2.92591e-07	-0.53119	0.067	0.181	0.00539128
slc38a5b	2.93671e-07	-7.04535	0	0.069	0.00541119
bccip	2.99404e-07	-0.701133	0.058	0.167	0.00551681
hgs	3.05227e-07	-0.550933	0.047	0.15	0.00562411
odc1	3.0544e-07	-1.22862	0.022	0.109	0.00562803
rab43	3.16056e-07	-0.458154	0.086	0.21	0.00582364
itm2bb	3.20501e-07	-0.146329	0.109	0.248	0.00590556
serp1	3.20957e-07	-0.208019	0.103	0.239	0.00591396
rnf44	3.21507e-07	-2.40421	0.014	0.094	0.00592408
impdh2	3.24739e-07	2.29121	0.145	0.077	0.00598364
anapc16	3.24917e-07	-1.28087	0.022	0.109	0.00598692
gtf2a1l	3.25831e-07	2.94952	0.053	0.016	0.00600376
esrp2	3.29688e-07	-2.46364	0.006	0.079	0.00607483
casc4	3.29993e-07	-2.44537	0.011	0.089	0.00608046
cd2ap	3.304e-07	-0.501754	0.07	0.185	0.00608794
alcama	3.32156e-07	1.40004	0.095	0.039	0.0061203
dsc2l	3.32802e-07	1.36951	0.368	0.316	0.00613221
rtca	3.33377e-07	-1.00342	0.031	0.122	0.00614281
dcaf12	3.34036e-07	-1.15794	0.025	0.114	0.00615496
fam120c	3.40468e-07	-0.256566	0.1	0.233	0.00627346
plp2	3.43483e-07	-4.1422	0.003	0.073	0.00632901
add3a	3.44381e-07	-0.204574	0.15	0.304	0.00634556
sec61a1	3.49803e-07	-0.283433	0.159	0.317	0.00644546
mvb12a	3.52003e-07	-1.51941	0.008	0.084	0.006486
slc13a1	3.53885e-07	-4.00047	0.006	0.078	0.00652068
si:dkey-6f10.3	3.56564e-07	-2.2919	0.008	0.084	0.00657005
nr1d2b	3.60803e-07	-0.112996	0.15	0.308	0.00664815
si:ch211-105j21.9	3.61502e-07	-2.36325	0.014	0.093	0.00666104
pdcd4a	3.62447e-07	-1.59615	0.014	0.094	0.00667845
srpra	3.65659e-07	-0.39349	0.092	0.22	0.00673763
txndc9	3.66797e-07	-0.953341	0.039	0.136	0.00675861
vegfab	3.67476e-07	1.78678	0.206	0.129	0.00677111
scamp2	3.70934e-07	-0.531803	0.067	0.179	0.00683483
map2k6	3.86914e-07	-2.13077	0.011	0.089	0.00712927
ugdh	3.90905e-07	-1.24941	0.031	0.121	0.00720282
lgals2b	3.92645e-07	-0.566968	0.925	0.883	0.00723487
zfpm1	3.93055e-07	-6.24906	0	0.067	0.00724243
herpud2	3.95283e-07	-1.66168	0.019	0.103	0.00728349
bhmt	3.95758e-07	-3.65506	0.008	0.083	0.00729223
ube2ib	3.97802e-07	-1.67011	0.017	0.098	0.00732989
si:dkey-7j14.6	4.04106e-07	-4.18322	0.006	0.078	0.00744606
snrnp27	4.0714e-07	-0.966642	0.019	0.104	0.00750197
psmd13	4.10559e-07	-1.18389	0.017	0.098	0.00756495
tmem165	4.13557e-07	-1.94405	0.014	0.093	0.0076202
igsf9a	4.1376e-07	-0.494433	0.084	0.205	0.00762394
si:dkey-188i13.10	4.15096e-07	2.02538	0.106	0.048	0.00764855
idh3a	4.20072e-07	-0.521594	0.058	0.166	0.00774025
piezo1	4.22443e-07	2.03318	0.081	0.031	0.00778394
rab5if	4.3475e-07	-0.904404	0.022	0.107	0.0080107
tmem54a	4.39016e-07	-2.27688	0.011	0.087	0.00808931
ralbp1	4.40122e-07	-0.695148	0.045	0.143	0.00810969
dazap2	4.41538e-07	-0.174734	0.106	0.24	0.00813577
vta1	4.44453e-07	-2.27044	0.011	0.088	0.0081895
selenot2	4.45281e-07	-6.01378	0	0.067	0.00820475
hadh	4.52775e-07	-0.788732	0.036	0.131	0.00834284
mt2	4.69819e-07	-2.4422	0.036	0.129	0.00865688
itpr2	4.71041e-07	-0.60176	0.047	0.148	0.00867941
ankrd9	4.71671e-07	-3.28056	0.003	0.072	0.00869101
rars1	4.72927e-07	-0.46008	0.039	0.136	0.00871416
n4bp1	4.77789e-07	-0.298845	0.078	0.196	0.00880373
cacybp	4.78055e-07	-0.635728	0.058	0.166	0.00880864
pes	4.81466e-07	-0.614437	0.036	0.131	0.0088715
si:ch1073-13h15.3	4.83873e-07	-6.07766	0	0.066	0.00891584
hsd17b7	4.84009e-07	-2.99867	0.008	0.082	0.00891834
ndrg2	4.84071e-07	-1.99252	0.022	0.106	0.0089195
slc2a8	4.84652e-07	3.65206	0.028	0.005	0.00893019
gnal	4.88503e-07	-1.07075	0.017	0.098	0.00900116
prr15la	4.95078e-07	1.66481	0.178	0.103	0.0091223
si:ch211-165e15.1	4.99596e-07	-1.11795	0.031	0.12	0.00920556
anxa5b	5.04397e-07	-6.79781	0	0.066	0.00929403
zgc:113263	5.11079e-07	-1.4133	0.028	0.115	0.00941714
hnrnpd	5.15471e-07	-0.167771	0.07	0.183	0.00949808
c1galt1b	5.16259e-07	-0.844515	0.036	0.13	0.00951259
ostf1	5.28037e-07	-1.047	0.033	0.123	0.0097296
mkrn1	5.40745e-07	-1.99276	0.014	0.092	0.00996377
fbl	5.46323e-07	-0.845748	0.025	0.111	0.0100666
slc39a1	5.51876e-07	2.8039	0.047	0.014	0.0101689
mrpl57	5.55182e-07	-1.71729	0.025	0.11	0.0102298
eif4e1c	5.60399e-07	-1.30603	0.022	0.106	0.0103259
tufm	5.60808e-07	-1.04495	0.028	0.116	0.0103334
psma3	5.63502e-07	-0.720362	0.031	0.12	0.0103831
tmed9	5.65268e-07	-0.987557	0.025	0.111	0.0104156
asah1b	5.65424e-07	1.80411	0.226	0.151	0.0104185
PKN2	5.65688e-07	-1.15174	0.028	0.116	0.0104234
ptk2bb	5.66721e-07	-1.14227	0.031	0.12	0.0104424
agrn	5.69894e-07	-0.677791	0.072	0.185	0.0105009
si:ch211-114c12.2	5.72995e-07	1.39572	0.354	0.297	0.010558
pwwp2b	5.7309e-07	-3.72547	0.003	0.071	0.0105598
tfg	5.75131e-07	-0.364493	0.058	0.165	0.0105974
zmynd11	5.779e-07	-0.391804	0.07	0.181	0.0106484
rassf7b	5.78601e-07	-0.267579	0.17	0.329	0.0106613
si:ch211-284d12.3	5.79801e-07	-5.11846	0.006	0.075	0.0106834
mrtfbb	5.806e-07	-1.24112	0.028	0.115	0.0106981
thrap3b	5.82584e-07	-1.15333	0.022	0.106	0.0107347
atf4b	5.82591e-07	-0.334181	0.365	0.588	0.0107348
immt	5.84059e-07	-0.984711	0.019	0.101	0.0107619
si:ch211-196c10.15	5.85567e-07	-0.305583	0.106	0.236	0.0107897
prdx5	5.93952e-07	-1.65713	0.017	0.096	0.0109442
zmat2	5.98331e-07	-1.10873	0.014	0.092	0.0110249
fpgs	6.00066e-07	-0.719408	0.022	0.107	0.0110568
atp1a1a.1	6.0419e-07	-0.182887	0.329	0.563	0.0111328
fgfr1a	6.06057e-07	1.64709	0.128	0.064	0.0111672
arf1	6.08366e-07	-0.178871	0.148	0.299	0.0112097
tjp2a	6.1124e-07	-0.606042	0.033	0.125	0.0112627
jak1	6.1607e-07	-0.303237	0.097	0.224	0.0113517
fam50a	6.1641e-07	-1.01411	0.019	0.102	0.011358
slc6a19b	6.17922e-07	-1.03022	0.056	0.157	0.0113858
cpo	6.20739e-07	-6.02704	0	0.065	0.0114377
eif1	6.25831e-07	-0.36351	0.426	0.662	0.0115316
lxn	6.26284e-07	-0.328457	0.214	0.396	0.0115399
cnn3a	6.27211e-07	-0.776663	0.075	0.186	0.011557
lmnb2	6.31141e-07	-1.27208	0.019	0.101	0.0116294
ccn1	6.37335e-07	-3.99821	0.006	0.076	0.0117435
yy1a	6.44117e-07	-0.545746	0.05	0.151	0.0118685
myo5b	6.46322e-07	-0.282636	0.067	0.178	0.0119091
mtus1a	6.47636e-07	-0.737624	0.042	0.137	0.0119333
si:dkey-32m20.1	6.49229e-07	3.17514	0.017	0.002	0.0119627
prpf8	6.49827e-07	-1.17549	0.031	0.119	0.0119737
ppip5k1b	6.50451e-07	-1.7098	0.008	0.081	0.0119852
si:ch211-121a2.2	6.56422e-07	-3.58148	0.003	0.07	0.0120952
mknk1	6.73965e-07	-0.827044	0.039	0.133	0.0124185
selenow1	6.85692e-07	-0.426324	0.315	0.516	0.0126346
trak1a	6.85928e-07	-0.868504	0.042	0.136	0.0126389
dnajc19	6.88112e-07	-1.87815	0.011	0.086	0.0126791
slc28a1	6.90052e-07	-3.11463	0.003	0.07	0.0127149
ENSDARG00000098374	6.91649e-07	-1.73024	0.014	0.091	0.0127443
adam10a	6.98557e-07	-0.486116	0.072	0.185	0.0128716
eif4h	6.99124e-07	-1.15034	0.025	0.11	0.0128821
crybg1a	7.01367e-07	-0.345459	0.07	0.182	0.0129234
pinx1	7.02149e-07	-0.810828	0.031	0.119	0.0129378
pxna	7.07018e-07	-1.00742	0.022	0.106	0.0130275
srcap	7.1184e-07	-0.319813	0.053	0.155	0.0131164
cct8	7.16971e-07	-0.176456	0.095	0.221	0.0132109
mbpb	7.20675e-07	-1.88779	0.017	0.095	0.0132792
kmt5b	7.21339e-07	-1.9089	0.008	0.081	0.0132914
cdk9	7.21514e-07	-1.18686	0.019	0.1	0.0132946
spint2	7.29433e-07	0.929779	0.421	0.366	0.0134405
zmp:0000001114	7.32713e-07	-6.12858	0	0.064	0.013501
drap1	7.42575e-07	-1.42674	0.019	0.1	0.0136827
cdc42	7.43526e-07	-0.528858	0.061	0.167	0.0137002
zgc:112962	7.44014e-07	-0.74194	0.047	0.145	0.0137092
baz2a	7.47077e-07	-1.16974	0.025	0.109	0.0137656
slc11a2	7.49992e-07	-2.30739	0.008	0.08	0.0138193
phb2a	7.50369e-07	-1.08651	0.019	0.1	0.0138263
prkab1b	7.57879e-07	-0.393713	0.028	0.115	0.0139647
ca4b	7.60411e-07	-2.04403	0.042	0.133	0.0140113
fbxo34	7.63502e-07	-0.313787	0.086	0.204	0.0140683
mfsd4aa	7.6371e-07	-6.07275	0	0.064	0.0140721
emc6	7.66529e-07	-1.9155	0.011	0.085	0.0141241
rtn3	7.76046e-07	-0.194222	0.106	0.239	0.0142994
cnot1	7.8693e-07	-0.486577	0.05	0.151	0.0145
leap2	7.9601e-07	-6.2798	0	0.064	0.0146673
utp3	8.03007e-07	-2.91952	0.008	0.08	0.0147962
taf7	8.03459e-07	-2.10466	0.011	0.085	0.0148045
daam1a	8.08609e-07	-0.946775	0.045	0.139	0.0148994
arl1	8.10211e-07	-0.446374	0.036	0.128	0.0149289
rab5ab	8.10827e-07	-0.313139	0.086	0.207	0.0149403
CRACD	8.13096e-07	-2.69852	0.006	0.075	0.0149821
ing3	8.26849e-07	-1.22339	0.017	0.095	0.0152355
map3k14a	8.3287e-07	-0.670743	0.033	0.123	0.0153465
id3	8.34295e-07	-0.641575	0.047	0.145	0.0153727
bptf	8.58955e-07	-1.04755	0.019	0.099	0.0158271
sytl2b	8.64704e-07	-3.80054	0.008	0.079	0.015933
pum1	8.68961e-07	-0.416259	0.042	0.136	0.0160115
cyp2p8	8.73238e-07	-1.85383	0.006	0.075	0.0160903
rbm39b	8.79485e-07	-0.629801	0.047	0.145	0.0162054
sytl5	8.98897e-07	-3.93339	0.003	0.069	0.0165631
ucp2	8.99439e-07	-0.446503	0.345	0.556	0.0165731
naa10	9.16938e-07	-0.663814	0.033	0.123	0.0168955
cnn2	9.19625e-07	0.981038	0.474	0.455	0.016945
ostc	9.27908e-07	-1.15836	0.019	0.099	0.0170976
zc3h15	9.31139e-07	-0.278208	0.067	0.176	0.0171572
scg3	9.39362e-07	-8.20836	0	0.063	0.0173087
cab39l	9.40115e-07	-0.220779	0.056	0.159	0.0173226
hnf1a	9.47614e-07	-1.30674	0.019	0.099	0.0174607
dars1	9.49804e-07	-3.44761	0.003	0.069	0.0175011
anp32e	9.5987e-07	-2.51576	0.011	0.084	0.0176866
dido1	9.65737e-07	-0.345	0.111	0.242	0.0177947
anp32b	9.68643e-07	-3.56822	0.006	0.073	0.0178482
znf865	9.72265e-07	-2.12312	0.011	0.084	0.017915
pafah1b1b	9.77321e-07	-3.37113	0.006	0.074	0.0180081
hadhab	9.82574e-07	-0.743205	0.033	0.122	0.0181049
selenos	9.82744e-07	-0.141522	0.064	0.171	0.018108
pde4cb	9.97728e-07	-3.15908	0.003	0.068	0.0183841
magt1	9.9889e-07	-0.102731	0.061	0.168	0.0184055
tomm6	9.99312e-07	-0.774462	0.039	0.131	0.0184133
cbx5	1.00075e-06	-1.46746	0.014	0.089	0.0184398
chmp2a	1.00308e-06	-0.151458	0.164	0.319	0.0184828
pkp3a	1.00765e-06	-0.370091	0.103	0.23	0.018567
polr2eb	1.01277e-06	-1.24792	0.008	0.079	0.0186613
psma6b	1.01854e-06	-0.818352	0.036	0.126	0.0187676
si:ch1073-392o20.2	1.0212e-06	-0.899662	0.047	0.143	0.0188166
arfgap2	1.04414e-06	-0.674866	0.025	0.109	0.0192394
ap1s1	1.05021e-06	-3.96898	0.003	0.068	0.0193512
h3f3c	1.05628e-06	-0.691458	0.123	0.251	0.0194631
prpf6	1.06411e-06	-1.06025	0.019	0.098	0.0196074
gars1	1.073e-06	-0.570071	0.025	0.108	0.0197711
lonp2	1.07345e-06	-0.521248	0.019	0.099	0.0197794
zgc:158403	1.0785e-06	-3.78897	0.006	0.073	0.0198724
ddx6	1.08721e-06	-0.711883	0.056	0.156	0.020033
aip	1.09838e-06	-1.36719	0.017	0.094	0.0202388
puf60a	1.10421e-06	-0.657984	0.042	0.135	0.0203461
jpt1b	1.10834e-06	-6.64366	0	0.062	0.0204223
vdac1	1.10834e-06	-6.70557	0	0.062	0.0204223
fam199x	1.10954e-06	-0.545997	0.039	0.131	0.0204444
si:dkeyp-72g9.4	1.11045e-06	-2.70896	0.006	0.073	0.0204611
acsl4b	1.12862e-06	-1.75644	0.042	0.131	0.020796
tmem51a	1.12972e-06	-3.03555	0.003	0.068	0.0208161
crybg1b	1.14506e-06	-0.317795	0.058	0.16	0.0210988
pgd	1.15424e-06	-0.304383	0.084	0.198	0.021268
eif4ebp1	1.15546e-06	-1.07884	0.031	0.116	0.0212904
hbbe1.1	1.1595e-06	-4.62849	0.008	0.078	0.0213649
itm2ba	1.16629e-06	-0.271728	0.131	0.271	0.0214901
hiat1b	1.16638e-06	-0.368712	0.028	0.113	0.0214916
dlc	1.16927e-06	-1.97808	0.011	0.083	0.021545
mrpl30	1.17435e-06	-3.18625	0.003	0.068	0.0216386
dda1	1.17619e-06	-1.05794	0.011	0.083	0.0216725
zdhhc18a	1.17942e-06	-0.99347	0.036	0.125	0.0217321
helz2	1.18303e-06	-1.4983	0.022	0.102	0.0217985
chmp3	1.19158e-06	-1.05957	0.028	0.111	0.0219561
rad21a	1.19308e-06	-0.906069	0.031	0.116	0.0219837
slka	1.19721e-06	-2.18861	0.006	0.073	0.0220599
vbp1	1.204e-06	-1.55588	0.014	0.088	0.0221849
bsdc1	1.21199e-06	-0.977798	0.019	0.098	0.0223322
ocrl	1.22061e-06	-1.47838	0.022	0.102	0.0224909
irf2	1.23567e-06	-0.635785	0.053	0.152	0.0227684
adkb	1.24591e-06	-2.01118	0.008	0.078	0.0229571
emd	1.2572e-06	-2.6484	0.011	0.082	0.0231652
si:dkey-67c22.2	1.26439e-06	-1.16155	0.042	0.133	0.0232976
nr0b2a	1.2645e-06	-0.46403	0.128	0.256	0.0232997
mbd3b	1.26761e-06	1.94873	0.067	0.024	0.023357
uso1	1.27707e-06	-0.700463	0.042	0.134	0.0235313
clic1	1.27947e-06	-1.86307	0.011	0.083	0.0235755
snrpd2	1.29359e-06	-0.441504	0.047	0.143	0.0238356
pdk2b	1.29881e-06	-1.3382	0.039	0.128	0.0239318
ehd1b	1.30202e-06	-1.38912	0.011	0.083	0.0239911
brk1	1.30602e-06	-1.05767	0.022	0.102	0.0240647
rab8a	1.31576e-06	-1.34876	0.014	0.088	0.0242442
eif6	1.32009e-06	-0.484502	0.061	0.164	0.0243239
nfkbiab	1.32495e-06	-0.389092	0.27	0.446	0.0244136
hmgb1b	1.33683e-06	-2.52416	0.019	0.096	0.0246325
nsd1a	1.34483e-06	-0.999952	0.028	0.111	0.0247798
mafk	1.36188e-06	-0.772485	0.067	0.171	0.0250939
leng8	1.36283e-06	-0.752733	0.056	0.154	0.0251114
pcf11	1.36542e-06	-0.236213	0.164	0.315	0.0251592
ndufs3	1.36848e-06	-0.553568	0.042	0.134	0.0252157
pls3	1.38703e-06	-1.92313	0.014	0.087	0.0255574
idh3b	1.39503e-06	-0.355592	0.025	0.107	0.0257048
lsm5	1.4085e-06	-2.33991	0.006	0.072	0.025953
anxa4	1.41423e-06	-1.97913	0.184	0.298	0.0260586
pgrmc2	1.41985e-06	-1.72648	0.006	0.072	0.0261621
skia	1.42427e-06	-0.895012	0.036	0.124	0.0262437
prxl2b	1.43014e-06	-0.129439	0.097	0.22	0.0263517
brdt	1.43358e-06	-0.597866	0.072	0.179	0.0264152
RASA2	1.4484e-06	-1.42105	0.017	0.092	0.0266881
otud5a	1.45459e-06	-0.826221	0.025	0.107	0.0268022
pbdc1	1.47073e-06	-1.09049	0.019	0.097	0.0270996
rab11al	1.47586e-06	-0.869485	0.042	0.133	0.0271941
vamp3	1.48161e-06	-0.484374	0.028	0.111	0.0273001
hax1	1.49085e-06	-0.454589	0.05	0.146	0.0274703
smg7	1.49462e-06	-0.959736	0.033	0.119	0.0275398
rhoac	1.52169e-06	-0.274651	0.067	0.174	0.0280387
stx5a	1.52289e-06	-0.446211	0.058	0.16	0.0280608
zgc:153039	1.5375e-06	2.8134	0.067	0.025	0.02833
arl6ip5b	1.53891e-06	-2.16207	0.008	0.077	0.0283559
mrtfab	1.54381e-06	-0.904137	0.022	0.102	0.0284463
itsn2a	1.59487e-06	-0.854214	0.025	0.106	0.0293871
plpp3	1.60715e-06	-7.5165	0	0.061	0.0296134
rab32b	1.62114e-06	2.90792	0.025	0.005	0.0298712
zgc:194392	1.6259e-06	-0.499458	0.061	0.163	0.0299588
glulb	1.62671e-06	-1.28368	0.036	0.123	0.0299738
prps1a	1.62992e-06	-1.70579	0.022	0.1	0.030033
ctnnb2	1.64354e-06	-1.37426	0.022	0.101	0.0302838
sept10	1.65965e-06	-2.40295	0.008	0.076	0.0305807
zgc:112148	1.67481e-06	-5.90408	0	0.06	0.0308601
ak1	1.72472e-06	-1.74303	0.017	0.091	0.0317796
rpl7l1	1.72648e-06	-0.373657	0.031	0.115	0.0318121
ldlrb	1.73043e-06	-1.08948	0.025	0.105	0.031885
alox12	1.7453e-06	-6.35778	0	0.06	0.032159
emc10	1.75483e-06	-0.27738	0.028	0.111	0.0323344
atl3	1.75919e-06	-0.609904	0.022	0.101	0.0324149
arid3a	1.76737e-06	-0.505072	0.036	0.124	0.0325656
fam114a2	1.78542e-06	-1.59803	0.014	0.086	0.0328982
eif3jb	1.78806e-06	-0.155256	0.1	0.222	0.0329468
dip2ba	1.80374e-06	-0.591608	0.036	0.123	0.0332358
ywhae1	1.80403e-06	-0.16202	0.134	0.269	0.0332411
hip1rb	1.8141e-06	-2.13974	0.006	0.071	0.0334266
wscd2	1.81874e-06	-6.07137	0	0.06	0.0335122
hnrnpua	1.81946e-06	-0.303091	0.07	0.176	0.0335253
cideb	1.83674e-06	-1.73805	0.006	0.071	0.0338438
ppm1k	1.83848e-06	-0.46445	0.058	0.158	0.0338758
syne3	1.84254e-06	-3.06798	0.006	0.07	0.0339507
slc22a13a	1.85365e-06	3.4739	0.031	0.007	0.0341553
crtac1a	1.85642e-06	-2.20349	0.008	0.076	0.0342063
snx1a	1.8571e-06	-0.94174	0.028	0.11	0.034219
gusb	1.87438e-06	-0.170531	0.084	0.197	0.0345373
dapk1	1.87654e-06	-4.47255	0.003	0.065	0.0345771
nt5c2b	1.88046e-06	-0.866228	0.028	0.11	0.0346494
npl	1.89182e-06	1.92774	0.162	0.095	0.0348586
pwp1	1.89537e-06	-1.24342	0.019	0.095	0.0349241
sh3gl1a	1.8976e-06	-1.23674	0.017	0.091	0.0349651
nr1h3	1.90022e-06	-1.02612	0.022	0.1	0.0350134
fndc4b	1.91779e-06	2.77291	0.053	0.017	0.0353372
plpp2a	1.9178e-06	-3.39496	0.003	0.065	0.0353375
nolc1	1.93465e-06	-1.79966	0.014	0.086	0.0356478
ENSDARG00000089836	1.94864e-06	-1.91296	0.006	0.07	0.0359056
mrpl2	1.95107e-06	-1.50445	0.008	0.076	0.0359504
hkdc1	1.95153e-06	-1.86919	0.008	0.076	0.0359589
zgc:171775	1.95867e-06	-0.762896	0.031	0.114	0.0360904
si:ch211-225b11.1	2.01321e-06	-0.470662	0.05	0.145	0.0370955
tia1	2.01438e-06	-0.882215	0.019	0.095	0.037117
mat1a	2.0217e-06	-2.81946	0.003	0.065	0.0372518
mxd4	2.02883e-06	-2.09874	0.011	0.08	0.0373832
palld	2.03172e-06	2.34422	0.125	0.065	0.0374364
trir	2.05268e-06	-0.497368	0.031	0.114	0.0378226
epb41l3b	2.07004e-06	-0.867621	0.025	0.105	0.0381426
stt3b	2.08132e-06	-0.600576	0.031	0.114	0.0383504
shroom3	2.08211e-06	-1.70893	0.019	0.094	0.0383649
mapk14b	2.08852e-06	-2.25605	0.006	0.07	0.038483
tmem214	2.09861e-06	-0.569255	0.031	0.114	0.038669
arhgap42a	2.14928e-06	-0.958119	0.033	0.118	0.0396026
hcfc1b	2.15375e-06	-1.38857	0.017	0.09	0.039685
uacab	2.15687e-06	-1.38407	0.017	0.09	0.0397425
sdc2	2.16058e-06	-1.84345	0.008	0.075	0.0398108
macc1	2.16415e-06	-1.65064	0.028	0.108	0.0398767
psma4	2.16418e-06	-0.450888	0.056	0.153	0.0398772
laptm4a	2.16634e-06	1.7845	0.24	0.171	0.039917
iars1	2.19298e-06	-1.01286	0.017	0.09	0.0404078
snrpg	2.19462e-06	-0.647249	0.045	0.136	0.0404381
prss59.1	2.20037e-06	0.756708	0.003	0.065	0.0405441
csnk1db	2.21046e-06	0.134813	0.145	0.292	0.0407299
sept12	2.2332e-06	-1.65975	0.011	0.08	0.0411489
pcdh2g28	2.23465e-06	-6.86223	0	0.059	0.0411757
kdm6a	2.24062e-06	-2.7681	0.008	0.075	0.0412856
slc27a2a	2.24405e-06	-0.537071	0.028	0.109	0.0413488
bmp16	2.27841e-06	-2.91866	0.003	0.065	0.041982
upf3b	2.2836e-06	-1.51646	0.011	0.08	0.0420776
tcf7l1a	2.32321e-06	-0.845843	0.025	0.104	0.0428075
med21	2.32855e-06	-5.97958	0	0.059	0.0429058
si:ch211-248a14.8	2.34433e-06	-0.189354	0.061	0.161	0.0431967
dpy30	2.37017e-06	-1.37651	0.028	0.107	0.0436728
mrps10	2.38685e-06	-2.20945	0.006	0.069	0.04398
pitpnbl	2.38824e-06	-0.905126	0.022	0.099	0.0440057
tusc2b	2.39009e-06	-1.17786	0.025	0.104	0.0440398
SSBP4	2.41193e-06	-2.25032	0.008	0.075	0.0444423
zgc:123284	2.42643e-06	-3.25097	0.006	0.069	0.0447093
ptgesl	2.43674e-06	-3.53529	0.003	0.064	0.0448994
ell	2.48123e-06	-0.18744	0.072	0.18	0.0457191
stmn1a	2.54618e-06	-3.63787	0.008	0.074	0.0469159
brpf3b	2.54731e-06	-0.371331	0.033	0.118	0.0469368
rnf111	2.54786e-06	-0.49314	0.045	0.136	0.0469469
gnpda2	2.55185e-06	-2.50528	0.006	0.069	0.0470204
cdkn1a	2.56941e-06	-1.37924	0.011	0.08	0.0473439
coq10b	2.58436e-06	1.24295	0.354	0.307	0.0476195
casp3b	2.59459e-06	-1.04303	0.019	0.094	0.0478079
prkcaa	2.59918e-06	-0.351232	0.131	0.261	0.0478924
ripk4	2.60683e-06	-1.06643	0.011	0.08	0.0480335
cry5	2.63442e-06	-6.01427	0	0.058	0.0485418
epb41a	2.63442e-06	-6.85447	0	0.058	0.0485418
eci2	2.63473e-06	-0.438727	0.045	0.135	0.0485475
mrpl52	2.6602e-06	-2.07572	0.011	0.079	0.0490169
skilb	2.67977e-06	-0.914327	0.025	0.103	0.0493774
twf1b	2.70585e-06	-0.179983	0.1	0.221	0.049858
nr5a5	2.71715e-06	-1.28707	0.011	0.08	0.0500663
pam	2.74138e-06	-0.18475	0.075	0.181	0.0505127
top2b	2.7432e-06	-0.59327	0.05	0.142	0.0505462
eif2a	2.745e-06	-5.85061	0	0.058	0.0505794
lhfpl2b	2.745e-06	-6.25355	0	0.058	0.0505794
si:ch211-195e19.1	2.75942e-06	2.14803	0.142	0.08	0.050845
kansl1b	2.78809e-06	-0.710889	0.042	0.13	0.0513733
zgc:77938	2.78952e-06	-2.11	0.008	0.074	0.0513997
lsm6	2.79007e-06	-1.0566	0.028	0.107	0.0514098
csnk1g2b	2.81404e-06	-0.516425	0.064	0.163	0.0518514
coa5	2.85601e-06	-3.74706	0.003	0.063	0.0526249
foxo1a	2.85837e-06	-0.343614	0.092	0.206	0.0526683
zgc:153896	2.8602e-06	-5.78687	0	0.058	0.0527021
eif4bb	2.87124e-06	-0.146065	0.086	0.2	0.0529055
smim4	2.88067e-06	-1.47144	0.017	0.089	0.0530793
ndufa9a	2.88237e-06	-0.342428	0.042	0.13	0.0531106
FOXK2	2.89564e-06	-1.40205	0.022	0.098	0.0533551
acsbg2	2.90707e-06	-0.194678	0.128	0.26	0.0535656
si:ch211-153b23.5	2.92627e-06	-2.068	0.008	0.074	0.0539195
pbx2	2.96203e-06	-3.85238	0.003	0.063	0.0545784
akr1a1a	2.97783e-06	3.01342	0.033	0.008	0.0548695
nfe2l2b	2.98184e-06	-0.683604	0.05	0.142	0.0549433
ptbp3	2.9966e-06	-0.742908	0.039	0.125	0.0552153
chchd10	3.0028e-06	-0.532041	0.047	0.139	0.0553297
hipk3a	3.01065e-06	-0.157981	0.086	0.2	0.0554743
abca2	3.01288e-06	-3.27577	0.003	0.063	0.0555153
ddx18	3.02359e-06	-1.13753	0.025	0.103	0.0557127
npepps	3.03295e-06	-1.37432	0.019	0.093	0.0558852
tmem98	3.04555e-06	-2.35324	0.003	0.063	0.0561174
hadhb	3.06446e-06	-0.187148	0.081	0.19	0.0564658
dhrs3b	3.07481e-06	-0.542393	0.025	0.103	0.0566565
espn	3.10522e-06	-6.87589	0	0.057	0.0572167
rtn1a	3.11396e-06	-4.87729	0.003	0.063	0.0573778
hspa9	3.12558e-06	-0.103415	0.22	0.401	0.057592
vps13d	3.13136e-06	-1.09612	0.025	0.102	0.0576984
dacha	3.14827e-06	-1.74676	0.011	0.079	0.05801
rhocb	3.15754e-06	-0.853504	0.036	0.12	0.0581808
fmr1	3.16593e-06	-1.06568	0.011	0.079	0.0583354
gltpd2	3.20451e-06	-3.9433	0.003	0.063	0.0590463
rac1a	3.21218e-06	-0.874024	0.028	0.107	0.0591877
tm7sf2	3.22462e-06	-1.22266	0.008	0.074	0.0594169
wdr46	3.23928e-06	-3.57271	0.003	0.063	0.0596869
agfg1a	3.24037e-06	-0.106034	0.075	0.183	0.059707
smc3	3.27176e-06	-1.03033	0.022	0.097	0.0602855
zmp:0000000991	3.31864e-06	-2.62502	0.011	0.077	0.0611493
cnppd1	3.33086e-06	-0.998752	0.028	0.106	0.0613744
ggnbp2	3.36161e-06	-0.671387	0.025	0.102	0.0619411
spcs3	3.37154e-06	-0.461165	0.028	0.107	0.062124
psmc5	3.37266e-06	-0.805674	0.033	0.115	0.0621447
rnasekb	3.3762e-06	-3.55833	0.003	0.063	0.0622099
mlf2	3.39574e-06	-4.06601	0.006	0.067	0.0625698
bcl2l10	3.39911e-06	-1.00641	0.028	0.107	0.062632
si:dkey-74k8.3	3.46228e-06	-0.567689	0.075	0.178	0.063796
b4galnt3b	3.5428e-06	-3.37909	0.006	0.067	0.0652797
si:ch73-233k15.2	3.56763e-06	2.52091	0.081	0.035	0.0657372
lrrk2	3.57934e-06	1.96482	0.117	0.06	0.0659529
gadd45gip1	3.58001e-06	-0.307873	0.058	0.154	0.0659653
pdk4	3.62611e-06	-1.36619	0.014	0.083	0.0668147
znf318	3.63009e-06	-0.116838	0.053	0.147	0.0668881
kdm4aa	3.65116e-06	-1.97984	0.008	0.073	0.0672762
zc3h13	3.67539e-06	-0.432116	0.047	0.138	0.0677228
mycbp	3.6864e-06	-0.247482	0.067	0.168	0.0679257
cldn7b	3.69936e-06	-1.05649	0.131	0.243	0.0681644
cct2.1	3.71881e-06	-0.420009	0.047	0.138	0.0685228
ddr1	3.78044e-06	1.76398	0.181	0.114	0.0696583
nupr1a	3.78427e-06	-0.52325	0.053	0.146	0.069729
ndufb6	3.78909e-06	-0.59195	0.053	0.145	0.0698178
mrpl36	3.79348e-06	-1.34354	0.025	0.101	0.0698987
rrs1	3.80689e-06	-3.06301	0.006	0.067	0.0701458
dag1	3.80998e-06	-0.175946	0.106	0.227	0.0702027
ccnd1	3.82906e-06	-2.27364	0.011	0.077	0.0705543
pbxip1a	3.84036e-06	-1.5464	0.014	0.082	0.0707624
ccdc25	3.84505e-06	-3.40842	0.006	0.067	0.0708489
ankrd12	3.84528e-06	-0.177583	0.125	0.254	0.0708531
u2af2b	3.84728e-06	-0.286967	0.075	0.182	0.07089
C5H9orf78	3.85031e-06	-1.48265	0.014	0.082	0.0709458
nos1apa	3.8605e-06	-0.692617	0.05	0.14	0.0711336
ches1	3.86309e-06	-0.734389	0.045	0.132	0.0711814
dnaja1	3.87929e-06	-0.553506	0.053	0.145	0.0714799
sf3a1	3.88652e-06	-1.66253	0.014	0.082	0.071613
hoxa13a	3.94821e-06	2.47687	0.075	0.031	0.0727497
tmpob	3.97265e-06	-6.22802	0	0.056	0.0732
atp2a3	3.99372e-06	-4.27858	0.006	0.066	0.0735883
strn3	4.009e-06	-0.560549	0.036	0.119	0.0738698
furina	4.03128e-06	-0.624572	0.047	0.137	0.0742803
stim1a	4.05642e-06	-1.58893	0.011	0.077	0.0747437
ankrd22	4.05986e-06	-0.58844	0.028	0.106	0.074807
srp72	4.06175e-06	-2.09537	0.011	0.077	0.0748419
pmpcb	4.0798e-06	-1.17947	0.022	0.096	0.0751745
s100a10a	4.09364e-06	-0.572205	0.524	0.697	0.0754294
BX548011.2	4.09493e-06	-0.438483	0.496	0.684	0.0754531
myd88	4.10266e-06	-0.479304	0.061	0.157	0.0755956
trim71	4.11787e-06	-0.258155	0.05	0.141	0.0758759
adgre10	4.13901e-06	-6.71309	0	0.056	0.0762655
man2a1	4.13901e-06	-5.81036	0	0.056	0.0762655
pnpla3	4.15601e-06	-2.41183	0.011	0.077	0.0765786
col12a1a	4.17213e-06	-2.56201	0.008	0.072	0.0768756
fkbp8	4.1876e-06	-2.68675	0.006	0.067	0.0771608
zgc:92313	4.19101e-06	1.49151	0.306	0.25	0.0772235
klc4	4.23182e-06	-0.145724	0.117	0.242	0.0779756
rbm15	4.23305e-06	-1.02022	0.014	0.082	0.0779981
arrdc3b	4.31477e-06	-3.60766	0.003	0.061	0.0795039
ccl25a	4.33884e-06	-0.644528	0.058	0.153	0.0799475
psmd4b	4.38917e-06	-1.80218	0.008	0.072	0.0808748
fbxo25	4.39728e-06	-0.765933	0.025	0.101	0.0810243
LRATD2	4.43048e-06	-0.318212	0.05	0.141	0.0816361
psmd1	4.54598e-06	-0.268661	0.047	0.137	0.0837643
pds5a	4.54611e-06	-1.03613	0.022	0.096	0.0837667
phc2a	4.62218e-06	-4.81437	0.003	0.061	0.0851682
btg3	4.63633e-06	-3.92847	0.003	0.061	0.0854291
pfdn6	4.66233e-06	-1.25805	0.014	0.081	0.0859082
hnf4b	4.66353e-06	-0.474472	0.036	0.119	0.0859303
parm1	4.66834e-06	-2.50751	0.008	0.071	0.0860189
si:busm1-57f23.1	4.69394e-06	-1.75268	0.019	0.09	0.0864905
rock2a	4.73611e-06	-0.350373	0.047	0.136	0.0872676
spire1a	4.74317e-06	-3.03952	0.003	0.061	0.0873976
stk17b	4.76542e-06	-0.828448	0.025	0.101	0.0878077
tmem14ca	4.76676e-06	-0.448631	0.033	0.114	0.0878324
gpx1a	4.7905e-06	-0.195785	0.067	0.165	0.0882697
rasgef1ba	4.7934e-06	-0.183735	0.07	0.17	0.0883231
rcan1a	4.80817e-06	-2.88181	0.011	0.076	0.0885954
chd4b	4.83397e-06	-0.252567	0.134	0.266	0.0890707
ep300a	4.83628e-06	-0.194417	0.053	0.146	0.0891133
hspb15	4.86006e-06	3.32757	0.011	0.001	0.0895515
pmp22a	4.8767e-06	-7.98097	0	0.055	0.089858
ralgapa1	4.8797e-06	-1.08039	0.025	0.1	0.0899134
appb	4.89433e-06	-3.58253	0.003	0.061	0.0901829
rmdn2	4.93503e-06	-3.21597	0.003	0.061	0.0909328
adgrg4b	4.94599e-06	-2.2169	0.011	0.076	0.0911348
kdm2ba	4.97398e-06	-2.34309	0.003	0.061	0.0916506
zgc:92606	5.05651e-06	-0.591224	0.064	0.16	0.0931712
sult3st2	5.06687e-06	-1.73497	0.011	0.076	0.0933621
cpdp	5.15058e-06	-0.626809	0.033	0.114	0.0949046
slc15a1a	5.19228e-06	-2.43011	0.003	0.061	0.095673
tomm22	5.19867e-06	-1.73095	0.014	0.081	0.0957906
sh3gl1b	5.24682e-06	-2.29756	0.008	0.071	0.096678
hsd3b7	5.24765e-06	-1.70712	0.006	0.066	0.0966932
laptm4b	5.29318e-06	-6.95799	0	0.055	0.0975321
dyrk1b	5.36948e-06	-0.418757	0.039	0.123	0.0989381
taf12	5.42084e-06	-1.28483	0.019	0.09	0.0998844
scin	5.43114e-06	-1.40764	0.017	0.086	0.100074
si:ch211-71m22.1	5.43986e-06	-0.368075	0.081	0.185	0.100235
csnk1a1	5.45797e-06	-0.164746	0.306	0.525	0.100569
[truncated: 8,742 more rows]

## Sheet: Ileocytes
gene	p_val	avg_log2FC	pct.1	pct.2	p_val_adj
tmigd1	3.09363e-199	4.05205	0.712	0.091	5.70033e-195
fabp6	5.3866e-188	4.41643	1	0.295	9.92535e-184
slc10a2	1.71981e-152	4.85763	0.358	0.023	3.16893e-148
si:ch211-214j8.1	2.86669e-79	2.50563	0.629	0.17	5.28216e-75
tns1a	1.9859e-72	3.05413	0.297	0.037	3.65922e-68
slc4a4a	3.93481e-60	2.10081	0.769	0.38	7.25028e-56
slc15a2	1.95744e-58	3.29176	0.253	0.034	3.60679e-54
pnp5a	8.46689e-48	1.34929	0.742	0.311	1.56011e-43
dpep1	1.03614e-47	2.20418	0.384	0.091	1.9092e-43
zanl	6.22051e-45	1.50149	0.869	0.564	1.14619e-40
abcg2b	5.24569e-43	2.67929	0.319	0.072	9.66572e-39
cyp24a1	6.39705e-43	2.18815	0.563	0.22	1.17872e-38
fosb	3.36371e-42	1.3674	0.886	0.721	6.19798e-38
aldob	4.60305e-41	1.28312	0.921	0.753	8.48158e-37
igfbp1a	2.6725e-40	1.66028	0.699	0.328	4.92435e-36
zgc:158463	3.69772e-40	1.11505	0.996	0.985	6.81341e-36
pnrc2	3.04179e-39	1.00519	0.952	0.907	5.60481e-35
pm20d1.2	2.44885e-37	1.77326	0.655	0.333	4.51226e-33
slc22a7b.3	2.63783e-37	3.16466	0.153	0.019	4.86047e-33
krt92	2.14491e-36	1.45595	0.873	0.647	3.95222e-32
slc26a5	4.1089e-35	2.16635	0.332	0.088	7.57105e-31
ndrg1a	2.6745e-34	1.76843	0.576	0.276	4.92803e-30
si:ch73-141c7.1	6.43123e-33	1.62927	0.629	0.327	1.18502e-28
zgc:158846	1.45436e-30	1.21458	0.803	0.566	2.67981e-26
CABZ01083442.1	2.14335e-30	1.5168	0.668	0.402	3.94933e-26
zgc:153968	8.97739e-30	1.53834	0.694	0.422	1.65417e-25
slc1a1	3.27042e-28	2.53153	0.223	0.052	6.02608e-24
hoxb3a	3.0507e-26	2.19157	0.336	0.114	5.62122e-22
arhgap21a	4.78026e-26	2.82581	0.162	0.03	8.80811e-22
aldh9a1a.1	7.16385e-26	1.48137	0.69	0.488	1.32001e-21
si:dkey-24p1.1	4.14335e-25	4.46523	0.031	0.001	7.63454e-21
pck1	2.01064e-22	0.770464	0.865	0.594	3.70481e-18
sik1	2.405e-22	1.2237	0.629	0.352	4.43145e-18
cyp3c3	4.46177e-22	1.02077	0.878	0.72	8.22127e-18
selenop	4.98068e-22	0.887731	0.782	0.559	9.1774e-18
s100a10a	9.01197e-22	1.17811	0.834	0.679	1.66055e-17
hoxa10b	1.09847e-21	3.00889	0.096	0.013	2.02404e-17
zgc:92242	1.35376e-21	2.02894	0.328	0.125	2.49444e-17
krt8	3.37521e-21	0.759356	0.799	0.545	6.21916e-17
si:ch211-105c13.3	4.10471e-20	1.7286	0.301	0.108	7.56334e-16
gapdh	7.54418e-20	0.663362	0.891	0.674	1.39009e-15
plecb	9.92776e-20	0.850163	0.803	0.646	1.82929e-15
dpydb	2.14618e-19	1.76546	0.415	0.2	3.95455e-15
slc22a6l	1.72174e-18	2.17678	0.201	0.058	3.17247e-14
adamts13	2.09201e-18	4.16873	0.07	0.008	3.85473e-14
fabp1b.1	3.6516e-18	-2.80066	0.384	0.59	6.72843e-14
CU302253.1	5.00452e-18	1.45086	0.511	0.297	9.22133e-14
slc7a9	7.15688e-18	2.65832	0.166	0.044	1.31873e-13
si:dkey-172j4.3	1.52491e-17	1.90754	0.253	0.09	2.8098e-13
tspan34	1.58549e-17	1.26483	0.293	0.107	2.92142e-13
si:ch211-139a5.9	3.27887e-17	0.967602	0.284	0.104	6.04164e-13
diabloa	5.20472e-17	1.20398	0.485	0.258	9.59021e-13
krt4	7.29312e-17	0.526611	0.926	0.754	1.34383e-12
wnk1a	7.62309e-17	1.21358	0.603	0.425	1.40463e-12
cdx4	1.57969e-16	2.18129	0.17	0.048	2.91073e-12
eppk1	1.9706e-16	1.19764	0.533	0.315	3.63103e-12
nr4a1	2.47676e-16	1.45727	0.493	0.292	4.56368e-12
hce2l2	3.95699e-16	3.66633	0.044	0.004	7.29115e-12
tlcd2	4.63384e-16	1.56146	0.415	0.221	8.53832e-12
fabp2	5.28316e-16	-1.83863	0.424	0.613	9.73475e-12
cnnm2b	5.59891e-16	3.38818	0.114	0.024	1.03166e-11
hoxd11a	6.21768e-16	2.69378	0.087	0.015	1.14567e-11
aqp8a.1	8.77503e-16	1.95437	0.275	0.113	1.61689e-11
tma7	1.24981e-15	-2.25626	0.087	0.347	2.3029e-11
bhlhe40	1.40148e-15	-1.97287	0.131	0.408	2.58237e-11
cyp4t8	1.68378e-15	1.66297	0.38	0.195	3.10253e-11
cyp2k6.1	1.81198e-15	1.57306	0.162	0.044	3.33875e-11
hoxc9a	1.90802e-15	1.86542	0.153	0.041	3.51571e-11
prdx2	2.05955e-15	1.01346	0.729	0.616	3.79493e-11
btg2	3.8153e-15	0.66827	0.83	0.726	7.03007e-11
plk3	4.43718e-15	1.35098	0.52	0.337	8.17594e-11
anpepa	4.91059e-15	0.917652	0.725	0.545	9.04824e-11
si:dkey-79d12.5	6.73845e-15	0.987709	0.677	0.536	1.24163e-10
si:ch211-214p16.3	7.17513e-15	1.13499	0.489	0.292	1.32209e-10
rpl38	3.38833e-14	-0.671976	0.886	0.927	6.24335e-10
si:ch73-1a9.3	3.67874e-14	-2.71156	0.14	0.389	6.77845e-10
hoxc3a	3.79068e-14	1.55948	0.249	0.098	6.9847e-10
si:dkey-283b1.6	5.70066e-14	1.00353	0.59	0.41	1.0504e-09
foxp4	6.57386e-14	-3.50535	0.044	0.266	1.2113e-09
sec61g	6.581e-14	-0.882096	0.459	0.7	1.21261e-09
midn	7.81294e-14	0.728199	0.786	0.682	1.43961e-09
trpm6	8.78161e-14	2.0667	0.17	0.054	1.6181e-09
slc6a18	9.01879e-14	1.55111	0.118	0.028	1.6618e-09
rps29	1.05747e-13	-0.747341	0.86	0.931	1.94849e-09
icn	1.16921e-13	-4.65629	0.266	0.474	2.15439e-09
chia.2	1.27646e-13	-2.17819	0.485	0.612	2.352e-09
phlda2	1.36103e-13	0.530518	0.93	0.797	2.50783e-09
dhrs13l1	1.39785e-13	-3.01028	0.057	0.279	2.57568e-09
tmsb4x	1.61111e-13	-0.817635	0.803	0.886	2.96863e-09
rps28	1.80797e-13	-0.748492	0.825	0.902	3.33136e-09
si:ch211-196f2.3	1.9643e-13	1.00697	0.559	0.356	3.61942e-09
scp2a	2.36405e-13	1.06959	0.585	0.405	4.35599e-09
gatm	3.16304e-13	-2.54772	0.052	0.271	5.82822e-09
stom	3.30352e-13	1.7907	0.253	0.107	6.08707e-09
gusb	3.3442e-13	1.70111	0.349	0.183	6.16202e-09
tbcela	4.08863e-13	1.67646	0.288	0.131	7.5337e-09
tob1a	6.28209e-13	0.726976	0.747	0.612	1.15754e-08
crp2	6.29638e-13	1.76989	0.026	0.002	1.16017e-08
tubb4b	7.17645e-13	-1.84884	0.188	0.42	1.32233e-08
dbi	7.51172e-13	-1.23813	0.227	0.477	1.38411e-08
npr1b	1.11611e-12	2.78642	0.135	0.04	2.05655e-08
adh8b	1.31438e-12	1.33929	0.459	0.295	2.42189e-08
atf3	1.36019e-12	0.357812	0.926	0.836	2.50628e-08
rps25	1.43233e-12	-0.601053	0.843	0.927	2.63921e-08
mep1a.1	1.48221e-12	1.36373	0.31	0.148	2.73111e-08
rps21	1.48596e-12	-0.706036	0.821	0.882	2.73803e-08
slc3a1	1.73036e-12	2.06266	0.201	0.077	3.18837e-08
epdl2	1.7783e-12	0.178362	0.716	0.557	3.27669e-08
ppdpfb	2.19349e-12	-3.20557	0.052	0.257	4.04172e-08
si:ch211-196l7.4	2.7044e-12	-1.58333	0.175	0.403	4.98313e-08
hsp90aa1.2	3.02427e-12	-1.50395	0.694	0.806	5.57253e-08
tob1b	3.02732e-12	0.600146	0.83	0.759	5.57813e-08
cnn2	3.07663e-12	0.940264	0.611	0.449	5.669e-08
cdh1	3.08504e-12	0.674076	0.769	0.673	5.6845e-08
afp4.1	3.19234e-12	-1.9496	0.297	0.489	5.88221e-08
cyp51	3.30464e-12	-2.38019	0.057	0.265	6.08913e-08
cox8a	3.38885e-12	-1.8196	0.118	0.34	6.2443e-08
slc15a1b	3.67272e-12	-2.0457	0.087	0.305	6.76735e-08
hoxc8a	4.21245e-12	1.84342	0.122	0.034	7.76186e-08
vegfab	5.19461e-12	1.76219	0.275	0.128	9.57159e-08
si:ch211-137i24.10	5.38688e-12	0.423507	0.795	0.62	9.92586e-08
jund	5.70327e-12	0.618944	0.786	0.69	1.05088e-07
gnpnat1	6.19806e-12	1.15253	0.432	0.259	1.14205e-07
txn	6.86181e-12	-1.60051	0.188	0.423	1.26436e-07
uqcrq	8.31598e-12	-1.35211	0.162	0.396	1.5323e-07
cox7a2a	8.40635e-12	-1.87064	0.087	0.304	1.54895e-07
pm20d1.1	8.87137e-12	1.36436	0.38	0.213	1.63464e-07
cldnh	8.91514e-12	-4.82379	0.031	0.215	1.6427e-07
atp5mf	1.20503e-11	-1.07284	0.201	0.447	2.2204e-07
muc13b	1.23378e-11	1.05905	0.511	0.353	2.27337e-07
anpepb	1.25999e-11	0.624022	0.603	0.386	2.32166e-07
rab11fip1a	1.27657e-11	-3.39202	0.031	0.217	2.35222e-07
hmgcra	1.33486e-11	-2.04363	0.039	0.237	2.45961e-07
bmp2a	1.39559e-11	3.69041	0.035	0.003	2.57151e-07
fosab	1.47504e-11	0.268036	0.908	0.79	2.71791e-07
selenow1	1.57285e-11	-1.28274	0.279	0.513	2.89814e-07
g6pca.2	1.60372e-11	0.907479	0.594	0.418	2.95501e-07
btr21.1	1.77555e-11	3.03372	0.052	0.008	3.27163e-07
id1	1.89615e-11	-4.59314	0.022	0.201	3.49385e-07
map3k19	1.98205e-11	3.01424	0.079	0.017	3.65213e-07
nr1h4	2.3001e-11	1.81893	0.227	0.098	4.23816e-07
ptmaa	2.51187e-11	-2.87324	0.074	0.272	4.62836e-07
gsto2	2.68355e-11	-2.25773	0.087	0.291	4.9447e-07
cldn7b	3.30884e-11	-3.16186	0.057	0.244	6.09687e-07
esr2b	3.43672e-11	1.98579	0.21	0.088	6.33251e-07
folr	3.44876e-11	-2.04179	0.07	0.273	6.35468e-07
slc47a1	4.72185e-11	1.99759	0.271	0.133	8.70048e-07
ANOS1	4.78399e-11	1.98829	0.087	0.021	8.81497e-07
gda	5.66019e-11	1.55104	0.328	0.182	1.04295e-06
slc6a9	6.6775e-11	-3.23186	0.017	0.19	1.2304e-06
CR339041.2	7.01133e-11	2.68678	0.07	0.014	1.29191e-06
cyp1a	7.10967e-11	-1.80413	0.148	0.362	1.31003e-06
ddr1	7.40315e-11	1.69689	0.245	0.113	1.3641e-06
hoxd9a	9.0719e-11	2.2824	0.092	0.023	1.67159e-06
wu:fb59d01	9.7018e-11	0.380552	0.886	0.751	1.78765e-06
hmgb2b	1.02812e-10	-4.12514	0.035	0.209	1.89442e-06
apoea	1.18445e-10	-2.39134	0.074	0.265	2.18247e-06
angptl4	1.45754e-10	0.868476	0.638	0.503	2.68567e-06
myo7bb	1.52006e-10	0.760384	0.659	0.496	2.80085e-06
chia.1	1.5824e-10	-2.45097	0.105	0.294	2.91574e-06
atp5l	1.59092e-10	-0.850864	0.293	0.525	2.93143e-06
zgc:172079	1.6015e-10	0.636409	0.725	0.615	2.95093e-06
gapdhs	1.71296e-10	-3.76246	0.039	0.211	3.1563e-06
kifc3	2.06524e-10	1.06486	0.537	0.387	3.80541e-06
si:ch211-221j21.3	2.23197e-10	1.47455	0.262	0.128	4.11262e-06
hsp70l	2.40001e-10	-1.6587	0.459	0.644	4.42226e-06
si:ch211-262i1.3	2.41446e-10	1.52482	0.21	0.09	4.44889e-06
cygb1	2.67066e-10	1.11197	0.502	0.357	4.92096e-06
nr4a3	3.23107e-10	1.10782	0.362	0.207	5.95358e-06
krt18a.2	3.26856e-10	1.35403	0.297	0.152	6.02265e-06
ctsla	3.28225e-10	-0.860125	0.555	0.719	6.04788e-06
abca1b	3.92224e-10	-2.94875	0.035	0.203	7.22711e-06
cox6b2	3.99006e-10	-1.31206	0.144	0.355	7.35208e-06
hmgn7	4.86164e-10	-2.37946	0.061	0.242	8.95805e-06
zgc:193541	5.10363e-10	-0.828245	0.253	0.487	9.40394e-06
atp5if1b	5.34434e-10	-1.11625	0.192	0.409	9.84747e-06
hsp70.1	5.51011e-10	-1.3483	0.459	0.651	1.01529e-05
ybx1	5.63228e-10	-0.614395	0.59	0.751	1.0378e-05
ahnak	6.37195e-10	-3.67398	0.017	0.174	1.17409e-05
mao	7.12586e-10	-1.51604	0.083	0.273	1.31301e-05
si:ch1073-340i21.2	7.78251e-10	1.17287	0.214	0.092	1.43401e-05
hmgb2a	8.55588e-10	-2.46425	0.083	0.267	1.57651e-05
prr15lb	8.93628e-10	1.62068	0.223	0.101	1.6466e-05
ckba	9.06681e-10	-1.28111	0.079	0.267	1.67065e-05
rpl14	9.25057e-10	-0.538699	0.799	0.889	1.70451e-05
kmo	9.32538e-10	1.21478	0.249	0.119	1.71829e-05
si:ch211-222l21.1	1.03395e-09	-1.71564	0.197	0.402	1.90516e-05
ddx3xa	1.0523e-09	0.997854	0.493	0.363	1.93897e-05
ociad2	1.11962e-09	-1.9318	0.052	0.225	2.06301e-05
wsb1	1.23833e-09	-1.48055	0.122	0.318	2.28174e-05
ndufa1	1.24314e-09	-0.716037	0.17	0.388	2.29061e-05
ahcyl2b	1.33922e-09	1.21322	0.362	0.224	2.46765e-05
lmo7a	1.47779e-09	0.871493	0.563	0.432	2.72297e-05
atp5if1a	1.54426e-09	-0.828818	0.266	0.486	2.84545e-05
rpl36	1.65891e-09	-0.544545	0.817	0.89	3.05671e-05
ddx39ab	1.79831e-09	-4.37962	0.004	0.146	3.31356e-05
tyrobp	1.82173e-09	2.79201	0.07	0.016	3.35672e-05
eif5a2	1.82967e-09	-1.09371	0.192	0.397	3.37135e-05
ier5	2.07522e-09	0.681607	0.681	0.624	3.82381e-05
zgc:162730	2.49007e-09	0.359344	0.847	0.748	4.5882e-05
cpt1ab	2.53352e-09	1.19517	0.459	0.323	4.66827e-05
anp32a	2.89154e-09	-1.72323	0.109	0.292	5.32796e-05
egfra	2.93388e-09	1.24546	0.31	0.169	5.40596e-05
selenow2b	3.16568e-09	2.26119	0.087	0.024	5.83309e-05
si:ch211-161h7.5	3.21735e-09	0.741753	0.633	0.478	5.92828e-05
cd63	3.28881e-09	-1.40792	0.328	0.543	6.05997e-05
atp5pd	3.35729e-09	-0.906545	0.201	0.418	6.18615e-05
wu:fi09b08	3.72186e-09	0.760191	0.646	0.539	6.85789e-05
epcam	3.99719e-09	0.124226	0.917	0.755	7.36523e-05
cyp3c4	4.68322e-09	-1.41744	0.083	0.26	8.6293e-05
apoa4b.1	4.90236e-09	0.459779	0.777	0.575	9.03309e-05
h3f3b.1.1	5.0201e-09	-1.38208	0.109	0.289	9.25004e-05
jdp2b	5.70935e-09	0.485388	0.769	0.674	0.000105201
ptmab	6.09976e-09	-1.68611	0.293	0.486	0.000112394
si:dkey-151g10.6	6.1836e-09	-0.522598	1	0.986	0.000113939
pttg1ipb	6.38948e-09	0.962642	0.197	0.084	0.000117733
h3f3b.1	7.63318e-09	-1.84634	0.162	0.344	0.000140649
tagln2	7.83192e-09	0.406372	0.817	0.704	0.000144311
crp6	8.35897e-09	4.85007	0.026	0.003	0.000154022
igfbp1b	8.49812e-09	0.868851	0.428	0.273	0.000156586
ran	8.74054e-09	-1.22903	0.223	0.416	0.000161053
hnrnpaba	8.79513e-09	-1.08139	0.266	0.466	0.000162059
h2ax1	1.08294e-08	-1.28378	0.201	0.393	0.000199542
cobl	1.33032e-08	1.26414	0.406	0.272	0.000245124
mep1a.2	1.33307e-08	1.4076	0.245	0.124	0.000245632
fdps	1.38501e-08	-2.63286	0.026	0.168	0.000255202
sema4ba	1.38521e-08	-1.59544	0.092	0.262	0.000255239
cox6c	1.43878e-08	-0.805659	0.214	0.426	0.00026511
seta	1.46511e-08	-2.6911	0.048	0.198	0.000269961
myrfl	1.52058e-08	1.18925	0.38	0.245	0.000280182
slc43a2b	1.77035e-08	-1.56464	0.127	0.297	0.000326205
skp1	1.81543e-08	-1.78706	0.052	0.207	0.000334511
hspd1	1.87003e-08	-1.6878	0.079	0.242	0.000344571
nfkbiab	1.87187e-08	-1.00465	0.249	0.443	0.000344911
rsrp1	2.0276e-08	0.414014	0.847	0.824	0.000373605
malrd1	2.25865e-08	-1.71056	0.044	0.194	0.00041618
atp5md	2.38552e-08	-0.98781	0.144	0.331	0.000439556
hmgn6	2.4586e-08	-1.5614	0.144	0.325	0.000453022
kmt2bb	2.52699e-08	0.839381	0.572	0.479	0.000465623
erh	2.59229e-08	-0.882563	0.109	0.292	0.000477655
zgc:158343	2.63059e-08	-3.73822	0.039	0.18	0.000484712
uba52	2.64336e-08	-0.626027	0.712	0.822	0.000487066
slc26a3.2	2.86832e-08	-2.7394	0.022	0.158	0.000528517
mgst3b	2.99112e-08	-1.24419	0.166	0.352	0.000551144
meis1b	3.03219e-08	-6.95337	0.004	0.126	0.000558711
usp54a	3.07564e-08	-1.39163	0.052	0.202	0.000566717
mat2ab	3.12612e-08	-1.67776	0.039	0.186	0.000576019
apoa4b.2.1	3.31859e-08	-1.54612	0.314	0.45	0.000611484
pyroxd2	3.41733e-08	2.37329	0.131	0.05	0.000629678
rps27.1	3.52725e-08	-0.685059	0.694	0.82	0.000649932
C1H4orf33	3.54914e-08	-2.03773	0.048	0.197	0.000653964
h3f3c	3.55374e-08	-2.28471	0.092	0.249	0.000654812
nrarpa	4.35449e-08	1.25429	0.253	0.134	0.000802358
hypk	4.37718e-08	-1.67832	0.057	0.207	0.000806539
slc7a8a	4.44564e-08	-2.20577	0.035	0.175	0.000819154
ADGRL3	4.5059e-08	2.23878	0.087	0.026	0.000830258
cidec	4.62237e-08	1.46874	0.345	0.221	0.000851718
krt97	4.67516e-08	0.790455	0.572	0.445	0.000861444
hspe1	4.68152e-08	-0.998795	0.157	0.345	0.000862617
atp5mc1	5.36119e-08	-0.775815	0.17	0.361	0.000987854
apoa4a	5.38966e-08	-3.52629	0.022	0.151	0.000993099
ndufa2	5.67312e-08	-1.42981	0.096	0.26	0.00104533
si:dkey-28n18.9	5.85496e-08	0.813018	0.17	0.072	0.00107884
zgc:154142	6.26664e-08	-5.52281	0.004	0.122	0.00115469
AL935186.10	6.54371e-08	1.85663	0.131	0.051	0.00120574
sox19a	6.74601e-08	1.87209	0.118	0.043	0.00124302
cdaa	7.061e-08	1.87542	0.096	0.031	0.00130106
zgc:64022	7.1929e-08	0.980159	0.245	0.124	0.00132536
RPL37A	7.27834e-08	-0.681642	0.86	0.89	0.00134111
eif1b	7.52097e-08	-1.19745	0.074	0.233	0.00138581
mapkapk2a	7.72467e-08	0.762805	0.568	0.458	0.00142335
ppiab	7.77194e-08	-0.677009	0.511	0.656	0.00143206
ssr4	8.81739e-08	-1.14388	0.079	0.239	0.00162469
apoeb	8.87683e-08	0.43592	0.668	0.492	0.00163564
uqcrb	9.00421e-08	-0.726494	0.349	0.557	0.00165912
marcksl1a	9.14491e-08	-5.83156	0.009	0.126	0.00168504
kdelr2b	9.41518e-08	-3.23317	0.009	0.128	0.00173484
aifm4	9.76079e-08	-5.12578	0.004	0.119	0.00179852
COX5B.1	9.93169e-08	-0.675397	0.319	0.519	0.00183001
ndufa6	1.01018e-07	-0.673131	0.21	0.41	0.00186135
hoxc10a	1.11862e-07	1.64528	0.087	0.027	0.00206117
bag3	1.13722e-07	-1.838	0.074	0.222	0.00209545
rpl36a	1.14866e-07	-0.540311	0.865	0.916	0.00211651
apoc1	1.22591e-07	-1.68014	0.271	0.42	0.00225887
ACOT12	1.44366e-07	1.50144	0.306	0.189	0.00266008
oaz1b	1.45836e-07	-1.13198	0.205	0.382	0.00268718
tnks1bp1	1.48991e-07	0.871182	0.537	0.437	0.00274531
gpr39	1.61478e-07	-2.98653	0.022	0.143	0.00297539
f3b	1.66004e-07	-4.6951	0.004	0.116	0.00305878
bag2	1.66604e-07	1.87129	0.148	0.063	0.00306985
mhc1zba	1.69178e-07	0.755706	0.624	0.514	0.00311727
bik	1.72709e-07	-1.96976	0.039	0.172	0.00318234
h3f3d	1.72905e-07	-0.939115	0.41	0.585	0.00318595
eef1a1l1	1.75257e-07	-0.325537	0.952	0.973	0.00322929
hmgcs1	1.77637e-07	-1.29798	0.162	0.329	0.00327314
ftr83	1.78153e-07	-3.2502	0.035	0.161	0.00328264
eps8l2	1.79455e-07	1.18929	0.397	0.282	0.00330663
ponzr1	1.79503e-07	1.24615	0.17	0.076	0.00330752
ost4	1.85909e-07	-1.01151	0.135	0.303	0.00342556
tpm3	1.9705e-07	0.609468	0.686	0.603	0.00363084
azin1b	2.05826e-07	1.09778	0.402	0.289	0.00379255
mt-co3	2.06105e-07	0.303804	1	0.996	0.00379769
SERP1	2.23723e-07	-0.965745	0.109	0.266	0.00412232
egr1	2.28633e-07	0.47002	0.611	0.468	0.00421279
eno3	2.31633e-07	0.503288	0.742	0.661	0.00426807
coq10b	2.578e-07	1.01564	0.419	0.305	0.00475022
satb2	2.67711e-07	1.96493	0.122	0.048	0.00493284
socs3a	2.74472e-07	-1.64925	0.131	0.291	0.00505742
ca5a	2.99008e-07	1.20993	0.319	0.203	0.00550953
fabp10a	3.08073e-07	0.427703	0.039	0.007	0.00567656
dynll1	3.09311e-07	-1.39986	0.096	0.247	0.00569936
pfkfb3	3.1188e-07	0.747776	0.555	0.433	0.0057467
clrn3	3.13927e-07	0.970637	0.441	0.33	0.00578443
camkk1a	3.15594e-07	2.31491	0.044	0.009	0.00581514
sqlea	3.24762e-07	-6.58209	0	0.103	0.00598406
ndufs5	3.25304e-07	-1.07873	0.144	0.309	0.00599405
gclc	3.32575e-07	-1.68525	0.052	0.187	0.00612802
psph	3.332e-07	-2.83242	0.013	0.126	0.00613954
gch1	3.45767e-07	-1.851	0.052	0.186	0.00637111
ppa1b	3.46365e-07	-1.83606	0.022	0.141	0.00638212
CABZ01079081.1	3.56775e-07	5.19414	0.013	0.001	0.00657394
ets2	3.6146e-07	0.740501	0.555	0.441	0.00666027
acsl4a	3.67554e-07	-0.963508	0.109	0.269	0.00677255
cox7c	3.70275e-07	-0.795629	0.328	0.512	0.00682269
hmgn2	4.07093e-07	-2.70644	0.166	0.325	0.0075011
snrpd1	4.14776e-07	-1.92219	0.052	0.184	0.00764266
MYO7B	4.18854e-07	0.714631	0.585	0.48	0.00771781
h2az2b	4.26656e-07	-1.93172	0.087	0.23	0.00786156
cyc1	4.48625e-07	-0.90297	0.127	0.288	0.00826636
elovl2	4.85659e-07	-1.65103	0.013	0.125	0.00894875
hnrnpabb	5.4047e-07	-1.29258	0.074	0.216	0.0099587
smdt1b	5.52396e-07	-1.03187	0.105	0.259	0.0101785
rrbp1a	5.59677e-07	1.01579	0.48	0.361	0.0103126
TXN	5.71744e-07	-0.599829	0.284	0.471	0.0105349
calm1b	5.85845e-07	-3.99822	0.017	0.128	0.0107948
rps24	5.98463e-07	-0.559604	0.799	0.882	0.0110273
mt-co2	6.14918e-07	0.297491	1	0.997	0.0113305
anxa2b	6.18813e-07	0.632141	0.603	0.495	0.0114022
klf5l	6.20718e-07	0.833133	0.52	0.416	0.0114374
dgkza	6.34405e-07	-2.7551	0.013	0.123	0.0116895
si:ch211-220f16.2	6.61005e-07	1.5884	0.21	0.112	0.0121797
s100a10b	6.72746e-07	-4.06521	0.022	0.133	0.012396
baiap2l2a	6.99685e-07	1.25573	0.336	0.224	0.0128924
s100v1	7.24471e-07	-2.30024	0.035	0.154	0.0133491
cfl1l	7.27336e-07	-1.92321	0.07	0.203	0.0134019
ebp	7.3038e-07	-4.24282	0.009	0.113	0.013458
zgc:175280	7.32595e-07	-3.22985	0.009	0.114	0.0134988
si:ch73-281n10.2	7.8342e-07	-1.42283	0.127	0.274	0.0144353
tdo2a	7.8808e-07	1.51019	0.162	0.075	0.0145212
BX321875.2	8.0317e-07	3.27185	0.026	0.004	0.0147992
zgc:136870	8.24777e-07	-1.70453	0.039	0.162	0.0151973
id2a	8.52181e-07	-1.4599	0.144	0.294	0.0157023
ubc	8.57126e-07	-0.647186	0.432	0.622	0.0157934
acacb	8.62891e-07	1.50926	0.271	0.166	0.0158996
mfsd12a	8.66978e-07	1.48479	0.166	0.078	0.0159749
aldoaa	8.80098e-07	-1.1508	0.087	0.23	0.0162167
atp5pf	9.30231e-07	-0.593855	0.253	0.438	0.0171404
fgfr2	9.6036e-07	-1.67081	0.052	0.18	0.0176956
arpc2	9.70022e-07	-1.12191	0.052	0.182	0.0178736
qdpra	9.79609e-07	-1.90452	0.048	0.174	0.0180503
abcb4	1.05784e-06	0.975218	0.419	0.317	0.0194918
abcc1	1.06746e-06	1.48386	0.214	0.117	0.0196691
atf7ip	1.09018e-06	-1.58836	0.044	0.168	0.0200877
hnrpkl	1.09242e-06	-1.45373	0.057	0.187	0.020129
lpin1	1.19331e-06	0.931011	0.485	0.37	0.0219879
xpo1b	1.21518e-06	-1.97143	0.035	0.152	0.0223909
si:dkey-56m19.5	1.25067e-06	-3.46149	0.013	0.117	0.0230449
clta	1.2641e-06	-1.40418	0.092	0.231	0.0232924
fbxl3a	1.28216e-06	-2.50788	0.013	0.118	0.0236251
gstp1	1.30676e-06	-0.474124	0.384	0.573	0.0240783
ndufb3	1.40751e-06	-0.954577	0.153	0.314	0.0259347
dynlrb1.1	1.49465e-06	-2.67349	0.026	0.136	0.0275405
ugt1a1	1.49573e-06	-1.01576	0.236	0.389	0.0275603
cyp2n13	1.49747e-06	-1.48845	0.044	0.167	0.0275924
gpx4b	1.54582e-06	-0.755467	0.258	0.439	0.0284834
cox7b	1.55897e-06	-0.60391	0.284	0.47	0.0287257
ugt8	1.57903e-06	0.817904	0.498	0.386	0.0290952
fkbp1aa	1.63071e-06	-0.630527	0.284	0.469	0.0300475
mt-nd6	1.6588e-06	0.525619	0.712	0.614	0.0305651
nucks1a	1.68647e-06	-3.09946	0.026	0.135	0.031075
tmem258	1.69298e-06	-0.744519	0.162	0.321	0.0311948
marcksl1b	1.69533e-06	-8.18126	0	0.092	0.0312381
gsr	1.72189e-06	-2.32617	0.022	0.128	0.0317276
nucb2a	1.7742e-06	-4.86714	0.004	0.099	0.0326914
csad	1.82727e-06	1.78591	0.131	0.057	0.0336694
bhlhe41	1.84139e-06	-1.63913	0.048	0.17	0.0339295
ndufs6	1.88256e-06	-1.68916	0.044	0.163	0.034688
tcima	2.07374e-06	-3.43797	0.013	0.113	0.0382107
si:ch211-127i16.2	2.09304e-06	-1.86749	0.026	0.136	0.0385664
brd4	2.12899e-06	-0.937283	0.083	0.221	0.0392288
fkbp3	2.14302e-06	-1.55613	0.022	0.129	0.0394873
setb	2.15015e-06	-1.48169	0.083	0.217	0.0396187
hmga1a	2.18772e-06	-1.69364	0.153	0.3	0.0403108
hsp70.2	2.25144e-06	-1.035	0.598	0.718	0.041485
mtpn	2.29649e-06	-1.44603	0.066	0.193	0.0423152
ndufa4l	2.39449e-06	-0.558272	0.323	0.504	0.0441209
rarres3l	2.50672e-06	-2.23617	0.004	0.098	0.0461888
mov10a	2.61863e-06	-2.16299	0.035	0.146	0.0482509
zgc:158564	2.67046e-06	-1.76292	0.057	0.179	0.049206
eif1	2.67125e-06	-0.606149	0.476	0.654	0.0492205
rps13	2.69404e-06	-0.567214	0.742	0.829	0.0496404
lsp1a	2.79844e-06	1.8199	0.1	0.039	0.0515641
rpl26	2.87294e-06	-0.72636	0.397	0.566	0.0529368
cbr1l	2.89244e-06	-2.37699	0.013	0.112	0.0532961
msmo1	3.02102e-06	-1.46106	0.114	0.25	0.0556653
gsta.2	3.08268e-06	-1.47872	0.127	0.269	0.0568015
tuba8l4	3.08971e-06	-0.842037	0.153	0.309	0.056931
ilf2	3.23901e-06	-1.11341	0.035	0.146	0.059682
h2az2a	3.28801e-06	-2.5317	0.026	0.131	0.0605849
rpl29	3.31467e-06	-0.507238	0.83	0.877	0.0610761
phldb2b	3.37186e-06	2.1094	0.122	0.053	0.0621299
zgc:153409	3.4533e-06	-1.50146	0.096	0.227	0.0636305
uqcr10	3.49506e-06	-0.576401	0.245	0.415	0.0644
serp1	3.5191e-06	-1.21326	0.1	0.236	0.064843
prdx1	3.52006e-06	-2.5443	0.031	0.136	0.0648606
hmgb1b	3.57735e-06	-4.57108	0.004	0.094	0.0659162
slc26a6.1	3.60039e-06	-2.19545	0.031	0.138	0.0663408
nop56	3.76408e-06	-0.833731	0.175	0.33	0.0693569
atp5mc3a	3.76535e-06	-0.803704	0.144	0.296	0.0693803
plac8.1	3.82026e-06	0.274929	0.755	0.621	0.070392
hnrnpa1b	3.83982e-06	-1.28885	0.074	0.203	0.0707525
serpinb1	3.95469e-06	0.719562	0.485	0.382	0.0728691
cyp4v7	3.97737e-06	-2.32715	0.013	0.11	0.0732871
atp5f1e	4.02716e-06	-0.67155	0.419	0.587	0.0742045
grn1	4.14743e-06	0.580675	0.38	0.254	0.0764205
morf4l1	4.19322e-06	-1.5047	0.035	0.145	0.0772643
pin1	4.25021e-06	-4.8098	0.004	0.093	0.0783144
psma1	4.38186e-06	-1.20016	0.057	0.179	0.0807402
rbm39b	4.38998e-06	-2.13998	0.035	0.143	0.0808897
pomp	4.46302e-06	-1.80145	0.048	0.163	0.0822357
uap1	4.49484e-06	1.34288	0.197	0.107	0.0828219
hsp90b1	4.60441e-06	0.659794	0.598	0.521	0.0848409
khdrbs1a	4.6109e-06	-0.70856	0.393	0.562	0.0849604
ap2m1a	4.69796e-06	-1.20273	0.079	0.207	0.0865646
si:ch211-266g18.6	4.84848e-06	-1.6724	0.079	0.199	0.0893382
c1qbp	5.27121e-06	-0.977263	0.118	0.256	0.0971274
ulk1a	5.29809e-06	-2.76836	0.013	0.108	0.0976226
si:dkey-28k24.2	5.34719e-06	2.3698	0.035	0.007	0.0985273
ppp1r12a	5.39725e-06	-0.493769	0.105	0.247	0.0994497
gnb1b	5.54354e-06	-0.941694	0.148	0.299	0.102145
eif3m	5.74729e-06	-0.712373	0.175	0.332	0.1059
mt-nd4l	5.76533e-06	0.378626	0.908	0.778	0.106232
si:ch211-212k18.7	6.34595e-06	-1.31059	0.048	0.163	0.116931
sult1st1	6.45207e-06	-1.25634	0.048	0.161	0.118886
tmem86b	6.48391e-06	-1.55371	0.048	0.161	0.119472
piezo1	6.69283e-06	1.59986	0.087	0.032	0.123322
ndufa3	6.7049e-06	-1.08999	0.092	0.222	0.123545
tp53i11b	6.71768e-06	1.81037	0.061	0.018	0.12378
abcb11a	6.75601e-06	-5.84194	0	0.082	0.124486
ftr82	6.8203e-06	0.574276	0.576	0.489	0.125671
slc29a1b	6.86052e-06	-3.34999	0.004	0.09	0.126412
sap18	7.06801e-06	-2.56316	0.017	0.112	0.130235
lsm8	7.07349e-06	-2.45352	0.009	0.098	0.130336
slc6a19a.1	7.11513e-06	-2.72147	0.009	0.098	0.131103
rpl37.1	7.11878e-06	-0.399625	0.978	0.953	0.131171
tubb2b	7.12206e-06	-1.4966	0.07	0.193	0.131231
fads2	7.2757e-06	-3.97582	0.004	0.089	0.134062
zgc:66484	7.42371e-06	1.10486	0.362	0.265	0.136789
ezra	7.43052e-06	0.406579	0.672	0.6	0.136915
zfand2a	7.76865e-06	-1.05508	0.092	0.222	0.143145
pik3r6a	7.80061e-06	1.96455	0.057	0.017	0.143734
ace	8.03099e-06	-1.01874	0.214	0.35	0.147979
ccl25a	8.08165e-06	1.34717	0.236	0.143	0.148912
si:ch211-114c12.2	8.29056e-06	0.950367	0.397	0.297	0.152762
kif5ba	8.43451e-06	-0.849498	0.052	0.169	0.155414
klf13	8.54321e-06	1.64158	0.144	0.07	0.157417
FO704635.1	8.80598e-06	2.27414	0.079	0.028	0.162259
g6pd	9.00808e-06	-1.87655	0.031	0.132	0.165983
ctsh	9.03211e-06	-2.09112	0.044	0.15	0.166426
hoxd4a	9.10125e-06	2.0301	0.039	0.009	0.1677
dad1	9.64105e-06	-0.591101	0.148	0.301	0.177646
frem3	9.65914e-06	2.49632	0.026	0.004	0.177979
pacsin1b	9.95872e-06	0.90428	0.402	0.305	0.183499
si:ch211-198a12.6	9.98399e-06	-1.70449	0.031	0.131	0.183965
si:dkey-67c22.2	1.0015e-05	-1.56632	0.031	0.131	0.184537
pdx1	1.00537e-05	-1.54702	0.009	0.096	0.18525
ndufa5	1.01028e-05	-0.767032	0.214	0.366	0.186154
scarb2a	1.01874e-05	-1.27982	0.092	0.219	0.187712
ldha	1.03352e-05	-0.779143	0.21	0.356	0.190436
baiap2l1a	1.04989e-05	-1.58905	0.074	0.191	0.193452
rhpn2	1.05058e-05	-1.36664	0.1	0.224	0.193581
lin28a	1.05376e-05	2.9413	0.035	0.008	0.194166
si:ch211-214j24.15	1.06467e-05	1.025	0.358	0.255	0.196177
cd81a	1.06742e-05	-3.18256	0.009	0.095	0.196683
atp5f1d	1.08244e-05	-0.546445	0.236	0.404	0.19945
cldn23b	1.08719e-05	-2.32294	0.035	0.134	0.200325
mst1	1.08726e-05	1.33533	0.17	0.09	0.200338
zgc:64106	1.09142e-05	1.66302	0.162	0.083	0.201105
rps15	1.09564e-05	-0.569533	0.664	0.794	0.201883
si:rp71-62i8.1	1.10567e-05	0.887063	0.376	0.275	0.20373
jarid2b	1.12547e-05	1.25507	0.231	0.141	0.207378
ggnbp2	1.16903e-05	-3.16338	0.013	0.101	0.215406
atp5pb	1.18636e-05	-0.498896	0.279	0.452	0.218599
aqp3a	1.19248e-05	-3.73674	0.009	0.093	0.219727
hoxb1b	1.20413e-05	2.4597	0.039	0.009	0.221873
hmgb3a	1.23287e-05	-2.07756	0.061	0.172	0.227168
sap30l	1.24179e-05	-2.05864	0.035	0.136	0.228813
ezrb	1.24332e-05	-0.978589	0.109	0.241	0.229095
paip2b	1.26471e-05	-1.80215	0.048	0.154	0.233036
atp5f1c	1.28182e-05	-0.623997	0.166	0.318	0.236188
ablim1b	1.34596e-05	0.702692	0.498	0.404	0.248006
ndufb6	1.35056e-05	-1.50763	0.039	0.143	0.248854
nr5a2	1.37165e-05	1.24842	0.201	0.113	0.252741
faxdc2	1.3727e-05	-0.890253	0.266	0.402	0.252933
rbx1	1.37944e-05	-1.09358	0.061	0.176	0.254175
hoxa9b	1.40219e-05	2.24516	0.048	0.013	0.258367
ogal	1.41857e-05	1.37942	0.183	0.099	0.261386
eif2s2	1.43214e-05	-0.544517	0.188	0.343	0.263887
pcyt1bb	1.49956e-05	-1.36678	0.035	0.135	0.27631
eif3ha	1.50032e-05	-0.745609	0.061	0.176	0.276449
kcnk4a	1.50108e-05	2.61427	0.022	0.003	0.276589
selenof	1.52406e-05	-1.31547	0.07	0.186	0.280823
ankhb	1.52648e-05	1.54077	0.074	0.026	0.28127
si:ch211-180a12.2	1.59316e-05	-5.52659	0	0.076	0.293556
ctnnb1	1.59824e-05	-1.19331	0.079	0.198	0.294492
si:dkey-33c12.4	1.60319e-05	-1.04009	0.066	0.18	0.295404
alas1	1.62679e-05	-0.669411	0.376	0.52	0.299752
agr2	1.70435e-05	-3.55198	0.039	0.138	0.314044
rnf220a	1.70596e-05	-4.04902	0.009	0.09	0.31434
ccnt2a	1.73674e-05	0.912789	0.384	0.287	0.320012
cbx7a	1.73856e-05	-3.32638	0.017	0.105	0.320346
ndufb2	1.74862e-05	-1.1161	0.109	0.237	0.3222
ndufb5	1.76332e-05	-0.913629	0.079	0.2	0.32491
ndufb7	1.7719e-05	-0.876102	0.131	0.267	0.32649
htr4	1.78035e-05	2.3664	0.109	0.049	0.328046
abcg2a	1.78099e-05	0.51506	0.646	0.56	0.328165
rpl34	1.78475e-05	-0.469866	0.725	0.827	0.328857
pisd	1.78873e-05	1.33421	0.153	0.078	0.329591
snrpe	1.80504e-05	-1.99302	0.044	0.144	0.332597
ywhae1	1.8136e-05	-0.96909	0.131	0.266	0.334174
ralbp1	1.82117e-05	-1.53489	0.039	0.141	0.33557
rbms1a	1.89436e-05	1.06972	0.218	0.127	0.349056
copb1	1.89614e-05	-0.628715	0.057	0.168	0.349382
si:ch211-235m3.5	1.92776e-05	1.40722	0.205	0.122	0.355208
xdh	1.94698e-05	1.51536	0.218	0.133	0.358751
gsta.1	1.94813e-05	-1.20161	0.402	0.536	0.358962
mat2al	1.95777e-05	-1.32582	0.035	0.134	0.360738
slc34a2a	1.95918e-05	-2.92181	0.004	0.083	0.360999
hif1ab	1.99801e-05	-0.653512	0.148	0.29	0.368154
cox5ab	2.0036e-05	-0.637187	0.192	0.347	0.369184
RASA2	2.01545e-05	-2.33018	0.009	0.091	0.371366
tp53inp1	2.09921e-05	-0.828544	0.14	0.273	0.3868
psmd3	2.12077e-05	-1.74846	0.048	0.151	0.390772
cebpb	2.17832e-05	0.345556	0.642	0.563	0.401376
basp1	2.17962e-05	-4.18693	0.009	0.089	0.401616
arhgap35a	2.2239e-05	-1.21443	0.066	0.178	0.409775
acp2	2.24242e-05	1.6395	0.144	0.073	0.413188
sb:cb1058	2.31199e-05	-0.742485	0.288	0.435	0.426008
hoxc6a	2.35666e-05	2.39902	0.066	0.022	0.434239
copg2	2.42678e-05	-2.11961	0.013	0.096	0.447159
stmn1a	2.44014e-05	-7.13061	0	0.073	0.449621
cirbpa	2.46365e-05	-0.68608	0.397	0.544	0.453952
gse1	2.46397e-05	-1.59672	0.048	0.15	0.454012
fbp1b	2.49602e-05	0.679213	0.511	0.428	0.459917
myo1ea	2.49614e-05	1.01465	0.192	0.107	0.459939
ndufv3	2.51532e-05	-1.21167	0.031	0.125	0.463472
slirp	2.55695e-05	-1.87745	0.022	0.111	0.471143
ywhabl	2.58313e-05	-1.07253	0.096	0.218	0.475967
tuft1b	2.59094e-05	2.75517	0.026	0.005	0.477406
rps5	2.66548e-05	-0.429736	0.803	0.873	0.491142
psmb7	2.70499e-05	-0.757262	0.127	0.259	0.498422
lipf	2.73639e-05	-0.995311	0.07	0.183	0.504207
si:ch211-195b15.8	2.85113e-05	-2.43551	0.017	0.102	0.52535
mycb	2.95669e-05	-2.36433	0.039	0.135	0.544799
ftr55	2.98618e-05	2.36014	0.079	0.03	0.550233
mttp	3.02115e-05	-1.0069	0.135	0.255	0.556677
pbxip1b	3.03928e-05	-1.11861	0.048	0.15	0.560018
hif1al	3.09244e-05	1.23858	0.288	0.198	0.569814
bcap31	3.11682e-05	-1.58023	0.022	0.109	0.574306
anxa11b	3.16688e-05	-0.990841	0.096	0.214	0.58353
si:dkey-87o1.2	3.22478e-05	-4.79875	0.004	0.078	0.594198
ep300b	3.26865e-05	1.00539	0.301	0.207	0.602281
eif3ea	3.29382e-05	-0.937193	0.166	0.295	0.606919
ywhaz	3.2953e-05	-2.11784	0.031	0.121	0.607193
bcas2	3.29582e-05	-1.49834	0.039	0.134	0.607288
nr1d1	3.32152e-05	-2.02985	0.013	0.095	0.612024
atp2b4	3.33296e-05	-1.5158	0.061	0.166	0.614131
ier2b	3.36352e-05	0.373123	0.734	0.689	0.619762
cyb5r2	3.37848e-05	-1.6664	0.031	0.122	0.622518
meis2a.1	3.42157e-05	-3.74241	0.004	0.078	0.630458
cmah	3.46292e-05	-1.13554	0.057	0.16	0.638078
mt2	3.49297e-05	-3.27704	0.035	0.127	0.643615
idi1	3.52172e-05	-1.16965	0.052	0.155	0.648912
tmem97	3.53923e-05	-1.88305	0.022	0.108	0.652139
pnpla2	3.55755e-05	1.41765	0.131	0.064	0.655514
sdhdb	3.63397e-05	-0.852559	0.061	0.169	0.669596
csnk2a1	3.64635e-05	-1.22583	0.052	0.153	0.671876
cfd	3.71996e-05	-2.51879	0.048	0.146	0.685439
glulb	3.83828e-05	-1.93808	0.031	0.121	0.707242
cct2.1	4.04186e-05	-1.05868	0.039	0.136	0.744753
tsc22d3	4.09046e-05	-1.32205	0.061	0.166	0.753709
CU856539.2	4.09829e-05	0.775756	0.493	0.404	0.755151
dyrk3	4.17155e-05	-3.07568	0.013	0.092	0.768649
map3k14a	4.20245e-05	-1.46401	0.031	0.121	0.774343
odc1	4.2029e-05	-1.80232	0.022	0.107	0.774426
elob.1	4.20507e-05	-2.05614	0.017	0.1	0.774826
atp5f1b	4.24098e-05	-0.484957	0.502	0.629	0.781444
gbp	4.3513e-05	-0.955504	0.039	0.137	0.801771
il13ra1	4.37663e-05	1.25226	0.31	0.223	0.806438
cyb5a	4.42449e-05	-0.419521	0.144	0.28	0.815256
tmed10	4.42871e-05	-0.769685	0.148	0.28	0.816034
gdpd1	4.52314e-05	1.5993	0.153	0.082	0.833434
hist2h2l	4.57942e-05	-1.59813	0.048	0.145	0.843804
psma8	4.58036e-05	-1.01762	0.048	0.148	0.843977
itgb6	4.59422e-05	0.884563	0.253	0.16	0.846531
fxyd1	4.74454e-05	-2.40782	0.026	0.111	0.874229
si:ch211-235e9.6	4.80516e-05	-1.17784	0.044	0.141	0.885399
anxa3b	4.81817e-05	-2.53078	0.022	0.105	0.887796
map1lc3b	4.84789e-05	-1.46466	0.039	0.133	0.893272
pde6ha	4.86274e-05	-1.51403	0.07	0.025	0.896008
rpl39	5.03068e-05	-0.583776	0.869	0.899	0.926953
mbl2	5.114e-05	-1.23642	0.052	0.152	0.942306
ndufab1a	5.18519e-05	-0.418054	0.092	0.21	0.955424
si:ch1073-429i10.3	5.2584e-05	-0.895185	0.144	0.267	0.968913
mif	5.26111e-05	-2.10857	0.026	0.111	0.969412
si:ch211-196c10.15	5.31349e-05	-0.970235	0.114	0.233	0.979064
pla2g12b	5.33048e-05	-0.995003	0.074	0.179	0.982193
rbp4	5.45386e-05	-7.01798	0.017	0.095	1
gstt1a	5.48225e-05	1.32629	0.262	0.177	1
dhcr24	5.60054e-05	-1.4412	0.061	0.162	1
gnb1a	5.62497e-05	-0.750925	0.17	0.309	1
irf2bp2b	5.69012e-05	-1.07517	0.031	0.12	1
npm1a	5.76451e-05	-0.403924	0.122	0.252	1
cbx3a	5.84703e-05	-1.64514	0.079	0.182	1
abcc12	5.85565e-05	1.0347	0.341	0.254	1
khdrbs1b	5.86115e-05	-1.74725	0.057	0.155	1
zgc:162608	5.97846e-05	1.0479	0.227	0.141	1
apobb.1	5.98951e-05	-1.52747	0.48	0.516	1
tmed7	6.00171e-05	-1.16154	0.131	0.249	1
pfn1	6.01217e-05	-1.51802	0.118	0.231	1
hepacam2	6.01744e-05	-5.1651	0.004	0.074	1
sec11a	6.2905e-05	-2.4547	0.022	0.103	1
pitpnbl	6.3186e-05	-1.06847	0.017	0.097	1
cant1b	6.36502e-05	-0.906735	0.096	0.208	1
aopep	6.37994e-05	-4.91093	0.009	0.08	1
ptpn3	6.41125e-05	1.63343	0.192	0.115	1
lgals3b	6.45831e-05	-2.24536	0.013	0.089	1
atp5meb	6.5042e-05	-0.470592	0.297	0.464	1
ca2	6.64602e-05	-4.63781	0.009	0.081	1
rad23b	6.85845e-05	-0.744175	0.096	0.208	1
taok3a	6.90749e-05	1.9893	0.074	0.029	1
naga	7.00569e-05	-1.64649	0.109	0.22	1
acsl5	7.1462e-05	-1.118	0.1	0.212	1
fabp3	7.31843e-05	-2.99237	0.039	0.125	1
ube2v1	7.42991e-05	-1.58584	0.048	0.141	1
copb2	7.49754e-05	-0.725545	0.087	0.198	1
dido1	7.62122e-05	-0.598151	0.114	0.238	1
brd3a	7.67582e-05	-0.780484	0.035	0.125	1
qkia	7.8033e-05	-1.97116	0.022	0.102	1
cavin2b	7.84007e-05	-3.87042	0.013	0.086	1
psmd14	7.95383e-05	-2.01871	0.022	0.102	1
palld	7.98954e-05	-4.40033	0.004	0.072	1
atp13a3	8.00857e-05	1.57126	0.166	0.094	1
pla2r1	8.01082e-05	3.06301	0.022	0.004	1
hsd17b7	8.01565e-05	-2.36951	0.009	0.08	1
ndufb9	8.17454e-05	-0.550727	0.118	0.244	1
micu1	8.4536e-05	-1.19244	0.083	0.188	1
si:ch211-250k18.6	8.46602e-05	1.73974	0.061	0.022	1
atox1	8.62693e-05	-0.51452	0.061	0.163	1
gcshb	8.65317e-05	-0.877556	0.031	0.116	1
anxa11a	8.75733e-05	-0.855204	0.153	0.278	1
zgc:162944	8.76062e-05	-0.989729	0.022	0.102	1
cnbpa	8.93564e-05	-0.79856	0.109	0.226	1
rnaseka	8.96641e-05	-1.26383	0.07	0.172	1
lrrfip2	9.0109e-05	-3.50182	0.004	0.071	1
cd36	9.0301e-05	-0.979555	0.175	0.292	1
psmb6	9.096e-05	-0.513253	0.074	0.179	1
prkcsh	9.14794e-05	-0.851437	0.057	0.153	1
snu13b	9.31612e-05	-1.16357	0.044	0.134	1
arrdc3a	9.39577e-05	-1.44746	0.07	0.168	1
macc1	9.40276e-05	-2.82659	0.026	0.106	1
pa2g4a	9.63683e-05	-1.50452	0.035	0.122	1
cnfn	9.74098e-05	-4.47779	0.031	0.111	1
rpl24	9.7661e-05	-0.334255	0.83	0.87	1
pdcd10a	9.79256e-05	-0.421177	0.157	0.287	1
gcnt7	9.81172e-05	-0.93454	0.048	0.141	1
pfn2l	9.91881e-05	-0.501459	0.135	0.259	1
meis1a	9.93242e-05	-1.69708	0.009	0.079	1
pbx4	9.95987e-05	-1.71022	0.044	0.132	1
rasgef1ba	9.98523e-05	-0.830963	0.066	0.168	1
si:ch211-207j7.2	0.000100011	-0.836609	0.118	0.232	1
ENSDARG00000071353	0.000101818	-0.605694	0.175	0.309	1
si:ch73-335l21.4	0.00010424	0.17313	0.721	0.618	1
sem1	0.000107453	-0.982092	0.109	0.223	1
arl1	0.000109009	-1.09655	0.039	0.126	1
parm1	0.000110111	-3.77183	0.004	0.07	1
sult6b1	0.000110668	-0.971899	0.1	0.212	1
amn	0.000112625	0.621675	0.074	0.029	1
tcnba	0.000113993	-4.32974	0.227	0.335	1
rnasekb	0.000115953	-6.5289	0	0.061	1
si:dkey-42i9.4	0.000116961	-0.359151	0.166	0.3	1
hp1bp3	0.000118465	-2.3926	0.026	0.104	1
sytl2b	0.000121775	-2.93126	0.009	0.077	1
foxd2	0.000122109	1.11426	0.109	0.051	1
jpt1b	0.000122202	-5.95849	0	0.061	1
prkab1b	0.000123572	-1.65824	0.031	0.113	1
spcs1	0.000123813	-1.12182	0.057	0.152	1
ywhaba	0.000124146	-0.48358	0.275	0.421	1
hoxb4a	0.000124693	2.60909	0.044	0.013	1
si:ch1073-165f9.2	0.000125787	-1.89435	0.017	0.092	1
ero1b	0.000125843	-1.01153	0.022	0.099	1
coa6	0.000126999	-0.837928	0.057	0.151	1
nmrk2	0.000127264	-0.979603	0.07	0.167	1
si:dkey-103j14.5	0.000127988	1.08025	0.175	0.1	1
junba	0.00013184	0.129483	0.716	0.643	1
glula	0.000132208	-6.86381	0	0.06	1
her15.2	0.000132208	-8.36194	0	0.06	1
pdcd11	0.000132855	-2.52116	0.009	0.076	1
ppp1cab	0.000134288	-1.04745	0.044	0.133	1
mrps36	0.000134939	-0.466263	0.031	0.112	1
deptor	0.00013787	1.12188	0.266	0.182	1
BX004816.2	0.000137872	3.4247	0.017	0.003	1
cdc42se2	0.000138355	3.27934	0.017	0.003	1
psmb4	0.000139406	-1.16724	0.044	0.131	1
zgc:123284	0.00013966	-4.70055	0.004	0.068	1
rps14	0.000139999	-0.300416	0.939	0.933	1
tox	0.000142245	-3.2762	0.013	0.082	1
asah2	0.000142273	-1.76944	0.017	0.09	1
idh2	0.000142575	-0.943768	0.096	0.202	1
flot1b	0.000143326	-1.96922	0.026	0.104	1
calm3b	0.000144901	-0.473992	0.179	0.311	1
sts	0.000146083	1.82741	0.079	0.033	1
slc25a55a	0.000147534	-0.423454	0.231	0.383	1
tspan3a	0.0001485	-2.63115	0.013	0.083	1
ulk2	0.000149186	0.987408	0.284	0.199	1
asph	0.000151318	-1.31195	0.061	0.153	1
vdac2	0.000151754	-0.499286	0.332	0.477	1
si:ch73-170d6.2	0.000152642	1.2804	0.21	0.133	1
dhcr7	0.000153863	-0.732964	0.105	0.215	1
pgrmc1	0.000154614	-0.221998	0.1	0.213	1
lsm6	0.000154978	-1.65492	0.026	0.105	1
smarca4a	0.000155182	-1.51523	0.048	0.135	1
zc3h15	0.000155318	-0.984163	0.074	0.173	1
ndfip1l	0.000157646	-0.717176	0.013	0.084	1
slc35b4	0.000157779	-0.664461	0.017	0.091	1
id3	0.000158322	-1.24914	0.052	0.143	1
cox6a1	0.000158888	-0.396879	0.358	0.507	1
aldh3a1	0.000159649	1.67619	0.1	0.047	1
si:ch211-191j22.3	0.000161965	-1.313	0.026	0.105	1
atp6v1e1b	0.000162328	-1.02832	0.092	0.195	1
alox12	0.000163044	-5.67261	0	0.059	1
nucks1b	0.000163696	-2.46922	0.009	0.075	1
si:dkey-246g23.4	0.000165544	2.19592	0.074	0.03	1
micos10	0.000165809	-0.733007	0.061	0.155	1
gata6	0.000168507	-0.449648	0.1	0.215	1
arpc4	0.000170805	-3.22037	0.017	0.088	1
tgif1	0.000172804	-0.957603	0.044	0.129	1
BX548011.2	0.000174631	0.255242	0.729	0.669	1
hsp70.3	0.000175018	-0.762646	0.769	0.823	1
sult1st4	0.000179995	2.08997	0.048	0.016	1
stip1	0.000181317	-0.685024	0.183	0.313	1
PLEKHH3	0.00018174	-1.97594	0.026	0.102	1
UBB	0.000182536	-0.521036	0.742	0.82	1
ctdspla	0.000182744	-4.07534	0.004	0.066	1
si:dkey-11o18.5	0.000184707	2.30356	0.083	0.036	1
rbp2a	0.000185028	-0.906551	0.306	0.413	1
uqcrh	0.000185319	-0.326897	0.301	0.445	1
psmb3	0.000188196	-1.25239	0.044	0.129	1
psma3	0.000190765	-0.45541	0.035	0.118	1
hsd17b12a	0.00019372	-1.70765	0.039	0.121	1
lasp1	0.000194034	-0.904028	0.127	0.239	1
med21	0.000195822	-5.29441	0	0.057	1
gpm6aa	0.000195822	-7.68814	0	0.057	1
krtcap2	0.000196366	-0.315878	0.092	0.196	1
rpl35a	0.000197836	-0.413546	0.834	0.879	1
actr1	0.000198461	-1.42087	0.031	0.109	1
zfpm1	0.000200337	-3.6171	0.004	0.065	1
lama3	0.000200551	0.892198	0.332	0.249	1
snrpb	0.000201673	-0.550367	0.14	0.257	1
inavab	0.000202291	0.655419	0.432	0.356	1
hsd11b1lb	0.000203556	2.92063	0.022	0.004	1
cldnb	0.000204921	-1.33208	0.349	0.438	1
pfdn6	0.000206936	-2.77725	0.013	0.08	1
prmt1	0.000212773	-1.11192	0.039	0.122	1
tomm20b	0.00021317	-0.315307	0.166	0.294	1
hdac1	0.000213425	-1.03434	0.048	0.134	1
atrx	0.000214592	-0.859686	0.096	0.198	1
tcf7l2	0.000215916	0.737304	0.406	0.336	1
tuba8l	0.000216072	-0.550585	0.21	0.339	1
arhgap42a	0.000217015	-1.39972	0.035	0.115	1
tmcc1b	0.000217409	-5.3053	0	0.057	1
arpc3	0.000219966	-0.988487	0.087	0.188	1
eif3g	0.000220098	-0.597503	0.166	0.286	1
acsf2	0.000223411	1.0694	0.201	0.124	1
kdm1a	0.000225535	-0.67677	0.109	0.214	1
tmed2	0.000226116	-0.565033	0.066	0.16	1
pank1b	0.0002281	-0.679193	0.066	0.16	1
prdm1a	0.000231459	-3.50511	0.013	0.079	1
anxa5b	0.000231728	-3.89631	0.004	0.064	1
lsm4	0.000233834	-0.913954	0.035	0.114	1
ssr2	0.000236289	-0.423957	0.157	0.285	1
psmb1	0.000238615	-1.04359	0.061	0.15	1
mknk2a	0.000239896	-0.697994	0.131	0.244	1
ndufs4	0.000241874	-1.03242	0.048	0.134	1
bahcc1b	0.000243679	-1.87103	0.044	0.125	1
ier5l	0.000247745	-5.83554	0	0.056	1
anp32b	0.000248594	-3.05518	0.009	0.072	1
rbm28	0.000252083	-1.32935	0.035	0.113	1
cct6a	0.000254178	-0.218724	0.144	0.263	1
trim16	0.000254298	0.659476	0.279	0.186	1
snrpd3l	0.000255175	-2.4819	0.009	0.071	1
kmt5c	0.000256186	-2.59888	0.017	0.085	1
psmb2	0.000257276	-1.05127	0.044	0.126	1
flot2a	0.00025939	-0.73842	0.048	0.134	1
gamt	0.000259778	-0.7837	0.236	0.357	1
tfe3a	0.000260492	-0.752864	0.1	0.204	1
nars1	0.000261238	-1.83147	0.031	0.106	1
ube2e3	0.000261895	-1.0261	0.066	0.157	1
cnih1	0.000263619	-2.0438	0.017	0.085	1
mych	0.000263864	-0.668166	0.105	0.211	1
jupa	0.000265643	0.596143	0.541	0.489	1
bmp16	0.000268764	-4.13232	0.004	0.063	1
tmpob	0.000275013	-5.54285	0	0.055	1
cct7	0.000276994	-0.775626	0.14	0.254	1
copa	0.000277522	-1.06878	0.052	0.139	1
csrnp1b	0.00028591	0.962424	0.306	0.228	1
cd44a	0.000288336	1.00546	0.179	0.106	1
slc38a2	0.000288387	-1.09237	0.227	0.334	1
ppib	0.000288646	-0.364243	0.249	0.401	1
egr3	0.000290901	0.823011	0.288	0.205	1
cdkn1a	0.000292953	-1.73276	0.013	0.078	1
eprs1	0.000294722	-1.96074	0.004	0.063	1
sumo2b	0.000295381	-0.842544	0.114	0.217	1
akap1b	0.000295869	-2.73807	0.009	0.07	1
pdgfba	0.000296133	1.51911	0.218	0.143	1
cyp3a65	0.000297791	0.30888	0.76	0.699	1
n4bp1	0.000304689	1.17571	0.262	0.185	1
sec61b	0.000306346	-0.303614	0.201	0.328	1
phf20b	0.000306411	-1.59329	0.039	0.118	1
sdha	0.000307388	-0.55504	0.166	0.284	1
gdf6a	0.000308819	2.42799	0.035	0.01	1
ssr3	0.00031137	-0.566624	0.183	0.306	1
pmp22a	0.000313328	-7.2958	0	0.054	1
hnrnpa1a	0.000313412	-0.947907	0.052	0.139	1
vdrb	0.000313481	0.624264	0.563	0.54	1
ccm2	0.0003135	2.37478	0.031	0.008	1
tent5bb	0.000314364	-2.46165	0.013	0.077	1
dacha	0.000317231	-3.0193	0.013	0.077	1
mfsd4aa	0.000317684	-2.48507	0.004	0.062	1
spcs3	0.00031913	-1.11199	0.031	0.105	1
psma2	0.000320722	-1.40526	0.039	0.118	1
apoa1b	0.000321996	-1.69183	0.074	0.166	1
rnf44	0.000322713	-1.53994	0.022	0.092	1
polr2d	0.000322838	-2.77147	0.013	0.077	1
hoxa9a	0.000323532	1.88613	0.044	0.014	1
cdc42l	0.000325463	-0.498107	0.205	0.328	1
paqr5b	0.000328157	-3.77657	0.009	0.069	1
cmip	0.000329148	-1.88338	0.039	0.116	1
laptm4b	0.000330099	-6.27282	0	0.053	1
faua	0.000330739	-0.525595	0.729	0.832	1
cnn3a	0.000335559	-1.04641	0.087	0.183	1
mknk1	0.000338645	-1.40238	0.048	0.13	1
srsf7a	0.00034025	-0.709875	0.07	0.162	1
atp6v0ca	0.000340774	-0.529106	0.332	0.485	1
rtn1a	0.000341131	-5.09711	0.004	0.061	1
psma4	0.000343027	-1.02023	0.061	0.15	1
stap2b	0.000343099	-0.913872	0.061	0.15	1
cebpa	0.000343623	-0.127482	0.1	0.207	1
tram1	0.000345983	-0.845275	0.087	0.183	1
si:ch211-113d11.6	0.000347695	-3.63966	0.009	0.068	1
rps26l	0.000349332	-0.355784	0.86	0.883	1
tgfbr2b	0.000356688	-1.13347	0.013	0.077	1
hspb1	0.000356944	-7.59475	0	0.053	1
hiat1b	0.00035888	-1.67321	0.035	0.11	1
ostc	0.000359499	-1.00977	0.026	0.097	1
kalrnb	0.000359522	0.655473	0.402	0.326	1
hsbp1b	0.000360214	-0.722981	0.031	0.105	1
pafah1b1a	0.000361731	-1.21383	0.031	0.104	1
snrpd2	0.000362186	-1.2667	0.057	0.14	1
tfg	0.000365704	-0.613525	0.07	0.162	1
s100u	0.000366116	-1.18293	0.044	0.123	1
hsph1	0.000366367	-6.91315	0	0.053	1
aqp7	0.000367372	-2.98744	0.009	0.068	1
copz1	0.000368372	-0.361073	0.057	0.145	1
lsm12b	0.000370951	-0.56483	0.127	0.241	1
tomm7	0.000370995	-0.427997	0.17	0.296	1
nuak1b	0.000371099	0.984131	0.297	0.216	1
NDUFB1	0.000371316	-1.20678	0.066	0.154	1
magoh	0.00037299	-1.75316	0.031	0.103	1
vdac1	0.000379452	-4.06823	0.004	0.061	1
sc5d	0.000381326	-1.28237	0.022	0.091	1
lrrc59	0.000386897	-1.71129	0.022	0.09	1
hsbp1a	0.000389245	-4.03061	0.009	0.068	1
srp9	0.000391182	-3.4446	0.009	0.068	1
alp3	0.000396143	-4.98805	0	0.052	1
gsk3ba	0.000397816	-0.81353	0.07	0.162	1
nr1d2a	0.000403806	-0.478874	0.127	0.238	1
sdhc	0.000407998	-0.531439	0.105	0.208	1
sytl4	0.000415683	-3.50592	0.017	0.081	1
macroh2a2	0.000422249	-1.72427	0.035	0.108	1
smc3	0.000423423	-2.17837	0.026	0.095	1
cpt1b	0.000428271	-4.11924	0.004	0.06	1
si:ch211-162e15.3	0.00043063	-0.665511	0.061	0.15	1
ndufb11	0.00043165	-3.04918	0.013	0.074	1
fitm2	0.000432787	-2.36965	0.017	0.082	1
kctd5a	0.000432984	-0.915769	0.07	0.158	1
btg3	0.000434039	-4.17931	0.004	0.059	1
ptbp1b	0.000437626	-1.31192	0.031	0.103	1
cox17	0.000439089	-0.365496	0.21	0.341	1
mdkb	0.000439621	-7.11677	0	0.051	1
sytl5	0.000439705	-3.67227	0.009	0.067	1
fer1l4	0.000441386	-1.56943	0.022	0.089	1
acot19	0.000442709	-0.633139	0.271	0.4	1
retsat	0.000443668	1.1365	0.249	0.175	1
tp53bp2b	0.000444044	-2.99404	0.009	0.067	1
si:ch211-226m16.2	0.000448532	-2.64811	0.017	0.081	1
crybg1a	0.000451868	1.02563	0.245	0.171	1
plpp3	0.000454166	-6.09744	0.004	0.059	1
enpp7.1	0.000455789	-1.3083	0.044	0.121	1
appb	0.000460026	-3.88988	0.004	0.059	1
wls	0.000460435	-1.26098	0.039	0.115	1
acsl1b	0.000462242	-0.709181	0.131	0.234	1
smad2	0.000464762	-0.814138	0.052	0.135	1
metap2b	0.000466955	-0.365241	0.157	0.272	1
si:ch211-284d12.3	0.000467194	-3.61031	0.013	0.073	1
psma6b	0.00046841	-0.693079	0.044	0.123	1
myzap	0.000472864	-1.28154	0.044	0.121	1
ctsz	0.000476242	-1.02828	0.035	0.109	1
prlrb	0.000477846	2.24403	0.035	0.01	1
MYADM	0.000481449	2.42527	0.026	0.006	1
rps7	0.000481851	-0.449536	0.812	0.858	1
tktb	0.000482431	-1.11808	0.066	0.151	1
a1cf	0.000483443	-0.831119	0.066	0.153	1
rpl28	0.000485341	-0.349207	0.847	0.89	1
clic1	0.000485602	-2.50286	0.017	0.081	1
ehmt1b	0.000488988	-2.00485	0.017	0.081	1
krt91	0.000489548	-0.113278	0.306	0.202	1
plscr3a	0.000493333	1.31438	0.227	0.159	1
fam92a1	0.000500701	-6.09851	0	0.05	1
oser1	0.000503918	-0.638713	0.096	0.195	1
ap1s1	0.000505567	-1.90709	0.009	0.066	1
tmem51a	0.000506006	-3.32795	0.009	0.066	1
ccn1	0.000506681	-3.25612	0.013	0.073	1
zgc:112148	0.000506847	-3.24065	0.004	0.059	1
znf593	0.000511143	-2.98881	0.004	0.059	1
cox6b1	0.000512659	-0.454774	0.135	0.246	1
grn2	0.000514197	1.55614	0.061	0.024	1
pdlim1	0.000514652	0.524707	0.515	0.452	1
c6ast4	0.00051542	2.15305	0.031	0.008	1
rpl7l1	0.000518784	-1.41703	0.039	0.113	1
slc38a5b	0.000523304	-2.02573	0.009	0.067	1
tomm6	0.000523827	-0.900842	0.048	0.128	1
hnrnph1l	0.00052409	-0.533013	0.135	0.244	1
idh1	0.000524805	0.697843	0.485	0.416	1
tpmt.1	0.000526128	-1.2236	0.052	0.133	1
rpl18a	0.000527936	-0.507148	0.611	0.73	1
ndufa12	0.000531918	-0.661208	0.083	0.176	1
rac2	0.000534558	-1.19526	0.044	0.12	1
wscd2	0.000534821	-3.19115	0.004	0.058	1
mvda	0.000542444	-4.38338	0.004	0.058	1
ilf3b	0.000544437	-0.609453	0.109	0.211	1
rpl9	0.000548144	-0.284706	0.856	0.872	1
cldn15a	0.000549966	0.716181	0.371	0.292	1
hexim1	0.000553718	-0.862231	0.074	0.163	1
cops9	0.000560041	-1.1508	0.083	0.171	1
ppp2r1ba	0.000561448	-1.36087	0.031	0.101	1
rpl31	0.000562401	-0.340251	0.878	0.888	1
cib1	0.000565761	-0.246966	0.122	0.234	1
hsd11b1la	0.000566386	-1.11552	0.031	0.102	1
rps11	0.000566604	-0.539457	0.638	0.739	1
ywhabb	0.000567372	-0.118196	0.188	0.319	1
sox4a	0.000570219	-6.42558	0	0.049	1
cbx5	0.000571091	-1.80334	0.022	0.087	1
ifi30	0.000574258	-2.32707	0.039	0.111	1
ddx27	0.000577797	-1.36371	0.022	0.087	1
man2b1	0.000578735	-2.74247	0.017	0.079	1
si:ch211-153b23.5	0.000581763	-3.40636	0.013	0.072	1
pak2a	0.000585235	-4.94982	0	0.049	1
fosl1a	0.00059211	0.327407	0.659	0.609	1
rasal2	0.000595086	-2.15361	0.031	0.099	1
hopx	0.000600357	-1.05957	0.061	0.142	1
aqp8a.2	0.000604703	-0.633188	0.162	0.269	1
ENSDARG00000035679	0.00060673	-0.420961	0.035	0.109	1
galnt7	0.000607566	-0.76312	0.1	0.196	1
chkb	0.000608407	-1.85517	0.017	0.08	1
mst1ra	0.000610345	1.19574	0.288	0.22	1
mrps30	0.000616459	-4.91267	0	0.049	1
foxa1	0.000617177	-1.27867	0.048	0.124	1
socs3b	0.000617391	-4.93513	0.004	0.057	1
nfyba	0.000618912	-1.33785	0.017	0.08	1
noctb	0.000619364	3.37901	0.026	0.007	1
scarb1	0.000620062	-0.671228	0.105	0.201	1
ndufa4	0.000621933	-1.82936	0.017	0.08	1
ccdc47	0.000631311	-1.84646	0.026	0.093	1
nsdhl	0.000634157	-1.52784	0.052	0.129	1
mphosph8	0.000640642	-0.61843	0.127	0.231	1
rpl23	0.00064252	-0.41472	0.878	0.894	1
pafah1b1b	0.000643193	-2.63555	0.013	0.072	1
rab5aa	0.000644922	-0.632253	0.096	0.192	1
fam50a	0.000653828	-1.2997	0.031	0.099	1
reep5	0.000653941	-1.015	0.052	0.132	1
rpz2	0.000655266	-0.594797	0.044	0.119	1
gucy2c	0.000656639	0.958072	0.192	0.122	1
nudc	0.00065747	-1.14909	0.035	0.107	1
ppp1r10	0.000657969	-0.519809	0.14	0.248	1
HECTD4	0.000663186	1.50975	0.148	0.089	1
aoc1	0.000665613	0.607174	0.367	0.278	1
mrps6	0.000666927	-2.40517	0.009	0.064	1
arhgdia	0.000668925	-0.802568	0.131	0.233	1
ptges3a	0.000672868	-0.573317	0.083	0.174	1
aifm2	0.00067594	-1.73426	0.044	0.116	1
sumo3a	0.000679882	-1.23033	0.039	0.111	1
GGH	0.000683968	-5.37339	0	0.048	1
si:ch1073-13h15.3	0.000686974	-2.51443	0.009	0.064	1
pum3	0.000687516	-2.27479	0.009	0.064	1
si:ch1073-314i13.4	0.00068956	-1.37697	0.048	0.123	1
cpe	0.000695687	-4.47747	0.004	0.056	1
dhx58	0.000697124	2.71105	0.035	0.011	1
si:dkey-112e7.2	0.000697228	-0.707381	0.066	0.149	1
rps27l	0.000699085	-0.518559	0.166	0.282	1
eif3jb	0.000699669	-0.221372	0.118	0.219	1
zmp:0000000606	0.000700212	4.09836	0.013	0.002	1
snrpg	0.000703971	-1.64549	0.057	0.133	1
tbl1xr1a	0.000704062	-1.54576	0.022	0.086	1
fbp1a	0.000709835	-1.55734	0.039	0.111	1
slc6a19b	0.000710385	0.744025	0.223	0.147	1
aimp1a	0.000712633	-0.575779	0.044	0.118	1
espn	0.000717042	-4.14052	0.004	0.056	1
slc25a36a	0.00073388	-1.95026	0.026	0.091	1
fam168a	0.000739388	-5.66553	0	0.048	1
rhocb	0.00074686	-1.05584	0.044	0.118	1
serf2	0.00075061	-0.504775	0.188	0.305	1
ccnl1a	0.000753572	-0.707166	0.236	0.356	1
smc1al	0.000759745	-0.324943	0.079	0.167	1
sesn1	0.000761726	-0.786101	0.153	0.259	1
slc11a2	0.000764085	-1.48692	0.017	0.078	1
cadps2	0.000771763	-1.27608	0.048	0.123	1
ufm1	0.000774637	-2.06573	0.017	0.078	1
myh9a	0.000776765	0.987219	0.179	0.111	1
slc37a2	0.000779181	-1.43801	0.052	0.128	1
tpm1	0.000779218	-2.51277	0.022	0.084	1
cpne1	0.000782299	-1.19915	0.057	0.136	1
sf3b6	0.000784196	-0.751938	0.092	0.183	1
lta4h	0.000785814	-0.646641	0.048	0.123	1
crebrf	0.000788606	-1.41574	0.044	0.117	1
metrnla	0.000790033	-3.01174	0.004	0.055	1
slc5a1	0.000790244	-0.603613	0.118	0.214	1
hspa5	0.000793881	0.219048	0.769	0.736	1
dldh	0.00079418	-0.535526	0.096	0.188	1
mt-cyb	0.000795753	0.177107	0.996	0.995	1
abhd17b	0.00079836	-0.911799	0.061	0.141	1
abhd4	0.000799505	-0.562485	0.148	0.256	1
aqp10a	0.000820298	-4.95502	0	0.047	1
aldocb	0.000820298	-6.29729	0	0.047	1
sox11a	0.000827981	-4.74907	0.004	0.055	1
cacybp	0.000830478	-0.678093	0.074	0.162	1
itga6l	0.000831661	1.20025	0.183	0.119	1
sf3a2	0.000839797	-0.434811	0.057	0.137	1
LO018188.1	0.000841868	-7.03914	0	0.047	1
gale	0.000842919	-0.939977	0.035	0.104	1
sat1a.1	0.000843675	0.28156	0.694	0.619	1
fzr1a	0.000849915	-1.57153	0.026	0.091	1
kdm6bb	0.000855287	-2.34532	0.009	0.063	1
sec23b	0.000855659	-0.770599	0.105	0.198	1
pik3r1	0.000858491	-0.735873	0.092	0.183	1
pfkfb4b	0.000863345	-1.31191	0.022	0.083	1
hmgn3	0.000864003	-5.50522	0	0.046	1
ubap2a	0.000865712	-0.856379	0.044	0.116	1
iqgap2	0.000870088	0.867	0.249	0.178	1
polr2eb	0.000870683	-1.08389	0.017	0.077	1
tjp1a	0.000874713	-0.608257	0.092	0.185	1
mrpl20	0.000875761	-0.68283	0.061	0.141	1
mdh2	0.000880616	-0.429916	0.24	0.358	1
psma5	0.000893999	-1.6257	0.022	0.083	1
bud31	0.000902496	-0.460835	0.052	0.13	1
eif5b	0.000905094	-0.32762	0.153	0.266	1
igf2bp2b	0.000907929	-0.808143	0.017	0.078	1
mcm2	0.000910028	-5.00087	0	0.046	1
otop2	0.000916108	0.824222	0.092	0.044	1
rbm14a	0.000920136	-2.36321	0.017	0.076	1
snrpf	0.000920788	-0.757582	0.127	0.228	1
hcfc1a	0.000922904	-1.72207	0.013	0.069	1
zgc:162472	0.000937994	-3.30342	0.004	0.054	1
sec63	0.000938029	-1.23375	0.035	0.103	1
pak4	0.000939625	-1.65973	0.013	0.069	1
arfip1	0.000944963	-1.16922	0.013	0.07	1
rassf1	0.000946236	-4.6834	0.004	0.053	1
rps26	0.00094912	-0.507862	0.655	0.739	1
gpd1c	0.000950743	-0.508677	0.131	0.236	1
rsl24d1	0.000961558	-0.584262	0.384	0.503	1
ndufb8	0.000965393	-0.406959	0.183	0.299	1
tomm40l	0.000977599	-2.25601	0.009	0.062	1
ak1	0.000980865	-1.38997	0.026	0.089	1
ssuh2rs1	0.000990555	-0.973993	0.092	0.176	1
eml2	0.000992506	-3.75706	0.004	0.053	1
fh	0.000992872	-0.608806	0.044	0.115	1
wu:fb18f06	0.000997049	0.319896	0.611	0.542	1
ctbp1	0.000999959	-0.987815	0.022	0.083	1
emc4	0.00100516	-1.15237	0.052	0.128	1
dnajc1	0.00101272	-3.86203	0.004	0.053	1
trmt112	0.001026	-4.79897	0.004	0.053	1
si:ch211-288g17.3	0.00102696	-1.79048	0.044	0.113	1
rap1b	0.00102861	-0.316754	0.105	0.199	1
rab2a	0.0010324	-0.600099	0.188	0.3	1
sat1a.2	0.00104401	-0.429892	0.38	0.508	1
ENSDARG00000093125	0.00104668	-2.474	0.013	0.068	1
elocb	0.00104948	-1.23734	0.048	0.121	1
kdelr2a	0.0010517	-0.829058	0.1	0.19	1
sptbn5	0.00105511	0.698684	0.245	0.17	1
tox3	0.00106329	-5.18584	0	0.045	1
CT583728.24	0.00106594	1.33743	0.052	0.02	1
snx12	0.00106748	-1.52347	0.031	0.094	1
mgat1a	0.0010701	-1.37506	0.022	0.082	1
rpz5	0.00107015	-2.42792	0.004	0.053	1
si:dkey-28b4.7	0.00107137	-0.756882	0.057	0.135	1
si:ch211-137a8.4	0.00107594	-3.06865	0.004	0.053	1
ncbp2	0.00107827	-3.52537	0.004	0.053	1
roraa	0.00108333	-2.70314	0.009	0.061	1
magixa	0.00108361	1.79988	0.087	0.043	1
polr1d	0.00109123	-4.75419	0	0.045	1
rnps1	0.00109204	-1.03663	0.039	0.108	1
elovl1a	0.00109617	-1.0287	0.079	0.16	1
adgrg4b	0.00109865	-2.19884	0.017	0.074	1
acin1a	0.00111019	0.447779	0.559	0.523	1
eif1ad	0.00111024	-0.40704	0.031	0.097	1
rps27.2	0.00111174	-0.371692	0.555	0.658	1
ccnd1	0.00112293	-1.53937	0.017	0.075	1
pdha1a	0.00112455	-1.39706	0.022	0.082	1
clstn1	0.00112579	-1.57713	0.035	0.102	1
atp5po	0.00113683	-0.323072	0.188	0.309	1
usp10	0.00113914	-0.462716	0.092	0.18	1
tomm20a.1	0.00114381	-0.87517	0.048	0.121	1
znf865	0.0011468	-1.76706	0.022	0.082	1
chmp2a	0.00115769	-0.653652	0.205	0.314	1
abca1a	0.00116081	-1.90015	0.031	0.094	1
ube2l3a	0.00116382	-0.896346	0.048	0.121	1
rab1ab	0.00117115	-0.46665	0.192	0.312	1
bms1	0.00117308	-2.42046	0.013	0.067	1
eif3f	0.00117496	-0.3886	0.271	0.399	1
aacs	0.0011795	-5.33465	0	0.044	1
znf292a	0.0011795	-5.4019	0	0.044	1
rrbp1b	0.0011795	-5.20124	0	0.044	1
pkma	0.00118179	-0.48262	0.122	0.221	1
cox5aa	0.00118397	-0.327948	0.262	0.395	1
trpm4a	0.00119604	0.631155	0.323	0.247	1
klf2a	0.0012031	-4.36827	0.004	0.052	1
mfap1	0.00120607	-1.54802	0.022	0.081	1
ssrp1a	0.00121049	-4.83981	0	0.044	1
BX572619.1	0.00121425	-2.30955	0.004	0.052	1
chordc1a	0.00121496	-1.45181	0.035	0.101	1
ciarta	0.00121605	-1.51062	0.031	0.094	1
ptcd3	0.00121903	-1.47849	0.013	0.068	1
atp6v1e1a	0.00121956	-1.42298	0.031	0.094	1
rabac1	0.0012219	-1.2225	0.017	0.075	1
tmem14cb	0.00122296	2.55028	0.031	0.009	1
hcfc1b	0.00123779	-1.7423	0.026	0.087	1
ddit3	0.00124191	0.369478	0.69	0.694	1
atp6v0cb	0.00124228	-6.5236	0	0.044	1
cst14a.2	0.00124265	-0.809463	0.118	0.21	1
si:ch211-71m22.3	0.00124912	3.0247	0.022	0.005	1
tmem14ca	0.00124925	-0.728292	0.044	0.112	1
cox4i1	0.00124927	-0.278701	0.38	0.525	1
CDPF1	0.00125421	-0.838339	0.057	0.133	1
slc9a6a	0.00126584	1.23471	0.166	0.106	1
ubb	0.00127694	-0.373694	0.747	0.826	1
ctr9	0.00127787	-1.81146	0.026	0.087	1
ptgs2b	0.00127817	0.719891	0.166	0.103	1
tcf25	0.00127946	-0.704468	0.083	0.168	1
st13	0.0012806	-0.723222	0.07	0.149	1
gadd45ba	0.00128528	0.26081	0.598	0.545	1
hars	0.00128914	-3.42049	0.004	0.052	1
cope	0.00129055	-0.755788	0.066	0.144	1
ISCU	0.00129427	-1.25498	0.039	0.106	1
frmd4ba	0.00129561	-0.681648	0.162	0.261	1
u2af1	0.00130261	-0.74488	0.035	0.101	1
lztfl1	0.00131226	-2.61494	0.009	0.059	1
gne	0.00132144	-1.5895	0.017	0.073	1
myo9aa	0.00132804	-3.59457	0.004	0.051	1
zgc:92380	0.00134275	-6.08948	0	0.043	1
perp	0.00134654	0.482809	0.402	0.326	1
rnf111	0.00135166	-0.597448	0.057	0.133	1
pcsk5a	0.00135202	2.28447	0.013	0.002	1
rab11al	0.0013576	-1.03265	0.057	0.13	1
mycbp	0.001366	-0.543547	0.083	0.165	1
hccsb	0.00136654	-1.03995	0.013	0.067	1
otud5b	0.00137611	-0.736058	0.044	0.114	1
si:ch73-248e21.1	0.00137725	-1.23649	0.017	0.074	1
si:dkey-192g7.3	0.00137801	-4.73206	0	0.043	1
tmem131l	0.00137853	-1.64376	0.031	0.093	1
sucla2	0.00138976	-0.596745	0.013	0.067	1
phc2a	0.00139805	-2.0421	0.009	0.059	1
mta2	0.00141284	-1.07422	0.035	0.1	1
FO704772.3	0.00141371	0.337998	0.572	0.543	1
CABZ01068358.1	0.00141419	-5.1472	0	0.043	1
serpine1	0.00141419	-6.57602	0	0.043	1
bcl2a	0.00141419	-5.10002	0	0.043	1
si:ch211-214c7.4	0.00141419	-5.12064	0	0.043	1
sphk2	0.0014183	-0.823872	0.052	0.125	1
zgc:175088	0.00142576	-3.05853	0.004	0.051	1
nuak2	0.00142661	-3.73676	0.004	0.051	1
etv5b	0.00142744	-0.897327	0.087	0.171	1
nop10	0.00142833	-0.582594	0.087	0.174	1
banf1	0.00142943	-0.955318	0.031	0.093	1
spartb	0.00143069	-0.993186	0.074	0.154	1
jpt2	0.00143088	-0.586167	0.074	0.156	1
CABZ01020840.1	0.00143634	-0.629915	0.197	0.303	1
klf3	0.00143947	0.45965	0.493	0.43	1
gpm6ab	0.00145132	-6.8945	0	0.043	1
slc23a1	0.00145674	-2.20052	0.004	0.051	1
tinagl1	0.0014573	-0.694557	0.079	0.161	1
phip	0.0014603	-2.87949	0.009	0.058	1
enc1	0.00146174	-3.15993	0.004	0.051	1
zgc:110339	0.00146744	-0.790938	0.131	0.225	1
atp2a3	0.00148173	-3.56009	0.013	0.065	1
alpi.2	0.00148849	-0.939985	0.052	0.123	1
sult1st2	0.00149615	-0.78606	0.057	0.129	1
vps29	0.0015064	-0.90139	0.044	0.113	1
tomm5	0.00150863	-0.616184	0.105	0.193	1
neurl1aa	0.0015123	-2.21296	0.022	0.078	1
slc25a5	0.00151865	-0.207467	0.891	0.93	1
net1	0.00152577	0.831354	0.336	0.26	1
fgfr3	0.00152853	-5.95586	0	0.042	1
smarce1	0.0015376	-0.882195	0.057	0.13	1
cct5	0.0015454	-0.856357	0.122	0.212	1
col5a1	0.0015487	-5.03618	0.004	0.05	1
C7H16orf87	0.00155393	-2.12071	0.009	0.058	1
zgc:91910	0.00155567	-1.04231	0.022	0.079	1
copz2	0.00156515	-2.37143	0.022	0.078	1
arid4a	0.00156921	-0.700469	0.087	0.171	1
etnppl	0.00157179	-0.372346	0.07	0.15	1
snx18a	0.00158002	-1.10669	0.039	0.105	1
ptprfb	0.00158381	0.892263	0.336	0.277	1
mrpl32	0.00158397	-1.5904	0.035	0.098	1
skia	0.00159174	-1.17248	0.052	0.122	1
ndufab1b	0.00159226	-0.36398	0.07	0.149	1
ralgapa2	0.00160172	0.831004	0.376	0.318	1
tnrc6b	0.00160982	-0.540583	0.057	0.131	1
eps8l1b	0.00161595	-1.92384	0.022	0.078	1
si:dkey-102m7.3	0.00162474	-1.10378	0.048	0.117	1
adh5	0.00163194	-0.308655	0.166	0.269	1
rpl22	0.00163537	-0.444122	0.659	0.756	1
bzw1a	0.00163891	-0.481277	0.127	0.222	1
esrp1	0.0016401	-1.00205	0.057	0.129	1
mrpl11	0.00166766	-0.785069	0.039	0.106	1
snrpc	0.00166916	-1.96828	0.013	0.065	1
rcc2	0.00166962	-1.68871	0.009	0.058	1
map2k6	0.00167305	-0.758454	0.026	0.086	1
sar1b	0.00167609	-0.167944	0.135	0.236	1
rpl18	0.00167793	-0.452572	0.699	0.787	1
zc3h4	0.00168566	-1.4777	0.022	0.079	1
sdf4	0.00168799	-0.93479	0.061	0.136	1
fa2h	0.00168959	0.327231	0.668	0.621	1
rplp1	0.00169236	-0.275566	0.983	0.975	1
apoa4b.2	0.00169494	-1.02053	0.122	0.209	1
celf3a	0.00169547	-5.31551	0	0.041	1
syt1a	0.00169547	-6.11473	0	0.041	1
hikeshi	0.00170214	-0.542092	0.039	0.106	1
nr3c1	0.00170349	-1.04846	0.074	0.153	1
CU655961.1	0.00172468	1.41191	0.022	0.005	1
rpl35	0.00172624	-0.536775	0.725	0.795	1
pcdh2g28	0.00173114	-2.79584	0.009	0.057	1
vmp1	0.00173583	-0.490443	0.013	0.065	1
rpf1	0.00173678	-1.37191	0.039	0.104	1
cry3a	0.00174582	0.657954	0.489	0.445	1
mindy1	0.00174817	-2.36568	0.017	0.071	1
uba1	0.0017513	-0.331634	0.14	0.241	1
sh3d21	0.00175324	-1.21765	0.022	0.078	1
pfdn2	0.0017572	-0.639198	0.013	0.065	1
cox8b	0.00176054	-0.23295	0.21	0.324	1
SAMD9	0.00177616	1.46576	0.022	0.005	1
ctps1a	0.00178565	-4.79234	0	0.041	1
lpin2	0.00178789	0.954337	0.31	0.244	1
ppip5k1b	0.00182061	-1.22534	0.022	0.079	1
mid1ip1b	0.00182859	-0.487051	0.183	0.284	1
nqo1	0.00183167	-0.701261	0.061	0.134	1
boc	0.00183253	-6.15863	0	0.041	1
coa3a	0.00183403	-0.280296	0.122	0.216	1
capn2b	0.00184079	-3.06193	0.009	0.056	1
ddost	0.00184194	-0.447541	0.066	0.142	1
epb41a	0.00184765	-3.23726	0.009	0.056	1
fam107b	0.0018487	-0.926955	0.052	0.123	1
si:ch211-158d24.4	0.00185341	2.23195	0.031	0.009	1
lsm3	0.00186214	-1.0455	0.022	0.078	1
shroom3	0.0018707	-0.967962	0.031	0.092	1
filip1a	0.001876	-2.67455	0.009	0.056	1
flad1	0.00187896	-1.14849	0.009	0.057	1
tmem35	0.00188063	-5.76547	0	0.041	1
col1a2	0.00188499	-6.59346	0.004	0.048	1
zgc:153896	0.00188513	-3.07721	0.009	0.056	1
glod5	0.00189425	-1.05917	0.022	0.078	1
tenm3	0.00189917	-4.2181	0.009	0.056	1
ddx23	0.00189978	-0.776821	0.066	0.139	1
dab1a	0.00190414	1.57814	0.092	0.048	1
selenok	0.00190512	-0.578597	0.057	0.128	1
cnp	0.00191262	-3.38889	0.004	0.049	1
dspa	0.00192204	0.683796	0.476	0.426	1
ndufa10	0.00192216	-0.262737	0.057	0.131	1
zfhx4	0.00193011	-3.66102	0.009	0.056	1
mrpl52	0.00194284	-1.9184	0.022	0.077	1
COX7A2	0.00194329	-0.561545	0.07	0.146	1
aip	0.00194876	-0.616443	0.031	0.091	1
fgfr1a	0.00195729	-2.38324	0.017	0.07	1
nucb2b	0.00196213	-1.11297	0.048	0.116	1
C9H2orf76	0.00198065	-4.88176	0	0.04	1
pbx1a	0.00198065	-5.99361	0	0.04	1
ccdc187	0.00198259	-0.900663	0.031	0.091	1
klf6a	0.00199531	-0.377549	0.59	0.706	1
pim3	0.00199703	-3.04287	0.004	0.048	1
ube2ib	0.00199755	-1.86204	0.035	0.096	1
mtus1a	0.00200464	-0.530354	0.061	0.133	1
prps1a	0.00200467	-0.834742	0.035	0.098	1
fhl1b	0.00200721	-1.17738	0.061	0.133	1
cc2d1b	0.0020082	-1.11882	0.031	0.091	1
prdm2b	0.00202554	-4.40538	0.004	0.048	1
rnf185	0.00202815	-1.13833	0.044	0.11	1
si:ch211-22k7.9	0.00203488	1.83601	0.066	0.03	1
matr3l1.1	0.00203594	-0.315935	0.079	0.158	1
fat1a	0.00203611	-0.527897	0.109	0.198	1
ccser2a	0.0020418	-0.686003	0.057	0.128	1
tial1	0.00205723	0.844886	0.218	0.153	1
ap2s1	0.00207636	-1.13856	0.035	0.096	1
tuba1c	0.00208599	-7.01726	0	0.04	1
mat1a	0.00210251	-1.65343	0.013	0.063	1
mnta	0.00211607	-0.768824	0.092	0.173	1
acadvl	0.00211863	0.785948	0.441	0.397	1
trip11	0.00211952	-0.825276	0.031	0.091	1
wtap	0.00212159	-0.977063	0.026	0.083	1
si:ch211-264f5.6	0.00214074	-5.21341	0	0.04	1
sox4b	0.00214074	-5.67389	0	0.04	1
CU459056.1	0.00214964	-0.882362	0.039	0.102	1
rps12	0.0021546	-0.357426	0.856	0.891	1
aprt	0.00216352	-2.23072	0.013	0.063	1
fthl27	0.00216368	-0.545364	0.882	0.905	1
mlxipl.1	0.00216906	2.73508	0.022	0.006	1
raraa	0.00217361	-0.950848	0.061	0.134	1
nova2	0.00217432	-4.19361	0.013	0.062	1
arih2	0.0021828	-1.75121	0.022	0.076	1
cpo	0.0022041	-1.51576	0.013	0.063	1
pdcd6	0.00221032	-0.960384	0.1	0.18	1
rnf128a	0.00223505	0.47906	0.555	0.51	1
eif3ba	0.0022372	-0.317401	0.179	0.286	1
CABZ01061592.1	0.00223927	-1.84475	0.009	0.056	1
st14a	0.00224358	-0.508717	0.157	0.254	1
ndufa8	0.00224959	-0.443119	0.127	0.223	1
slc3a2b	0.00225459	-5.38103	0	0.039	1
lbr	0.00225459	-5.50054	0	0.039	1
plac8.2	0.00226691	1.38882	0.074	0.036	1
si:ch211-251b21.1	0.00227724	-5.47577	0.004	0.047	1
sgta	0.00228327	-0.51315	0.083	0.163	1
rhbdd1	0.00228924	-2.56872	0.017	0.069	1
srprb	0.00229331	-0.926636	0.031	0.089	1
adtrp1	0.00229716	-0.381355	0.057	0.128	1
FO704848.1	0.0023038	3.05061	0.013	0.002	1
ctdsp2	0.00233474	-0.734919	0.087	0.166	1
MEP1B	0.00233641	0.68168	0.236	0.163	1
rhoaa	0.00233964	-0.536236	0.131	0.226	1
hnf4g	0.00234035	-0.569079	0.105	0.193	1
rbmx	0.00234311	-0.397517	0.044	0.109	1
egr2b	0.00234358	1.50145	0.048	0.019	1
csde1	0.00234485	-0.241916	0.218	0.347	1
lamtor4	0.00234904	-1.84932	0.013	0.062	1
hacd3	0.0023578	-1.40574	0.013	0.062	1
atrn	0.00235946	1.40293	0.1	0.055	1
tmem147	0.00236082	-0.155975	0.035	0.097	1
lamb2l	0.00236576	0.885555	0.135	0.081	1
zgc:153704	0.0023745	-8.14111	0	0.039	1
ywhah	0.00238115	-0.76703	0.092	0.17	1
tmed9	0.00238993	-0.573939	0.044	0.108	1
b3gnt3.4	0.0024012	-1.41483	0.052	0.119	1
thrb	0.00240592	1.56105	0.048	0.019	1
lrch1	0.002407	1.25932	0.144	0.09	1
mcfd2	0.00242255	-0.276932	0.013	0.063	1
fam214a	0.00242624	-1.40043	0.017	0.069	1
ddx54	0.00242939	-1.19556	0.017	0.069	1
ndufb10	0.00242984	-0.111037	0.109	0.202	1
eno1a	0.0024339	-3.72	0.013	0.061	1
dnajb6a	0.00244145	-0.970232	0.052	0.12	1
myo6a	0.00244818	0.646552	0.323	0.258	1
dock7	0.00246236	-1.52916	0.048	0.112	1
rps4x	0.00247746	-0.37815	0.782	0.83	1
nolc1	0.00248185	-0.947164	0.026	0.083	1
adgre10	0.00248878	-3.08617	0.009	0.054	1
fbl	0.00249166	-0.452592	0.044	0.108	1
myl12.1	0.00249339	-0.261117	0.345	0.48	1
gskip	0.00250079	-4.80647	0	0.038	1
emc7	0.00250469	-0.462025	0.035	0.096	1
timm9	0.00250638	-3.16088	0.004	0.047	1
cap1	0.00251078	-0.31993	0.105	0.193	1
mrpl57	0.00252127	-0.926328	0.044	0.107	1
osbpl9	0.00253277	-0.596003	0.039	0.102	1
hint1	0.00254235	-0.210111	0.092	0.174	1
srebf2	0.00256169	-0.882099	0.087	0.163	1
lsm7	0.00256464	-0.870993	0.048	0.113	1
dyrk2	0.00256643	-4.70391	0	0.038	1
dnase1l4.1	0.00257057	-1.47659	0.017	0.068	1
dusp6	0.00257908	-0.588129	0.105	0.188	1
cox14	0.00258276	-0.681048	0.057	0.127	1
nucb1	0.00258602	-0.468333	0.031	0.089	1
fis1	0.00258659	-0.420422	0.131	0.221	1
anp32e	0.00259114	-2.16792	0.026	0.081	1
mrps14	0.00259707	-1.09595	0.026	0.083	1
il4r.1	0.00260056	-3.14309	0.009	0.054	1
serbp1b	0.0026172	-0.555498	0.105	0.188	1
sptan1	0.00261748	0.90631	0.376	0.326	1
sh3gl1b	0.0026254	-0.901855	0.017	0.069	1
sh3gl3a	0.0026338	-4.9382	0	0.038	1
hk2	0.0026338	-5.21377	0	0.038	1
tefa	0.00263475	-0.663846	0.148	0.24	1
si:dkey-32e23.4	0.00263604	-3.59625	0.004	0.046	1
apoa2	0.00265895	-3.84744	0.017	0.068	1
fstl1b	0.00265984	-4.71169	0.004	0.046	1
CR354540.1	0.00266428	2.51967	0.031	0.01	1
uacab	0.0026644	-1.32143	0.031	0.088	1
CU693379.1	0.002667	0.987823	0.175	0.115	1
hist1h4l.3	0.00267476	-1.96468	0.013	0.061	1
cpne2	0.00268008	1.43964	0.066	0.03	1
psmd8	0.00268158	-2.07404	0.017	0.068	1
pcna	0.00268203	-1.85233	0.022	0.074	1
abce1	0.00269458	-0.443854	0.074	0.151	1
calr	0.00269641	-0.957835	0.07	0.142	1
ik	0.00269689	-0.571319	0.048	0.114	1
smox	0.00269823	-1.06025	0.061	0.129	1
tcf7l1a	0.00270063	-0.876061	0.039	0.102	1
si:ch211-161c3.6	0.00270294	-5.3713	0	0.038	1
col2a1b	0.00270294	-6.7304	0	0.038	1
cyp2ad2	0.00270294	-4.94528	0	0.038	1
mcm7	0.00270294	-4.80323	0	0.038	1
marcksb	0.00271604	-5.21743	0.004	0.046	1
foxq1b	0.00274375	-2.78223	0.004	0.046	1
cmpk	0.00275968	-0.215884	0.127	0.221	1
arid3a	0.00276083	-0.419645	0.052	0.122	1
aspg	0.00276712	1.38446	0.07	0.033	1
eif2s3	0.00277776	-0.517372	0.162	0.256	1
traf4a	0.0027918	-1.61759	0.022	0.074	1
cct8	0.00280109	-0.594606	0.127	0.217	1
si:ch211-286b5.5	0.00281098	-1.10203	0.044	0.106	1
acsl3b	0.0028168	-1.55661	0.013	0.061	1
slc3a2a	0.00281834	-0.17757	0.122	0.215	1
mrpl14	0.00284671	-4.4569	0	0.038	1
tmem189	0.00289483	-1.06369	0.044	0.107	1
dda1	0.00290456	-1.27458	0.026	0.081	1
aars1	0.00290514	-0.882184	0.052	0.118	1
hadhaa	0.00290545	1.46488	0.122	0.073	1
cryz	0.00291556	1.17908	0.188	0.131	1
capns1a	0.00292107	-0.997162	0.07	0.139	1
stt3b	0.00292637	-1.10228	0.048	0.112	1
prpf40a	0.00294259	-1.19563	0.035	0.093	1
si:ch211-137a8.2	0.00294583	-2.86203	0.004	0.046	1
chd4b	0.00294949	-0.636282	0.166	0.261	1
zmp:0000000991	0.0029521	-1.17402	0.022	0.075	1
dpp4	0.00295273	0.708075	0.306	0.238	1
immp2l	0.002954	-2.58028	0.004	0.046	1
elovl5	0.00299815	-4.58532	0	0.037	1
id2b	0.00299815	-6.39599	0	0.037	1
LCT	0.00299815	-5.13065	0	0.037	1
hells	0.00299815	-4.80935	0	0.037	1
arrdc2	0.00300167	-3.16469	0.009	0.053	1
ENSDARG00000089836	0.00300832	-0.7136	0.017	0.068	1
si:dkey-88p24.11	0.00302242	-2.7388	0.004	0.045	1
ece2b	0.00303807	-4.00756	0.004	0.045	1
dkc1	0.00304132	-0.897174	0.044	0.105	1
rps16	0.00304248	-0.437748	0.677	0.757	1
emd	0.00304923	-1.59301	0.026	0.08	1
xirp2a	0.00305366	-2.38774	0.004	0.045	1
slc28a1	0.00305464	-1.20322	0.017	0.068	1
spcs2	0.00306108	-1.0483	0.044	0.106	1
cyp2aa11	0.00307686	-4.71307	0	0.037	1
pde4a	0.00307686	-4.95803	0	0.037	1
iqgap1	0.00307942	-2.65351	0.009	0.053	1
arf2a	0.00308542	-0.437859	0.114	0.201	1
ret	0.00309119	-3.12901	0.004	0.045	1
ahcy	0.00309447	0.652051	0.428	0.383	1
si:ch211-197k17.3	0.00310672	-2.84801	0.009	0.053	1
gstp2	0.00311213	-4.61545	0.004	0.045	1
si:dkey-192p21.6	0.00312729	1.04687	0.083	0.043	1
cntf	0.00313164	-3.23405	0.004	0.045	1
ube2ia	0.00314282	-0.771599	0.017	0.068	1
fabp7a	0.00315765	-7.96904	0	0.037	1
tmsb	0.00315765	-6.16737	0	0.037	1
ndufs7	0.00315865	-0.304062	0.131	0.223	1
cldnc	0.00316943	-0.567367	0.463	0.56	1
arf4a.1	0.00318169	-1.04148	0.022	0.074	1
dhx16	0.00318583	-1.84132	0.022	0.073	1
zgc:136872	0.00318588	-0.695686	0.052	0.118	1
wu:fj05g07	0.00318711	-0.648007	0.061	0.129	1
si:ch211-210c8.6	0.00319778	-0.399961	0.057	0.125	1
pus7	0.00321318	-1.57303	0.013	0.06	1
ppig	0.0032134	-1.67016	0.035	0.092	1
tent4b	0.00321823	-0.624213	0.057	0.125	1
si:ch211-276i6.1	0.00322078	2.60822	0.017	0.004	1
gpr146	0.00322969	-1.92335	0.009	0.053	1
tfap4	0.00323795	-4.50295	0.004	0.044	1
akap8l	0.00329719	-0.39011	0.14	0.233	1
ank2b	0.00329803	-2.29949	0.004	0.045	1
rhot1a	0.00329865	-1.71489	0.022	0.073	1
grasp	0.00330636	-4.92267	0.004	0.044	1
txnipa	0.00330662	-1.5454	0.044	0.103	1
CR387919.1	0.00331856	1.62179	0.092	0.05	1
ptgs2a	0.00332565	-6.2328	0	0.036	1
pkig	0.00332782	-3.81699	0.004	0.044	1
ube2na	0.00332821	-0.990917	0.052	0.117	1
rpl13	0.00333286	-0.304208	0.895	0.902	1
stat1a	0.00335479	-0.693434	0.122	0.209	1
lamtor3	0.00335926	-1.1535	0.022	0.073	1
ss18	0.00336218	-1.8995	0.013	0.059	1
zfhx3	0.00337908	-1.4694	0.066	0.131	1
zfp36l1a	0.00344333	-0.705556	0.052	0.116	1
armh3	0.00344395	-0.592221	0.022	0.074	1
spire1a	0.00344547	-2.31101	0.013	0.059	1
gabarapb	0.00346483	-0.382943	0.24	0.349	1
smco4	0.00347732	-1.11099	0.009	0.052	1
cdkn1ba	0.0034972	-4.63011	0.004	0.044	1
tp53bp1	0.00350262	-4.58222	0	0.036	1
slc20a1a	0.00350262	-5.24773	0	0.036	1
arhgef18a	0.00350262	-4.60644	0	0.036	1
ly97.3	0.00350979	-1.41884	0.061	0.125	1
yy1a	0.00351441	-0.295302	0.074	0.148	1
fzd8a	0.00351988	-1.10158	0.035	0.092	1
tmod2	0.00352436	-0.64367	0.096	0.174	1
rdh12l	0.0035269	-1.83396	0.022	0.072	1
galnt6	0.00353968	0.914782	0.205	0.144	1
csnk2b	0.00354184	-0.458194	0.127	0.217	1
fip1l1b	0.00355216	-1.45401	0.022	0.073	1
rpe	0.0035535	-2.50174	0.004	0.044	1
dsc2l	0.00356127	0.645126	0.38	0.317	1
srfb	0.00356834	1.41938	0.096	0.053	1
notch2	0.00357436	-2.61914	0.022	0.071	1
ndufc2	0.00357649	-0.295641	0.153	0.243	1
smim15	0.00359278	-1.82336	0.031	0.084	1
cdkn1ca	0.00359461	-4.89487	0	0.036	1
phb	0.00359675	-0.456703	0.083	0.158	1
nt5e	0.00359765	-2.80188	0.009	0.051	1
ndel1b	0.003608	-1.32457	0.044	0.104	1
cbsb	0.00362717	-1.25187	0.031	0.085	1
si:ch211-133l5.7	0.00364175	-0.554266	0.314	0.407	1
slc25a12	0.00364762	1.67524	0.048	0.02	1
zbtb7a	0.00365714	-0.752366	0.07	0.139	1
lgmn	0.00366053	-1.43517	0.14	0.223	1
bbip1	0.00366423	-1.20389	0.017	0.066	1
rnf13	0.00368158	1.17304	0.122	0.073	1
fkbp4	0.00368522	-0.391757	0.092	0.169	1
bcl10	0.00369255	0.807349	0.249	0.183	1
tmem176l.3a	0.00369441	-0.557428	0.087	0.164	1
npepl1	0.00370077	-0.260707	0.127	0.216	1
pik3c2a	0.00372128	-1.49964	0.031	0.085	1
tubb6	0.00373069	3.02713	0.013	0.003	1
slc15a1a	0.00374064	-1.51655	0.013	0.059	1
dsela	0.00375259	3.22658	0.013	0.003	1
mtap	0.00376612	-0.689264	0.013	0.059	1
cnpy3	0.0037733	-0.592573	0.048	0.111	1
FADS6	0.00377419	-4.33986	0.004	0.043	1
ssbp3b	0.00378018	-4.22675	0.004	0.043	1
fastkd2	0.00378052	-3.54457	0.004	0.043	1
tsc22d1	0.00378112	-0.469293	0.262	0.374	1
srsf6a	0.00380978	-1.34786	0.017	0.066	1
tmcc3	0.0038124	-1.65354	0.039	0.096	1
tufm	0.00383341	-0.207697	0.048	0.113	1
slc25a11	0.00383528	-0.795183	0.017	0.066	1
insig1	0.0038374	-0.591217	0.349	0.448	1
elof1	0.00383808	-1.03572	0.013	0.059	1
pgam2	0.00384842	-3.04561	0.004	0.043	1
tecrb	0.0038491	-0.44844	0.066	0.135	1
si:ch1073-392o20.2	0.00385437	-0.970536	0.07	0.139	1
gpia	0.00387971	-0.219515	0.114	0.199	1
mlf2	0.00388153	-1.47051	0.017	0.065	1
nav2b	0.00388171	-0.724353	0.009	0.052	1
oclnb	0.00388538	-5.40137	0	0.035	1
mcm6	0.00388538	-4.61323	0	0.035	1
tm4sf5	0.00389367	-0.208937	0.192	0.293	1
dnajc8	0.00389878	-0.572078	0.035	0.093	1
SH3TC1	0.0039109	0.934672	0.087	0.046	1
pgm1	0.0039194	-2.0307	0.013	0.058	1
bcam	0.00394046	-4.2395	0.004	0.043	1
rbm4.2	0.00396255	-0.368046	0.118	0.203	1
ywhae2	0.00396811	-0.739025	0.07	0.14	1
hs6st2	0.00398606	-2.94837	0.004	0.043	1
slc7a3b	0.00400257	0.973799	0.179	0.122	1
ctnnb2	0.00404362	-0.467796	0.039	0.098	1
ccdc85b	0.00404469	-3.47821	0.004	0.043	1
hnrnpl	0.00405549	-1.03895	0.026	0.078	1
capza1b	0.00406349	-0.606933	0.166	0.259	1
abhd16a	0.0041117	-1.47991	0.009	0.051	1
pdk2b	0.00411684	-1.0793	0.061	0.125	1
cltcb	0.00414176	-0.669319	0.052	0.117	1
zmp:0000000845	0.00415079	0.894644	0.236	0.176	1
ddx21	0.00415393	-0.238374	0.489	0.612	1
cyp2k16	0.00416122	-0.678231	0.07	0.138	1
bmpr2a	0.00417613	-3.43157	0.004	0.043	1
cavin2a	0.00418422	-2.62202	0.009	0.05	1
ddx5	0.00418549	0.331161	0.725	0.708	1
unc50	0.00420088	-3.48928	0.004	0.043	1
jak1	0.00421633	-0.412252	0.131	0.219	1
trappc1	0.00421647	-2.92552	0.013	0.057	1
uck2b	0.00423951	-2.11713	0.009	0.051	1
si:dkeyp-44a8.2	0.00424488	-0.755569	0.066	0.133	1
map7d3	0.00425014	-1.09016	0.017	0.065	1
gadd45ab	0.00427534	-0.480986	0.153	0.242	1
aldh7a1	0.0042791	-0.359061	0.083	0.157	1
rpl17	0.00429374	-0.519324	0.786	0.826	1
pho	0.00429421	-1.05995	0.035	0.091	1
ndufs8a	0.00430311	-0.776183	0.07	0.138	1
pign	0.00431011	-4.59765	0	0.034	1
ubl7b	0.00434218	-1.70679	0.013	0.058	1
cyp2aa4	0.00436064	-1.03708	0.035	0.091	1
u2af2a	0.00436223	-1.41939	0.017	0.064	1
osgn1	0.00436524	-1.47558	0.035	0.09	1
pdcd4a	0.00436578	-0.253708	0.035	0.091	1
relb	0.00436633	-1.48672	0.031	0.084	1
pfdn1	0.00437379	-0.97537	0.052	0.115	1
traf4b	0.00437516	-2.27486	0.004	0.043	1
sgk2a	0.0043979	-0.271869	0.057	0.123	1
si:dkey-217d24.6	0.00440632	-1.84123	0.013	0.058	1
naxe	0.00441166	-3.56911	0.004	0.042	1
b4galt1l	0.00442339	-4.50402	0	0.034	1
zgc:162989	0.00443208	1.43437	0.092	0.05	1
tert	0.00443453	-0.641385	0.035	0.092	1
akirin2	0.00444008	-0.434513	0.057	0.122	1
sipa1l2	0.00445089	-1.11407	0.035	0.09	1
def6c	0.00445438	2.02508	0.052	0.023	1
aldh6a1	0.00446464	0.745617	0.393	0.345	1
dlat	0.00448319	-1.46924	0.022	0.071	1
meaf6	0.00448678	-0.825775	0.07	0.138	1
padi2	0.00449393	-2.66681	0.009	0.05	1
mtdha	0.0044967	-0.121069	0.323	0.465	1
abcd3b	0.00450705	-2.02305	0.009	0.05	1
syngr2a	0.00451066	-0.666469	0.031	0.084	1
cryl1	0.00451845	-2.73323	0.009	0.05	1
tcf12	0.00452815	-3.85338	0.004	0.042	1
atp2b1a	0.00453617	-0.422459	0.14	0.229	1
rarres3	0.00453965	-4.43509	0	0.034	1
rgl1	0.00453965	-4.97157	0	0.034	1
socs1a	0.00453965	-5.02849	0	0.034	1
sox11b	0.00453965	-5.46054	0	0.034	1
itprip	0.00453965	-4.87423	0	0.034	1
selenos	0.00454511	-0.607688	0.092	0.167	1
tmem165	0.0045601	-1.15432	0.035	0.09	1
stard13b	0.00458296	-1.60086	0.022	0.071	1
smarcc1a	0.00459525	-0.49554	0.035	0.091	1
pabpc1b	0.00460236	-1.68567	0.017	0.064	1
ch25hl3	0.00461115	-3.07633	0.004	0.042	1
si:dkey-95p16.2	0.00461373	-1.62966	0.013	0.057	1
cracr2b	0.00464564	-1.46413	0.039	0.095	1
celf2	0.00465899	-5.97858	0	0.034	1
hdac8.1	0.00466032	1.61036	0.066	0.032	1
ssbp4	0.0046674	-2.3364	0.009	0.05	1
gnai1	0.00467263	-1.43415	0.035	0.089	1
lsm5	0.0046875	-1.97027	0.022	0.07	1
hirip3	0.00468761	-2.00346	0.009	0.05	1
mical3a.1	0.00469039	-1.11179	0.057	0.12	1
pes	0.00469114	-0.674119	0.061	0.128	1
gnl1	0.00471449	-1.23327	0.009	0.05	1
rab11fip1b	0.00471568	1.04873	0.144	0.092	1
mgst2	0.00473936	-0.802368	0.017	0.064	1
psmc4	0.00474657	-0.447085	0.044	0.103	1
prrg4	0.00474807	-0.491165	0.022	0.071	1
api5	0.00477172	-1.16394	0.022	0.071	1
kmt5b	0.00477994	-0.678487	0.026	0.078	1
ndufs2	0.00478445	-0.665846	0.07	0.137	1
fgfr1op2	0.00480532	-2.25419	0.009	0.049	1
dpf2	0.00481767	-2.80304	0.009	0.049	1
eef1b2	0.00482216	-0.378583	0.541	0.63	1
rab8b	0.00482441	-3.54173	0.009	0.049	1
stx6	0.00483275	-2.58223	0.004	0.042	1
gpatch11	0.00484824	-3.21219	0.004	0.042	1
rangap1a	0.00486519	-2.11707	0.004	0.042	1
C23H1orf52	0.0048973	-1.03964	0.017	0.064	1
si:ch211-102c2.7	0.00490719	-4.42671	0	0.033	1
cnot2	0.00491145	-2.51167	0.009	0.049	1
kansl1a	0.00496017	-0.503441	0.074	0.145	1
emc6	0.00496941	-1.00145	0.031	0.083	1
timm17a	0.00496973	-0.396749	0.052	0.115	1
mid1ip1l	0.00499071	-1.04398	0.044	0.101	1
znf318	0.00500014	-0.625133	0.074	0.143	1
lhfpl2b	0.00502216	-2.23766	0.013	0.056	1
npm1b	0.00503541	-0.839568	0.022	0.07	1
epha4a	0.00503623	-4.53692	0	0.033	1
si:dkey-36i7.3	0.00504655	0.840193	0.397	0.347	1
cpeb4b	0.00504982	0.691492	0.459	0.417	1
puf60b	0.00506412	-3.04099	0.009	0.049	1
soga1	0.0050832	-2.72921	0.004	0.042	1
si:ch211-193k19.2	0.00508671	1.45454	0.061	0.029	1
spred2b	0.00511268	-0.464568	0.066	0.132	1
dpm2	0.00513219	-1.41131	0.031	0.082	1
rad21a	0.00513276	-0.724246	0.052	0.113	1
slc7a7	0.00516011	-0.611927	0.057	0.118	1
f11r.1	0.00516796	-0.255428	0.275	0.384	1
rpa3	0.00516868	-4.52277	0	0.033	1
cfap298	0.00516868	-4.68751	0	0.033	1
cav1	0.00516868	-5.2104	0	0.033	1
hspa4b	0.00517433	-0.651992	0.044	0.101	1
trappc4	0.0051785	-2.83597	0.004	0.041	1
mcl1b	0.00519304	-0.633328	0.249	0.348	1
kmt2e	0.00522244	-0.891597	0.039	0.096	1
tprg1	0.00524547	-0.489205	0.039	0.096	1
acot15	0.0052505	1.38295	0.122	0.076	1
ptgdsb.2	0.005255	-5.14173	0.004	0.041	1
uri1	0.00526232	-1.15857	0.044	0.1	1
ppid	0.00526354	-1.45681	0.031	0.082	1
psmd7	0.00527658	-0.183311	0.07	0.139	1
eif1axb	0.00528793	-0.283279	0.188	0.29	1
stx5a	0.00529348	-0.942798	0.087	0.157	1
zgc:172120	0.00530463	-4.52529	0	0.033	1
pdhx	0.00530864	-2.08959	0.013	0.056	1
psip1b	0.00531184	-0.345164	0.07	0.138	1
denr	0.00532722	-0.435003	0.066	0.131	1
mettl7a	0.00532878	-2.31641	0.013	0.055	1
pdap1a	0.00535842	-0.435155	0.044	0.103	1
sparc	0.00536315	-3.68572	0.013	0.055	1
nupr1b	0.00536414	-0.490129	0.323	0.428	1
pabpn1	0.00536681	-0.474048	0.118	0.199	1
slc13a1	0.00538107	-0.870417	0.026	0.075	1
zgc:174935	0.0053812	-1.93099	0.013	0.056	1
si:dkey-30c15.2	0.00538411	-0.807628	0.07	0.136	1
rtn4a	0.00540876	-0.990856	0.087	0.156	1
atp6v0b	0.00541125	-0.722616	0.074	0.142	1
slc30a1a	0.00541912	-0.716031	0.044	0.101	1
taf15	0.00542142	-0.150003	0.114	0.196	1
rer1	0.00542999	-0.199537	0.083	0.156	1
ches1	0.00543012	0.954153	0.179	0.124	1
st3gal1l	0.00543349	-1.48872	0.004	0.041	1
micall1a	0.00544418	-4.42809	0	0.033	1
atpv0e2	0.00544418	-5.73857	0	0.033	1
si:ch73-308l14.2	0.00544418	-4.78755	0	0.033	1
fam83fa	0.00546104	-2.7921	0.013	0.055	1
kalrna	0.00546447	1.17288	0.223	0.166	1
mfsd2ab	0.00547455	0.812153	0.231	0.173	1
sarnp	0.00548307	-0.325877	0.061	0.126	1
rtca	0.00550636	-0.857674	0.057	0.119	1
srrt	0.00552095	-0.549191	0.061	0.125	1
si:ch211-121j5.4	0.00552838	1.14747	0.175	0.122	1
hdgfl2	0.00553542	-2.14408	0.004	0.041	1
brms1la	0.00554383	-0.303781	0.083	0.155	1
acss1	0.00558423	1.42862	0.066	0.032	1
rnd3a	0.00558742	-5.36785	0	0.033	1
bicra	0.00558742	-4.62105	0	0.033	1
si:dkey-205h13.1	0.00558742	-5.76362	0	0.033	1
ilvbl	0.0055935	-0.4917	0.057	0.119	1
slc2a1b	0.00562577	-1.71686	0.031	0.081	1
nrf1	0.00568551	-1.71546	0.017	0.062	1
si:dkey-40c23.2.1	0.00569619	3.30614	0.013	0.003	1
zgc:92140	0.00569761	-1.48351	0.013	0.056	1
cyp2aa1	0.00570324	-0.441511	0.092	0.167	1
pfdn5	0.00571589	-0.588573	0.052	0.114	1
taf12	0.00572456	-1.40666	0.035	0.088	1
sugt1	0.00572828	-0.677365	0.109	0.185	1
ccng2	0.00573382	0.409978	0.541	0.525	1
ncoa5	0.00573396	-1.0303	0.035	0.088	1
si:ch211-133n4.4	0.00573445	-5.57789	0	0.032	1
msna	0.00573445	-5.83294	0	0.032	1
mtus1b	0.00573445	-4.78422	0	0.032	1
ankrd9	0.00573986	-1.21915	0.022	0.069	1
glcci1a	0.0057882	-3.20177	0.009	0.048	1
zpr1	0.00580104	-1.88328	0.013	0.055	1
atp6ap2	0.00584268	-0.580583	0.066	0.13	1
zgc:194655	0.00584581	3.15512	0.017	0.004	1
tiparp	0.00586243	-0.294979	0.236	0.345	1
ppp1cb	0.00587281	-0.131074	0.087	0.161	1
ddx39aa	0.00587903	-0.359258	0.057	0.12	1
tfam	0.00587967	-1.99327	0.009	0.048	1
plscr3b	0.00588537	-4.85759	0	0.032	1
rpl23a	0.00589213	-0.250392	0.734	0.786	1
si:zfos-1192g2.3	0.00589588	-0.918864	0.052	0.113	1
slc40a1	0.0059092	1.26086	0.157	0.107	1
lonrf1	0.00591302	0.899059	0.245	0.191	1
tbx3a	0.00591409	-2.53709	0.004	0.04	1
eif3ja	0.00592694	-0.721473	0.118	0.193	1
sh3bgrl3	0.00593389	-0.688864	0.061	0.124	1
arf5	0.00593432	-0.435439	0.201	0.297	1
nocta	0.00598221	0.566152	0.502	0.471	1
si:ch73-359m17.9	0.00599093	-3.7784	0.013	0.054	1
tmem208	0.00600032	-0.937123	0.013	0.055	1
arl6ip5b	0.00600698	-1.78336	0.026	0.074	1
smap1	0.00601228	-0.662352	0.039	0.095	1
eif3s6ip	0.00601862	-0.584841	0.1	0.174	1
irs2b	0.00602644	-0.189925	0.271	0.383	1
acsl4b	0.00603957	-0.83156	0.066	0.128	1
col11a1b	0.00604029	-6.58027	0	0.032	1
eif5a	0.00608326	-0.355933	0.275	0.379	1
csnk1da	0.00610538	-0.3186	0.166	0.259	1
cnot1	0.00611793	-0.115208	0.079	0.147	1
egln3	0.00612542	-1.47555	0.009	0.048	1
zcchc24	0.00613735	-4.09853	0.004	0.04	1
tmc4	0.00616462	1.3394	0.114	0.069	1
lct	0.00618776	-2.59117	0.004	0.04	1
si:ch211-139d20.3	0.00619931	-5.06827	0	0.032	1
pard3ab	0.00623454	-0.620939	0.026	0.076	1
cox7a2l	0.00626136	-0.161155	0.118	0.202	1
znf740a	0.00629673	-2.36593	0.009	0.047	1
ehd1b	0.00630422	-1.45919	0.031	0.08	1
si:dkey-246j7.1	0.00631436	-3.90493	0.004	0.04	1
rpn1	0.00631823	-0.263764	0.114	0.194	1
gclm	0.00632699	-1.44551	0.026	0.074	1
dhx8	0.00633096	-2.3276	0.009	0.047	1
etf1b	0.00633118	-0.424748	0.175	0.265	1
srd5a2a	0.00633649	-0.737714	0.079	0.146	1
prr12a	0.00635197	-1.94489	0.013	0.054	1
micu3b	0.00635936	1.15106	0.135	0.087	1
gna12a	0.00636254	-4.34208	0	0.032	1
srrm1	0.00636269	-0.156078	0.323	0.451	1
gba2	0.0063663	-0.872808	0.039	0.094	1
vwa11	0.00638662	1.2152	0.083	0.045	1
cs	0.00639944	-0.291443	0.105	0.182	1
pwp1	0.00640339	-0.989392	0.039	0.093	1
cdc42	0.00640453	-0.6347	0.092	0.163	1
arcn1a	0.00641632	-1.86671	0.017	0.061	1
ndufv1	0.00641648	-0.391597	0.118	0.196	1
plxnb1b	0.00642293	-1.07607	0.017	0.062	1
tbc1d10aa	0.00643907	-1.33846	0.017	0.062	1
phf3	0.00649865	-1.24076	0.017	0.062	1
ddrgk1	0.00650753	-0.957918	0.004	0.04	1
cnot6b	0.0065301	-4.50184	0	0.031	1
nlk2	0.00653231	1.3815	0.048	0.021	1
dap1b.1	0.0065334	-0.81297	0.153	0.232	1
nmt1a	0.00655929	-0.548747	0.048	0.107	1
hbegfb	0.00656103	-0.75042	0.096	0.167	1
CABZ01115113.1	0.00656579	-1.75977	0.009	0.047	1
diaph2	0.00660345	-0.528569	0.07	0.135	1
mgat5	0.00662029	-0.513356	0.114	0.191	1
rab32a	0.00662062	-2.05228	0.009	0.047	1
wbp2nl	0.00662798	-0.23891	0.205	0.31	1
hk1	0.00662974	-2.04449	0.004	0.04	1
capza1a	0.00664253	-0.442028	0.122	0.203	1
tmem59	0.00667809	-0.757882	0.044	0.098	1
rbm8a	0.00669752	-0.438078	0.144	0.229	1
rgs5b	0.00670211	-5.97829	0	0.031	1
si:dkey-228d14.5	0.00670211	-4.87302	0	0.031	1
bicdl2l	0.00670211	-5.00322	0	0.031	1
tmed4	0.00670211	-5.00834	0	0.031	1
lamtor2	0.00670364	-1.68827	0.022	0.068	1
sox9b	0.00672029	-1.73565	0.009	0.047	1
adka	0.0067686	-0.719044	0.057	0.118	1
kcmf1	0.00677527	-0.363405	0.026	0.075	1
usp32	0.00680405	1.20934	0.183	0.132	1
si:dkey-222f8.3	0.00681975	-0.755187	0.022	0.068	1
nme2b.1	0.00684835	-0.31839	0.729	0.805	1
gpx3	0.00685459	-2.07608	0.017	0.06	1
entpd6	0.00686613	1.18535	0.105	0.062	1
scaf1	0.00687491	-0.398564	0.052	0.112	1
si:dkeyp-69e1.8	0.00687868	-4.72888	0	0.031	1
pola1	0.00687868	-4.42815	0	0.031	1
ranbp1	0.00691456	-0.380439	0.066	0.129	1
flna	0.00692577	-2.49918	0.004	0.039	1
lfng	0.00692884	-4.61017	0.004	0.039	1
rbm33a	0.00693134	-0.684399	0.057	0.118	1
cnpy1	0.00693428	-0.341286	0.052	0.112	1
rpl11	0.00694409	-0.252151	0.882	0.894	1
cpsf6	0.00696026	-0.61246	0.048	0.106	1
mob1a	0.00696384	-0.556892	0.052	0.111	1
spg7	0.00697512	-0.576615	0.079	0.146	1
tmprss13b	0.00698165	-1.8946	0.004	0.039	1
depdc7a	0.00705711	-2.41771	0.009	0.047	1
eif4ebp2	0.00706895	-0.273707	0.14	0.227	1
lnx2b	0.00707513	-0.320002	0.048	0.105	1
rab27a	0.00707528	-2.30446	0.013	0.053	1
yaf2	0.00708883	-3.42051	0.004	0.039	1
polr2b	0.00709723	-1.51075	0.013	0.054	1
psap	0.00709915	-0.388256	0.24	0.341	1
abcc4	0.00709928	-1.39942	0.017	0.06	1
akap13	0.00712866	-0.768941	0.144	0.221	1
pygb	0.00714914	-2.0969	0.004	0.039	1
rps17	0.00722238	-0.323011	0.707	0.77	1
tmem263	0.00723785	-1.32575	0.017	0.06	1
pank2	0.007246	-5.09183	0	0.031	1
si:ch211-195b13.1	0.007246	-6.00174	0	0.031	1
atp1b1a	0.00725682	0.19598	0.716	0.669	1
kcnk5b	0.0072935	0.786	0.188	0.132	1
psmc3	0.00729681	-1.13126	0.035	0.086	1
tpd52l2b	0.00729758	-1.22956	0.035	0.086	1
nfil3-5	0.00730062	-2.40962	0.004	0.039	1
nkap	0.00733661	-0.544535	0.096	0.166	1
her6	0.00736819	-1.49856	0.227	0.305	1
pcsk5b	0.00741209	1.39773	0.135	0.09	1
psmd11a	0.00742116	-0.606463	0.035	0.087	1
inppl1a	0.00742396	-1.56402	0.035	0.085	1
ebf3a.1	0.00743702	-7.07524	0	0.03	1
unc5c	0.00743702	-4.91388	0	0.03	1
spen	0.00744968	-0.423007	0.135	0.218	1
tspan7	0.00747402	-0.806012	0.009	0.046	1
ubap2b	0.00748628	-0.477824	0.096	0.168	1
pef1	0.0075154	-0.228203	0.066	0.128	1
tm9sf2	0.00754013	-0.630294	0.096	0.166	1
cdab	0.00754418	1.00807	0.061	0.03	1
dpf2l	0.00755527	-1.9125	0.004	0.039	1
acat1	0.00755702	-0.976751	0.044	0.098	1
ddx42	0.00756382	-1.0393	0.026	0.073	1
bub3	0.00756415	-1.73309	0.004	0.039	1
si:dkey-250d21.1	0.00758744	-1.67723	0.013	0.053	1
srgap2	0.00759661	-3.78914	0.004	0.038	1
ncf1	0.00760018	1.08557	0.131	0.084	1
nop58	0.00760102	-0.670664	0.079	0.144	1
rbm19	0.00761982	0.123622	0.022	0.067	1
ihha	0.0076279	-0.229179	0.092	0.162	1
fbxo44	0.0076331	-4.36635	0	0.03	1
mlsl	0.00764119	2.47877	0.031	0.011	1
snrnp200	0.00764233	-0.930123	0.031	0.079	1
ppp1r9alb	0.00765429	0.489944	0.515	0.465	1
dpy30	0.00765821	-0.427981	0.048	0.104	1
rbb4l	0.0076594	-1.38981	0.013	0.053	1
clul1.1	0.00766395	-0.367102	0.092	0.165	1
tlk2	0.00768016	-1.70885	0.035	0.084	1
zdhhc18a	0.0076802	-0.476985	0.061	0.122	1
fbxl6	0.00768129	-1.14741	0.039	0.092	1
rab11ba	0.00768774	-0.899159	0.026	0.073	1
pdap1b	0.007714	-0.588304	0.048	0.104	1
mxd4	0.00772706	-1.75556	0.031	0.078	1
tbl2	0.00773052	-1.81917	0.004	0.038	1
wdr83os	0.00774604	-0.838374	0.039	0.093	1
cep131	0.00775325	-1.72049	0.004	0.038	1
zgc:56095	0.00777066	-0.885894	0.022	0.067	1
mfhas1	0.00778202	-3.72398	0.004	0.038	1
rest	0.00778266	-1.3415	0.035	0.085	1
dhdds	0.00779178	-2.10445	0.009	0.046	1
immt	0.00780325	-0.558403	0.044	0.098	1
gabarapa	0.00781995	-0.378584	0.148	0.234	1
zgc:63863	0.00782272	-0.796476	0.057	0.115	1
wdr76	0.00782358	-2.76504	0.004	0.038	1
pgk1	0.00783155	-0.106006	0.127	0.208	1
slc25a38a	0.00783441	-4.27505	0	0.03	1
plrg1	0.00783441	-4.33634	0	0.03	1
ghrb	0.00783441	-4.95369	0	0.03	1
insm1b	0.00783441	-5.22551	0	0.03	1
rps6kb1a	0.00783441	-4.45221	0	0.03	1
naa38	0.00785829	-2.7354	0.009	0.045	1
rflna	0.00790835	-3.02676	0.004	0.038	1
pwp2h	0.00793117	-0.828909	0.022	0.067	1
slc19a3b	0.00794644	2.07889	0.026	0.009	1
tcea1	0.00795207	-0.402057	0.048	0.105	1
calm3a.1	0.00795374	-1.81962	0.009	0.046	1
atp5fa1	0.00795552	-0.256498	0.415	0.538	1
CR589947.3	0.00796023	1.3097	0.07	0.036	1
ptpn1	0.00797908	-1.20097	0.039	0.091	1
sod2	0.00798137	-0.616669	0.066	0.127	1
bcl2l11	0.00798315	-2.71845	0.004	0.038	1
tsr2	0.00798739	-1.16358	0.013	0.053	1
adnp2b	0.00800378	-1.58951	0.013	0.053	1
mpzl2b	0.00800498	-0.545516	0.026	0.073	1
spryd7a	0.00800655	-1.04792	0.013	0.053	1
smarcd1	0.0080392	-1.08195	0.052	0.108	1
tcnbb	0.00804106	-6.66544	0	0.03	1
tnfrsf11a	0.00804106	-5.16201	0	0.03	1
arpp19b	0.00804106	-4.47231	0	0.03	1
cdkn2aipnl	0.00804129	-1.51219	0.013	0.053	1
ftr01	0.00806244	-0.620902	0.026	0.074	1
pam16	0.00807359	-1.23792	0.017	0.059	1
lyrm4	0.00811749	-1.77189	0.009	0.046	1
atrnl1b	0.00813157	-1.11664	0.013	0.053	1
khsrp	0.00813513	-0.637938	0.039	0.092	1
pcdh1b	0.00814443	0.661808	0.341	0.292	1
txnl4a	0.00816198	-2.77845	0.004	0.038	1
nap1l1	0.00816923	-0.340762	0.079	0.144	1
cdh17	0.00822353	0.408784	0.493	0.437	1
gpx1a	0.00825169	-0.203089	0.092	0.162	1
hibadhb	0.00825233	-1.59818	0.009	0.046	1
gnas	0.00825305	-0.434584	0.048	0.105	1
tmprss15	0.00825322	-5.12231	0	0.03	1
tpk2	0.00825322	-4.24912	0	0.03	1
phf10	0.00825322	-4.30945	0	0.03	1
vasnb	0.00825322	-4.87411	0	0.03	1
slc16a1b	0.00825322	-4.15735	0	0.03	1
spint2	0.00831838	0.230939	0.437	0.367	1
srfbp1	0.00832214	-1.15366	0.013	0.053	1
slc38a9	0.00832729	1.3607	0.026	0.009	1
rplp2l	0.00832886	-0.341376	0.948	0.931	1
srp54	0.0083437	-0.296281	0.096	0.167	1
tpm4a	0.008361	-2.8747	0.009	0.045	1
CU929150.1	0.00837662	2.76726	0.013	0.003	1
zdhhc6	0.00839877	-0.840618	0.022	0.066	1
kat8	0.00840559	-2.25444	0.013	0.052	1
arrdc3b	0.0084087	-1.23731	0.017	0.059	1
si:dkey-16p6.1.10	0.00841946	2.94994	0.013	0.003	1
ppp6r2a	0.00843323	-1.26526	0.017	0.059	1
osbpl5	0.00843708	-1.26158	0.022	0.066	1
tpra	0.0084397	-0.885398	0.013	0.052	1
chaf1a	0.00845636	-2.03268	0.013	0.052	1
sec13	0.00846376	-1.11449	0.026	0.073	1
mtbl	0.00847102	-5.37682	0	0.029	1
lipg	0.00847102	-4.8243	0	0.029	1
prmt3	0.00847102	-4.30582	0	0.029	1
si:busm1-57f23.1	0.00847626	-2.10456	0.039	0.088	1
mdka	0.00848962	-3.09623	0.009	0.045	1
ptges3b	0.00850652	-0.193905	0.127	0.208	1
aff4	0.00852538	0.598225	0.41	0.373	1
si:ch73-269m23.5	0.0085359	-1.55726	0.013	0.053	1
si:dkey-16p6.1.5	0.00858183	2.07	0.013	0.003	1
exoc3l2b	0.00858919	1.54706	0.127	0.082	1
srp14	0.00860861	-0.762048	0.022	0.066	1
zdhhc21	0.00861046	-1.31707	0.022	0.065	1
her9	0.00862689	-1.30894	0.188	0.258	1
lmnb2	0.00863141	-0.797441	0.044	0.098	1
kars1	0.00864055	-0.414418	0.079	0.145	1
ino80c	0.00864757	-2.1175	0.013	0.052	1
tax1bp3	0.0086895	-0.270994	0.1	0.17	1
RPS17	0.00869126	-0.34309	0.808	0.844	1
si:ch211-153b23.4	0.00869463	-5.34452	0	0.029	1
degs1	0.00870164	-3.30176	0.009	0.044	1
cetn4	0.00870477	-3.0725	0.009	0.044	1
actn1	0.0087152	-2.91996	0.009	0.045	1
tspan2a	0.00874052	-1.53859	0.013	0.052	1
cyp1d1	0.00874341	-2.08194	0.013	0.052	1
arid5b	0.00875877	-0.885992	0.052	0.108	1
ssh2a	0.00876728	-1.22155	0.022	0.066	1
ier3ip1	0.00877501	-0.559502	0.057	0.116	1
glud1b	0.00877949	-0.549141	0.279	0.364	1
prkn	0.00880618	1.98791	0.022	0.007	1
cmc2	0.00882836	-0.801199	0.031	0.079	1
cgnb	0.00885127	-1.21517	0.026	0.071	1
slc45a3	0.00886671	-2.62982	0.009	0.045	1
znf574	0.00890953	-2.69125	0.004	0.037	1
ewsr1b	0.00892187	-0.317111	0.245	0.346	1
[truncated: 8,481 more rows]

## Sheet: Anterior enterocytes
gene	p_val	avg_log2FC	pct.1	pct.2	p_val_adj
apobb.1	0	3.9937	0.919	0.229	0
apoa4b.2.1	0	3.66007	0.839	0.166	0
apoc2	0	3.40162	0.836	0.17	0
chia.2	0	4.20066	0.971	0.349	0
apoa1a	0	3.2079	0.926	0.307	0
apoc1	0	3.72021	0.777	0.158	0
faxdc2	0	3.53246	0.757	0.141	0
apoa4b.1	0	2.7801	0.944	0.329	0
ucp1	0	3.24179	0.809	0.196	0
afp4.1	0	3.02812	0.836	0.229	0
rbp2a	0	3.26595	0.764	0.157	0
chs1	0	2.78906	0.749	0.153	0
fabp1b.1	0	3.83351	0.917	0.343	0
slc15a1b	0	3.96808	0.628	0.06	0
fabp2	0	2.98102	0.938	0.37	0
zgc:153968	0	2.15418	0.761	0.202	0
apoeb	0	2.16282	0.82	0.272	0
ace2	0	2.37221	0.749	0.203	0
ugt1a1	0	2.81399	0.702	0.157	0
cd36	0	3.55384	0.586	0.075	0
aoc1	0	3.33046	0.578	0.073	0
stoml3b	0	1.64809	0.934	0.436	0
mttp	0	4.05187	0.535	0.048	0
sgpl1	0	2.41194	0.663	0.189	0
gatm	0	3.55755	0.54	0.066	0
aqp8a.2	0	3.23875	0.539	0.07	0
gpx4a	0	2.38748	0.878	0.411	0
chia.1	0	3.80915	0.557	0.094	0
pck1	0	1.84956	0.86	0.425	0
gapdh	0	2.00368	0.916	0.518	0
mt-nd5	0	1.24324	0.982	0.855	0
mt-atp6	0	1.22796	0.998	0.987	0
apoea	7.39799e-300	3.81122	0.512	0.076	1.36315e-295
scp2a	3.63789e-293	2.01297	0.695	0.213	6.70318e-289
mt-nd2	2.5828e-291	1.07731	0.982	0.867	4.75908e-287
abcc2	1.08341e-290	1.8546	0.761	0.276	1.9963e-286
cyp2aa12	1.13926e-288	2.96974	0.534	0.089	2.09919e-284
si:ch211-133l5.7	2.29439e-282	2.0751	0.679	0.208	4.22764e-278
mt-co2	1.21934e-280	0.924069	1	0.996	2.24675e-276
bco1	1.75005e-278	2.79125	0.538	0.103	3.22464e-274
pdzk1	3.87463e-276	2.22512	0.609	0.151	7.13938e-272
vil1	9.43362e-274	1.29985	0.906	0.455	1.73824e-269
cyp3c4	1.53503e-271	2.9683	0.499	0.079	2.82845e-267
sat1a.1	1.35554e-264	1.5702	0.868	0.448	2.49771e-260
apoa4b.2	1.69461e-260	3.90312	0.429	0.047	3.12248e-256
creb3l3a	6.66759e-258	2.55734	0.499	0.084	1.22857e-253
si:ch211-107o10.3	3.17117e-254	1.64415	0.731	0.285	5.84319e-250
mt-nd1	2.17768e-253	0.925029	0.995	0.961	4.0126e-249
dgat2	8.80577e-251	3.44877	0.415	0.045	1.62255e-246
acsl5	2.67463e-248	3.27338	0.426	0.053	4.92828e-244
cldnb	1.90437e-247	-3.81671	0.202	0.598	3.50898e-243
agmo	1.9316e-243	2.14744	0.577	0.151	3.55917e-239
bco1l	6.99062e-242	2.9936	0.438	0.061	1.28809e-237
ada	3.43297e-241	2.7972	0.469	0.081	6.32559e-237
insig1	1.10985e-240	1.77873	0.702	0.261	2.04501e-236
glud1b	3.53915e-240	2.24673	0.601	0.191	6.52124e-236
nr0b2a	3.55438e-235	2.49431	0.476	0.086	6.54929e-231
gamt	4.32273e-232	2.2121	0.592	0.182	7.96506e-228
pla2g12b	4.95437e-232	3.63724	0.373	0.034	9.12893e-228
fbp1b	2.17778e-231	1.72504	0.683	0.254	4.01279e-227
rida	3.59249e-231	2.04129	0.562	0.148	6.61952e-227
mao	1.34728e-230	2.50632	0.491	0.105	2.4825e-226
scarb1	2.66925e-229	3.2287	0.403	0.051	4.91836e-225
mt-nd3	2.94467e-229	0.870983	0.978	0.822	5.42585e-225
C1H4orf33	3.51482e-225	3.12516	0.394	0.048	6.47641e-221
anpepa	6.09801e-225	1.27215	0.817	0.365	1.12362e-220
mt-co1	1.84839e-220	0.833361	0.998	0.989	3.40584e-216
slc26a3.2	7.15054e-220	4.29524	0.335	0.023	1.31756e-215
glsb	3.27362e-219	1.89629	0.58	0.166	6.03197e-215
sb:cb1058	4.96056e-218	1.69118	0.676	0.254	9.14033e-214
g6pca.2	9.03346e-218	1.47706	0.683	0.243	1.66451e-213
abcg2a	3.45697e-210	1.28798	0.8	0.396	6.36982e-206
abca1b	4.1569e-209	3.05724	0.392	0.057	7.65951e-205
acsl4a	1.99778e-208	2.35448	0.479	0.11	3.68111e-204
entpd8	2.3713e-206	1.98776	0.511	0.125	4.36936e-202
rtn4b	6.98901e-206	2.3483	0.49	0.124	1.28779e-201
txnrd3	7.12941e-206	1.51264	0.723	0.313	1.31367e-201
apoa4a	1.7436e-205	4.35124	0.319	0.023	3.21275e-201
slc13a2	2.73251e-204	1.75259	0.621	0.219	5.03493e-200
cyp3c3	3.24738e-204	1.00955	0.925	0.587	5.98363e-200
myo7bb	2.76151e-200	1.2013	0.769	0.315	5.08836e-196
cyp3a65	2.51475e-196	1.00119	0.906	0.556	4.63367e-192
mt-nd4l	8.48115e-196	0.987562	0.945	0.669	1.56274e-191
mt-cyb	2.77787e-195	0.760331	0.999	0.992	5.1185e-191
slc5a1	3.72573e-195	2.85855	0.403	0.073	6.86503e-191
cyp2y3	9.10909e-195	2.37043	0.44	0.091	1.67844e-190
si:ch211-161h7.5	6.30317e-194	1.28302	0.73	0.311	1.16142e-189
hnrnpa0l.1	2.02136e-192	-1.76197	0.596	0.754	3.72457e-188
ces2b	2.45776e-191	2.30883	0.424	0.083	4.52866e-187
mt-atp8	8.29438e-191	1.00034	0.888	0.494	1.52832e-186
slc6a9	1.28314e-189	3.00917	0.364	0.054	2.36432e-185
mt-nd4	2.49421e-188	0.759965	0.984	0.91	4.59584e-184
cyp2n13	2.77474e-188	3.11306	0.336	0.038	5.11274e-184
slc43a2b	7.12902e-184	1.77905	0.504	0.139	1.31359e-179
hmgcra	8.51931e-184	2.1694	0.425	0.089	1.56977e-179
chpt1	2.26814e-183	2.34199	0.415	0.087	4.17927e-179
cldn7b	1.70737e-182	-4.42659	0.041	0.373	3.146e-178
gsta.1	1.32643e-178	0.924694	0.758	0.37	2.44407e-174
mknk2a	2.70028e-178	2.06213	0.435	0.1	4.97554e-174
tm4sf5	4.72418e-177	1.81414	0.498	0.142	8.70478e-173
mt-nd6	6.79005e-177	1.00657	0.849	0.455	1.25114e-172
alas1	3.6237e-175	1.33935	0.727	0.364	6.67703e-171
apoa1b	1.02878e-174	3.92431	0.329	0.045	1.89564e-170
krt18a.1	8.85786e-174	-2.8061	0.284	0.595	1.63215e-169
krt97	2.91944e-173	1.20146	0.689	0.281	5.37937e-169
pcxb	3.80696e-173	1.46929	0.562	0.179	7.01471e-169
si:ch211-214p16.3	4.94158e-173	1.90948	0.51	0.151	9.10535e-169
sik1	1.0677e-172	-2.57875	0.157	0.509	1.96734e-168
aldob	3.02264e-172	1.08796	0.9	0.661	5.56951e-168
mbl2	1.45504e-171	3.20407	0.307	0.035	2.68105e-167
mt-co3	2.25674e-171	0.690023	0.999	0.994	4.15826e-167
acsl1b	1.98372e-170	2.22536	0.416	0.098	3.6552e-166
elovl2	3.83903e-170	3.81263	0.267	0.017	7.07379e-166
tmem86b	9.19961e-170	3.2982	0.317	0.042	1.69512e-165
dbi	2.52299e-169	1.37827	0.672	0.321	4.64887e-165
zgc:158846	7.19714e-169	0.8803	0.826	0.399	1.32614e-164
si:dkey-69o16.5	1.0935e-168	1.81493	0.428	0.098	2.01489e-164
eno3	3.19256e-168	1.07347	0.836	0.543	5.88261e-164
meltf	4.52749e-166	2.83465	0.334	0.052	8.34236e-162
mdh1aa	6.54717e-166	1.49502	0.629	0.285	1.20638e-161
cyp4v8	3.74922e-165	3.23442	0.284	0.027	6.90831e-161
cyp51	2.74696e-162	2.03468	0.446	0.122	5.06155e-158
zgc:175280	2.69437e-158	4.01876	0.244	0.014	4.96465e-154
atp1a1a.4	1.22151e-157	1.30969	0.622	0.252	2.25076e-153
NPC1L1	1.41643e-157	2.24183	0.393	0.092	2.60992e-153
pcyt1bb	7.24842e-157	3.34277	0.276	0.028	1.33559e-152
atp5f1b	2.15059e-156	1.13801	0.783	0.511	3.96267e-152
ace	4.72925e-154	1.75138	0.536	0.209	8.71411e-150
atp5if1a	1.29424e-153	1.22996	0.679	0.334	2.38476e-149
zgc:154142	6.98657e-153	3.89667	0.252	0.021	1.28734e-148
slc6a19a.2	5.55448e-152	3.04558	0.295	0.041	1.02347e-147
enpp7.1	2.04573e-149	3.71709	0.253	0.022	3.76945e-145
got1	2.21293e-149	2.15479	0.373	0.089	4.07754e-145
cyp1a	9.27514e-149	1.0011	0.563	0.205	1.70904e-144
lta4h	2.26245e-148	3.2251	0.255	0.024	4.16878e-144
krt8	3.23017e-148	-2.01943	0.418	0.654	5.9519e-144
ldha	1.19348e-147	1.39514	0.544	0.213	2.1991e-143
epas1a	2.39912e-147	1.62656	0.417	0.11	4.42062e-143
slc4a4a	2.8469e-145	0.772515	0.627	0.233	5.2457e-141
cirbpb	8.2899e-145	-1.64089	0.633	0.734	1.5275e-140
zgc:162608	8.92237e-145	2.96056	0.29	0.042	1.64404e-140
akr1b1.1	9.34416e-145	1.03146	0.678	0.302	1.72175e-140
dhdhl	1.21594e-144	1.62867	0.493	0.172	2.24049e-140
si:ch211-127i16.2	5.62106e-144	3.09291	0.27	0.033	1.03574e-139
ckmt1	3.30643e-143	1.82643	0.43	0.131	6.09242e-139
alpi.2	4.52666e-143	3.43309	0.254	0.026	8.34082e-139
gapdhs	1.75834e-142	-3.8136	0.039	0.32	3.23991e-138
mat2aa	3.9448e-142	1.53324	0.507	0.181	7.26869e-138
si:zfos-943e10.1	1.3219e-141	1.3359	0.557	0.218	2.43572e-137
cldnh	3.09281e-141	-4.60782	0.046	0.321	5.69882e-137
dhrs13l1	3.18978e-141	2.00088	0.443	0.147	5.87748e-137
nmrk2	4.18527e-140	2.78006	0.311	0.058	7.71179e-136
pnp5a	1.34618e-139	-2.84064	0.155	0.452	2.48047e-135
ACOT12	1.34243e-138	1.86386	0.357	0.079	2.47357e-134
etnppl	1.92059e-138	2.54475	0.291	0.045	3.53887e-134
BX548011.2	2.86784e-138	0.919222	0.86	0.539	5.28428e-134
si:ch211-196f2.3	2.75807e-137	1.18477	0.573	0.217	5.08202e-133
sult1st2	2.28553e-136	2.71257	0.26	0.031	4.21132e-132
fabp6	4.43284e-135	-5.51949	0.162	0.44	8.16796e-131
sult1st3	3.51777e-134	1.69029	0.362	0.086	6.48184e-130
slc26a6.1	1.76396e-133	2.48806	0.269	0.037	3.25027e-129
tm4sf4	3.8061e-132	0.330097	0.945	0.543	7.01312e-128
mep1a.1	5.05439e-132	2.58379	0.298	0.054	9.31321e-128
ablim1b	1.91113e-131	1.15311	0.61	0.266	3.52144e-127
pm20d1.1	6.45157e-131	1.50193	0.388	0.101	1.18877e-126
wu:fb18f06	1.94478e-130	0.894734	0.758	0.394	3.58345e-126
krt91	6.3818e-130	-4.37139	0.052	0.316	1.17591e-125
ldhba	2.67131e-128	-4.33421	0.02	0.266	4.92215e-124
phyh	3.16017e-128	1.57231	0.413	0.127	5.82292e-124
cldn15a	6.47245e-128	1.31589	0.478	0.167	1.19261e-123
pnp4b	7.41101e-128	2.00597	0.324	0.07	1.36555e-123
GNPAT	1.07705e-127	3.16136	0.237	0.027	1.98458e-123
cyb5r2	1.72075e-127	3.01215	0.243	0.03	3.17066e-123
klf2b	4.77131e-127	1.42345	0.411	0.124	8.79162e-123
zgc:158343	1.07084e-126	-4.30088	0.028	0.277	1.97313e-122
tp53inp1	1.64556e-126	1.5548	0.44	0.145	3.03211e-122
slc6a19a.1	3.38398e-126	3.88458	0.206	0.014	6.23533e-122
si:dkey-4e7.3	3.78584e-126	1.96457	0.315	0.066	6.97579e-122
suclg2	3.83468e-126	1.51631	0.422	0.134	7.06577e-122
hmgcs1	2.34861e-125	1.06041	0.509	0.19	4.32755e-121
stra6	3.80102e-125	2.32639	0.274	0.045	7.00375e-121
sult1st1	7.7122e-125	2.04596	0.297	0.057	1.42105e-120
anxa4	1.33107e-124	-4.19735	0.137	0.399	2.45263e-120
h3f3d	3.41474e-124	-1.85666	0.485	0.643	6.292e-120
zanl	3.50332e-124	0.592399	0.809	0.413	6.45522e-120
si:ch211-266g18.6	4.2674e-124	-3.85783	0.045	0.3	7.86312e-120
mep1a.2	1.65918e-123	2.61987	0.258	0.038	3.0572e-119
ethe1	8.45287e-123	2.3338	0.305	0.065	1.55753e-118
nupr1b	5.77592e-122	1.05153	0.612	0.291	1.06427e-117
ociad2	2.02451e-121	1.92411	0.371	0.109	3.73035e-117
osbpl2b	5.1607e-121	1.56245	0.402	0.126	9.50911e-117
mpp1	1.08913e-120	1.53412	0.436	0.152	2.00682e-116
dap	2.23673e-120	1.10922	0.561	0.25	4.1214e-116
sult1st6	9.16719e-120	1.55095	0.347	0.087	1.68915e-115
rpl39	2.08333e-119	-1.25577	0.905	0.892	3.83875e-115
slc34a2a	2.14322e-119	5.00435	0.181	0.008	3.9491e-115
suclg1	6.13132e-119	1.45148	0.491	0.208	1.12976e-114
ahnak	1.83584e-118	-3.80798	0.029	0.266	3.38271e-114
tspan13a	4.2945e-118	1.47653	0.425	0.141	7.91304e-114
her9	1.42226e-117	-3.23673	0.101	0.363	2.62066e-113
ogdhb	4.13766e-117	1.89335	0.333	0.085	7.62405e-113
zgc:158463	5.62932e-117	0.648812	0.999	0.975	1.03726e-112
acot19	5.66513e-117	0.985527	0.588	0.258	1.04386e-112
a1cf	1.53364e-116	2.55408	0.28	0.057	2.82589e-112
acox1	3.60312e-116	1.30753	0.449	0.163	6.6391e-112
rgn	1.10775e-115	1.409	0.325	0.076	2.04115e-111
gcshb	1.4815e-115	2.93856	0.229	0.031	2.72982e-111
RPL37A	6.37068e-115	-1.04728	0.899	0.882	1.17386e-110
asah2	2.74844e-114	3.68989	0.191	0.014	5.06428e-110
plac8.1	4.23072e-114	0.494651	0.847	0.47	7.79553e-110
cox8b	1.48702e-113	1.40969	0.486	0.202	2.73999e-109
malrd1	4.38172e-113	1.64887	0.332	0.086	8.07376e-109
abcd3a	9.90978e-113	1.90944	0.304	0.072	1.82598e-108
myo1b	2.77965e-111	1.28408	0.487	0.199	5.12178e-107
gsta.2	4.82575e-111	0.680902	0.429	0.145	8.89193e-107
myo15b	6.06979e-111	1.47876	0.398	0.128	1.11842e-106
vdrb	8.0934e-111	0.912694	0.722	0.412	1.49129e-106
ppdpfb	1.20144e-110	-3.11428	0.1	0.353	2.21378e-106
sdr16c5b	1.90991e-110	1.84923	0.354	0.106	3.5192e-106
mtus1a	2.43664e-110	2.42579	0.252	0.045	4.48974e-106
slco1d1	2.54811e-110	2.35236	0.239	0.037	4.69516e-106
epcam	4.28554e-110	-1.6447	0.76	0.763	7.89654e-106
htatip2	1.49083e-109	1.0631	0.61	0.3	2.74701e-105
wu:fi09b08	2.5504e-108	0.761661	0.742	0.403	4.69937e-104
porb	1.35444e-107	1.20834	0.494	0.208	2.4957e-103
dusp5	1.78848e-107	-2.19759	0.241	0.481	3.29545e-103
ugt5b2.1	2.19488e-107	2.76396	0.232	0.037	4.04429e-103
ngef	2.86213e-107	1.08478	0.475	0.184	5.27376e-103
irs2a	3.91114e-107	1.0474	0.537	0.239	7.20666e-103
slc6a19b	1.14239e-106	2.46796	0.276	0.061	2.10497e-102
cndp2	2.01798e-106	1.36102	0.339	0.095	3.71833e-102
mogat2	2.93407e-106	3.39882	0.19	0.018	5.40632e-102
slc2a2	3.07616e-106	1.51619	0.324	0.085	5.66814e-102
prdx2	7.29829e-106	0.781093	0.783	0.505	1.34478e-101
slc27a2a	3.19166e-105	2.36777	0.212	0.028	5.88095e-101
creb3l3b	9.43226e-105	2.69829	0.216	0.03	1.73799e-100
kifc3	3.01716e-104	0.893958	0.582	0.259	5.55942e-100
hmgb3a	1.35164e-103	-4.04231	0.038	0.259	2.49053e-99
rltgr	4.21882e-103	2.71092	0.219	0.034	7.77359e-99
nrarpa	9.61034e-103	-4.01389	0.019	0.224	1.7708e-98
fads2	9.76817e-103	3.61617	0.183	0.017	1.79988e-98
pck2	6.24075e-102	2.17442	0.255	0.053	1.14992e-97
cyp2x9	1.00005e-101	3.43204	0.176	0.015	1.8427e-97
slc29a1b	2.33787e-101	3.50326	0.183	0.018	4.30776e-97
rpl35	2.48288e-101	-1.33092	0.794	0.79	4.57496e-97
zgc:136870	4.42606e-101	1.84257	0.283	0.067	8.15546e-97
ddc	5.85856e-101	1.38071	0.327	0.091	1.0795e-96
TMEM120A	7.44928e-101	2.04129	0.228	0.037	1.3726e-96
ivns1abpa	7.67276e-101	1.86657	0.306	0.083	1.41378e-96
gstr	2.33778e-100	1.03213	0.527	0.243	4.30759e-96
myo15aa	3.62081e-100	2.2752	0.236	0.042	6.6717e-96
pm20d1.2	8.36006e-100	0.646684	0.53	0.217	1.54042e-95
sar1b	1.62261e-99	1.37433	0.375	0.13	2.98982e-95
sult2st2	2.32043e-99	1.82125	0.277	0.066	4.27563e-95
tmigd1	7.37691e-99	-6.41602	0.008	0.194	1.35927e-94
rps11	1.471e-98	-1.35706	0.717	0.747	2.71046e-94
mat2ab	2.96563e-98	1.81456	0.309	0.088	5.46447e-94
adgrg4a	2.13179e-97	1.35977	0.367	0.123	3.92804e-93
ddt	4.19706e-97	1.3804	0.417	0.165	7.7335e-93
slc7a7	8.04314e-97	2.43325	0.223	0.039	1.48203e-92
ehbp1l1b	1.51817e-96	2.12224	0.263	0.06	2.79738e-92
gch1	1.71548e-96	1.44276	0.31	0.088	3.16094e-92
zgc:194392	1.76844e-96	1.79175	0.279	0.069	3.25852e-92
mgst3a	3.93447e-96	0.966806	0.633	0.347	7.24965e-92
zgc:64022	5.00268e-96	-4.89705	0.017	0.208	9.21794e-92
xdh	8.62609e-96	1.73152	0.253	0.053	1.58944e-91
selenop	2.31983e-95	1.28865	0.693	0.481	4.27452e-91
cdh17	7.45556e-95	0.752932	0.621	0.311	1.37376e-90
cers1	1.00489e-94	2.79438	0.183	0.021	1.85161e-90
mat2al	1.15244e-94	2.29525	0.241	0.051	2.12348e-90
epn1	1.40724e-94	0.91766	0.518	0.238	2.59298e-90
slc47a1	1.90179e-93	1.65187	0.254	0.056	3.50425e-89
pnrc2	2.12913e-93	-0.774428	0.905	0.913	3.92314e-89
hyou1	2.2325e-93	1.14948	0.453	0.19	4.11361e-89
gstt1a	3.17962e-93	1.39345	0.31	0.088	5.85877e-89
ilvbl	4.59531e-93	2.39338	0.221	0.042	8.46732e-89
dpp4	5.00061e-93	1.04573	0.388	0.137	9.21411e-89
pklr	5.40417e-93	0.967263	0.58	0.298	9.95773e-89
ftr83	2.46766e-92	-3.62698	0.039	0.239	4.54691e-88
ezra	1.34742e-91	0.70117	0.789	0.471	2.48275e-87
dhcr7	2.83856e-91	1.44953	0.344	0.115	5.23033e-87
p4hb	6.48808e-91	0.933331	0.548	0.274	1.19549e-86
got2a	1.97964e-90	2.001	0.237	0.052	3.64768e-86
stard4	2.42132e-90	2.05531	0.229	0.046	4.46152e-86
slc38a2	3.68885e-90	-2.17638	0.194	0.426	6.79708e-86
si:dkey-240h12.3	5.49e-90	1.24216	0.373	0.133	1.01159e-85
idh1	6.39567e-90	0.896552	0.584	0.302	1.17847e-85
cdx1b	1.3982e-89	0.919648	0.542	0.252	2.57633e-85
acsl4b	5.89231e-89	-3.89368	0.019	0.2	1.08572e-84
ubb	8.73475e-89	0.434378	0.932	0.745	1.60947e-84
junbb	1.88084e-88	-1.69585	0.51	0.643	3.46563e-84
rps27.1	1.91098e-88	-1.10873	0.831	0.803	3.52118e-84
sdsl	3.03395e-88	2.80745	0.203	0.036	5.59035e-84
dhrs9	1.9413e-87	1.40591	0.29	0.081	3.57705e-83
rpl10a	2.98326e-87	-1.19212	0.791	0.795	5.49695e-83
rps15	4.07227e-87	-1.09688	0.79	0.788	7.50357e-83
jph1a	5.01937e-87	2.15035	0.238	0.055	9.2487e-83
zfhx3	1.13291e-86	-3.95977	0.022	0.204	2.0875e-82
eif1	1.62552e-86	-1.17794	0.6	0.679	2.99518e-82
mgst3b	2.1057e-86	1.25938	0.491	0.241	3.87996e-82
aqp7	3.58151e-86	4.14275	0.145	0.01	6.59929e-82
mical2b	7.89955e-86	1.10633	0.43	0.181	1.45557e-81
cyb5a	1.55019e-85	1.21995	0.412	0.177	2.85637e-81
calm1b	2.17992e-85	-3.7959	0.02	0.196	4.01672e-81
cyp4v7	2.45799e-85	2.85798	0.202	0.038	4.5291e-81
zmp:0000000845	3.02892e-85	1.10833	0.305	0.089	5.58109e-81
si:dkey-27o4.1	3.59415e-85	1.82224	0.249	0.061	6.62257e-81
fxyd1	1.56495e-84	-4.04849	0.01	0.176	2.88359e-80
slc13a1	5.52127e-84	3.53228	0.155	0.016	1.01735e-79
niban2b	6.7634e-84	1.4885	0.319	0.106	1.24622e-79
atp5pb	7.7049e-84	0.865836	0.594	0.338	1.4197e-79
si:ch1073-13h15.3	1.93171e-83	4.55755	0.137	0.009	3.55937e-79
marcksl1a	2.74693e-83	-3.81936	0.02	0.193	5.0615e-79
lpcat3	3.5015e-83	1.93492	0.221	0.048	6.45187e-79
ENSDARG00000071353	6.11998e-83	1.00606	0.447	0.202	1.12767e-78
pxdc1b	6.3714e-83	2.46692	0.188	0.031	1.17399e-78
tlcd4b	1.38014e-82	1.41509	0.269	0.074	2.54305e-78
acox3	3.42861e-82	1.51755	0.254	0.066	6.31756e-78
cyp3c1	4.57517e-82	0.909626	0.525	0.262	8.43021e-78
slc31a1	7.9957e-82	1.14535	0.389	0.158	1.47329e-77
dap1b.1	1.18018e-81	-2.76501	0.106	0.315	2.1746e-77
blmh	1.42551e-81	1.41062	0.322	0.112	2.62664e-77
tecrb	2.10426e-81	2.01156	0.235	0.059	3.87731e-77
aldh1a2	2.21586e-81	1.49375	0.233	0.054	4.08295e-77
dgat1a	2.33563e-81	2.23229	0.185	0.031	4.30363e-77
slc27a4	4.66311e-81	2.12988	0.226	0.054	8.59225e-77
aqp8a.1	1.22554e-80	1.60031	0.221	0.048	2.25817e-76
mansc1	2.10731e-80	2.30029	0.185	0.031	3.88293e-76
cobl	3.77972e-80	0.857576	0.424	0.175	6.96451e-76
slc28a1	9.84354e-80	3.49759	0.141	0.012	1.81377e-75
si:ch211-121j5.4	2.92281e-79	1.42455	0.226	0.052	5.38556e-75
CABZ01079192.1	2.68917e-78	1.43754	0.301	0.1	4.95507e-74
hsd11b1la	3.76201e-78	2.41957	0.189	0.035	6.93189e-74
gsto2	9.60126e-78	0.925411	0.42	0.185	1.76913e-73
mat1a	1.97416e-77	3.29467	0.133	0.01	3.63758e-73
rbms1a	2.4707e-77	-3.70718	0.031	0.202	4.55252e-73
hmgn2	3.20806e-77	-3.65425	0.199	0.403	5.91116e-73
calm3a	5.14428e-77	0.608553	0.727	0.452	9.47885e-73
ywhaz	5.65577e-77	-3.23685	0.021	0.186	1.04213e-72
id1	6.44295e-77	-3.04005	0.079	0.274	1.18718e-72
gadd45ba	1.00848e-76	-1.63476	0.465	0.605	1.85823e-72
ankrd9	1.37203e-76	3.41395	0.142	0.014	2.5281e-72
cpo	1.73544e-76	3.79114	0.132	0.01	3.19773e-72
bhlhe41	1.8741e-76	1.5313	0.276	0.087	3.45322e-72
cdhr5b	2.63165e-76	1.56406	0.277	0.087	4.84907e-72
rpl17	3.70526e-76	-1.08362	0.839	0.813	6.82732e-72
cyp2p9	7.21346e-76	1.96286	0.228	0.059	1.32915e-71
ndufb3	1.26971e-75	0.949502	0.445	0.21	2.33957e-71
gpr39	1.49826e-75	1.8534	0.24	0.066	2.76069e-71
tspan34	1.8211e-75	-3.9257	0.021	0.181	3.35556e-71
hdlbpa	1.8389e-75	0.727936	0.628	0.384	3.38837e-71
qkia	2.75443e-75	-4.1074	0.01	0.161	5.07531e-71
MEP1B	8.10087e-75	1.43236	0.277	0.087	1.49267e-70
lpin2	8.55885e-75	1.06456	0.376	0.155	1.57705e-70
rmdn1	1.01133e-74	0.97011	0.406	0.176	1.86348e-70
slc34a2b	1.05231e-74	2.84689	0.165	0.026	1.93899e-70
qdpra	2.29555e-74	1.02118	0.281	0.089	4.22979e-70
sec14l8	2.74904e-74	1.99153	0.195	0.041	5.06538e-70
zgc:136472	7.43409e-74	1.62602	0.261	0.08	1.36981e-69
ppp1r9alb	1.15281e-73	0.507064	0.641	0.345	2.12416e-69
cpt1ab	1.28471e-73	0.830836	0.474	0.226	2.3672e-69
leap2	1.63811e-73	3.53547	0.129	0.011	3.01838e-69
cyp2k18	2.01115e-73	2.04174	0.182	0.035	3.70575e-69
gpx4b	2.42271e-73	0.723481	0.576	0.328	4.46408e-69
chka	3.02808e-73	1.06295	0.357	0.142	5.57954e-69
CU302253.1	7.05503e-73	0.945188	0.448	0.205	1.29996e-68
rps15a	1.35947e-72	-0.992288	0.872	0.832	2.50496e-68
elovl1b	1.69349e-72	-1.83549	0.12	0.327	3.12043e-68
ogdha	2.70461e-72	0.755783	0.591	0.333	4.98351e-68
adipor2	3.34335e-72	0.791916	0.553	0.302	6.16045e-68
srd5a2a	3.52308e-72	1.57833	0.246	0.07	6.49163e-68
slc15a1a	3.81348e-72	3.6405	0.124	0.009	7.02672e-68
clrn3	4.28766e-72	0.778022	0.486	0.228	7.90045e-68
elovl1a	4.80447e-72	-2.78868	0.053	0.23	8.85272e-68
si:ch211-113d11.6	5.43718e-72	3.33626	0.138	0.015	1.00186e-67
slc52a3	8.18855e-72	2.50962	0.164	0.027	1.50882e-67
cyp2k19	8.21881e-72	1.25654	0.31	0.112	1.5144e-67
cnn3a	1.0977e-71	-2.56567	0.07	0.256	2.02263e-67
ckba	1.28813e-71	1.12265	0.386	0.17	2.37351e-67
man1a1	4.42273e-71	0.830564	0.423	0.191	8.14932e-67
clic5b	7.23378e-71	1.33089	0.304	0.111	1.3329e-66
rpl22	1.03396e-70	-1.05	0.751	0.752	1.90517e-66
slc12a2	2.094e-70	-4.38093	0.007	0.145	3.85841e-66
st3gal7	3.52977e-70	0.955342	0.467	0.235	6.50396e-66
lrrfip1a	3.92244e-70	1.56247	0.235	0.067	7.22748e-66
agpat2	4.2978e-70	2.0771	0.202	0.049	7.91912e-66
gltpd2	6.11486e-70	3.50015	0.126	0.011	1.12672e-65
ttpa	6.15985e-70	0.947417	0.419	0.19	1.13501e-65
macc1	6.53446e-70	-3.7647	0.016	0.163	1.20404e-65
rps21	1.78981e-69	-0.813405	0.904	0.861	3.2979e-65
zgc:85843	3.10728e-69	2.72505	0.15	0.022	5.72547e-65
junba	3.13695e-69	-1.3722	0.595	0.683	5.78014e-65
tuba8l4	5.13442e-69	-2.04122	0.192	0.381	9.46069e-65
zgc:92161	5.98045e-69	1.93881	0.18	0.036	1.10196e-64
adh8b	7.83464e-69	0.85954	0.435	0.208	1.44361e-64
si:dkey-219e21.2	1.21439e-68	0.843176	0.462	0.225	2.23763e-64
lama3	1.36033e-68	1.07154	0.378	0.163	2.50654e-64
gadd45aa	2.02798e-68	0.573615	0.53	0.272	3.73675e-64
alp3	2.80323e-68	4.7605	0.111	0.007	5.16524e-64
elf3	3.29219e-68	-2.7023	0.113	0.298	6.0662e-64
atp5fa1	3.87982e-68	0.707221	0.666	0.439	7.14896e-64
fabp3	5.18065e-68	-3.10062	0.031	0.186	9.54586e-64
ugt5b4	6.10879e-68	1.58147	0.213	0.055	1.12561e-63
h3f3c	6.70857e-68	-2.47171	0.131	0.321	1.23612e-63
msmo1	1.09979e-67	1.11564	0.366	0.158	2.02647e-63
h3f3b.1.1	1.30573e-67	-2.06834	0.169	0.361	2.40594e-63
rpl26	2.01342e-67	-1.34494	0.498	0.602	3.70992e-63
mcl1a	2.1171e-67	-1.00992	0.794	0.766	3.90096e-63
si:ch211-202h22.9	3.35851e-67	-4.27719	0.011	0.148	6.18838e-63
cidec	3.71473e-67	0.810887	0.351	0.137	6.84477e-63
zgc:153896	4.35654e-67	3.98514	0.117	0.009	8.02736e-63
fer1l4	4.94801e-67	-4.88709	0.008	0.142	9.11721e-63
hmgb2a	1.33295e-66	-2.98346	0.15	0.337	2.45609e-62
jun	1.36239e-66	-1.08687	0.827	0.8	2.51035e-62
anpepb	2.07255e-66	1.03899	0.523	0.305	3.81887e-62
uqcrb	2.15231e-66	0.708983	0.688	0.45	3.96584e-62
cant1b	2.33904e-66	1.24944	0.315	0.124	4.30992e-62
itpk1a	4.33237e-66	0.599833	0.638	0.36	7.98282e-62
dab2	6.32904e-66	-7.33331	0.003	0.128	1.16619e-61
faua	8.83494e-66	-1.01517	0.849	0.812	1.62793e-61
cideb	1.07786e-65	2.64434	0.136	0.018	1.98607e-61
pdk2a	1.40728e-65	1.02426	0.366	0.161	2.59305e-61
agmat	1.72817e-65	1.78832	0.168	0.032	3.18432e-61
itga2.1	1.90524e-65	1.35743	0.28	0.1	3.5106e-61
dio1	2.52786e-65	1.17365	0.25	0.078	4.65784e-61
mcl1b	2.70348e-65	-1.84653	0.235	0.42	4.98144e-61
RPS17	3.02509e-65	-0.862271	0.861	0.83	5.57403e-61
ckbb	4.27575e-65	0.278933	0.482	0.234	7.87849e-61
si:dkey-36i7.3	5.25295e-65	0.589413	0.496	0.246	9.67909e-61
dhrs1	5.68736e-65	1.05742	0.382	0.176	1.04795e-60
slc25a20	1.3669e-64	1.17157	0.319	0.129	2.51865e-60
psph	1.57684e-64	1.35006	0.213	0.057	2.90548e-60
rdh1	2.64587e-64	1.33571	0.206	0.053	4.87528e-60
decr2	2.87091e-64	1.352	0.27	0.096	5.28994e-60
msrb2	3.96158e-64	2.21849	0.148	0.024	7.29961e-60
anxa3b	4.63493e-64	-3.22986	0.019	0.159	8.54032e-60
clic4	5.4028e-64	1.04716	0.31	0.12	9.9552e-60
aqp10a	7.0054e-64	5.37458	0.101	0.005	1.29082e-59
si:dkey-33i11.9	1.19805e-63	0.447506	0.687	0.405	2.20753e-59
si:ch1073-190k2.1	1.49708e-63	-2.32341	0.126	0.305	2.75853e-59
cbx7a	1.71582e-63	-4.60031	0.02	0.159	3.16156e-59
acadvl	1.9456e-63	0.631131	0.542	0.298	3.58497e-59
gda	2.87894e-63	1.02288	0.297	0.11	5.30473e-59
rpn1	4.67438e-63	1.10246	0.297	0.115	8.61301e-59
btf3	7.30921e-63	-1.05683	0.724	0.712	1.34679e-58
cldn23b	8.6217e-63	-3.19396	0.041	0.193	1.58863e-58
ros1	9.52343e-63	0.962946	0.338	0.14	1.75479e-58
epb41l3b	2.10754e-62	1.97027	0.18	0.042	3.88336e-58
gpd1c	2.10951e-62	1.12575	0.344	0.152	3.88699e-58
slc25a10	3.09231e-62	0.972693	0.308	0.121	5.6979e-58
filip1a	3.14847e-62	3.43861	0.115	0.011	5.80137e-58
rps7	4.36257e-62	-0.896783	0.877	0.841	8.03846e-58
cirbpa	4.40557e-62	-1.38174	0.478	0.58	8.1177e-58
ahcy	4.86924e-62	0.655145	0.523	0.287	8.97206e-58
setd3	6.31688e-62	1.31044	0.261	0.091	1.16395e-57
cyp2p8	7.49006e-62	2.57691	0.138	0.022	1.38012e-57
plscr3a	1.2182e-61	0.996958	0.264	0.089	2.24465e-57
tox	1.22757e-61	-4.88794	0.007	0.13	2.26193e-57
hagh	2.54125e-61	0.716221	0.419	0.202	4.68251e-57
dennd5b	5.32201e-61	1.63832	0.179	0.042	9.80634e-57
agr2	5.79173e-61	-5.15848	0.046	0.196	1.06718e-56
si:ch211-180a12.2	8.65629e-61	2.26536	0.141	0.024	1.59501e-56
ktn1	1.01754e-60	0.83307	0.44	0.224	1.87493e-56
slc26a5	1.15507e-60	-3.73313	0.02	0.154	2.12832e-56
bpnt1	1.34259e-60	1.33231	0.265	0.096	2.47385e-56
si:ch211-139a5.9	1.914e-60	-3.30188	0.03	0.17	3.52674e-56
eps8l1b	2.04188e-60	-4.40488	0.006	0.126	3.76236e-56
wu:fj05g07	2.16661e-60	1.20189	0.216	0.063	3.99219e-56
h1-10	2.57709e-60	-2.55826	0.148	0.321	4.74854e-56
pipox	4.15265e-60	1.45907	0.189	0.048	7.65168e-56
atp5f1d	4.55308e-60	0.755859	0.522	0.307	8.3895e-56
rpl18	5.56615e-60	-0.997706	0.79	0.779	1.02562e-55
hmgb1b	6.13503e-60	-3.91995	0.015	0.144	1.13044e-55
rps26	1.36582e-59	-1.02755	0.74	0.732	2.51666e-55
BX323586.3	1.69879e-59	2.68576	0.136	0.022	3.13019e-55
abcb11a	1.75114e-59	2.52613	0.149	0.029	3.22665e-55
tmsb1	2.35627e-59	0.350974	0.734	0.437	4.34167e-55
bbox1	2.42123e-59	1.00717	0.314	0.129	4.46135e-55
cox6b1	2.95578e-59	1.06435	0.352	0.163	5.44631e-55
idi1	3.58072e-59	1.52345	0.244	0.084	6.59783e-55
hsd17b12a	9.68431e-59	1.45743	0.202	0.058	1.78443e-54
abat	1.02753e-58	0.940306	0.317	0.133	1.89334e-54
mthfd1b	1.06326e-58	1.40424	0.204	0.059	1.95917e-54
atp1b1a	1.36598e-58	0.365347	0.816	0.568	2.51695e-54
spint2	1.56474e-58	-1.78539	0.275	0.437	2.88319e-54
etnk1	1.86436e-58	-1.99575	0.152	0.33	3.43527e-54
ywhabl	2.19595e-58	-1.97651	0.112	0.284	4.04626e-54
zgc:172079	2.67876e-58	0.453087	0.782	0.505	4.93588e-54
rps13	3.51303e-58	-0.868085	0.842	0.813	6.47312e-54
eci2	3.83295e-58	1.36628	0.216	0.067	7.06259e-54
fgfr1a	4.71059e-58	-4.86898	0.003	0.114	8.67974e-54
cox5ab	5.18031e-58	0.803808	0.46	0.256	9.54524e-54
rps24	6.49221e-58	-0.794327	0.903	0.861	1.19625e-53
dhcr24	9.91737e-58	1.33491	0.253	0.09	1.82737e-53
prdx6	1.05248e-57	0.573853	0.438	0.223	1.9393e-53
si:ch211-214j24.15	1.06674e-57	0.758665	0.38	0.175	1.96557e-53
socs3a	1.11402e-57	-2.35499	0.181	0.356	2.05269e-53
arl6ip1	1.39893e-57	-2.75087	0.063	0.217	2.57767e-53
marcksl1b	1.61517e-57	-5.05566	0.015	0.139	2.97611e-53
cd81a	1.99469e-57	-4.00367	0.017	0.143	3.67542e-53
zgc:85777	2.09032e-57	0.860686	0.293	0.115	3.85162e-53
prdm1b	2.21708e-57	0.795841	0.409	0.199	4.0852e-53
tent5bb	4.85027e-57	-4.83066	0.007	0.122	8.93711e-53
folr	6.63302e-57	-0.253088	0.401	0.168	1.2222e-52
mgst1.2	6.96983e-57	0.991198	0.244	0.083	1.28426e-52
selenow1	7.16202e-57	-1.44519	0.438	0.549	1.31967e-52
cited4a	8.50436e-57	0.768385	0.466	0.252	1.56701e-52
slc40a1	1.21374e-56	1.38128	0.19	0.052	2.23644e-52
pgam2	1.4233e-56	3.82856	0.093	0.006	2.62258e-52
gata5	1.4679e-56	1.60283	0.21	0.066	2.70475e-52
rbpms2a	2.82688e-56	-4.11797	0.008	0.123	5.20881e-52
egr2a	3.89858e-56	-2.37823	0.105	0.269	7.18352e-52
rac2	9.73445e-56	1.52688	0.199	0.059	1.79367e-51
b3gnt3.4	1.06242e-55	-3.21673	0.036	0.173	1.95761e-51
rpl10	1.22361e-55	-0.915727	0.831	0.8	2.25462e-51
slc35b4	1.36863e-55	2.13373	0.159	0.037	2.52184e-51
cyp2aa7	1.53283e-55	1.03721	0.336	0.15	2.8244e-51
cica	1.61643e-55	0.681673	0.516	0.287	2.97843e-51
ip6k2b	1.65131e-55	-1.76497	0.27	0.439	3.04271e-51
hnf4b	2.52435e-55	1.50875	0.195	0.057	4.65137e-51
ptk6b	2.70251e-55	0.901003	0.293	0.117	4.97964e-51
h3f3b.1	2.80589e-55	-2.14787	0.241	0.404	5.17013e-51
MYO7B	4.03205e-55	0.420792	0.643	0.372	7.42945e-51
hadhab	4.3695e-55	1.6167	0.196	0.059	8.05125e-51
hhla2b.2	5.47257e-55	1.7279	0.155	0.034	1.00838e-50
ppip5k1b	5.61402e-55	2.07957	0.143	0.029	1.03444e-50
tubb4b	8.6977e-55	-1.62716	0.326	0.469	1.60264e-50
rasal2	9.03498e-55	-3.58419	0.022	0.148	1.66478e-50
si:ch211-201h21.5	9.76183e-55	1.89531	0.137	0.026	1.79872e-50
xpnpep1	1.35501e-54	1.11323	0.232	0.081	2.49674e-50
dpydb	1.39619e-54	0.624417	0.318	0.132	2.57262e-50
fh	1.50769e-54	1.45916	0.192	0.056	2.77808e-50
sgk1	1.69879e-54	0.522543	0.627	0.391	3.13019e-50
xpr1b	2.4284e-54	1.16776	0.251	0.093	4.47458e-50
pgam1a	3.26198e-54	1.12946	0.298	0.129	6.01053e-50
CU856539.2	6.27163e-54	0.494008	0.55	0.308	1.15561e-49
rps29	1.23524e-53	-0.693614	0.955	0.91	2.27605e-49
si:dkey-103j14.5	1.3399e-53	1.41874	0.18	0.049	2.46891e-49
acacb	1.50388e-53	1.02672	0.266	0.103	2.77105e-49
diabloa	1.62457e-53	0.877995	0.382	0.187	2.99344e-49
lct	1.99681e-53	3.81791	0.086	0.005	3.67933e-49
rpl19	2.16553e-53	-0.926503	0.862	0.821	3.9902e-49
sqlea	2.24745e-53	1.8241	0.173	0.046	4.14115e-49
si:dkeyp-4f2.1.1	2.49003e-53	1.63864	0.183	0.052	4.58813e-49
gldc	2.8487e-53	1.69332	0.165	0.042	5.24902e-49
si:ch211-153b23.5	3.05998e-53	-6.08202	0.007	0.114	5.63832e-49
sytl2b	3.39922e-53	-4.4626	0.009	0.12	6.26341e-49
gstt2	3.55974e-53	1.39604	0.172	0.045	6.55917e-49
foxp4	3.62849e-53	-2.01547	0.16	0.325	6.68586e-49
akr7a3	3.87656e-53	1.16001	0.217	0.072	7.14295e-49
cyp27a7	4.00188e-53	1.46873	0.216	0.073	7.37386e-49
adgrg4b	4.28968e-53	-4.55097	0.008	0.117	7.90416e-49
lrp2b	4.55287e-53	-5.41476	0.01	0.121	8.38913e-49
mep1b	4.63066e-53	4.48083	0.082	0.003	8.53246e-49
st8sia7.1	4.64166e-53	1.95148	0.168	0.044	8.55273e-49
glulb	6.4528e-53	-2.66712	0.038	0.172	1.18899e-48
tmem97	6.9204e-53	1.6361	0.18	0.05	1.27515e-48
s100u	8.94274e-53	-2.38663	0.04	0.176	1.64779e-48
ptmab	1.03522e-52	-2.15541	0.421	0.519	1.90751e-48
sec16b	1.21102e-52	3.34099	0.1	0.011	2.23142e-48
cnfn	1.41477e-52	-5.18949	0.033	0.16	2.60686e-48
rps2	1.59875e-52	-0.805873	0.897	0.85	2.94586e-48
aldh6a1	1.72924e-52	0.648963	0.468	0.262	3.1863e-48
myrfl	1.78135e-52	0.776262	0.362	0.171	3.28231e-48
si:ch211-248a14.8	2.02068e-52	1.2032	0.245	0.091	3.72331e-48
macroh2a2	2.03165e-52	-3.12335	0.03	0.158	3.74351e-48
gnpda1	3.42577e-52	0.895296	0.293	0.123	6.31233e-48
nqo1	3.49426e-52	1.56674	0.214	0.073	6.43853e-48
pepd	3.61979e-52	0.355166	0.327	0.139	6.66983e-48
mdh2	4.14757e-52	0.777454	0.469	0.272	7.64232e-48
FO704772.3	5.36816e-52	0.493326	0.684	0.446	9.89137e-48
osr2	5.91794e-52	1.48495	0.177	0.049	1.09044e-47
sphk2	6.35818e-52	1.63671	0.201	0.066	1.17156e-47
ifi30	1.05322e-51	-3.85116	0.034	0.161	1.94065e-47
usp54a	1.11875e-51	-1.73417	0.099	0.264	2.06142e-47
ndufs5	1.18755e-51	0.778092	0.415	0.222	2.18818e-47
faah2b	1.30485e-51	2.0214	0.142	0.031	2.40431e-47
ugdh	1.45924e-51	1.47598	0.193	0.059	2.68879e-47
hmgb1a	1.8644e-51	-1.70042	0.297	0.442	3.43534e-47
atp2b1a	2.76928e-51	0.96132	0.328	0.153	5.10268e-47
fzd8a	2.89307e-51	1.73155	0.159	0.041	5.33077e-47
rpl18a	3.13604e-51	-1.00501	0.736	0.718	5.77847e-47
slc3a2a	3.14319e-51	0.922162	0.312	0.14	5.79164e-47
acaa1	3.67443e-51	1.50043	0.172	0.047	6.77051e-47
pnpla6	4.34964e-51	0.756906	0.386	0.193	8.01464e-47
gdpd1	4.46796e-51	1.4187	0.153	0.036	8.23266e-47
rh50	5.03445e-51	2.52494	0.11	0.016	9.27647e-47
trib1	6.41802e-51	-3.35824	0.026	0.147	1.18258e-46
eif2s2	6.51992e-51	0.664333	0.454	0.254	1.20136e-46
ces2b.1	7.11177e-51	1.74521	0.125	0.022	1.31041e-46
slc39a4	1.09196e-50	2.14349	0.112	0.017	2.01204e-46
sult3st2	1.2854e-50	1.90379	0.134	0.027	2.36847e-46
ARF5	2.70147e-50	0.463047	0.863	0.686	4.97773e-46
LCT	2.78622e-50	5.30369	0.08	0.004	5.13389e-46
ptmaa	3.22141e-50	-2.88498	0.174	0.327	5.93576e-46
stard10	4.35998e-50	-3.25991	0.037	0.165	8.0337e-46
hepacam2	6.60184e-50	-3.63884	0.009	0.114	1.21645e-45
ldlra	8.35109e-50	0.664662	0.505	0.301	1.53877e-45
pla2g12a	1.38637e-49	2.13931	0.124	0.023	2.55453e-45
si:ch73-103l1.2	1.73722e-49	1.69099	0.14	0.031	3.20101e-45
dnajb1b	1.77372e-49	-1.43245	0.747	0.717	3.26825e-45
zgc:77938	2.35563e-49	2.15295	0.13	0.027	4.34048e-45
slc38a5b	2.68176e-49	-4.47992	0.006	0.105	4.94142e-45
zgc:112962	2.70704e-49	1.11602	0.222	0.08	4.988e-45
DST	2.76655e-49	1.0728	0.253	0.1	5.09764e-45
lgals3b	2.83222e-49	-3.14549	0.02	0.133	5.21865e-45
anks4b	3.13595e-49	0.586291	0.426	0.224	5.77831e-45
zgc:110843	3.75781e-49	1.16655	0.184	0.056	6.92414e-45
zgc:158403	4.1357e-49	-3.43176	0.008	0.111	7.62045e-45
capns1b	4.7042e-49	-2.07988	0.072	0.216	8.66796e-45
si:ch211-214j8.1	5.12213e-49	1.03239	0.286	0.12	9.43804e-45
ndufa4	5.36651e-49	1.53482	0.141	0.032	9.88833e-45
ier2b	5.38582e-49	-1.10992	0.683	0.696	9.92392e-45
si:ch73-281n10.2	6.02116e-49	-2.06291	0.173	0.334	1.10946e-44
tinagl1	6.97706e-49	1.22726	0.244	0.097	1.28559e-44
hoxc3a	7.41029e-49	-2.9854	0.033	0.155	1.36542e-44
neurl1aa	1.2243e-48	-3.21578	0.013	0.12	2.2559e-44
sstr5	1.38071e-48	-4.01138	0.007	0.107	2.5441e-44
slc25a1b	1.42759e-48	1.54975	0.143	0.034	2.63048e-44
rsl24d1	1.47494e-48	-1.40644	0.45	0.531	2.71772e-44
nt5e	1.6158e-48	2.29091	0.101	0.013	2.97728e-44
g0s2	1.73931e-48	2.88955	0.088	0.008	3.20485e-44
dnajb6b	2.58099e-48	-3.90314	0.008	0.109	4.75572e-44
smox	3.31556e-48	-2.86624	0.05	0.18	6.10924e-44
cyp2y3.1	3.54869e-48	4.33277	0.076	0.004	6.53882e-44
slc30a10	5.12327e-48	2.00397	0.11	0.017	9.44014e-44
ppp1r15a	7.36664e-48	0.569076	0.486	0.277	1.35738e-43
ak1	7.86431e-48	-3.74987	0.021	0.132	1.44908e-43
anxa5b	9.24167e-48	-3.66857	0.005	0.102	1.70287e-43
fosl1a	1.0574e-47	-1.29267	0.593	0.624	1.94836e-43
h2az2b	1.51547e-47	-2.54314	0.134	0.287	2.79241e-43
si:dkey-32e23.4	1.53077e-47	3.28733	0.092	0.01	2.8206e-43
mtdha	1.55698e-47	0.525454	0.585	0.371	2.86889e-43
abca1a	1.60671e-47	-2.94004	0.024	0.139	2.96051e-43
abca2	1.67236e-47	-3.93736	0.004	0.098	3.08149e-43
cfl1l	2.1223e-47	-2.30766	0.11	0.26	3.91056e-43
vdac1	2.22936e-47	-4.35984	0.004	0.097	4.10782e-43
atp5f1c	3.395e-47	0.731461	0.419	0.235	6.25562e-43
neu3.3	4.48818e-47	1.33181	0.155	0.042	8.26992e-43
mgat5	5.43196e-47	0.943339	0.28	0.122	1.00089e-42
abcb4	5.86748e-47	0.572989	0.442	0.236	1.08114e-42
si:ch73-269m23.5	7.53508e-47	2.75359	0.102	0.015	1.38841e-42
sumo2b	7.95973e-47	-1.77883	0.123	0.277	1.46666e-42
retsat	8.44203e-47	0.834412	0.269	0.114	1.55553e-42
rars1	9.27017e-47	1.21313	0.207	0.074	1.70812e-42
atf4b	9.72705e-47	-1.05005	0.534	0.602	1.79231e-42
trim16	1.09416e-46	-1.94193	0.104	0.251	2.01609e-42
jpt1b	1.1267e-46	-4.86346	0.004	0.097	2.07605e-42
si:ch211-161h7.8	1.17986e-46	3.11669	0.094	0.012	2.174e-42
sdc4	1.30736e-46	-1.20438	0.553	0.601	2.40893e-42
cers2a	1.34305e-46	-2.81298	0.034	0.153	2.4747e-42
meis1b	1.53155e-46	-2.64819	0.047	0.173	2.82204e-42
agpat9l	1.96211e-46	1.15242	0.184	0.059	3.61538e-42
chmp4c	2.20051e-46	-2.07445	0.073	0.213	4.05465e-42
cyp2k16	2.5025e-46	1.27928	0.215	0.079	4.61111e-42
spartb	2.64016e-46	1.07434	0.234	0.091	4.86476e-42
appb	3.01842e-46	-5.65926	0.004	0.095	5.56173e-42
ip6k2a	3.19904e-46	-2.3937	0.054	0.185	5.89455e-42
rpl12	4.03737e-46	-0.707503	0.882	0.834	7.43925e-42
klf7b	4.21054e-46	0.648603	0.458	0.265	7.75834e-42
MYO1D	7.34618e-46	0.92238	0.289	0.132	1.35361e-41
epha2a	1.23554e-45	-2.22653	0.142	0.289	2.27661e-41
lhfpl2a	1.26593e-45	0.517433	0.362	0.176	2.3326e-41
zgc:77439	1.36022e-45	1.28733	0.16	0.045	2.50633e-41
pttg1ipb	1.46333e-45	-3.632	0.024	0.134	2.69633e-41
thbs1b	1.63195e-45	-6.09047	0.003	0.091	3.00702e-41
shroom3	1.74548e-45	1.83031	0.154	0.043	3.21622e-41
pon1	1.96004e-45	1.93577	0.134	0.032	3.61156e-41
slc25a25a	2.08804e-45	0.728422	0.406	0.225	3.84743e-41
tspan3a	2.13787e-45	-3.11066	0.018	0.124	3.93924e-41
cyp7a1	2.22576e-45	4.11712	0.076	0.005	4.10118e-41
fam83fb	2.46509e-45	1.82092	0.151	0.042	4.54217e-41
cpt1b	2.61595e-45	-5.96102	0.004	0.095	4.82014e-41
tp53bp2b	3.66544e-45	-4.50663	0.009	0.104	6.75394e-41
pecr	3.8618e-45	1.51126	0.132	0.03	7.11575e-41
bmp16	4.4091e-45	2.01472	0.115	0.022	8.12421e-41
sat1a.2	5.25662e-45	-1.24977	0.453	0.537	9.68584e-41
zgc:152830	6.4559e-45	0.99183	0.211	0.078	1.18956e-40
fdx1	6.95106e-45	0.928742	0.287	0.133	1.2808e-40
acad11	7.01373e-45	1.83135	0.113	0.021	1.29235e-40
cavin2b	7.91146e-45	-2.61384	0.02	0.127	1.45777e-40
ctdspla	8.39891e-45	-2.9446	0.008	0.103	1.54758e-40
stk24a	8.85425e-45	1.1939	0.171	0.052	1.63148e-40
aldh2.2	9.05201e-45	0.881005	0.197	0.069	1.66792e-40
adtrp1	9.71621e-45	1.41683	0.2	0.073	1.79031e-40
rnf220a	1.27307e-44	1.76521	0.15	0.042	2.34575e-40
hsp70.3	1.42617e-44	-1.09129	0.849	0.801	2.62786e-40
rps28	1.48948e-44	-0.658594	0.928	0.878	2.74452e-40
icn	1.52029e-44	-2.32362	0.394	0.516	2.80128e-40
si:dkey-239i20.2	1.59151e-44	1.70423	0.129	0.03	2.93251e-40
txnipa	1.90508e-44	-2.70577	0.033	0.148	3.51031e-40
sdhb	2.02464e-44	0.515262	0.493	0.298	3.7306e-40
prr15la	2.18311e-44	-2.73351	0.039	0.157	4.02261e-40
gstt1b	2.33481e-44	0.966763	0.261	0.113	4.30211e-40
atp2a3	2.58724e-44	-3.87674	0.008	0.101	4.76725e-40
si:ch211-137i24.10	3.17944e-44	-1.32984	0.644	0.616	5.85843e-40
her6	4.0649e-44	-2.52567	0.223	0.357	7.48998e-40
sc5d	4.69664e-44	1.76623	0.152	0.043	8.65403e-40
rab11fip1a	5.54281e-44	1.24973	0.297	0.147	1.02132e-39
CABZ01088484.1	7.45917e-44	1.0859	0.233	0.095	1.37443e-39
hsd17b4	7.98633e-44	1.41914	0.15	0.042	1.47156e-39
rtn1a	9.06678e-44	-4.99022	0.006	0.096	1.67064e-39
sytl4	1.00963e-43	-3.14253	0.018	0.12	1.86034e-39
rpl21	1.08768e-43	-0.698635	0.858	0.828	2.00416e-39
si:dkeyp-72g9.4	1.12646e-43	1.67603	0.126	0.028	2.07561e-39
fhl1b	1.33437e-43	-2.4391	0.056	0.182	2.45872e-39
pmp22a	1.53524e-43	-6.5167	0.002	0.087	2.82884e-39
CABZ01080550.1	1.7784e-43	-5.79447	0.011	0.104	3.27688e-39
inpp5b	1.9877e-43	0.745069	0.306	0.145	3.66254e-39
btg2	2.09687e-43	-0.941346	0.729	0.731	3.86369e-39
krt96	2.91879e-43	1.23443	0.156	0.045	5.37816e-39
creb3l1	3.05064e-43	-6.67847	0.002	0.085	5.6211e-39
epb41a	3.78408e-43	-5.14454	0.004	0.09	6.97255e-39
nme2b.1	4.02011e-43	-0.698095	0.828	0.782	7.40746e-39
gpm6aa	4.29149e-43	-7.09087	0.004	0.091	7.90749e-39
ugt2a4	5.51296e-43	0.458369	0.392	0.207	1.01582e-38
si:dkey-14d8.6	6.49371e-43	-1.68411	0.022	0.127	1.19653e-38
cyp8b1	7.48013e-43	3.58059	0.075	0.006	1.37829e-38
cyp24a1	1.2395e-42	0.746094	0.334	0.164	2.2839e-38
cbr1l	1.55813e-42	1.36083	0.176	0.059	2.87102e-38
rpz5	2.09576e-42	-5.26918	0.003	0.086	3.86164e-38
bhlhe40	2.19757e-42	0.264327	0.518	0.31	4.04925e-38
uqcrh	2.602e-42	0.538318	0.547	0.361	4.79444e-38
mdkb	4.26844e-42	-7.66352	0.002	0.083	7.86504e-38
igf1rb	4.7548e-42	-3.92506	0.007	0.095	8.76119e-38
gpx3	5.30575e-42	-4.29517	0.007	0.095	9.77637e-38
zmp:0000000991	5.52344e-42	1.86418	0.13	0.032	1.01775e-37
cers3b	6.00292e-42	2.25007	0.096	0.015	1.1061e-37
nr5a5	6.75944e-42	1.4856	0.133	0.034	1.24549e-37
helz2	6.81703e-42	1.07392	0.163	0.05	1.25611e-37
gsto1	6.97312e-42	0.658287	0.209	0.078	1.28487e-37
cox6b2	7.99545e-42	-1.43102	0.268	0.401	1.47324e-37
tnrc6c1	8.19033e-42	-2.38625	0.076	0.206	1.50915e-37
rps16	8.45083e-42	-0.857836	0.772	0.74	1.55715e-37
reep5	8.84296e-42	-2.11136	0.056	0.179	1.6294e-37
itga2.3	8.87607e-42	1.00297	0.272	0.125	1.63551e-37
capn2b	1.2153e-41	-4.33111	0.005	0.089	2.23931e-37
s100a10b	1.97257e-41	-2.30363	0.057	0.179	3.63466e-37
slc1a5	2.04399e-41	-2.60121	0.044	0.16	3.76625e-37
eef1g	2.1355e-41	-0.832551	0.775	0.743	3.93487e-37
zgc:110410	2.55106e-41	1.87272	0.135	0.036	4.70058e-37
st3gal3a	2.73954e-41	1.42171	0.174	0.059	5.04787e-37
atp5pd	3.3341e-41	0.657958	0.515	0.333	6.14342e-37
DHRS11	4.96092e-41	0.863125	0.291	0.14	9.14099e-37
notch2	5.52426e-41	-4.05087	0.015	0.108	1.0179e-36
pcdh2g28	6.63017e-41	-4.16439	0.006	0.09	1.22168e-36
ponzr1	7.4064e-41	-3.06844	0.022	0.121	1.3647e-36
CRACD	7.71834e-41	1.37063	0.126	0.031	1.42218e-36
fam83fa	8.01964e-41	-4.34939	0.005	0.088	1.4777e-36
adcy9	8.43886e-41	1.80157	0.109	0.023	1.55494e-36
rnasekb	8.46095e-41	-4.25355	0.008	0.094	1.55902e-36
krtcap2	1.11068e-40	0.873489	0.277	0.131	2.04653e-36
si:ch211-196l7.4	1.14052e-40	-1.50217	0.316	0.449	2.10152e-36
tenm3	1.44211e-40	-5.43961	0.005	0.088	2.65723e-36
cd44a	1.55752e-40	-2.43982	0.043	0.156	2.86989e-36
cat	1.57955e-40	0.690118	0.272	0.125	2.91048e-36
si:dkey-16i5.8	2.93298e-40	3.06875	0.077	0.008	5.40431e-36
ndufa6	2.97632e-40	0.534316	0.507	0.326	5.48416e-36
mlnl	3.14172e-40	-0.313457	0.123	0.03	5.78893e-36
rpl7	3.38107e-40	-0.726927	0.863	0.824	6.22996e-36
hopx	3.45971e-40	-1.9316	0.066	0.19	6.37486e-36
perp	4.26596e-40	-1.67135	0.253	0.383	7.86045e-36
tpmt.2	5.29947e-40	2.1506	0.113	0.025	9.76481e-36
chia.3	5.89161e-40	3.75089	0.072	0.007	1.08559e-35
twf1b	5.89433e-40	0.72223	0.304	0.149	1.08609e-35
pde4ba	6.40563e-40	-2.99478	0.024	0.124	1.1803e-35
ipmkb	7.10472e-40	0.844736	0.249	0.11	1.30912e-35
enosf1	8.18372e-40	0.594938	0.263	0.119	1.50793e-35
eef1b2	9.77867e-40	-1.05249	0.623	0.628	1.80182e-35
nsdhl	1.01263e-39	1.1905	0.197	0.075	1.86587e-35
zgc:158432	1.5828e-39	1.17669	0.126	0.032	2.91646e-35
sqstm1	1.75931e-39	0.214011	0.741	0.507	3.24171e-35
abcf1	2.05032e-39	0.594312	0.338	0.178	3.77791e-35
nova2	2.3888e-39	-5.12259	0.01	0.095	4.4016e-35
faub	2.51464e-39	1.20199	0.185	0.068	4.63347e-35
pawr	3.1428e-39	0.620316	0.437	0.259	5.79093e-35
si:ch211-212k18.7	3.41815e-39	1.00483	0.235	0.103	6.29828e-35
cth	3.61594e-39	0.971029	0.165	0.055	6.66273e-35
parm1	3.68829e-39	1.55396	0.12	0.03	6.79605e-35
uqcr10	4.23672e-39	0.556494	0.516	0.332	7.80657e-35
rpl34	4.56784e-39	-0.655564	0.854	0.801	8.41671e-35
rab27a	5.45982e-39	-3.86913	0.005	0.085	1.00603e-34
ddhd2	7.27571e-39	2.72374	0.083	0.012	1.34062e-34
naca	7.65667e-39	-0.760664	0.795	0.742	1.41082e-34
zfhx4	1.10021e-38	-3.88187	0.007	0.088	2.02725e-34
cfl1	1.3403e-38	0.354003	0.888	0.695	2.46964e-34
LO018188.1	1.36799e-38	-7.88372	0.001	0.075	2.52065e-34
stmn1a	2.18604e-38	-4.34288	0.017	0.107	4.02799e-34
fahd1	2.50811e-38	1.48113	0.152	0.049	4.62144e-34
tkfc	2.73963e-38	1.82031	0.117	0.029	5.04805e-34
dnase1l4.1	2.75001e-38	-3.26025	0.014	0.103	5.06716e-34
plpp3	3.3729e-38	-4.3166	0.008	0.091	6.2149e-34
pim1	3.57509e-38	-1.42792	0.367	0.476	6.58746e-34
rpl32	4.22408e-38	-0.593438	0.91	0.865	7.78329e-34
sh3bgrl2	4.54504e-38	-3.99585	0.009	0.091	8.37469e-34
ccdc85ca	4.9085e-38	0.90863	0.233	0.102	9.0444e-34
pcsk5b	6.1528e-38	1.41799	0.152	0.049	1.13372e-33
tpte	7.1639e-38	-3.39685	0.019	0.109	1.32002e-33
abcb7	7.52695e-38	1.36709	0.133	0.038	1.38692e-33
acy1	1.12159e-37	0.596275	0.236	0.102	2.06664e-33
golt1a	1.2009e-37	3.43914	0.066	0.005	2.21279e-33
zgc:194887	1.23377e-37	5.54994	0.059	0.003	2.27334e-33
klf2a	1.23892e-37	-4.83537	0.005	0.082	2.28284e-33
lsm7	1.43077e-37	-2.3005	0.046	0.155	2.63634e-33
zgc:77748	1.49806e-37	0.72137	0.34	0.183	2.76032e-33
col5a1	1.63692e-37	-6.03626	0.004	0.079	3.01619e-33
abhd14b	1.80692e-37	0.872008	0.206	0.085	3.32944e-33
glula	3.1183e-37	-4.30599	0.01	0.092	5.74577e-33
gadd45gip1	3.81789e-37	0.940294	0.221	0.096	7.03484e-33
ccni	4.22793e-37	-1.08886	0.408	0.512	7.79039e-33
tox3	4.48482e-37	-7.06819	0.001	0.072	8.26373e-33
si:ch211-235m3.5	5.94557e-37	0.836518	0.196	0.076	1.09553e-32
si:dkey-262k9.2	6.12174e-37	-2.44156	0.08	0.199	1.12799e-32
rpl23	6.12442e-37	-0.629089	0.919	0.875	1.12849e-32
hsp90aa1.2	6.2622e-37	-1.20783	0.834	0.778	1.15387e-32
ndrg2	7.04786e-37	-2.57225	0.04	0.143	1.29864e-32
si:ch211-214c20.1	1.0029e-36	3.16376	0.073	0.009	1.84795e-32
ssr1	1.1258e-36	1.30849	0.193	0.079	2.0744e-32
akt2l	1.35218e-36	0.720843	0.209	0.085	2.49153e-32
rplp0	1.39164e-36	-0.651767	0.876	0.836	2.56423e-32
higd1a	1.56364e-36	-1.17346	0.385	0.485	2.88115e-32
rrbp1a	1.94623e-36	0.13072	0.485	0.282	3.58612e-32
ppargc1b	2.04738e-36	0.766459	0.258	0.123	3.7725e-32
zgc:193541	2.42622e-36	0.559155	0.578	0.405	4.47056e-32
phb	2.51359e-36	0.894347	0.229	0.103	4.63154e-32
oplah	2.63022e-36	0.881528	0.153	0.05	4.84645e-32
actb1	2.92021e-36	-0.628207	0.949	0.858	5.38078e-32
chac1	3.17601e-36	-1.09366	0.61	0.634	5.85212e-32
si:ch211-137a8.4	5.06706e-36	-5.06915	0.007	0.082	9.33656e-32
naalad2	5.13659e-36	1.58067	0.092	0.018	9.46468e-32
adka	5.19209e-36	0.983282	0.18	0.069	9.56695e-32
litaf	5.43116e-36	-2.70826	0.027	0.121	1.00075e-31
tmem64	5.47665e-36	2.02287	0.093	0.018	1.00913e-31
si:rp71-62i8.1	5.92956e-36	0.638641	0.375	0.211	1.09258e-31
si:ch73-18b11.2	6.01036e-36	1.69471	0.095	0.019	1.10747e-31
spink2.1	6.26767e-36	0.771686	0.299	0.154	1.15488e-31
fpgs	6.58496e-36	1.20296	0.161	0.058	1.21334e-31
fam210b	6.61559e-36	0.85183	0.221	0.098	1.21899e-31
xpnpep2	8.18568e-36	1.03027	0.123	0.033	1.50829e-31
clstn1	8.88288e-36	-2.85823	0.04	0.141	1.63676e-31
abcg5	9.03824e-36	1.66979	0.098	0.021	1.66539e-31
hsdl2	9.19759e-36	0.8845	0.234	0.107	1.69475e-31
pnpla3	9.39885e-36	1.55271	0.125	0.035	1.73183e-31
ndufa2	1.04197e-35	0.665978	0.34	0.191	1.91993e-31
irs2b	1.04734e-35	0.395658	0.488	0.301	1.92983e-31
aldh3a2b	1.16161e-35	1.44442	0.143	0.047	2.14038e-31
enpep	1.96964e-35	0.611443	0.204	0.083	3.62927e-31
pde7a	2.01907e-35	-2.97598	0.019	0.106	3.72033e-31
zc3h15	2.08504e-35	0.949909	0.243	0.115	3.84189e-31
OSCP1	2.22179e-35	1.55294	0.129	0.038	4.09388e-31
fstl1b	2.36022e-35	-5.79144	0.003	0.073	4.34894e-31
slc37a4a	2.3718e-35	1.33443	0.116	0.031	4.37028e-31
atp5meb	3.56225e-35	0.462612	0.561	0.383	6.56381e-31
cyp2aa4	3.9497e-35	1.37544	0.146	0.048	7.27771e-31
slc23a1	3.9838e-35	2.02303	0.092	0.019	7.34055e-31
hadh	4.08084e-35	0.973232	0.191	0.078	7.51935e-31
fgfr2	4.59281e-35	-1.70307	0.102	0.226	8.46272e-31
CABZ01079251.1	4.67907e-35	1.32247	0.151	0.052	8.62165e-31
pld2	4.83318e-35	-2.9334	0.012	0.092	8.90563e-31
tmprss15	4.95803e-35	4.65812	0.061	0.005	9.13567e-31
akap7	5.43504e-35	1.70898	0.094	0.019	1.00146e-30
ano5a	6.09974e-35	2.01389	0.091	0.018	1.12394e-30
galnt7	7.18043e-35	0.707856	0.272	0.136	1.32307e-30
elovl6	7.21469e-35	-2.70628	0.018	0.103	1.32938e-30
c1qbp	7.56724e-35	0.530603	0.339	0.187	1.39434e-30
tjp1b	8.53045e-35	-2.64049	0.023	0.112	1.57182e-30
cmpk	8.91863e-35	0.808058	0.3	0.159	1.64335e-30
prr13	9.44579e-35	0.403026	0.523	0.33	1.74048e-30
si:busm1-57f23.1	1.08166e-34	-2.57515	0.031	0.125	1.99307e-30
FO904880.1	1.21086e-34	3.6051	0.063	0.006	2.23113e-30
CT990561.1	1.23865e-34	1.95794	0.085	0.015	2.28234e-30
fggy	1.58412e-34	1.75104	0.104	0.025	2.9189e-30
si:dkey-167k11.5	1.61526e-34	1.26225	0.143	0.047	2.97627e-30
glipr2l	1.64706e-34	2.13981	0.085	0.016	3.03488e-30
lpgat1	1.66115e-34	0.968086	0.205	0.088	3.06084e-30
pfn1	1.66492e-34	-2.09325	0.149	0.281	3.06778e-30
nceh1b.1	1.68672e-34	2.36398	0.072	0.01	3.10796e-30
sult6b1	1.87501e-34	0.67401	0.291	0.149	3.4549e-30
fam168a	2.9365e-34	-4.02689	0.004	0.075	5.4108e-30
iscub	3.02467e-34	-4.07225	0.006	0.078	5.57326e-30
sparc	3.38288e-34	-5.14528	0.009	0.084	6.2333e-30
angptl4	3.395e-34	0.334966	0.628	0.424	6.25563e-30
npepl1	3.65423e-34	0.730242	0.293	0.155	6.73329e-30
scel	4.97301e-34	-4.71875	0.004	0.073	9.16328e-30
dyrk3	6.10332e-34	-2.67782	0.033	0.127	1.1246e-29
si:dkey-208k22.6	6.36769e-34	1.35455	0.139	0.046	1.17331e-29
tcn2	8.10059e-34	0.987295	0.168	0.063	1.49261e-29
cx28.9	8.12471e-34	0.279651	0.17	0.062	1.49706e-29
pde4cb	9.36472e-34	1.64629	0.112	0.03	1.72554e-29
si:ch211-222k6.3	1.02231e-33	-4.41622	0.003	0.07	1.8837e-29
slc25a38a	1.11218e-33	2.87751	0.061	0.006	2.0493e-29
asrgl1	1.20143e-33	1.89964	0.077	0.012	2.21375e-29
si:ch211-202f5.3	1.44727e-33	-3.49911	0.01	0.085	2.66674e-29
ly97.3	1.46091e-33	-2.73666	0.061	0.166	2.69187e-29
hsp70.2	1.46601e-33	-1.16628	0.728	0.702	2.70127e-29
gabarapb	1.47255e-33	-1.2977	0.271	0.396	2.71333e-29
boc	1.5511e-33	-6.61186	0.001	0.066	2.85806e-29
slc45a3	1.59419e-33	-4.06502	0.004	0.071	2.93745e-29
foxo1a	1.64723e-33	0.543008	0.279	0.141	3.03519e-29
gusb	1.67153e-33	0.761653	0.267	0.135	3.07997e-29
col1a2	1.89039e-33	-7.0482	0.006	0.075	3.48324e-29
eve1	1.96587e-33	-6.42574	0.001	0.064	3.62231e-29
ran	2.27737e-33	-1.40606	0.357	0.444	4.19628e-29
fam151a	2.32819e-33	3.45287	0.055	0.003	4.28992e-29
si:ch73-330k17.3	2.38779e-33	1.7909	0.08	0.014	4.39974e-29
bik	2.41758e-33	-1.5613	0.096	0.216	4.45463e-29
malb	2.52712e-33	-6.42956	0.002	0.066	4.65646e-29
FO744833.2	2.55022e-33	0.544431	0.265	0.13	4.69903e-29
ftr01	2.60586e-33	1.82322	0.121	0.036	4.80156e-29
zgc:66484	2.73103e-33	0.433233	0.364	0.202	5.03219e-29
igf2r	2.87546e-33	0.741629	0.221	0.1	5.29832e-29
arglu1b	2.9408e-33	0.491716	0.383	0.223	5.41871e-29
nucks1a	3.01926e-33	-2.4668	0.067	0.175	5.56329e-29
sox4a	3.08736e-33	-4.59281	0.006	0.076	5.68876e-29
pde4a	3.13177e-33	2.92762	0.071	0.01	5.7706e-29
rpl28	3.36059e-33	-0.539064	0.917	0.868	6.19222e-29
tsku	3.37211e-33	1.15782	0.15	0.053	6.21344e-29
ncor2	3.71624e-33	0.334839	0.558	0.37	6.84755e-29
pde5ab	3.76691e-33	0.767121	0.229	0.106	6.94091e-29
PPM1K	3.81029e-33	0.960748	0.134	0.043	7.02083e-29
atp6v0cb	3.86465e-33	-5.58627	0.003	0.069	7.121e-29
col18a1a	4.45503e-33	-2.38807	0.049	0.15	8.20883e-29
grasp	4.88429e-33	-4.60376	0.004	0.07	8.99979e-29
pde3b	5.163e-33	-2.44327	0.038	0.133	9.51334e-29
si:dkey-42l16.1	5.44473e-33	1.25834	0.113	0.031	1.00325e-28
slc13a5a	6.40868e-33	1.33346	0.1	0.024	1.18086e-28
ank2b	6.48039e-33	-5.80842	0.004	0.071	1.19408e-28
alcama	6.55878e-33	-5.28164	0.004	0.071	1.20852e-28
erh	6.62509e-33	-1.21521	0.208	0.338	1.22074e-28
disc1	6.84796e-33	2.83745	0.072	0.011	1.26181e-28
rbp4	7.07809e-33	-4.43811	0.038	0.13	1.30421e-28
cyc1	7.17153e-33	0.549545	0.369	0.22	1.32143e-28
si:ch211-130m23.2	7.34321e-33	0.760502	0.193	0.081	1.35306e-28
mtch2	7.34917e-33	0.907096	0.201	0.088	1.35416e-28
bcam	9.11641e-33	-4.52539	0.003	0.069	1.67979e-28
ptrh1	9.12554e-33	1.74378	0.084	0.016	1.68147e-28
si:ch73-359m17.9	9.46908e-33	-4.99919	0.01	0.082	1.74477e-28
si:dkey-191g9.7	9.76399e-33	0.802007	0.238	0.113	1.79911e-28
hsd17b12b	1.00365e-32	1.31753	0.126	0.039	1.84932e-28
muc13b	1.04339e-32	0.196477	0.47	0.281	1.92256e-28
hhipl1	1.07589e-32	1.45216	0.103	0.026	1.98243e-28
mdka	1.38235e-32	-5.95473	0.004	0.071	2.54712e-28
ak2	1.49731e-32	0.613026	0.338	0.196	2.75894e-28
fosab	1.50398e-32	-0.984736	0.82	0.777	2.77124e-28
h2ax1	1.5334e-32	-1.5084	0.322	0.429	2.82545e-28
ier5l	1.6012e-32	-3.1856	0.01	0.084	2.95037e-28
eps8l3b	2.16277e-32	0.327401	0.475	0.29	3.98512e-28
oclna	2.66981e-32	-1.33278	0.414	0.493	4.9194e-28
atp5if1b	3.06463e-32	0.48877	0.495	0.332	5.64689e-28
brd2a	3.42712e-32	-0.956981	0.565	0.603	6.31481e-28
gpm6ab	3.72358e-32	-5.89633	0.003	0.067	6.86107e-28
rnf44	4.29771e-32	-2.46104	0.035	0.126	7.91897e-28
si:dkey-11o18.5	4.35953e-32	2.03578	0.075	0.012	8.03286e-28
CABZ01057488.1	4.60237e-32	1.61617	0.1	0.025	8.48032e-28
pgrmc2	4.63006e-32	1.61474	0.116	0.034	8.53135e-28
hsd3b7	5.72826e-32	1.3209	0.108	0.029	1.05549e-27
GGH	5.87032e-32	-3.49668	0.006	0.074	1.08167e-27
mfsd6b	6.264e-32	-4.26831	0.003	0.067	1.15421e-27
xbp1	6.38321e-32	-0.927643	0.585	0.602	1.17617e-27
crybg1b	6.39231e-32	0.82619	0.223	0.104	1.17785e-27
ptpn13	6.67612e-32	-2.65404	0.017	0.096	1.23014e-27
si:ch1073-165f9.2	6.78498e-32	1.13961	0.144	0.05	1.2502e-27
slc12a10.1	6.88026e-32	-4.31565	0.003	0.067	1.26776e-27
bag2	7.57892e-32	1.21908	0.115	0.033	1.39649e-27
ppp1r12a	8.95005e-32	0.551047	0.324	0.182	1.64914e-27
gpx1a	8.97756e-32	0.962389	0.228	0.11	1.6542e-27
ugp2b	9.72103e-32	0.769103	0.227	0.107	1.7912e-27
atp5mc1	9.97085e-32	0.495433	0.447	0.286	1.83723e-27
dhrs12	9.99881e-32	0.709609	0.305	0.17	1.84238e-27
pbld	1.10386e-31	1.75635	0.08	0.015	2.03397e-27
cers3a	1.24297e-31	0.983937	0.175	0.071	2.2903e-27
si:dkey-7j14.6	1.33601e-31	-2.61806	0.024	0.107	2.46174e-27
ece2b	1.48682e-31	-3.47742	0.005	0.07	2.73962e-27
rpl31	1.55498e-31	-0.530747	0.916	0.868	2.86521e-27
sash1a	1.83115e-31	-2.14635	0.028	0.114	3.37408e-27
creb5a	2.15968e-31	-1.61954	0.096	0.213	3.97942e-27
ctsbb	2.27719e-31	-3.24539	0.107	0.213	4.19595e-27
ccdc85b	2.34128e-31	-3.84671	0.004	0.068	4.31404e-27
cyp2ad2	2.41829e-31	1.70711	0.072	0.011	4.45593e-27
kidins220a	2.46486e-31	-3.55025	0.004	0.067	4.54174e-27
canx	2.46982e-31	0.353419	0.526	0.349	4.5509e-27
phactr4a	2.75909e-31	0.261778	0.62	0.408	5.0839e-27
ctsd	2.82451e-31	0.348411	0.408	0.245	5.20444e-27
btr07	3.16267e-31	1.14175	0.108	0.03	5.82753e-27
dgkza	3.26833e-31	1.04068	0.179	0.075	6.02222e-27
SSBP4	3.40729e-31	-3.26856	0.023	0.104	6.27827e-27
tmem35	3.46229e-31	-5.49553	0.003	0.064	6.37961e-27
hmgn6	3.61756e-31	-1.85187	0.252	0.363	6.66572e-27
hnrnpaba	4.0442e-31	-1.28505	0.418	0.486	7.45184e-27
abcd3b	4.72778e-31	2.41783	0.088	0.02	8.7114e-27
fgfr3	5.4183e-31	-3.69335	0.004	0.066	9.98375e-27
klf6a	5.49833e-31	0.20049	0.833	0.608	1.01312e-26
rgrb	6.4519e-31	0.75605	0.189	0.082	1.18883e-26
zgc:63863	7.61011e-31	0.94611	0.172	0.071	1.40224e-26
csrp1a	8.23334e-31	-3.43786	0.012	0.083	1.51708e-26
s100v1	8.55846e-31	-1.77503	0.086	0.194	1.57698e-26
slc10a2	9.75708e-31	-5.25251	0.002	0.063	1.79784e-26
zgc:153284	1.05537e-30	-3.49202	0.012	0.082	1.94462e-26
ppp1r16a	1.2128e-30	1.70744	0.113	0.034	2.23471e-26
cox6a1	1.21567e-30	0.432042	0.6	0.43	2.23999e-26
tmcc1b	1.25747e-30	1.90383	0.096	0.025	2.31701e-26
tcf12	1.3179e-30	-5.03269	0.004	0.066	2.42837e-26
abcc5	1.45539e-30	-2.4451	0.021	0.1	2.68171e-26
hmgn3	1.59291e-30	-3.50285	0.006	0.071	2.9351e-26
si:ch73-141c7.1	1.652e-30	0.229699	0.444	0.266	3.04397e-26
cthl	1.98924e-30	2.78779	0.065	0.009	3.66537e-26
cox7c	2.09443e-30	0.41471	0.599	0.437	3.8592e-26
mavs	2.17793e-30	0.99702	0.181	0.077	4.01306e-26
bin2a	2.33315e-30	0.488668	0.295	0.157	4.29906e-26
ugt5a2	2.36783e-30	0.529099	0.182	0.075	4.36296e-26
sox11a	2.63972e-30	-4.2038	0.012	0.082	4.86395e-26
col12a1a	2.81993e-30	-3.90088	0.022	0.1	5.19599e-26
marcksb	2.82399e-30	-3.49081	0.006	0.071	5.20348e-26
cap1	2.85289e-30	0.88121	0.261	0.138	5.25674e-26
aco1	2.87773e-30	1.09339	0.144	0.053	5.30251e-26
si:ch211-251b21.1	3.06436e-30	-5.33048	0.007	0.072	5.6464e-26
uqcrc2a	3.06467e-30	0.733317	0.269	0.145	5.64696e-26
sfxn1	3.17307e-30	2.12561	0.073	0.013	5.8467e-26
itpr2	3.64181e-30	0.870413	0.206	0.095	6.71039e-26
sccpdha.1	3.84163e-30	1.23856	0.108	0.031	7.07858e-26
acsbg2	4.70602e-30	0.571838	0.333	0.193	8.6713e-26
zmiz1a	4.83747e-30	-1.94352	0.048	0.142	8.91352e-26
tdh	5.01565e-30	-1.8257	0.081	0.188	9.24183e-26
degs1	6.41148e-30	-4.16682	0.006	0.069	1.18138e-25
magi1b	6.97864e-30	-2.43503	0.024	0.103	1.28588e-25
tmem82	7.59183e-30	1.45479	0.106	0.03	1.39887e-25
atf7ip	9.18529e-30	-1.71974	0.097	0.209	1.69248e-25
ret	9.30599e-30	-3.88462	0.006	0.07	1.71472e-25
ucp2	1.01321e-29	-1.24296	0.52	0.557	1.86693e-25
abcb9	1.04047e-29	1.1661	0.132	0.046	1.91718e-25
ndufa1	1.05727e-29	0.505028	0.468	0.316	1.94812e-25
wnk1a	1.1394e-29	0.23813	0.546	0.353	2.09945e-25
fam114a2	1.17344e-29	1.07181	0.132	0.046	2.16218e-25
scg3	1.19187e-29	-4.32277	0.016	0.089	2.19615e-25
jund	1.26105e-29	-0.782616	0.708	0.684	2.32361e-25
rpl35a	1.29867e-29	-0.583098	0.907	0.856	2.39293e-25
hsbp1b	1.38593e-29	-2.09247	0.048	0.141	2.55371e-25
nr4a3	1.42694e-29	-1.73648	0.147	0.261	2.62929e-25
amdhd2	1.47593e-29	0.86095	0.179	0.077	2.71955e-25
slc11a2	1.51682e-29	1.47743	0.124	0.042	2.7949e-25
chd6	1.55288e-29	-2.27027	0.045	0.137	2.86133e-25
tjap1	1.61123e-29	1.15068	0.121	0.04	2.96884e-25
si:ch211-214c7.4	1.83105e-29	-4.08472	0.005	0.066	3.37389e-25
tegt	1.83664e-29	0.659983	0.283	0.156	3.38419e-25
snd1	1.88154e-29	0.588145	0.314	0.183	3.46693e-25
pnisr	1.93432e-29	0.683632	0.244	0.124	3.56418e-25
tmprss13b	1.96067e-29	-4.39621	0.003	0.062	3.61273e-25
cyp4t8	2.01372e-29	0.112218	0.286	0.145	3.71048e-25
clca1	2.04192e-29	3.67501	0.06	0.008	3.76244e-25
si:ch73-170d6.2	2.0511e-29	0.521922	0.202	0.09	3.77936e-25
ost4	2.18175e-29	0.594852	0.38	0.237	4.0201e-25
slc10a3	2.25134e-29	0.256098	0.348	0.198	4.14832e-25
fbxo34	2.28318e-29	0.746547	0.27	0.144	4.20698e-25
pbx1a	2.38382e-29	-4.09884	0.004	0.063	4.39242e-25
rps8a	2.38945e-29	-0.606054	0.858	0.816	4.4028e-25
erbin	2.59509e-29	0.422762	0.442	0.281	4.78171e-25
otop2	2.78152e-29	-4.25863	0.008	0.073	5.12524e-25
rpl36	2.82788e-29	-0.462624	0.907	0.872	5.21064e-25
cyp3c3.1	2.93094e-29	2.1611	0.065	0.01	5.40055e-25
hoxc9a	3.27279e-29	-3.35975	0.008	0.073	6.03044e-25
si:dkey-246j7.1	3.47809e-29	-5.65161	0.004	0.063	6.40873e-25
slc26a1	3.71968e-29	3.15505	0.052	0.005	6.85389e-25
bag3	4.14423e-29	0.509126	0.294	0.16	7.63615e-25
nfe2l2b	4.27788e-29	0.692896	0.199	0.092	7.88241e-25
sumo3a	4.47892e-29	-2.22663	0.053	0.147	8.25286e-25
treh	5.73271e-29	4.74631	0.044	0.002	1.05631e-24
cpe	5.96747e-29	-3.63026	0.013	0.082	1.09957e-24
ptgdsb.2	6.21261e-29	-5.68925	0.004	0.064	1.14474e-24
tmem59	6.26952e-29	-2.18732	0.044	0.133	1.15522e-24
klb	6.44051e-29	2.3651	0.061	0.008	1.18673e-24
zgc:162879	6.89696e-29	-3.24451	0.007	0.07	1.27083e-24
fev	6.92893e-29	-5.89566	0.001	0.057	1.27673e-24
seta	7.47056e-29	-1.91349	0.127	0.237	1.37653e-24
fxyd6l	7.52891e-29	-4.23367	0.008	0.071	1.38728e-24
foxd2	7.72291e-29	-3.22409	0.013	0.082	1.42302e-24
hbegfb	8.10811e-29	0.313285	0.235	0.115	1.494e-24
ndufa7	8.34687e-29	0.614687	0.223	0.109	1.53799e-24
hsph1	9.14154e-29	-2.80423	0.011	0.078	1.68442e-24
si:dkey-286h2.3	1.28618e-28	2.8713	0.056	0.007	2.36991e-24
rgs5a	1.28843e-28	-6.46299	0.002	0.059	2.37406e-24
lasp1	1.37574e-28	-1.34974	0.165	0.283	2.53494e-24
ucp3	1.38415e-28	1.57123	0.083	0.019	2.55044e-24
prune2	1.43955e-28	1.28926	0.102	0.03	2.65251e-24
foxa	1.48266e-28	-4.17206	0.002	0.059	2.73194e-24
tm7sf2	1.54864e-28	1.45719	0.115	0.037	2.85353e-24
sdha	1.64794e-28	0.468043	0.361	0.221	3.03649e-24
chchd10	1.70199e-28	0.81294	0.193	0.09	3.13609e-24
trim35-12	1.86916e-28	-3.68245	0.014	0.082	3.44411e-24
scn8ab	1.87654e-28	2.13893	0.073	0.014	3.45772e-24
zgc:112146	1.96593e-28	1.89789	0.108	0.034	3.62243e-24
acot18	2.0157e-28	0.712829	0.137	0.05	3.71413e-24
sult3st5	2.04434e-28	2.37569	0.052	0.005	3.7669e-24
syt1a	2.1264e-28	-5.02651	0.005	0.064	3.9181e-24
sorl1	2.28873e-28	-2.76706	0.008	0.071	4.21721e-24
arhgef11	2.49225e-28	0.690001	0.225	0.112	4.59221e-24
camk1b	2.57281e-28	-2.35965	0.049	0.139	4.74066e-24
irf2bpl	2.68119e-28	-2.58186	0.024	0.102	4.94035e-24
wscd2	2.78564e-28	1.77992	0.097	0.027	5.13281e-24
amt	2.94085e-28	1.57907	0.083	0.02	5.4188e-24
etfb	3.02231e-28	0.348318	0.366	0.222	5.56891e-24
dennd3a	3.86163e-28	-3.05336	0.018	0.089	7.11544e-24
si:dkey-176f19.4	4.13027e-28	1.21	0.132	0.048	7.61044e-24
ell2	4.19687e-28	1.11522	0.177	0.078	7.73314e-24
kynu	4.68914e-28	0.926175	0.15	0.059	8.64021e-24
tpmt.1	4.73134e-28	0.722191	0.189	0.087	8.71797e-24
amotl2b	5.09981e-28	-2.97762	0.024	0.099	9.39692e-24
oclnb	5.26569e-28	-6.19931	0.002	0.056	9.70256e-24
glrx	5.64972e-28	0.421079	0.373	0.224	1.04102e-23
purba	5.69992e-28	0.808536	0.221	0.112	1.05027e-23
pard6a	5.79452e-28	-2.23207	0.03	0.109	1.0677e-23
ankdd1b	6.06091e-28	-2.99171	0.005	0.064	1.11678e-23
hexim1	6.12648e-28	-1.56467	0.097	0.204	1.12886e-23
si:dkey-112e7.2	6.37522e-28	-1.59776	0.085	0.188	1.1747e-23
zgc:92380	6.61536e-28	-4.62962	0.006	0.066	1.21895e-23
tpm4a	7.02192e-28	-4.33082	0.008	0.069	1.29386e-23
rab20	7.64166e-28	0.597874	0.131	0.047	1.40805e-23
gcnt7	8.66148e-28	1.05299	0.197	0.095	1.59596e-23
nfil3-5	9.19708e-28	-4.45205	0.004	0.061	1.69465e-23
timp2a	9.26009e-28	-4.48678	0.004	0.06	1.70626e-23
slc22a4	1.2323e-27	2.34997	0.06	0.008	2.27064e-23
cftr	1.23389e-27	-4.57476	0.007	0.067	2.27357e-23
nomo	1.28444e-27	0.838441	0.18	0.081	2.36671e-23
npdc1a	1.55766e-27	-3.96474	0.002	0.057	2.87014e-23
ptgs2a	1.62509e-27	-4.9366	0.003	0.058	2.99439e-23
ube2e3	1.72285e-27	-1.73801	0.093	0.196	3.17453e-23
plcd3a	1.86893e-27	-4.06815	0.008	0.07	3.44369e-23
crebzf	1.91599e-27	0.377617	0.504	0.337	3.53041e-23
shha	1.94879e-27	-3.63471	0.007	0.066	3.59084e-23
si:ch1073-385f13.3	2.03234e-27	1.89351	0.095	0.027	3.74478e-23
tnfrsfa	2.09326e-27	0.910708	0.186	0.086	3.85703e-23
gys1	2.1192e-27	1.02553	0.115	0.038	3.90483e-23
slc41a1	2.15862e-27	1.25989	0.094	0.026	3.97748e-23
hspd1	2.52134e-27	0.539818	0.311	0.181	4.64582e-23
slc22a18	2.55646e-27	0.266102	0.278	0.147	4.71053e-23
rab7b	2.86721e-27	1.01093	0.123	0.043	5.28313e-23
ANPEP.1	3.25543e-27	-3.70752	0.011	0.074	5.99845e-23
ubc	3.37018e-27	-0.777601	0.607	0.618	6.2099e-23
soga1	3.44621e-27	-2.6408	0.006	0.064	6.34999e-23
smpdl3b	3.50519e-27	3.69498	0.048	0.004	6.45867e-23
zgc:153409	3.98838e-27	-1.49994	0.156	0.268	7.34898e-23
si:ch1073-272o11.3	4.07535e-27	5.55126	0.042	0.002	7.50924e-23
aldh7a1	4.26009e-27	0.514118	0.218	0.109	7.84965e-23
cgref1	4.43657e-27	1.30164	0.094	0.026	8.17483e-23
nfe2l2a	4.69968e-27	0.297932	0.525	0.352	8.65964e-23
cyp2k6.1	5.15542e-27	-3.78856	0.012	0.076	9.49938e-23
ivd	5.39427e-27	0.524515	0.267	0.147	9.93948e-23
pfkfb4a	5.53552e-27	1.22952	0.131	0.049	1.01997e-22
stk25a	5.60299e-27	-2.7347	0.019	0.089	1.03241e-22
abhd4	5.65765e-27	0.480112	0.332	0.195	1.04248e-22
rpl7a	5.82151e-27	-0.580699	0.864	0.817	1.07267e-22
abhd6a	5.91275e-27	-0.303078	0.12	0.041	1.08948e-22
mlycd	6.1696e-27	1.69719	0.067	0.012	1.13681e-22
dhrs4	6.24658e-27	0.804185	0.165	0.071	1.15099e-22
nipal3	6.74798e-27	-1.90377	0.059	0.151	1.24338e-22
rps4x	7.05662e-27	-0.570734	0.854	0.809	1.30025e-22
si:ch211-222l21.1	8.14862e-27	-1.94307	0.356	0.42	1.50146e-22
celf2	8.46498e-27	-4.48963	0.002	0.054	1.55976e-22
rpl36a	8.59226e-27	-0.50488	0.94	0.895	1.58321e-22
aifm1	8.68874e-27	1.02917	0.116	0.04	1.60099e-22
met	8.82918e-27	-3.31461	0.006	0.064	1.62687e-22
si:dkey-156k2.4.1	8.83363e-27	0.660093	0.216	0.106	1.62768e-22
acsf2	9.30587e-27	0.434937	0.188	0.085	1.7147e-22
hoxa13a	9.73622e-27	-5.47632	0.003	0.056	1.794e-22
pdgfab	1.08123e-26	0.483454	0.313	0.182	1.99228e-22
her15.2	1.08314e-26	-3.29567	0.018	0.086	1.99579e-22
tox2	1.29406e-26	-2.98727	0.005	0.061	2.38443e-22
nsa2	1.34421e-26	-0.998509	0.491	0.528	2.47685e-22
tmem131	1.38355e-26	0.388823	0.411	0.261	2.54932e-22
madd	1.64877e-26	-2.17576	0.035	0.115	3.03803e-22
slc3a2b	1.80244e-26	-3.46899	0.005	0.061	3.32118e-22
ndufab1a	1.84255e-26	0.511907	0.275	0.155	3.39508e-22
FP236735.1	1.96203e-26	1.89656	0.08	0.02	3.61523e-22
pabpc1a	1.96282e-26	0.29563	0.814	0.673	3.61668e-22
bmpr2a	1.99976e-26	-3.42942	0.007	0.065	3.68476e-22
tpk1	2.25125e-26	1.71737	0.083	0.021	4.14816e-22
tram1	2.33698e-26	0.33239	0.249	0.13	4.30612e-22
znf503	2.7377e-26	-2.69433	0.02	0.09	5.04449e-22
sgsm3	2.79242e-26	-3.32604	0.008	0.066	5.14532e-22
si:ch211-133n4.4	2.86658e-26	-6.64104	0.001	0.052	5.28196e-22
faah2a	3.20174e-26	1.08358	0.129	0.049	5.89953e-22
sdhdb	3.25294e-26	0.691542	0.228	0.12	5.99386e-22
pink1	3.31487e-26	0.830775	0.134	0.051	6.10797e-22
her15.1	3.36728e-26	-3.10884	0.008	0.066	6.20456e-22
xirp2a	3.59456e-26	-4.0584	0.009	0.068	6.62333e-22
zgc:123244	3.75853e-26	2.67581	0.058	0.009	6.92547e-22
pbx4	4.38914e-26	-1.97552	0.073	0.168	8.08742e-22
hadhb	4.88312e-26	0.641042	0.248	0.137	8.99764e-22
stat2	5.1982e-26	0.80709	0.215	0.109	9.5782e-22
piezo1	5.65941e-26	-4.36652	0.004	0.057	1.0428e-21
uqcrq	6.06193e-26	0.440374	0.473	0.325	1.11697e-21
pgrmc1	6.51313e-26	0.656003	0.277	0.159	1.20011e-21
fmo5	6.58805e-26	0.582655	0.24	0.128	1.21391e-21
si:dkey-30c15.13	6.96741e-26	1.77567	0.075	0.017	1.28382e-21
dlst	7.36371e-26	0.658985	0.277	0.16	1.35684e-21
eno1a	7.53669e-26	-2.82927	0.019	0.087	1.38871e-21
b3gnt2l	8.31588e-26	1.04755	0.154	0.065	1.53228e-21
cyp2p7	8.34909e-26	0.898933	0.123	0.044	1.5384e-21
pnpla8	8.39767e-26	1.02089	0.152	0.064	1.54735e-21
btr05	8.60369e-26	1.08069	0.117	0.041	1.58532e-21
prdx1	8.68162e-26	0.216439	0.191	0.09	1.59967e-21
bcl10	8.68416e-26	-1.65802	0.125	0.229	1.60014e-21
cryz	8.80231e-26	0.415278	0.193	0.091	1.62191e-21
tmsb	8.93935e-26	-3.71337	0.004	0.057	1.64716e-21
cyb5b	9.32165e-26	1.0485	0.137	0.054	1.71761e-21
baiap2l2a	1.00619e-25	0.19631	0.308	0.172	1.854e-21
slc2a1b	1.08885e-25	-2.0728	0.033	0.111	2.00631e-21
hoxc8a	1.14757e-25	-3.75484	0.005	0.06	2.11451e-21
nr5a2	1.14866e-25	0.722991	0.172	0.077	2.11653e-21
GFUS	1.22808e-25	-3.16536	0.005	0.06	2.26286e-21
hspa8	1.25359e-25	0.195004	0.98	0.953	2.30987e-21
sipa1l3	1.34571e-25	0.503108	0.34	0.207	2.47961e-21
ubl3a	1.3745e-25	0.231562	0.44	0.282	2.53265e-21
st6gal2b	1.38806e-25	-4.31334	0.006	0.061	2.55763e-21
rbms2a	1.737e-25	-1.85201	0.048	0.133	3.20059e-21
col1a1a	1.80276e-25	-4.13279	0.013	0.075	3.32176e-21
acadl	1.81589e-25	0.889429	0.196	0.098	3.34596e-21
dcaf7	1.87184e-25	-2.12485	0.035	0.112	3.44904e-21
slc12a7a	2.00526e-25	1.01061	0.141	0.057	3.6949e-21
srfa	2.1487e-25	1.07807	0.116	0.042	3.9592e-21
trip10a	2.25162e-25	-4.20086	0.003	0.053	4.14883e-21
ndufa5	2.31352e-25	0.439776	0.442	0.301	4.26289e-21
vamp2	2.36693e-25	-4.07247	0.003	0.053	4.3613e-21
prlra	2.39558e-25	-3.68905	0.003	0.053	4.41409e-21
nufip2	2.41647e-25	0.445194	0.293	0.169	4.45259e-21
si:dkey-283b1.6	2.59798e-25	0.162281	0.525	0.342	4.78705e-21
hey1	2.59828e-25	-2.4191	0.021	0.089	4.7876e-21
pdzd3b	2.67297e-25	1.44653	0.078	0.019	4.92522e-21
ndufb5	2.88253e-25	0.432503	0.262	0.147	5.31136e-21
anp32e	3.28524e-25	-2.50002	0.034	0.111	6.05338e-21
ppib	3.59424e-25	0.186954	0.489	0.327	6.62274e-21
slc6a18	4.34278e-25	-4.45148	0.003	0.053	8.002e-21
lgals9l1	4.37335e-25	1.7218	0.058	0.009	8.05833e-21
si:ch211-194k22.8	4.47142e-25	-2.58729	0.01	0.069	8.23903e-21
sf3b6	5.25555e-25	-1.33208	0.118	0.223	9.68387e-21
hk1	5.74979e-25	-3.02606	0.006	0.061	1.05946e-20
picalma	5.85359e-25	0.454956	0.217	0.11	1.07858e-20
hnf1a	5.89229e-25	1.07212	0.142	0.059	1.08571e-20
tmem135	6.68066e-25	2.06819	0.067	0.014	1.23098e-20
sox4b	7.26244e-25	-3.4608	0.006	0.06	1.33818e-20
cmip	7.72989e-25	-1.96424	0.061	0.149	1.42431e-20
aifm2	8.35435e-25	1.13368	0.165	0.077	1.53937e-20
espn	9.72888e-25	2.05798	0.091	0.027	1.79264e-20
rhoub	9.76779e-25	0.740903	0.215	0.113	1.79981e-20
relb	9.87352e-25	-2.28165	0.036	0.113	1.81929e-20
shmt2	1.10438e-24	2.2433	0.067	0.014	2.03493e-20
col1a1b	1.1707e-24	-6.14511	0.008	0.063	2.15713e-20
si:dkey-23k10.5	1.19462e-24	0.54245	0.275	0.157	2.20122e-20
zbtb16a	1.42114e-24	-3.58884	0.006	0.059	2.61858e-20
rnf128a	1.45218e-24	0.13754	0.628	0.43	2.67579e-20
si:ch211-93g23.2	1.49398e-24	2.16465	0.06	0.011	2.75282e-20
mrps28	1.50264e-24	1.1588	0.145	0.062	2.76877e-20
spty2d1	1.73063e-24	0.537385	0.298	0.176	3.18885e-20
camk2b1	1.73365e-24	0.242697	0.238	0.125	3.19443e-20
si:dkey-228d14.5	1.74366e-24	-4.55213	0.002	0.05	3.21287e-20
rpl13a	1.86727e-24	-0.50445	0.878	0.824	3.44064e-20
uck2b	1.88477e-24	-2.71968	0.013	0.074	3.47287e-20
vat1	1.89398e-24	-3.62879	0.008	0.062	3.48984e-20
cubn	1.96442e-24	-6.11936	0	0.046	3.61964e-20
uckl1b	2.05701e-24	0.693555	0.155	0.068	3.79025e-20
atpv0e2	2.0976e-24	-5.11892	0.003	0.052	3.86504e-20
ylpm1	2.18349e-24	0.819442	0.164	0.075	4.02331e-20
pfkfb4b	2.28642e-24	-2.30451	0.036	0.112	4.21295e-20
cxxc5a	2.4131e-24	-4.23379	0.002	0.049	4.44638e-20
si:ch211-173n18.3	2.51556e-24	2.56394	0.052	0.007	4.63518e-20
fam92a1	2.95686e-24	-3.66819	0.013	0.073	5.44832e-20
cgnb	3.01834e-24	-1.84988	0.028	0.099	5.56159e-20
acoxl	3.09437e-24	1.55174	0.073	0.018	5.70169e-20
si:ch211-244b2.3	3.36583e-24	0.661703	0.161	0.072	6.20189e-20
rnd3a	3.38475e-24	-3.84252	0.003	0.051	6.23673e-20
calr3b	3.50387e-24	0.550478	0.274	0.158	6.45624e-20
fam174b	3.64025e-24	-4.95898	0.001	0.047	6.70753e-20
diablob	3.69096e-24	1.0302	0.109	0.039	6.80097e-20
mospd2	3.77554e-24	0.756441	0.147	0.062	6.95682e-20
zgc:56585	3.83562e-24	1.0333	0.069	0.015	7.06752e-20
cavin2a	3.90925e-24	-1.83038	0.013	0.074	7.20318e-20
vps13d	3.93734e-24	0.797632	0.146	0.063	7.25495e-20
rpl27	3.97182e-24	-0.578692	0.839	0.785	7.31848e-20
pik3r3b	3.98866e-24	-4.16745	0.004	0.054	7.34951e-20
txndc9	4.28729e-24	-1.50367	0.075	0.168	7.89976e-20
sema4ba	4.43934e-24	0.491169	0.33	0.202	8.17994e-20
id2b	4.52459e-24	-4.29983	0.005	0.057	8.33702e-20
slc25a11	4.6514e-24	1.32218	0.104	0.036	8.57068e-20
st6galnac1.1	5.31894e-24	-2.58893	0.022	0.088	9.80068e-20
hkdc1	5.51284e-24	1.24764	0.113	0.042	1.0158e-19
zcchc24	5.84745e-24	-3.76179	0.007	0.06	1.07745e-19
pmt	5.90716e-24	1.31057	0.062	0.012	1.08845e-19
zgc:163080	6.39426e-24	0.560684	0.262	0.149	1.17821e-19
xkr9	6.47272e-24	0.656694	0.193	0.095	1.19266e-19
MARK4	6.51987e-24	-2.71015	0.016	0.078	1.20135e-19
tuba1c	7.10389e-24	-4.77536	0.007	0.06	1.30896e-19
amn	8.05391e-24	-5.83414	0.003	0.05	1.48401e-19
eif3f	8.49139e-24	-1.11216	0.351	0.423	1.56462e-19
rpl3	8.55581e-24	0.257996	0.855	0.722	1.57649e-19
lfng	9.67618e-24	-3.89124	0.007	0.059	1.78293e-19
tpi1b	1.10932e-23	0.222318	0.457	0.308	2.04403e-19
stk17al	1.15478e-23	0.476249	0.233	0.125	2.1278e-19
socs3b	1.27969e-23	-3.35139	0.018	0.08	2.35796e-19
ifngr1	1.35069e-23	0.590441	0.218	0.115	2.48877e-19
ephx2	1.37163e-23	0.639108	0.197	0.1	2.52736e-19
ical1	1.38018e-23	-3.7235	0.006	0.058	2.54313e-19
ndfip1	1.47347e-23	0.321929	0.418	0.274	2.71501e-19
zgc:64002	1.47451e-23	1.46307	0.072	0.018	2.71694e-19
meaf6	1.59581e-23	-1.55671	0.081	0.173	2.94044e-19
cd164	1.75403e-23	0.379038	0.383	0.247	3.23198e-19
cbsa	1.81177e-23	0.919111	0.097	0.032	3.33837e-19
si:ch211-162e15.3	1.98961e-23	0.629909	0.205	0.105	3.66606e-19
gata6	2.07433e-23	0.513131	0.278	0.162	3.82215e-19
ABR	2.08393e-23	-1.61418	0.097	0.192	3.83985e-19
sephs2	2.15233e-23	0.977456	0.147	0.065	3.96588e-19
sh3bgrl	2.33397e-23	-1.53054	0.034	0.107	4.30057e-19
ugt2a7.1	2.46032e-23	2.02725	0.063	0.013	4.53338e-19
serpine1	2.59431e-23	-5.11662	0.009	0.063	4.78027e-19
pde9a	2.67145e-23	-3.32544	0.01	0.065	4.92241e-19
aldh8a1	2.72031e-23	0.652768	0.153	0.068	5.01245e-19
casp3b	2.86269e-23	1.04896	0.135	0.057	5.2748e-19
ddah1	2.92275e-23	2.03622	0.057	0.01	5.38547e-19
lbr	3.06869e-23	-2.93184	0.007	0.059	5.65436e-19
agpat3	3.07102e-23	0.776754	0.137	0.058	5.65866e-19
lima1a	3.0825e-23	-3.66724	0.005	0.054	5.67981e-19
ell	3.27824e-23	0.582419	0.235	0.129	6.04048e-19
fdps	3.33006e-23	0.69975	0.222	0.12	6.13597e-19
iqsec2b	3.41882e-23	-5.55029	0.002	0.048	6.29952e-19
atp5po	3.4535e-23	0.463233	0.378	0.252	6.36341e-19
zgc:153704	3.60368e-23	-6.35819	0.007	0.059	6.64014e-19
arl6ip5b	3.71601e-23	-1.98525	0.031	0.102	6.84711e-19
srgap2	3.84283e-23	-2.46544	0.007	0.058	7.0808e-19
si:ch211-195b11.3	3.97494e-23	-5.34683	0.009	0.063	7.32423e-19
myt1b	4.028e-23	-5.30126	0.001	0.046	7.422e-19
si:dkey-79f11.7	4.27219e-23	1.89333	0.065	0.014	7.87194e-19
si:dkey-194e6.1	4.42253e-23	-3.55285	0.003	0.049	8.14894e-19
phb2b	4.46363e-23	1.48909	0.096	0.032	8.22468e-19
kctd14	4.8621e-23	-4.68463	0.004	0.053	8.9589e-19
eef1da	4.91126e-23	-1.16339	0.363	0.43	9.04948e-19
pgm1	4.9151e-23	1.26607	0.093	0.03	9.05656e-19
igf2b	5.21854e-23	-7.54077	0.001	0.046	9.61568e-19
zgc:92140	5.56163e-23	-3.18055	0.018	0.079	1.02479e-18
aldocb	5.8588e-23	-3.51514	0.012	0.068	1.07954e-18
CABZ01020840.1	5.91862e-23	0.216339	0.382	0.24	1.09056e-18
CABZ01044281.1	6.3156e-23	0.601722	0.179	0.087	1.16371e-18
slc5a8l	6.41632e-23	0.395455	0.213	0.111	1.18227e-18
hnrnph3	6.47454e-23	1.2285	0.092	0.029	1.193e-18
si:ch211-153b23.4	6.71027e-23	-5.45239	0.002	0.047	1.23643e-18
ccl25a	7.09314e-23	0.283416	0.207	0.105	1.30698e-18
pgpep1	7.13261e-23	0.40817	0.245	0.137	1.31425e-18
insm1b	7.43426e-23	-5.26868	0.002	0.047	1.36984e-18
si:dkeyp-61b2.1	7.61602e-23	-5.01203	0.002	0.047	1.40333e-18
sytl5	7.65157e-23	-1.89345	0.025	0.092	1.40988e-18
dgkaa	7.74013e-23	0.592632	0.178	0.086	1.4262e-18
aqp3a	7.80967e-23	-2.47994	0.045	0.121	1.43901e-18
eif3m	8.13553e-23	-1.19517	0.273	0.362	1.49905e-18
ccn2a	9.29128e-23	-6.36201	0.002	0.046	1.71201e-18
znf622	9.5817e-23	0.685092	0.171	0.083	1.76552e-18
pld1a	9.70477e-23	0.543889	0.163	0.075	1.7882e-18
tshz2	9.82014e-23	-3.23075	0.006	0.055	1.80946e-18
nt5c2b	9.90075e-23	0.945901	0.153	0.07	1.82431e-18
pcloa	1.01596e-22	-4.97759	0.002	0.046	1.87201e-18
si:ch73-193i2.2	1.14232e-22	1.16952	0.094	0.031	2.10483e-18
SMIM22	1.16477e-22	-1.73891	0.06	0.142	2.1462e-18
cav1	1.18546e-22	-4.04188	0.004	0.051	2.18433e-18
il10rb	1.27856e-22	0.318896	0.27	0.153	2.35587e-18
krt4	1.28839e-22	-0.832171	0.834	0.71	2.37399e-18
TCIM	1.34668e-22	-2.41576	0.028	0.095	2.48139e-18
serpinh1b	1.42761e-22	-4.87721	0.004	0.051	2.63051e-18
si:ch211-79k12.1	1.43269e-22	-3.32443	0.01	0.063	2.63987e-18
aldh3a1	1.4489e-22	1.33817	0.084	0.025	2.66974e-18
si:dkeyp-80d11.1	1.50781e-22	3.32412	0.044	0.005	2.77829e-18
prelid1a	1.51002e-22	0.373597	0.314	0.194	2.78236e-18
vasnb	1.66201e-22	-4.23285	0.002	0.047	3.06241e-18
naprt	1.67187e-22	1.06498	0.123	0.05	3.08058e-18
tmed4	1.8096e-22	-5.59012	0.003	0.049	3.33438e-18
rgs5b	1.92023e-22	-4.2877	0.003	0.049	3.53822e-18
hoxc13a	1.9708e-22	-8.68932	0	0.041	3.6314e-18
myt1a	2.09164e-22	-6.72195	0.001	0.043	3.85406e-18
prxl2b	2.20285e-22	0.464167	0.279	0.165	4.05897e-18
bicdl2l	2.27114e-22	-3.17805	0.003	0.049	4.1848e-18
hdr	2.34107e-22	0.77468	0.131	0.054	4.31365e-18
ksr1b	2.3602e-22	0.742559	0.177	0.088	4.34891e-18
atp5pf	2.94381e-22	0.332949	0.514	0.371	5.42427e-18
mex3b	2.98105e-22	-7.04852	0.001	0.043	5.49289e-18
lrpap1	3.06582e-22	-3.07901	0.02	0.081	5.64907e-18
stmn1b	3.17364e-22	-4.39015	0.006	0.055	5.84774e-18
got2b	3.20736e-22	0.699243	0.148	0.067	5.90989e-18
h1-0	3.25745e-22	-1.49239	0.234	0.328	6.00218e-18
si:ch211-210c8.6	3.2742e-22	0.9054	0.173	0.086	6.03304e-18
lrrfip2	3.29561e-22	1.0538	0.108	0.041	6.07249e-18
esrp1	3.40707e-22	-1.95322	0.076	0.161	6.27786e-18
nagk	3.44029e-22	0.382617	0.162	0.075	6.33909e-18
kcnk5b	3.62122e-22	-1.8628	0.083	0.17	6.67247e-18
atp5l	3.63801e-22	0.331338	0.603	0.453	6.7034e-18
pbx3a	3.64379e-22	-3.61277	0.005	0.053	6.71405e-18
si:dkey-28n18.9	3.7221e-22	-2.81034	0.036	0.104	6.85834e-18
psmg3	3.75496e-22	-2.73412	0.019	0.079	6.91889e-18
gcgra	3.88234e-22	2.54749	0.054	0.01	7.15361e-18
C7H16orf87	3.93716e-22	-2.44314	0.02	0.081	7.25461e-18
larp1b	4.37531e-22	0.434535	0.266	0.157	8.06194e-18
cyp2x8	4.77915e-22	4.84486	0.036	0.002	8.80606e-18
slc37a1	4.79778e-22	-2.28321	0.041	0.113	8.84038e-18
aoc2	4.84417e-22	-5.44424	0.002	0.046	8.92587e-18
msna	5.39395e-22	-3.54436	0.004	0.05	9.9389e-18
btg1	5.48252e-22	-0.526539	0.871	0.816	1.01021e-17
patj	5.96399e-22	0.75226	0.161	0.075	1.09892e-17
mtfr1	6.0278e-22	1.12796	0.136	0.06	1.11068e-17
aifm4	6.48373e-22	0.908722	0.164	0.079	1.19469e-17
rarga	6.56127e-22	-5.98392	0.001	0.042	1.20898e-17
kdelr2b	7.34447e-22	0.635304	0.174	0.087	1.35329e-17
laptm4b	7.35444e-22	-3.17825	0.017	0.075	1.35513e-17
grk4	7.48106e-22	-3.09233	0.007	0.055	1.37846e-17
ptpn6	7.60725e-22	1.02496	0.099	0.035	1.40171e-17
mcfd2	7.89734e-22	0.784525	0.098	0.034	1.45516e-17
capns1a	8.37941e-22	-1.53639	0.085	0.173	1.54399e-17
ndufb2	8.95781e-22	0.553825	0.298	0.185	1.65057e-17
ankrd10b	9.23307e-22	-2.42265	0.016	0.074	1.70129e-17
pax6b	9.38387e-22	-4.70478	0.004	0.048	1.72907e-17
abcg8	9.4983e-22	2.40685	0.05	0.008	1.75016e-17
cyp1d1	9.85063e-22	0.867685	0.084	0.026	1.81508e-17
hk2	9.94949e-22	-3.74121	0.008	0.057	1.83329e-17
si:ch211-105c13.3	1.03944e-21	-1.81155	0.069	0.15	1.91528e-17
nrarpb	1.06899e-21	-4.33557	0.002	0.045	1.96973e-17
hsbp1a	1.07449e-21	-2.27726	0.027	0.092	1.97985e-17
zgc:110789	1.1081e-21	1.10771	0.083	0.025	2.04179e-17
pbx3b	1.1351e-21	-6.43172	0.001	0.043	2.09153e-17
ugt5a1	1.13701e-21	0.402151	0.167	0.079	2.09505e-17
atp2b4	1.14086e-21	-0.958779	0.105	0.201	2.10214e-17
pmp22b	1.15654e-21	0.267583	0.329	0.204	2.13104e-17
C5H11orf54	1.16316e-21	0.741629	0.109	0.042	2.14323e-17
vwa5a	1.16389e-21	0.377477	0.279	0.165	2.14458e-17
plgrkt	1.17766e-21	0.945118	0.106	0.04	2.16995e-17
uhrf1bp1l	1.19821e-21	0.97859	0.153	0.072	2.20781e-17
si:ch211-283g2.1	1.22743e-21	2.33447	0.043	0.005	2.26166e-17
gchfr	1.25115e-21	0.282753	0.193	0.098	2.30536e-17
CU467905.1	1.25785e-21	0.166319	0.353	0.216	2.31771e-17
si:ch211-105j21.9	1.47255e-21	-1.45078	0.044	0.119	2.71331e-17
arnt2	1.48278e-21	-2.27239	0.02	0.079	2.73217e-17
pmm1	1.48955e-21	2.24966	0.048	0.008	2.74464e-17
slc35d1b	1.64132e-21	1.0875	0.086	0.027	3.02429e-17
dldh	1.73966e-21	0.683479	0.243	0.143	3.20549e-17
si:dkey-30c15.2	1.77437e-21	0.554026	0.187	0.095	3.26946e-17
cd99	1.78155e-21	-3.52123	0.001	0.043	3.28269e-17
cplx2	1.82969e-21	-3.3539	0.005	0.052	3.37139e-17
nucb2b	1.83267e-21	0.624456	0.163	0.078	3.37688e-17
st3gal1l	1.84888e-21	-3.5483	0.01	0.061	3.40675e-17
il4r.1	1.8503e-21	-2.41577	0.018	0.076	3.40937e-17
mid1ip1a	1.91801e-21	-5.65151	0.002	0.044	3.53412e-17
tprg1	1.92365e-21	-2.05507	0.05	0.124	3.54452e-17
best4	2.01394e-21	-4.24035	0.004	0.049	3.71089e-17
fdft1	2.14781e-21	1.326	0.065	0.016	3.95756e-17
wsb1	2.15968e-21	0.241477	0.388	0.255	3.97943e-17
rragca	2.18599e-21	0.833978	0.137	0.061	4.02791e-17
ccnd1	2.19808e-21	-2.71571	0.034	0.101	4.05019e-17
rad23b	2.24971e-21	0.500497	0.266	0.159	4.14532e-17
ndufa9a	2.33951e-21	0.56652	0.176	0.088	4.31077e-17
cx43.4	2.36043e-21	-7.22129	0	0.04	4.34934e-17
myof	2.48587e-21	-5.05995	0.001	0.042	4.58046e-17
sypa	2.83069e-21	-7.17199	0.001	0.041	5.21583e-17
rtcb	2.83608e-21	1.05858	0.102	0.038	5.22576e-17
rmdn2	2.87883e-21	1.09432	0.092	0.032	5.30454e-17
slc20a1a	3.08887e-21	-3.49974	0.007	0.054	5.69154e-17
bzw1b	3.17311e-21	-0.874548	0.493	0.532	5.84677e-17
tshz3b	3.31692e-21	-4.0687	0.004	0.047	6.11176e-17
phospho2	3.35314e-21	1.35324	0.101	0.037	6.1785e-17
cyp2ae1	3.36098e-21	1.61548	0.058	0.013	6.19293e-17
pdgfra	3.46876e-21	-6.93032	0	0.04	6.39154e-17
bcap29	3.85079e-21	1.69775	0.082	0.026	7.09547e-17
col11a1b	3.86675e-21	-5.71345	0.004	0.049	7.12488e-17
dctn3	3.88943e-21	-1.85022	0.041	0.113	7.16666e-17
klf15	3.93196e-21	0.761775	0.099	0.036	7.24503e-17
neurod1	4.12366e-21	-5.27833	0.006	0.052	7.59825e-17
dcaf12	4.18e-21	0.727691	0.156	0.074	7.70206e-17
slc25a42	4.21505e-21	0.694778	0.149	0.069	7.76665e-17
ildr1a	4.24955e-21	-1.4785	0.154	0.249	7.83023e-17
rpl24	4.25874e-21	-0.446208	0.902	0.845	7.84715e-17
zgc:162183	4.31147e-21	0.598404	0.19	0.099	7.94431e-17
anxa2a	4.76826e-21	-3.66926	0.007	0.054	8.786e-17
pkp1b	4.86664e-21	-4.97654	0.002	0.044	8.96727e-17
atp1a1a.1	4.93765e-21	0.229467	0.643	0.48	9.09812e-17
cbx8b	5.11891e-21	0.85858	0.149	0.07	9.43211e-17
scinlb	5.27126e-21	-2.15926	0.034	0.1	9.71283e-17
lmbr1l	5.44768e-21	1.80938	0.063	0.015	1.00379e-16
hoxa4a	6.06399e-21	-3.17505	0.011	0.062	1.11735e-16
scg5	6.08993e-21	-6.67499	0.001	0.041	1.12213e-16
slc38a5a	6.14529e-21	-4.85841	0.004	0.049	1.13233e-16
s100v2	6.28485e-21	-3.75519	0.002	0.043	1.15805e-16
b3gnt7	6.29991e-21	-5.80308	0.001	0.041	1.16082e-16
tmem214	6.30342e-21	0.674938	0.156	0.075	1.16147e-16
ywhag2	6.32973e-21	-4.57743	0.005	0.05	1.16632e-16
dhrs3b	6.53397e-21	1.02817	0.143	0.066	1.20395e-16
sox11b	6.57994e-21	-4.61636	0.006	0.052	1.21242e-16
hsd17b7	6.67984e-21	1.1307	0.117	0.048	1.23083e-16
im:7152348	6.9655e-21	-7.44563	0.001	0.042	1.28346e-16
pacsin1b	7.22197e-21	0.277162	0.388	0.253	1.33072e-16
fabp1b.2	7.42113e-21	5.17645	0.029	0.001	1.36742e-16
s100w	8.32628e-21	-2.73043	0.005	0.051	1.5342e-16
galnt8a.1	8.71983e-21	3.42412	0.035	0.003	1.60672e-16
atp11a	9.51767e-21	-3.98931	0.003	0.046	1.75373e-16
si:ch73-46j18.5	9.59543e-21	-3.01657	0.019	0.076	1.76805e-16
gnpnat1	1.08248e-20	-1.54246	0.214	0.304	1.99458e-16
prnprs3	1.09166e-20	-3.87892	0.005	0.05	2.01149e-16
CABZ01044277.1	1.14856e-20	0.964027	0.115	0.047	2.11633e-16
npr1b	1.21683e-20	1.08406	0.075	0.022	2.24212e-16
tshz1	1.3019e-20	-2.53019	0.023	0.082	2.39888e-16
cxcl18b	1.3196e-20	-6.55777	0.002	0.043	2.4315e-16
ndufa10	1.40079e-20	0.702822	0.178	0.092	2.58109e-16
twist1a	1.4538e-20	-7.84012	0.001	0.041	2.67878e-16
col2a1b	1.53172e-20	-4.82528	0.008	0.056	2.82235e-16
cbsb	1.55135e-20	0.627603	0.124	0.053	2.85851e-16
plk2b	1.56974e-20	-4.01696	0.003	0.044	2.8924e-16
pcdh19	1.5987e-20	-5.30945	0.001	0.041	2.94576e-16
nmt1a	1.60382e-20	0.634277	0.151	0.072	2.9552e-16
dbn1	1.61076e-20	-5.06188	0	0.039	2.96798e-16
plscr3b	1.61187e-20	-3.50372	0.005	0.049	2.97003e-16
nr2f6b	1.61748e-20	0.530655	0.226	0.128	2.98036e-16
ing4	1.7773e-20	-2.84757	0.014	0.066	3.27485e-16
ebp	1.85382e-20	0.48581	0.156	0.075	3.41586e-16
clpxa	1.88297e-20	0.284326	0.23	0.129	3.46957e-16
selenoo1	2.06281e-20	0.842589	0.123	0.053	3.80093e-16
rapgefl1	2.26454e-20	2.57979	0.043	0.006	4.17264e-16
zgc:198329	2.30074e-20	0.723179	0.168	0.084	4.23935e-16
paqr5b	2.45846e-20	1.44551	0.103	0.04	4.52995e-16
pgk1	2.53321e-20	0.406616	0.267	0.16	4.66769e-16
vapb	2.62654e-20	0.386115	0.315	0.201	4.83966e-16
b3gnt2b	2.71016e-20	-4.74839	0.002	0.042	4.99374e-16
cmc2	2.82226e-20	0.800877	0.116	0.048	5.20029e-16
si:dkey-183n20.15	2.8776e-20	1.69334	0.069	0.02	5.30226e-16
rpl6	2.96878e-20	0.215305	0.87	0.751	5.47027e-16
ndufb9	3.03367e-20	0.393626	0.302	0.193	5.58984e-16
rab8a	3.27398e-20	0.829753	0.124	0.054	6.03263e-16
klc4	3.43981e-20	0.344821	0.302	0.186	6.3382e-16
diaph2	3.51191e-20	0.61785	0.184	0.096	6.47104e-16
ppp1r14bb	3.51199e-20	-4.19316	0.001	0.04	6.47119e-16
pdcd10a	3.66991e-20	0.384918	0.353	0.231	6.76218e-16
krt1-c5	3.71583e-20	-8.19576	0	0.037	6.84679e-16
serf2	3.72259e-20	-1.10431	0.247	0.338	6.85924e-16
slc9a3r1a	3.79627e-20	0.538174	0.265	0.161	6.995e-16
cst3	3.79822e-20	-1.18087	0.347	0.415	6.99861e-16
ptprna	3.98608e-20	-6.10844	0.001	0.039	7.34475e-16
elovl5	4.00526e-20	1.39979	0.063	0.016	7.3801e-16
tmem176	4.07189e-20	-5.46174	0.001	0.039	7.50287e-16
ano9b	4.17883e-20	0.1378	0.435	0.29	7.69992e-16
gsr	4.22303e-20	0.684022	0.173	0.089	7.78136e-16
mid1ip1l	4.81665e-20	-1.62542	0.055	0.129	8.87516e-16
p2rx4a	4.819e-20	0.875056	0.084	0.028	8.87949e-16
slmapa	4.90095e-20	0.488463	0.288	0.18	9.03049e-16
itpka	4.9918e-20	-2.61751	0.008	0.054	9.1979e-16
cds1	5.01685e-20	1.56725	0.067	0.018	9.24405e-16
pcca	5.09445e-20	1.22933	0.102	0.04	9.38704e-16
zgc:92275	5.12977e-20	-3.99838	0.003	0.043	9.45212e-16
crata	5.28875e-20	0.919776	0.098	0.036	9.74505e-16
si:ch73-1a9.3	5.36154e-20	-2.07165	0.34	0.406	9.87917e-16
vill	6.10643e-20	-3.61684	0.002	0.041	1.12517e-15
rbbp6	6.22245e-20	-1.06468	0.267	0.363	1.14655e-15
usp43a	6.46024e-20	0.660441	0.169	0.086	1.19036e-15
xpo1b	6.58478e-20	0.631883	0.2	0.11	1.21331e-15
cx35.4	6.71008e-20	-3.35643	0.004	0.046	1.2364e-15
dachb	7.13586e-20	-3.27565	0.002	0.042	1.31485e-15
plpbp	7.39304e-20	0.593537	0.122	0.052	1.36224e-15
egln2	7.81371e-20	1.95421	0.06	0.015	1.43975e-15
CABZ01073265.1	7.86784e-20	-5.83539	0.002	0.041	1.44973e-15
cebpd	7.95338e-20	-1.78923	0.322	0.395	1.46549e-15
rabac1	8.85425e-20	-1.94373	0.035	0.099	1.63148e-15
myb	8.94969e-20	-3.62907	0.004	0.045	1.64907e-15
actn1	9.00026e-20	-2.78096	0.013	0.064	1.65839e-15
zgc:110626	9.02386e-20	1.37309	0.085	0.029	1.66274e-15
evpla	1.01573e-19	-6.06759	0.001	0.039	1.87158e-15
atp5mc3a	1.08033e-19	0.406933	0.357	0.242	1.99061e-15
ldlrb	1.12073e-19	0.707921	0.144	0.068	2.06505e-15
tmem30c	1.17036e-19	0.38833	0.206	0.114	2.1565e-15
akr1b1.2	1.18405e-19	-2.86044	0.013	0.064	2.18174e-15
tacc1	1.18539e-19	-2.95229	0.01	0.057	2.18421e-15
CDPF1	1.19797e-19	0.703758	0.179	0.095	2.20738e-15
pi4k2a	1.21507e-19	0.34153	0.153	0.074	2.23888e-15
ptgis	1.21707e-19	-4.29013	0.004	0.044	2.24258e-15
nuak2	1.27597e-19	-2.47988	0.017	0.071	2.3511e-15
nnt	1.28316e-19	-2.59248	0.013	0.064	2.36435e-15
elavl3	1.29405e-19	-6.75955	0.003	0.042	2.38442e-15
rbm8a	1.29959e-19	-1.21152	0.171	0.264	2.39463e-15
si:dkey-10o6.2	1.31521e-19	1.49361	0.065	0.018	2.4234e-15
cox8a	1.32072e-19	-1.05805	0.281	0.366	2.43356e-15
gng7	1.32346e-19	-4.95683	0.002	0.041	2.4386e-15
dnm2a	1.48089e-19	0.679367	0.225	0.131	2.7287e-15
zdhhc6	1.501e-19	0.69583	0.1	0.038	2.76574e-15
etv5a	1.52481e-19	-2.17625	0.023	0.081	2.80961e-15
errfi1a	1.56449e-19	0.384075	0.339	0.225	2.88272e-15
dnaja2b	1.59225e-19	-2.15362	0.035	0.099	2.93388e-15
prdx5	1.61691e-19	-1.57629	0.049	0.12	2.97932e-15
id4	1.61844e-19	-3.9465	0.003	0.042	2.98214e-15
slc30a1a	1.63809e-19	0.965945	0.142	0.068	3.01835e-15
mbd3b	1.67106e-19	-4.52209	0.004	0.044	3.0791e-15
bcat2	1.68976e-19	-3.09218	0.012	0.06	3.11355e-15
aprt	1.71204e-19	1.23645	0.095	0.036	3.15461e-15
mef2aa	1.7385e-19	-1.61593	0.084	0.165	3.20336e-15
si:ch1073-340i21.3	1.75429e-19	-2.18924	0.043	0.109	3.23245e-15
mknk2b	1.75568e-19	0.118077	0.814	0.644	3.23502e-15
zgc:195173	1.89726e-19	-3.69692	0.004	0.044	3.4959e-15
sult3st3.1	1.89881e-19	2.43346	0.048	0.009	3.49875e-15
krt5	1.98155e-19	-3.25334	0.013	0.063	3.65121e-15
fes	2.00305e-19	-3.41743	0.006	0.05	3.69082e-15
ephx1	2.04066e-19	1.37858	0.062	0.016	3.76013e-15
zgc:112982	2.17512e-19	0.366283	0.254	0.151	4.00787e-15
si:cabz01007794.1	2.19626e-19	-5.02646	0.003	0.043	4.04684e-15
rps26l	2.27733e-19	-0.490077	0.916	0.859	4.1962e-15
ttc39a	2.31787e-19	-2.45782	0.013	0.063	4.27091e-15
ugt8	2.3315e-19	-1.19008	0.355	0.416	4.29603e-15
wtap	2.35397e-19	-2.04877	0.042	0.109	4.33743e-15
tdo2b	2.43238e-19	-2.24442	0.061	0.132	4.48191e-15
pnpla7b	2.53565e-19	0.424217	0.146	0.069	4.6722e-15
si:dkeyp-120h9.1	2.58519e-19	-2.81483	0.008	0.052	4.76347e-15
ormdl1	2.75643e-19	0.980283	0.11	0.046	5.07901e-15
slc5a9	3.00006e-19	1.36978	0.06	0.015	5.5279e-15
kcnn3	3.119e-19	-5.11902	0.001	0.038	5.74706e-15
rps27l	3.13946e-19	0.357671	0.347	0.228	5.78477e-15
fbxl8	3.15547e-19	0.95409	0.116	0.05	5.81428e-15
runx1t1	3.22413e-19	-5.00755	0.001	0.038	5.94077e-15
mlxipl	3.31984e-19	1.5547	0.051	0.011	6.11713e-15
lrp1ab	3.48377e-19	-2.68418	0.015	0.066	6.4192e-15
slc5a11	3.5017e-19	1.46577	0.052	0.011	6.45224e-15
mrpl20	3.5438e-19	0.551807	0.188	0.103	6.52981e-15
edf1	3.56661e-19	0.203976	0.51	0.367	6.57184e-15
slc12a9	3.60987e-19	-4.15553	0.004	0.043	6.65155e-15
lad1	3.72266e-19	0.960956	0.173	0.092	6.85937e-15
sarnp	3.84458e-19	-1.44423	0.076	0.156	7.08403e-15
stx1b	4.11445e-19	-5.01404	0.002	0.04	7.58128e-15
hs3st1l2	4.12985e-19	-3.39552	0.004	0.043	7.60965e-15
miox	4.23494e-19	3.70044	0.035	0.003	7.8033e-15
rad21a	4.36693e-19	-1.63737	0.066	0.142	8.04651e-15
adgre10	4.43055e-19	-2.52669	0.02	0.075	8.16374e-15
si:ch73-173p19.1	4.45625e-19	0.994652	0.104	0.042	8.21108e-15
foxred1	5.21448e-19	1.10807	0.074	0.023	9.60819e-15
serpine2	5.32411e-19	-4.59824	0.004	0.044	9.8102e-15
cetn4	5.33443e-19	-2.17013	0.014	0.064	9.82921e-15
proza	5.50052e-19	-5.79756	0.002	0.04	1.01353e-14
sord	5.67133e-19	1.74329	0.038	0.005	1.045e-14
macroh2a1	5.74753e-19	0.839034	0.11	0.046	1.05904e-14
hnf4g	5.76123e-19	0.456182	0.247	0.148	1.06156e-14
chkb	5.80315e-19	1.03054	0.116	0.05	1.06929e-14
tubb5	6.13113e-19	-4.07289	0.008	0.052	1.12972e-14
myo5aa	6.20273e-19	-3.12743	0.004	0.044	1.14292e-14
fth1a	6.24182e-19	0.296099	0.561	0.415	1.15012e-14
lipg	6.4466e-19	-3.56213	0.004	0.045	1.18785e-14
ifnlr1	6.6176e-19	1.05577	0.104	0.042	1.21936e-14
c4	6.97911e-19	-2.87278	0.017	0.068	1.28597e-14
ulk2	7.26585e-19	0.201966	0.265	0.158	1.33881e-14
rab1aa	7.31959e-19	1.30212	0.089	0.033	1.34871e-14
nuak1b	7.51734e-19	0.251896	0.284	0.174	1.38514e-14
atp5f1e	7.67793e-19	0.299459	0.666	0.52	1.41473e-14
nudcd3	7.77334e-19	-1.96831	0.024	0.081	1.43232e-14
gnao1a	8.0383e-19	-4.31007	0.002	0.039	1.48114e-14
slc17a9b	8.10124e-19	-3.97804	0.005	0.047	1.49273e-14
dachd	8.3095e-19	-2.9653	0.011	0.057	1.53111e-14
cables2a	8.79221e-19	1.55694	0.058	0.015	1.62005e-14
l2hgdh	8.98258e-19	1.79499	0.052	0.011	1.65513e-14
C8H9orf64	9.31205e-19	1.3065	0.072	0.023	1.71584e-14
pitpnbl	9.9561e-19	0.794897	0.136	0.064	1.83451e-14
scocb	9.98812e-19	-3.20681	0.007	0.05	1.84041e-14
hoxc10a	1.01419e-18	-2.79403	0.005	0.047	1.86876e-14
mfsd4aa	1.03126e-18	0.883508	0.094	0.036	1.9002e-14
tprn	1.06463e-18	0.723323	0.146	0.072	1.96169e-14
ehbp1	1.08912e-18	-2.45858	0.014	0.064	2.00682e-14
slc25a3b	1.11009e-18	0.243778	0.671	0.53	2.04544e-14
dll4	1.11356e-18	-4.11069	0.004	0.042	2.05185e-14
dhfr	1.12133e-18	0.756558	0.122	0.055	2.06616e-14
sulf2b	1.1771e-18	-5.67113	0.002	0.039	2.16892e-14
sh3bp5la	1.23343e-18	-1.54846	0.078	0.156	2.27272e-14
ube2e2	1.23421e-18	-3.19188	0.008	0.053	2.27416e-14
slc7a3b	1.23533e-18	-1.54721	0.079	0.156	2.27622e-14
eps8l2	1.24684e-18	0.149581	0.364	0.232	2.29743e-14
si:ch211-195b13.1	1.26324e-18	-4.01663	0.005	0.046	2.32764e-14
CU693379.1	1.28303e-18	0.479524	0.166	0.084	2.36411e-14
col5a2a	1.36669e-18	-6.81819	0	0.035	2.51826e-14
tnfrsf11a	1.37587e-18	-2.98473	0.005	0.045	2.53518e-14
zgc:194659	1.43741e-18	-3.26053	0.01	0.056	2.64857e-14
gcdha	1.48935e-18	0.453534	0.237	0.142	2.74428e-14
cav2	1.5151e-18	-5.86676	0.002	0.038	2.79172e-14
ptprh.1	1.55649e-18	0.454049	0.267	0.164	2.86799e-14
TESK1	1.69885e-18	1.34291	0.101	0.042	3.13031e-14
zgc:56525	1.71048e-18	-1.64063	0.038	0.101	3.15174e-14
si:dkey-83k24.5	1.71297e-18	-3.43065	0.005	0.045	3.15632e-14
insm1a	1.74401e-18	-5.62436	0.001	0.036	3.21352e-14
cxcr4b	1.81949e-18	-3.69731	0.008	0.051	3.35259e-14
eif4ebp3	1.89836e-18	-2.13794	0.017	0.068	3.49792e-14
cdh2	2.06727e-18	-3.60452	0.003	0.04	3.80916e-14
atp7b	2.13407e-18	2.04544	0.047	0.009	3.93223e-14
rgs16	2.16738e-18	-5.35509	0.004	0.043	3.99362e-14
clic2	2.20401e-18	-4.68942	0.004	0.044	4.0611e-14
COX5B.1	2.36598e-18	0.266071	0.601	0.446	4.35955e-14
col11a1a	2.41542e-18	-6.78042	0.001	0.036	4.45066e-14
CABZ01086812.1	2.41875e-18	2.54519	0.033	0.003	4.45679e-14
lsm8	2.57135e-18	-1.46525	0.053	0.123	4.73797e-14
si:ch211-117n7.7	2.61104e-18	1.27151	0.08	0.028	4.8111e-14
btr02	2.9055e-18	0.221808	0.273	0.168	5.35367e-14
bcl2l1	2.9611e-18	-1.27893	0.167	0.254	5.45612e-14
si:dkey-95p16.2	3.14426e-18	-1.97954	0.023	0.078	5.79362e-14
aff4	3.18955e-18	0.151724	0.458	0.316	5.87706e-14
polr2j	3.19696e-18	-2.65004	0.015	0.063	5.89072e-14
si:ch211-223k15.1	3.21147e-18	1.77075	0.054	0.013	5.91745e-14
zdhhc5a	3.22254e-18	0.60127	0.189	0.104	5.93785e-14
ezrb	3.22822e-18	-1.24707	0.185	0.272	5.94832e-14
bach1b	3.31654e-18	0.664472	0.137	0.066	6.11106e-14
sinhcafl.1	3.39437e-18	-2.30551	0.028	0.085	6.25447e-14
atp5mf	3.50721e-18	0.352306	0.51	0.385	6.46238e-14
eea1	3.54489e-18	0.935267	0.112	0.049	6.53182e-14
keap1a	3.64143e-18	0.389471	0.155	0.078	6.7097e-14
ppa1b	3.69838e-18	0.57695	0.185	0.102	6.81463e-14
sh3kbp1	3.71066e-18	-1.91291	0.017	0.068	6.83726e-14
thrap3a	4.05651e-18	-3.36487	0.005	0.045	7.47453e-14
cdv3	4.32466e-18	0.187832	0.531	0.388	7.96861e-14
rdh5	4.55472e-18	0.775977	0.093	0.036	8.39253e-14
ltb4r2a	4.5584e-18	1.73502	0.055	0.014	8.39931e-14
tcnbb	4.59827e-18	-5.46689	0.005	0.045	8.47278e-14
sec24a	4.87589e-18	1.11314	0.085	0.031	8.98431e-14
znf703	4.88017e-18	-3.129	0.008	0.05	8.99219e-14
postnb	5.0448e-18	-7.02907	0.002	0.038	9.29555e-14
zgc:101731	5.10451e-18	-4.64348	0.002	0.037	9.40556e-14
sec23b	5.63767e-18	0.227065	0.253	0.152	1.0388e-13
ebf3a.1	5.9025e-18	-5.55324	0.006	0.046	1.0876e-13
lrp1aa	5.90487e-18	-8.39236	0	0.034	1.08803e-13
anp32b	6.03786e-18	-1.84756	0.034	0.094	1.11254e-13
polr2d	6.23583e-18	-2.12273	0.038	0.1	1.14901e-13
tspan35	6.30221e-18	-3.33083	0.008	0.049	1.16124e-13
pdk4	6.40763e-18	0.957709	0.116	0.052	1.18067e-13
cotl1	6.74985e-18	0.769736	0.485	0.374	1.24373e-13
ptbp1b	7.02084e-18	-1.54057	0.059	0.129	1.29366e-13
tcf7l1b	7.60057e-18	-3.34177	0.002	0.037	1.40048e-13
tlcd2	7.73868e-18	0.159971	0.293	0.184	1.42593e-13
ccn1	7.74087e-18	-2.92932	0.036	0.096	1.42633e-13
ubr4	7.75264e-18	0.309728	0.214	0.123	1.4285e-13
si:ch211-106h4.4	7.97014e-18	2.60236	0.033	0.003	1.46858e-13
tfr1b	8.15387e-18	1.3343	0.07	0.023	1.50243e-13
uba52	8.15846e-18	-0.494936	0.857	0.789	1.50328e-13
si:dkey-22f5.9	8.33253e-18	3.71587	0.032	0.003	1.53535e-13
plxna4	8.46275e-18	-3.19892	0.004	0.043	1.55935e-13
ndufaf3	8.61824e-18	0.498206	0.187	0.104	1.588e-13
rims2a	8.66965e-18	-7.10164	0	0.033	1.59747e-13
apoa2	8.74948e-18	2.63713	0.102	0.041	1.61218e-13
tmem220	8.79012e-18	1.6543	0.049	0.011	1.61967e-13
ntd5	8.80543e-18	-5.62591	0.001	0.036	1.62249e-13
tyro3	9.03147e-18	1.47112	0.06	0.017	1.66414e-13
aqp11	9.088e-18	0.944745	0.076	0.026	1.67455e-13
apoba	9.1227e-18	3.34542	0.031	0.003	1.68095e-13
ndufa8	9.22793e-18	0.424089	0.277	0.178	1.70034e-13
krt92	9.92043e-18	-0.187685	0.799	0.555	1.82794e-13
si:ch211-286o17.1	1.00014e-17	-3.75937	0.003	0.04	1.84286e-13
akap12b	1.00759e-17	-3.75001	0.003	0.04	1.85658e-13
nr2f1a	1.01722e-17	0.255033	0.193	0.108	1.87432e-13
gba2	1.01761e-17	0.623455	0.132	0.063	1.87505e-13
si:dkey-222f8.3	1.0206e-17	-1.73275	0.032	0.091	1.88056e-13
cdh11	1.06253e-17	-6.38762	0.001	0.034	1.95782e-13
CRACR2A	1.0852e-17	-4.01169	0.004	0.042	1.9996e-13
haao	1.09209e-17	0.787482	0.085	0.031	2.01229e-13
fmn1	1.09544e-17	-5.37049	0.001	0.034	2.01846e-13
abcd1	1.10361e-17	2.4705	0.036	0.005	2.03352e-13
si:dkey-87o1.2	1.1283e-17	-2.37028	0.04	0.101	2.079e-13
enah	1.15526e-17	-5.10708	0.002	0.037	2.12869e-13
soat1	1.19403e-17	1.12906	0.059	0.016	2.20012e-13
hoxa13b	1.26873e-17	-6.93667	0	0.033	2.33776e-13
lrch4	1.2903e-17	-2.50755	0.008	0.05	2.37751e-13
mmp2	1.30596e-17	-5.02787	0.001	0.035	2.40637e-13
gnb1a	1.32671e-17	-1.25383	0.256	0.338	2.4446e-13
rassf1	1.33048e-17	-1.86866	0.021	0.073	2.45154e-13
gls2b	1.38406e-17	0.424163	0.119	0.053	2.55027e-13
pparaa	1.4417e-17	2.24805	0.044	0.009	2.65648e-13
fam177a1	1.46229e-17	-1.82417	0.039	0.1	2.69441e-13
selenbp1	1.47755e-17	0.933413	0.124	0.058	2.72254e-13
camk2n1a	1.56155e-17	-6.24925	0.001	0.034	2.87731e-13
clu	1.58701e-17	-5.88558	0.001	0.034	2.92423e-13
mmp14b	1.59295e-17	-5.43891	0.001	0.034	2.93516e-13
rcc2	1.60728e-17	-1.50947	0.024	0.078	2.96157e-13
tcnba	1.65396e-17	-2.37081	0.417	0.27	3.04758e-13
tubb2b	1.67104e-17	-1.52062	0.139	0.222	3.07906e-13
ppm1ab	1.69412e-17	-2.806	0.004	0.04	3.12159e-13
hypk	1.79618e-17	0.383006	0.257	0.16	3.30963e-13
selenoh	1.80224e-17	-1.83883	0.047	0.111	3.32081e-13
vmp1	1.9169e-17	0.873348	0.096	0.039	3.53208e-13
adgrg6	1.99204e-17	-3.9382	0.003	0.038	3.67053e-13
ptp4a2b	2.11022e-17	-1.06259	0.358	0.42	3.8883e-13
egr4	2.13364e-17	-4.12967	0.004	0.04	3.93145e-13
rps19	2.23468e-17	-0.385104	0.95	0.908	4.11762e-13
arhgef16	2.32341e-17	0.629241	0.195	0.112	4.28111e-13
si:ch211-218g23.6	2.3466e-17	-5.17781	0.001	0.034	4.32384e-13
echs1	2.35761e-17	0.408765	0.151	0.078	4.34414e-13
atf1	2.37203e-17	-1.96245	0.02	0.071	4.3707e-13
rpl29	2.37988e-17	-0.480653	0.912	0.849	4.38517e-13
fstl3	2.39549e-17	-6.54132	0.003	0.038	4.41394e-13
gmnn	2.42232e-17	-2.37295	0.018	0.067	4.46337e-13
si:ch211-215k15.4	2.51128e-17	3.9434	0.025	0.001	4.62729e-13
si:dkey-67c22.2	2.52627e-17	-1.62569	0.083	0.158	4.6549e-13
rbfox1	2.59748e-17	-6.49069	0.001	0.035	4.78612e-13
bhlha15	2.61807e-17	-7.99035	0	0.032	4.82406e-13
fez1	2.61816e-17	-5.98089	0.001	0.035	4.82422e-13
efnb2a	2.6182e-17	-4.45532	0.002	0.037	4.82429e-13
crybg1a	2.65652e-17	0.312487	0.229	0.135	4.89491e-13
alyref	2.6689e-17	-0.970427	0.262	0.349	4.91772e-13
ugt2a7	2.70301e-17	0.27126	0.307	0.201	4.98057e-13
si:dkey-192p21.6	2.7877e-17	1.26577	0.072	0.024	5.13662e-13
pparg	2.84997e-17	1.16576	0.077	0.027	5.25136e-13
prkacab	2.85085e-17	-4.42902	0.003	0.039	5.25298e-13
tent5ba	2.88426e-17	0.205319	0.317	0.204	5.31453e-13
arl4ab	2.91367e-17	0.157396	0.278	0.171	5.36873e-13
slit3	2.91991e-17	-4.15087	0.001	0.035	5.38022e-13
cpda	3.05629e-17	-2.33831	0.03	0.086	5.63152e-13
h2az2a	3.09401e-17	-1.75567	0.083	0.157	5.70102e-13
kif1aa	3.11738e-17	-5.05229	0.002	0.036	5.74409e-13
si:dkey-112a7.4	3.18111e-17	-1.25541	0.104	0.185	5.86151e-13
tpd52	3.29921e-17	-2.34395	0.009	0.052	6.07912e-13
zgc:158398	3.33525e-17	1.89065	0.058	0.016	6.14553e-13
ptcd3	3.34079e-17	0.94099	0.099	0.042	6.15574e-13
gdi1	3.38416e-17	-5.2112	0.001	0.033	6.23565e-13
dmd	3.40982e-17	-4.44617	0.002	0.036	6.28294e-13
rbm24a	3.42157e-17	-2.73506	0.007	0.046	6.30459e-13
mal2	3.4795e-17	-2.64238	0.005	0.042	6.41133e-13
cntf	3.54486e-17	-1.89355	0.016	0.063	6.53175e-13
ca9	3.55695e-17	2.06092	0.044	0.009	6.55404e-13
padi2	3.56544e-17	-2.40668	0.019	0.069	6.56968e-13
golga1	3.64654e-17	0.436882	0.223	0.133	6.71912e-13
erbb3a	3.66332e-17	0.443841	0.17	0.091	6.75003e-13
pgm3	3.77214e-17	1.15344	0.074	0.025	6.95055e-13
nupr1a	3.85526e-17	-1.45283	0.094	0.172	7.10369e-13
dlc	4.10691e-17	0.609428	0.115	0.053	7.5674e-13
zeb2a	4.19403e-17	-3.65384	0.003	0.037	7.72791e-13
prodha	4.22025e-17	-2.36766	0.014	0.059	7.77623e-13
gatd3a	4.37492e-17	1.76324	0.06	0.017	8.06123e-13
slka	4.41483e-17	-1.64057	0.034	0.093	8.13477e-13
badb	4.43636e-17	0.418509	0.154	0.08	8.17444e-13
si:ch211-152p11.4	4.47371e-17	-2.40579	0.019	0.068	8.24325e-13
fer1l6	4.69271e-17	-6.64277	0.001	0.033	8.64679e-13
gnal2	4.70179e-17	1.8459	0.051	0.013	8.66351e-13
ywhae1	4.74923e-17	-1.05743	0.21	0.296	8.75093e-13
igfbp5b	4.93488e-17	-4.22971	0.001	0.033	9.09302e-13
tmem41b	5.00794e-17	1.65872	0.046	0.01	9.22763e-13
gclm	5.24575e-17	0.916454	0.107	0.047	9.66581e-13
atp1b2a	5.41221e-17	-3.70418	0.014	0.059	9.97253e-13
lipea	5.42298e-17	1.07381	0.068	0.022	9.99239e-13
thrab	5.63537e-17	0.795187	0.072	0.024	1.03837e-12
si:ch211-276i12.9	5.63996e-17	-2.40807	0.011	0.054	1.03922e-12
ebf3a	5.76545e-17	-5.83207	0	0.032	1.06234e-12
f2rl1.2	5.76952e-17	-1.30308	0.197	0.28	1.06309e-12
sgip1a	6.29398e-17	-4.42124	0.004	0.039	1.15973e-12
si:dkey-276j7.1	6.37152e-17	-2.96633	0.016	0.063	1.17402e-12
ELAPOR1	6.39674e-17	-8.18908	0	0.031	1.17866e-12
slc16a10	6.48608e-17	0.22074	0.11	0.048	1.19513e-12
ube2d2	6.54107e-17	-1.05053	0.208	0.293	1.20526e-12
ginm1	6.5551e-17	-1.74225	0.049	0.113	1.20784e-12
rasd1	6.67771e-17	-3.37935	0.004	0.039	1.23043e-12
lpl	6.79518e-17	-3.79581	0.01	0.051	1.25208e-12
si:ch211-15d5.11	7.16959e-17	1.22248	0.061	0.018	1.32107e-12
mast2	7.30934e-17	0.254947	0.263	0.166	1.34682e-12
mphosph8	7.47299e-17	0.55225	0.282	0.188	1.37697e-12
adrb2b	7.49535e-17	2.8404	0.031	0.003	1.38109e-12
rasef	7.60671e-17	-3.59891	0.007	0.046	1.40161e-12
si:dkey-239h2.3	7.84062e-17	-2.30551	0.03	0.085	1.44471e-12
si:dkey-286j15.3	8.09467e-17	1.04313	0.112	0.051	1.49152e-12
FADS6	8.23413e-17	-1.67094	0.015	0.061	1.51722e-12
si:ch211-165e15.1	8.88922e-17	0.537424	0.158	0.083	1.63793e-12
sult3st1	9.18575e-17	0.609315	0.113	0.052	1.69257e-12
si:dkey-192g7.3	9.80141e-17	1.34971	0.068	0.022	1.80601e-12
csnk1da	9.81254e-17	-1.17313	0.205	0.29	1.80806e-12
si:dkeyp-113d7.1	9.85619e-17	-4.23136	0.002	0.035	1.8161e-12
si:ch211-202h22.8	1.02142e-16	-4.64524	0.001	0.032	1.88207e-12
prickle1b	1.02517e-16	-4.0554	0.002	0.035	1.88898e-12
reep3a	1.0316e-16	0.553138	0.15	0.078	1.90084e-12
rsrp1	1.05187e-16	-0.475922	0.857	0.802	1.93817e-12
dnajb2	1.12445e-16	0.523597	0.131	0.063	2.07191e-12
eif1axb	1.13078e-16	0.287098	0.35	0.239	2.08358e-12
chchd2	1.13867e-16	0.136538	0.466	0.33	2.0981e-12
cadm4	1.16352e-16	-7.91236	0	0.031	2.1439e-12
tcima	1.16456e-16	0.241147	0.152	0.079	2.14581e-12
idh2	1.18481e-16	-1.63898	0.152	0.23	2.18314e-12
tma7	1.19084e-16	0.209743	0.407	0.286	2.19424e-12
znf516	1.21479e-16	-5.5927	0	0.031	2.23838e-12
cnp	1.23093e-16	-2.2416	0.019	0.067	2.26811e-12
mogat3b	1.28095e-16	1.83285	0.045	0.01	2.36028e-12
kdm7aa	1.32792e-16	0.941258	0.107	0.048	2.44682e-12
rps5	1.3292e-16	-0.442928	0.898	0.851	2.44918e-12
mycb	1.37828e-16	-2.20062	0.088	0.16	2.53963e-12
pcmtd1	1.41237e-16	-2.85553	0.011	0.053	2.60243e-12
rap1b	1.47759e-16	-1.21149	0.146	0.229	2.7226e-12
nkx2.2a	1.49365e-16	-5.11697	0.001	0.032	2.7522e-12
si:ch211-137a8.2	1.49664e-16	1.19697	0.071	0.025	2.75771e-12
sp8a	1.52299e-16	-4.89902	0.002	0.035	2.80626e-12
pnp5b	1.60886e-16	-2.67835	0.008	0.047	2.96448e-12
tmem94	1.61195e-16	0.464873	0.115	0.053	2.97018e-12
fundc2	1.61516e-16	-2.21657	0.008	0.047	2.97609e-12
krt18a.2	1.62345e-16	0.569646	0.208	0.123	2.99137e-12
pdss1	1.68431e-16	0.826961	0.094	0.039	3.10351e-12
ppp4cb	1.71194e-16	-1.47966	0.055	0.121	3.15441e-12
myzap	1.72334e-16	0.639253	0.161	0.087	3.17543e-12
nedd4l	1.7541e-16	0.452141	0.202	0.117	3.23211e-12
nr1d1	1.77997e-16	0.792655	0.129	0.064	3.27978e-12
celf3a	1.85538e-16	-2.80152	0.014	0.058	3.41872e-12
slc23a3	1.85973e-16	1.6624	0.044	0.009	3.42673e-12
osbpl3b	1.87351e-16	-3.33224	0.006	0.043	3.45213e-12
snap91a	1.94063e-16	-2.59593	0.004	0.039	3.5758e-12
pik3ip1	1.96138e-16	-3.47373	0.005	0.042	3.61403e-12
pank4	1.97482e-16	0.584363	0.171	0.094	3.63881e-12
cyfip2	1.9845e-16	-5.10647	0.002	0.034	3.65665e-12
pygb	2.03494e-16	1.70728	0.063	0.02	3.74958e-12
nipa2	2.04283e-16	-0.954966	0.386	0.431	3.76412e-12
fgfr1b	2.07313e-16	-6.76789	0.001	0.032	3.81996e-12
b3gnt2a	2.07418e-16	3.80402	0.028	0.002	3.82188e-12
sh3gl3a	2.11526e-16	-1.88762	0.012	0.054	3.89757e-12
rab11fip1b	2.133e-16	0.465863	0.134	0.066	3.93027e-12
rbpjb	2.18246e-16	-2.04381	0.023	0.073	4.02139e-12
bud31	2.24207e-16	-1.40215	0.084	0.157	4.13124e-12
gng5	2.26668e-16	-1.12672	0.13	0.212	4.17659e-12
tmem120a	2.28382e-16	-2.97944	0.009	0.05	4.20816e-12
csrp2	2.31212e-16	-1.838	0.04	0.099	4.26031e-12
si:ch73-185c24.2	2.43136e-16	1.14815	0.1	0.043	4.48002e-12
fthl27	2.44897e-16	-0.819024	0.95	0.871	4.51247e-12
frmd6	2.52328e-16	-6.2974	0	0.031	4.64939e-12
mmp14a	2.53771e-16	-5.91191	0	0.031	4.67598e-12
pbxip1b	2.57532e-16	-1.43504	0.101	0.176	4.74529e-12
tefa	2.59002e-16	-1.21381	0.188	0.271	4.77237e-12
suco	2.61922e-16	0.348293	0.249	0.157	4.82618e-12
rnf213a	2.66934e-16	0.274639	0.282	0.183	4.91852e-12
slc39a14	2.72332e-16	1.21366	0.078	0.029	5.01798e-12
nudt4a	2.73844e-16	0.805243	0.091	0.037	5.04585e-12
cct7	3.01109e-16	-1.15923	0.202	0.282	5.54824e-12
necap1	3.06314e-16	-5.85842	0.001	0.031	5.64415e-12
ebpl	3.18609e-16	1.67381	0.038	0.007	5.87068e-12
pfkfb1	3.37128e-16	0.790223	0.064	0.021	6.21191e-12
mctp2b	3.38114e-16	-2.38821	0.015	0.06	6.23009e-12
pfkpb	3.57142e-16	-5.82144	0.001	0.032	6.5807e-12
prr12b	3.58084e-16	-4.17763	0.003	0.036	6.59806e-12
wdr76	3.64793e-16	-2.09782	0.012	0.054	6.72168e-12
gpia	3.65212e-16	0.363602	0.249	0.158	6.7294e-12
atp13a1	3.70054e-16	0.839248	0.088	0.036	6.81861e-12
cxcl20	3.79227e-16	-1.97349	0.019	0.066	6.98765e-12
zbtb18	3.82903e-16	-2.27028	0.016	0.06	7.05537e-12
nanos1	3.8679e-16	-4.08179	0.003	0.036	7.127e-12
tmco4	3.87552e-16	1.23062	0.052	0.014	7.14104e-12
ppfia3	4.04786e-16	-2.84352	0.003	0.036	7.45858e-12
kcnma1a	4.10126e-16	-3.25827	0.003	0.036	7.55699e-12
tle2a	4.10247e-16	-4.31952	0.002	0.033	7.55921e-12
oxr1b	4.14415e-16	-4.90643	0.002	0.033	7.63601e-12
rflna	4.31e-16	-2.38146	0.012	0.054	7.94161e-12
si:dkey-16p21.8	4.42954e-16	-3.47238	0.013	0.056	8.16187e-12
tet2	4.43287e-16	-1.71956	0.037	0.094	8.16801e-12
mab21l1	4.47798e-16	-5.84779	0.001	0.031	8.25113e-12
si:dkey-91i10.3	4.50927e-16	3.18978	0.036	0.006	8.30878e-12
dynll1	4.59511e-16	-1.09378	0.193	0.275	8.46695e-12
si:ch211-15b10.6	4.90724e-16	-1.32557	0.153	0.233	9.04208e-12
allc	4.95668e-16	2.5495	0.039	0.007	9.13317e-12
rfxap	5.00466e-16	-2.19844	0.008	0.046	9.22158e-12
gdpd3b	5.20304e-16	2.14005	0.041	0.008	9.58712e-12
foxn3	5.23639e-16	-2.02577	0.047	0.107	9.64858e-12
ptprsa.1	5.32643e-16	-6.04964	0	0.03	9.81448e-12
hnf4a	5.38764e-16	1.03193	0.114	0.054	9.92727e-12
rap1gap	5.40849e-16	-4.08095	0.001	0.032	9.96568e-12
p2rx1	5.41096e-16	-3.96862	0.003	0.035	9.97024e-12
rgmb	5.43434e-16	0.24418	0.131	0.065	1.00133e-11
zgc:101540	5.49297e-16	0.735086	0.096	0.041	1.01213e-11
mnta	5.56299e-16	0.546157	0.22	0.134	1.02504e-11
baiap2a	5.8719e-16	-1.8895	0.021	0.07	1.08196e-11
nedd9	6.06376e-16	0.209658	0.262	0.165	1.11731e-11
plcd1b	6.11547e-16	0.991529	0.085	0.034	1.12684e-11
zgc:113208	6.32503e-16	-1.86828	0.037	0.094	1.16545e-11
ENSDARG00000091428	6.5023e-16	2.85005	0.032	0.004	1.19811e-11
cpt2	6.5205e-16	0.818843	0.092	0.039	1.20147e-11
vipr1b	6.64418e-16	-2.9528	0.009	0.048	1.22426e-11
gse1	7.02613e-16	-1.38529	0.102	0.176	1.29463e-11
xirp1	7.30316e-16	-6.03693	0.001	0.032	1.34568e-11
stom	7.3242e-16	-1.54972	0.073	0.141	1.34956e-11
dla	7.44928e-16	-8.25743	0	0.03	1.37261e-11
plod2	7.72649e-16	-5.37295	0.001	0.032	1.42368e-11
atrnl1b	7.85625e-16	-2.25881	0.023	0.071	1.44759e-11
prkar1ab	7.87248e-16	-1.45431	0.038	0.095	1.45058e-11
myh10	8.10839e-16	-2.60657	0.006	0.042	1.49405e-11
pabpc1b	8.22505e-16	-2.24187	0.031	0.084	1.51555e-11
tfeb	8.40416e-16	-5.50047	0.002	0.033	1.54855e-11
spry2	8.7194e-16	-2.70259	0.016	0.059	1.60664e-11
romo1	8.80035e-16	-0.94138	0.335	0.394	1.62155e-11
ndufb7	8.85644e-16	0.320364	0.319	0.22	1.63189e-11
mfsd8	8.94277e-16	0.935663	0.081	0.031	1.64779e-11
apex1	8.94893e-16	-1.91157	0.052	0.114	1.64893e-11
nfil3	9.16476e-16	-2.9387	0.002	0.033	1.6887e-11
ly97.2	9.29284e-16	-5.74504	0.001	0.031	1.7123e-11
dennd2c	9.30305e-16	0.802023	0.098	0.043	1.71418e-11
pdzrn3b	9.57009e-16	-3.64991	0.002	0.033	1.76338e-11
rpl30	9.57827e-16	-0.341559	0.92	0.876	1.76489e-11
pim2	9.85911e-16	-2.28449	0.013	0.055	1.81664e-11
bida	9.94367e-16	-1.45346	0.092	0.164	1.83222e-11
casc4	1.0085e-15	-2.03434	0.049	0.109	1.85827e-11
anxa11b	1.07021e-15	-0.89877	0.159	0.244	1.97198e-11
ELAPOR2	1.09414e-15	-3.79455	0.006	0.041	2.01607e-11
atp6ap1a	1.09936e-15	-6.78256	0	0.029	2.02568e-11
myo1cb	1.16676e-15	0.251065	0.286	0.187	2.14988e-11
usp8	1.17444e-15	0.231931	0.264	0.169	2.16403e-11
immt	1.18806e-15	0.481597	0.135	0.069	2.18912e-11
keap1b	1.26557e-15	1.05047	0.097	0.042	2.33194e-11
taf12	1.27461e-15	-1.56701	0.05	0.111	2.3486e-11
kalrna	1.29407e-15	0.287019	0.22	0.132	2.38445e-11
nme3	1.32196e-15	-3.66279	0.002	0.032	2.43584e-11
bmp6	1.34557e-15	-6.07655	0.001	0.03	2.47935e-11
rnf24	1.36493e-15	-3.72068	0.002	0.032	2.51502e-11
ndufs7	1.37534e-15	0.300955	0.273	0.181	2.5342e-11
cldn23a	1.38474e-15	-4.39697	0.002	0.033	2.55152e-11
cx32.3	1.38864e-15	0.176734	0.112	0.052	2.55871e-11
crb3a	1.41939e-15	0.550804	0.141	0.074	2.61538e-11
zgc:136439	1.44584e-15	0.827034	0.071	0.025	2.66411e-11
mical2a	1.45179e-15	1.03496	0.081	0.032	2.67506e-11
[truncated: 9,339 more rows]

## Sheet: Best4-Otop2
gene	p_val	avg_log2FC	pct.1	pct.2	p_val_adj
cftr	0	8.30125	0.9	0.008	0
ca2	0	6.3993	0.863	0.046	0
notch2	0	5.10047	0.754	0.042	0
ANPEP.1	0	5.91646	0.692	0.022	0
pbx3a	0	7.04194	0.649	0.008	0
best4	0	7.8225	0.64	0.006	0
fam92a1	0	6.36205	0.635	0.025	0
tacr2	0	9.98401	0.308	0.001	0
ptger4c	8.19364e-296	7.57234	0.303	0.002	1.50976e-291
zgc:92140	3.03676e-295	4.89236	0.607	0.031	5.59553e-291
zgc:193726	2.58737e-277	5.84276	0.365	0.007	4.76749e-273
lhfpl2b	1.23108e-262	5.1329	0.573	0.033	2.26838e-258
adgrg4b	8.77078e-259	3.68391	0.668	0.048	1.6161e-254
ca4b	1.20357e-255	5.77773	0.834	0.099	2.21769e-251
cfd	7.13753e-255	5.17013	0.872	0.112	1.31516e-250
zcchc24	2.58641e-236	4.14913	0.464	0.021	4.76571e-232
npr1a	5.44555e-222	5.07522	0.289	0.005	1.0034e-217
slc20a1a	3.22907e-219	4.87133	0.422	0.019	5.94989e-215
otop2	9.19232e-210	4.60841	0.483	0.029	1.69378e-205
syt7b	5.75145e-207	6.5444	0.261	0.004	1.05976e-202
ndrg2	1.78328e-198	3.78299	0.692	0.076	3.28588e-194
adra2a	1.20615e-195	5.63639	0.275	0.006	2.22245e-191
si:ch211-191i18.2	2.78753e-186	6.17717	0.199	0.002	5.1363e-182
si:ch73-366l1.5	4.48902e-181	5.28596	0.294	0.009	8.27148e-177
tp53bp2b	7.91103e-173	3.8215	0.526	0.046	1.45769e-168
si:ch73-267c23.10	2.16103e-171	7.42508	0.171	0.001	3.98192e-167
scpp8	3.22508e-170	6.51253	0.223	0.004	5.94254e-166
tmem51a	1.19504e-163	4.07019	0.507	0.046	2.20198e-159
tusc2b	6.55892e-142	3.88185	0.588	0.079	1.20855e-137
meis1b	1.04904e-135	2.77271	0.664	0.099	1.93297e-131
ush1ga	1.37706e-131	5.93748	0.209	0.006	2.53736e-127
hyal2b	1.221e-128	4.02574	0.398	0.035	2.24982e-124
si:ch211-284d12.3	2.02722e-126	2.76011	0.488	0.054	3.73536e-122
kif1aa	2.95293e-125	3.4541	0.256	0.012	5.44107e-121
slc38a2	2.50511e-120	3.01617	0.924	0.306	4.61591e-116
adgrg6	4.04236e-119	3.90473	0.261	0.014	7.44845e-115
ywhag2	1.90335e-118	3.26432	0.303	0.02	3.50711e-114
anxa4	1.01931e-113	2.47857	0.882	0.267	1.87819e-109
rps6ka3b	2.69502e-108	4.5193	0.232	0.012	4.96584e-104
tmtops2b	1.58936e-107	6.91521	0.114	0.001	2.92855e-103
si:ch73-139e5.4	8.0959e-106	3.08788	0.664	0.139	1.49175e-101
adcy6a	7.59018e-101	3.99261	0.232	0.013	1.39857e-96
tmem176l.2	3.23172e-99	2.38614	0.943	0.465	5.95477e-95
zgc:174164	8.22665e-99	4.74825	0.185	0.008	1.51584e-94
fthl27	1.82633e-96	2.44339	0.991	0.9	3.3652e-92
si:ch211-274p24.2	2.56596e-96	4.69403	0.199	0.01	4.72803e-92
adrb3a	4.74591e-95	5.84509	0.147	0.004	8.74482e-91
nme2b.2	6.44555e-93	3.37544	0.209	0.012	1.18766e-88
dacha	1.62539e-91	3.17942	0.427	0.06	2.99494e-87
si:rp71-1c10.11	2.45431e-87	2.68909	0.128	0.003	4.5223e-83
asz1	3.78999e-84	5.72164	0.085	0.001	6.98343e-80
sult5a1	3.37337e-82	7.138	0.133	0.004	6.21578e-78
sctr	1.42402e-81	7.48916	0.09	0.001	2.6239e-77
vasnb	4.76383e-81	3.77786	0.242	0.02	8.77783e-77
krt18a.1	6.00297e-79	1.90877	0.948	0.446	1.10611e-74
spink2.4	4.74036e-78	6.5112	0.09	0.001	8.73458e-74
apela	3.21875e-77	6.18519	0.123	0.004	5.93086e-73
hepacam2	5.90499e-77	2.63633	0.393	0.058	1.08805e-72
BX571715.1	1.64562e-75	2.91361	0.441	0.077	3.03221e-71
si:ch211-210g13.5	9.96743e-75	5.54253	0.09	0.001	1.8366e-70
oxr1b	1.56194e-74	3.52392	0.194	0.013	2.87803e-70
sytl5	7.56195e-74	2.98827	0.365	0.052	1.39337e-69
clu	2.71814e-70	2.83727	0.19	0.013	5.00845e-66
litaf	5.69726e-70	2.65876	0.408	0.069	1.04978e-65
si:busm1-57f23.1	3.52723e-68	2.61689	0.412	0.072	6.49928e-64
bhlhe40	2.5083e-67	2.54301	0.81	0.379	4.6218e-63
ncf1	3.05826e-66	2.93556	0.403	0.073	5.63515e-62
si:dkey-40c11.2	2.99335e-65	2.87162	0.213	0.019	5.51555e-61
stap2b	2.98271e-64	2.38112	0.54	0.13	5.49595e-60
si:ch211-214j24.14	4.16258e-64	4.14242	0.166	0.011	7.66996e-60
id2a	7.24056e-64	2.35014	0.739	0.27	1.33415e-59
bag3	1.60617e-62	2.42815	0.645	0.198	2.95953e-58
chia.6.1	9.55424e-62	4.17526	0.123	0.006	1.76046e-57
wu:fj05g07	1.72138e-61	2.70565	0.488	0.112	3.17182e-57
pde9al	3.28788e-61	10.2825	0.052	0	6.05825e-57
klf6a	1.05182e-59	1.60652	0.953	0.691	1.93809e-55
fhl1b	1.49984e-59	1.95721	0.498	0.115	2.7636e-55
tspan15	8.88704e-59	2.59658	0.502	0.126	1.63753e-54
cnn3a	1.50601e-58	2.1747	0.578	0.163	2.77497e-54
anpepb	4.72421e-58	1.65189	0.882	0.376	8.70483e-54
cxcr4a	7.37377e-58	4.59142	0.114	0.005	1.35869e-53
gapdhs	1.00882e-56	1.3413	0.645	0.186	1.85885e-52
lmo7a	3.169e-56	1.75239	0.848	0.421	5.83919e-52
arhgef1a	3.903e-56	2.81689	0.374	0.072	7.19167e-52
mllt3	1.2349e-55	3.93626	0.137	0.009	2.27543e-51
pdcd6	3.61418e-55	2.11834	0.564	0.161	6.65949e-51
prkacab	4.01963e-55	3.91964	0.185	0.017	7.40658e-51
atp7a	5.41225e-54	3.55835	0.213	0.024	9.9726e-50
si:ch73-147o17.1	2.55717e-53	3.37625	0.232	0.03	4.71185e-49
prdx1	5.1864e-53	3.03206	0.46	0.118	9.55647e-49
FIBCD1	1.13355e-52	4.22258	0.081	0.002	2.08868e-48
col8a1b	1.30295e-52	5.941	0.057	0.001	2.40082e-48
hspa5	2.01467e-51	1.65069	0.962	0.729	3.71223e-47
ankrd1b	2.40324e-51	6.59546	0.052	0	4.42821e-47
pdlim3a	2.42258e-51	5.68934	0.052	0	4.46384e-47
metrnla	2.98597e-51	2.79277	0.28	0.044	5.50194e-47
tm4sf4	3.19938e-51	1.10385	0.986	0.698	5.89517e-47
cables2b	1.10762e-50	4.01317	0.09	0.003	2.0409e-46
hmgcs1	1.31327e-50	2.32679	0.711	0.306	2.41984e-46
ywhaqa	9.50088e-50	2.28666	0.592	0.212	1.75063e-45
gsto1	1.93185e-49	2.36287	0.455	0.119	3.55963e-45
stk17al	2.64242e-49	2.2152	0.526	0.156	4.86893e-45
vipr1b	2.52459e-48	3.13544	0.204	0.025	4.65182e-44
krt18a.2	4.15522e-48	1.78585	0.521	0.144	7.6564e-44
vav2	5.84541e-48	2.35394	0.246	0.036	1.07707e-43
esm1	7.75159e-48	2.90477	0.071	0.002	1.42831e-43
lamp2	1.56555e-47	2.16362	0.493	0.137	2.88468e-43
fthl31	2.87372e-47	2.35155	0.336	0.068	5.29512e-43
atp2a3	5.11225e-47	1.57151	0.303	0.053	9.41983e-43
phtf1	7.66249e-47	2.27206	0.469	0.131	1.41189e-42
jag2a	9.20969e-47	4.19068	0.085	0.003	1.69698e-42
epdl1	3.76573e-46	3.70979	0.209	0.028	6.93874e-42
tcnba	5.98102e-46	2.23617	0.692	0.316	1.10206e-41
hrh2b	1.52486e-45	5.13348	0.066	0.002	2.80971e-41
lrrc58a	1.99542e-45	4.22201	0.118	0.008	3.67676e-41
fndc4b	1.36127e-44	2.84752	0.152	0.014	2.50827e-40
zgc:158258	4.3653e-44	1.67737	0.692	0.281	8.0435e-40
wnk4b	5.40272e-44	3.03999	0.185	0.022	9.95504e-40
relt	6.34313e-44	4.18965	0.118	0.009	1.16879e-39
UBB	7.48089e-44	1.25726	0.986	0.809	1.37843e-39
nedd4l	1.27789e-43	2.09704	0.474	0.139	2.35464e-39
gmnn	1.62859e-43	2.73045	0.242	0.039	3.00084e-39
pde8b	7.14742e-43	4.44563	0.081	0.003	1.31698e-38
map6d1	7.84898e-43	4.48137	0.081	0.003	1.44625e-38
her15.2	1.18901e-42	1.42382	0.275	0.049	2.19086e-38
krt4	4.3839e-42	1.16397	0.957	0.754	8.07777e-38
si:ch73-252i11.1	1.19757e-41	3.51474	0.147	0.015	2.20664e-37
calml4a	2.84189e-41	1.66595	0.701	0.306	5.23646e-37
hsd17b2	3.24306e-41	6.11627	0.052	0.001	5.97566e-37
hsp90aa1.2	5.65891e-41	1.32984	0.943	0.795	1.04271e-36
si:ch211-147k10.5	6.46051e-41	6.20746	0.057	0.001	1.19041e-36
birc5b	7.50207e-41	6.37751	0.043	0	1.38233e-36
ece2b	1.7097e-40	2.26976	0.227	0.036	3.15029e-36
mslna	8.52057e-40	7.72992	0.038	0	1.57e-35
vipr1a	2.60703e-39	3.48599	0.128	0.012	4.80371e-35
lrp1ab	6.73079e-39	2.42928	0.227	0.038	1.24022e-34
add3a	9.16054e-39	1.72306	0.645	0.28	1.68792e-34
mt2	1.20649e-38	1.96632	0.398	0.112	2.22308e-34
lgals2b	1.64202e-38	1.0154	0.976	0.882	3.02559e-34
enox2	2.84976e-38	2.78821	0.232	0.04	5.25096e-34
midn	5.49749e-38	1.331	0.915	0.677	1.01297e-33
lcp2a	5.56737e-38	4.43564	0.081	0.004	1.02584e-33
cbx3b	6.04219e-38	2.57495	0.28	0.057	1.11333e-33
sytl4	6.94687e-38	1.86862	0.313	0.069	1.28003e-33
hacd3	9.33353e-38	2.37531	0.265	0.052	1.7198e-33
smpd2b	9.39265e-38	2.62527	0.256	0.048	1.73069e-33
ajap1	1.10092e-37	3.46601	0.071	0.003	2.02855e-33
bik	1.30303e-37	1.73731	0.483	0.153	2.40097e-33
anxa3b	1.89503e-37	1.74667	0.365	0.091	3.49178e-33
slc12a2	2.22986e-37	1.61106	0.336	0.078	4.10873e-33
si:dkey-221l4.10	2.78782e-37	2.97012	0.175	0.024	5.13683e-33
zgc:136870	3.61441e-37	2.1927	0.46	0.144	6.6599e-33
gpm6ab	7.71431e-37	0.932083	0.213	0.034	1.42144e-32
PIEZO2	2.21778e-36	4.93809	0.047	0.001	4.08649e-32
cacna1ab	2.86187e-36	5.06495	0.052	0.001	5.27328e-32
si:dkeyp-73b11.8	1.08774e-35	1.04929	0.938	0.69	2.00426e-31
fkbp4	1.88226e-35	1.96693	0.464	0.154	3.46824e-31
sstr5	2.43344e-35	1.87856	0.275	0.057	4.48386e-31
pde3a	5.18803e-35	3.33378	0.142	0.017	9.55946e-31
ptbp3	8.77136e-35	2.09092	0.384	0.109	1.61621e-30
parp8	9.1742e-35	2.98097	0.123	0.012	1.69044e-30
her6	1.47935e-34	1.92458	0.64	0.288	2.72584e-30
kif13ba	1.88931e-34	1.81124	0.517	0.184	3.48124e-30
si:dkey-191g9.7	2.91702e-34	1.97382	0.455	0.153	5.3749e-30
spink2.5	3.7295e-34	8.4018	0.028	0	6.87197e-30
cln8	6.14546e-34	3.23606	0.166	0.023	1.13236e-29
grap2b	1.32186e-33	2.95597	0.109	0.01	2.43566e-29
marcksl1a	1.38487e-33	1.03984	0.398	0.11	2.55176e-29
gnai2a	1.41241e-33	1.84322	0.493	0.178	2.6025e-29
nipal3	1.75953e-33	1.77417	0.37	0.103	3.2421e-29
hsp90b1	1.93502e-33	1.60545	0.791	0.513	3.56546e-29
si:rp71-80o10.4	2.92584e-33	3.1562	0.171	0.025	5.39114e-29
aifm4	3.0488e-33	2.19837	0.365	0.104	5.61772e-29
herpud1	3.27224e-33	1.93112	0.479	0.167	6.02942e-29
ankrd22	6.18844e-33	2.04273	0.341	0.091	1.14028e-28
kcnd2	2.0867e-31	2.95075	0.062	0.003	3.84496e-27
iscub	3.05641e-31	1.96495	0.218	0.042	5.63174e-27
slc25a43	3.79038e-31	1.82825	0.398	0.125	6.98416e-27
CU302253.1	5.83589e-31	1.3006	0.654	0.292	1.07532e-26
cers6	6.89612e-31	3.61639	0.09	0.007	1.27068e-26
CABZ01088484.1	8.18289e-31	2.09334	0.422	0.141	1.50778e-26
ctnnal1	1.35921e-30	2.44421	0.199	0.036	2.50447e-26
spink4	1.46695e-30	1.43688	0.597	0.256	2.70299e-26
dachb	1.60761e-30	3.09356	0.147	0.021	2.96219e-26
prkcba	1.65412e-30	3.55708	0.066	0.004	3.04787e-26
dusp1	2.48996e-30	1.3131	0.791	0.49	4.588e-26
pgfb	2.76183e-30	4.36607	0.057	0.002	5.08896e-26
anxa11a	3.58479e-30	1.53683	0.583	0.26	6.60534e-26
tax1bp1b	3.72744e-30	1.53539	0.54	0.222	6.86819e-26
trib1	5.0422e-30	2.03801	0.322	0.087	9.29076e-26
hspa4a	5.0743e-30	1.21558	0.834	0.559	9.34991e-26
si:ch73-60h1.1	6.08257e-30	3.09788	0.085	0.007	1.12077e-25
gucy2c	7.65558e-30	1.93565	0.374	0.115	1.41062e-25
pkp3a	7.92768e-30	1.5466	0.526	0.21	1.46075e-25
sqstm1	9.44526e-30	1.43905	0.863	0.593	1.74038e-25
cldn15la	1.14699e-29	0.652501	0.986	0.827	2.11343e-25
tsc22d1	1.58891e-29	1.4106	0.692	0.356	2.92772e-25
xaf1	1.68801e-29	3.33094	0.161	0.025	3.11033e-25
scap	1.7438e-29	3.86953	0.085	0.007	3.21312e-25
foxa	1.76986e-29	2.51961	0.175	0.03	3.26114e-25
abtb2b	2.5898e-29	2.32904	0.194	0.036	4.77196e-25
CRACR2A	3.1819e-29	2.20488	0.147	0.021	5.86297e-25
osr2	3.43891e-29	2.38637	0.322	0.093	6.33653e-25
her15.1	3.53697e-29	1.2696	0.194	0.035	6.51722e-25
ebp	3.71016e-29	2.52799	0.332	0.099	6.83635e-25
zgc:194981	1.04344e-28	3.04323	0.114	0.013	1.92264e-24
znf185	1.06782e-28	2.23367	0.232	0.051	1.96757e-24
slc16a5b	1.08932e-28	4.1553	0.1	0.01	2.00718e-24
atf3	1.25046e-28	1.16973	0.972	0.834	2.3041e-24
pls1	1.3879e-28	1.989	0.318	0.089	2.55735e-24
mcl1b	2.61111e-28	1.17313	0.673	0.33	4.81123e-24
jun	3.10084e-28	1.18924	0.962	0.805	5.71361e-24
rab5c	3.63597e-28	1.32769	0.602	0.268	6.69963e-24
col12a1a	4.38489e-28	1.28177	0.256	0.06	8.07961e-24
mvda	4.45736e-28	2.52909	0.223	0.049	8.21314e-24
sh3gl1b	4.50965e-28	2.17444	0.251	0.059	8.30948e-24
her2	1.09624e-27	1.52991	0.142	0.021	2.01994e-23
ccl35.1	2.09936e-27	3.29384	0.043	0.001	3.86827e-23
si:dkey-177p2.6	3.46288e-27	1.06811	0.853	0.591	6.38071e-23
elovl1b	5.18794e-27	1.22564	0.559	0.228	9.5593e-23
insig1	7.65511e-27	1.27926	0.739	0.432	1.41053e-22
mid1ip1b	1.12458e-26	1.27098	0.588	0.268	2.07215e-22
sat1a.2	1.40227e-26	1.1789	0.777	0.491	2.58382e-22
cib2	1.59414e-26	3.22657	0.114	0.014	2.93736e-22
g6pd	1.71872e-26	2.06663	0.36	0.118	3.16692e-22
slc43a2b	2.38433e-26	1.53738	0.588	0.278	4.39337e-22
sil1	2.43122e-26	2.6504	0.199	0.042	4.47976e-22
cst3	2.53406e-26	1.17291	0.687	0.375	4.66926e-22
smap2	2.64598e-26	3.77044	0.118	0.016	4.87549e-22
[truncated: 10,721 more rows]

## Sheet: Pharynx
gene	p_val	avg_log2FC	pct.1	pct.2	p_val_adj
[truncated: 11,104 more rows]

[truncated: 10 more sheets: PEC1, PEC2, Goblet, EEC, Tuft-Immune, Neuronal, Epidermis, Acinar, Cluster 5, Cluster 15]
