# Supplementary material for: Protein absorption in the zebrafish gut is regulated by interactions between lysosome rich enterocytes and the microbiome
Source: eLife. 2025 Mar 13;13:RP100611. doi: 10.7554/eLife.100611 (PMC11906160; doi:10.7554/eLife.100611)
Supplement: Supplementary file 2. [file elife-100611-supp2.zip › Supplementary File 2.xlsx]

## Sheet: Read me
This table includes marker genes for each cluster in the CV dataset.
The Findmarkers function in the Seurat package was used to generate these lists of marker genes.
Columns
A) Genes with positive LOG2FC values are marker genes for the cluster
B) pct.1 is the percentage of cells in the cluster that express the gene
C) pct.2 is the percentage of cells in other clusters that express the gene
D) padj is the adjusted p-value with bonferonni correction against other genes in the dataset
PEC1 and PEC2 stand for "Pharynx, esophagus, cloaca" 1 and 2
EEC stands for enteroendocrine

## Sheet: Anterior LREs
gene	p_val	avg_log2FC	pct.1	pct.2	p_val_adj
ctsbb	1.68684e-139	2.98131	0.905	0.202	3.10817e-135
fabp6	7.06697e-138	3.01752	1	0.348	1.30216e-133
ctsl.1	9.27621e-126	3.52984	1	0.428	1.70923e-121
epdl2	1.14835e-123	3.67779	1	0.547	2.11595e-119
dab2	6.08132e-120	3.03915	0.729	0.133	1.12054e-115
lgmn	5.52071e-115	3.10222	0.854	0.226	1.01725e-110
ifi30	2.28566e-114	3.77923	0.719	0.152	4.21155e-110
tdo2b	4.84049e-98	3.06402	0.633	0.124	8.91909e-94
naga	9.60193e-83	2.56385	0.774	0.245	1.76925e-78
grn1	6.17178e-82	2.73644	0.809	0.289	1.13721e-77
ctsh	8.21139e-82	2.93626	0.678	0.177	1.51303e-77
CU499336.2	1.34812e-62	3.94012	0.216	0.018	2.48405e-58
ctsz	2.56762e-62	3.15179	0.553	0.149	4.7311e-58
folr	2.77416e-61	2.31055	0.704	0.247	5.11167e-57
npc2	1.31484e-59	2.48799	0.804	0.407	2.42272e-55
si:dkey-28n18.9	1.32926e-56	3.12726	0.462	0.109	2.4493e-52
pttg1ipb	2.71608e-55	2.74277	0.482	0.118	5.00465e-51
lgals2b	5.02328e-54	1.18807	1	0.871	9.2559e-50
cpvl	4.32558e-53	1.93736	0.548	0.147	7.97032e-49
fuca1.1	2.62684e-51	3.27529	0.392	0.084	4.84022e-47
tmigd1	2.68179e-46	1.98278	0.503	0.139	4.94146e-42
tm4sf4	4.42708e-43	-3.78553	0.186	0.67	8.15733e-39
cubn	6.67252e-40	2.26516	0.332	0.069	1.22948e-35
tspan34	2.79563e-39	2.33776	0.533	0.186	5.15123e-35
fabp2	9.09379e-39	-5.32117	0.045	0.551	1.67562e-34
chia.2	3.55676e-38	-6.45853	0.025	0.525	6.55369e-34
scpep1	8.89627e-37	2.20908	0.452	0.142	1.63923e-32
fabp1b.1	2.27076e-36	-6.61609	0.03	0.515	4.1841e-32
tfeb	4.06195e-36	2.90152	0.266	0.051	7.48456e-32
lrp2b	4.59695e-33	1.74873	0.432	0.131	8.47034e-29
atp6v0ca	1.04238e-30	1.49204	0.744	0.475	1.92069e-26
snx2	1.29024e-30	3.46463	0.206	0.037	2.3774e-26
dpp7	4.27588e-30	3.31558	0.296	0.078	7.87874e-26
krt92	5.93754e-30	1.1676	0.879	0.642	1.09405e-25
apobb.1	8.80518e-30	-6.43907	0.01	0.434	1.62244e-25
gstp1	9.58961e-30	1.475	0.824	0.612	1.76698e-25
aldh9a1a.1	9.75444e-29	1.52816	0.724	0.455	1.79735e-24
hexb	1.13294e-28	2.3712	0.412	0.149	2.08755e-24
mknk2b	2.11188e-28	-1.86859	0.347	0.739	3.89136e-24
slc10a2	2.95518e-28	1.9629	0.286	0.071	5.44521e-24
zgc:110239	3.28134e-28	3.11314	0.307	0.085	6.0462e-24
man2b1	9.35604e-28	2.45767	0.327	0.096	1.72394e-23
klf6a	2.57077e-27	-2.06431	0.246	0.65	4.73689e-23
ponzr1	3.97652e-27	2.3316	0.372	0.125	7.32713e-23
amn	5.13708e-26	2.41963	0.246	0.058	9.46558e-22
ctsa	6.33114e-25	2.8904	0.327	0.109	1.16658e-20
apoc2	1.19914e-24	-5.48284	0.02	0.39	2.20953e-20
dpep1	2.07659e-24	1.69284	0.437	0.17	3.82632e-20
tmsb1	1.14004e-23	-2.35117	0.226	0.588	2.10064e-19
rbp2a	1.44925e-23	-8.2406	0.005	0.358	2.67039e-19
si:ch211-122f10.4	2.10082e-23	2.45629	0.307	0.098	3.87097e-19
atp6v0e1	2.84001e-23	1.8568	0.558	0.32	5.233e-19
pepd	4.67651e-23	1.8367	0.503	0.251	8.61694e-19
ubb	8.94967e-23	-1.36654	0.467	0.79	1.64907e-18
apoa4b.1	9.38121e-23	-2.64867	0.226	0.559	1.72858e-18
stoml3b	1.81622e-22	-2.26574	0.291	0.615	3.34656e-18
afp4.1	1.92552e-22	-3.75908	0.075	0.433	3.54797e-18
hsp90aa1.2	2.91632e-22	-2.07812	0.553	0.806	5.37362e-18
lrpap1	4.05211e-22	2.48391	0.291	0.091	7.46642e-18
mafbb	9.62886e-22	2.86864	0.156	0.029	1.77421e-17
pdcd4b	2.17103e-21	-2.68844	0.106	0.462	4.00035e-17
apoc1	4.08888e-21	-5.03774	0.035	0.369	7.53416e-17
tdo2a	4.31477e-21	2.58049	0.276	0.087	7.9504e-17
rsrp1	9.84844e-21	-1.21422	0.477	0.806	1.81467e-16
grn2	1.49363e-20	2.90259	0.176	0.039	2.75217e-16
sb:cb1058	1.55501e-20	-3.77562	0.03	0.361	2.86526e-16
slc6a18	1.66245e-20	2.63403	0.151	0.029	3.06323e-16
krt4	5.32288e-20	0.597818	0.93	0.746	9.80794e-16
cyp2k6.1	5.38074e-20	2.10554	0.256	0.076	9.91454e-16
ucp1	9.86828e-20	-4.45244	0.055	0.371	1.81833e-15
ddx5	1.32875e-19	-1.19085	0.397	0.73	2.44836e-15
si:dkey-194e6.1	2.48082e-19	2.31601	0.216	0.058	4.57117e-15
rab32b	3.00773e-19	3.80916	0.095	0.013	5.54204e-15
apoa4b.2.1	3.29435e-19	-3.18699	0.075	0.397	6.07016e-15
sptbn5	8.67425e-19	1.3561	0.467	0.225	1.59832e-14
igfbp1a	9.83591e-19	0.76236	0.734	0.427	1.81236e-14
mt-co3	1.02207e-18	0.543755	0.98	0.993	1.88327e-14
dnajb1b	1.06289e-18	-1.84715	0.533	0.787	1.95848e-14
tmem106a	2.66263e-18	2.58105	0.291	0.108	4.90616e-14
glsb	3.95715e-18	-2.8752	0.035	0.342	7.29145e-14
apoa1a	5.22958e-18	-2.60121	0.191	0.492	9.63603e-14
si:ch211-222l21.1	1.03706e-17	-2.70696	0.09	0.409	1.91088e-13
kmo	1.45838e-17	1.93024	0.342	0.142	2.6872e-13
zgc:153911	4.51075e-17	-2.38626	0.121	0.432	8.31151e-13
zgc:174356	4.65713e-17	2.31428	0.256	0.089	8.58122e-13
zgc:153284	5.98893e-17	2.20693	0.241	0.079	1.10352e-12
zgc:165573	7.18489e-17	1.41557	0.553	0.349	1.32389e-12
atox1	7.37612e-17	2.28809	0.397	0.199	1.35912e-12
icn	9.22152e-17	-4.67808	0.126	0.413	1.69916e-12
ctsla	1.51936e-16	-1.3047	0.387	0.699	2.79958e-12
hsp70.1	1.67989e-16	-1.92704	0.447	0.705	3.09536e-12
insig1	1.74234e-16	-2.81782	0.07	0.362	3.21044e-12
ldha	2.07784e-16	-2.94763	0.05	0.338	3.82862e-12
cst14a.2	2.16885e-16	1.80072	0.462	0.265	3.99633e-12
krt18a.1	2.61387e-16	0.593329	0.789	0.491	4.81632e-12
ogdha	2.91831e-16	-2.06068	0.08	0.383	5.37727e-12
dedd1	4.08516e-16	-1.60701	0.141	0.464	7.52732e-12
chia.1	5.2856e-16	-7.73675	0.005	0.263	9.73924e-12
si:dkey-188i13.10	5.36696e-16	2.12545	0.221	0.071	9.88916e-12
ptmaa	8.84707e-16	-4.29365	0.035	0.307	1.63016e-11
fosb	1.26544e-15	-1.27113	0.437	0.722	2.3317e-11
faxdc2	1.77143e-15	-3.11468	0.055	0.327	3.26403e-11
id2a	1.91311e-15	-2.39215	0.085	0.375	3.52509e-11
mt-nd3	2.17811e-15	0.560878	0.955	0.889	4.01339e-11
htatip2	2.87219e-15	-1.72764	0.095	0.396	5.29229e-11
slc31a2	3.18575e-15	2.84704	0.131	0.029	5.87006e-11
tsc22d1	4.44584e-15	-1.9055	0.09	0.382	8.19191e-11
slc40a1	5.27391e-15	2.02725	0.347	0.163	9.71772e-11
s100a10a	7.03765e-15	0.392089	0.91	0.692	1.29676e-10
aqp8a.2	7.91388e-15	-8.15914	0	0.239	1.45821e-10
tm4sf5	8.10813e-15	-4.59631	0.01	0.256	1.494e-10
midn	9.49161e-15	-1.36758	0.342	0.623	1.74892e-10
hsp70.3	9.77572e-15	-1.61938	0.683	0.822	1.80127e-10
myo1b	9.9829e-15	-3.02768	0.035	0.296	1.83945e-10
hsp70l	1.05156e-14	-2.15076	0.487	0.709	1.9376e-10
bhlhe40	1.2085e-14	-2.19912	0.106	0.394	2.22679e-10
ARF5	1.32083e-14	-1.23466	0.653	0.802	2.43376e-10
cox7a1	1.81613e-14	2.7472	0.256	0.102	3.34639e-10
ddx61	2.131e-14	-1.47627	0.156	0.463	3.92658e-10
rpl7	2.30553e-14	0.519401	0.96	0.818	4.24816e-10
ms4a17a.17	2.8174e-14	2.49097	0.196	0.062	5.19134e-10
rpl12	2.82434e-14	0.55736	0.965	0.825	5.20413e-10
krt8	3.59415e-14	0.591178	0.799	0.547	6.62258e-10
angptl4	3.6004e-14	-1.75854	0.176	0.469	6.6341e-10
cd36	3.77727e-14	-8.07564	0	0.23	6.96001e-10
zfand5b	4.52041e-14	-1.42164	0.166	0.473	8.3293e-10
slc15a1b	5.88458e-14	-5.74078	0.005	0.235	1.08429e-09
hspa5	6.32261e-14	-1.16133	0.543	0.756	1.165e-09
rbm39a	6.44247e-14	-1.4098	0.146	0.449	1.18709e-09
idh2	7.31124e-14	1.75032	0.392	0.209	1.34717e-09
tcnba	8.71214e-14	-7.11027	0.015	0.247	1.6053e-09
rtn4b	9.66856e-14	-4.82508	0.01	0.24	1.78153e-09
nme2b.1	1.01093e-13	0.726748	0.879	0.76	1.86274e-09
adipor2	1.10419e-13	-1.5787	0.101	0.382	2.03459e-09
aoc1	1.1544e-13	-5.41919	0.01	0.237	2.12709e-09
atf3	1.50836e-13	-1.03415	0.663	0.821	2.77931e-09
eif4ebp3l	1.51177e-13	1.60759	0.497	0.321	2.78558e-09
il6st	1.81613e-13	-1.98001	0.085	0.353	3.3464e-09
dhrs13l1	2.05337e-13	-3.66753	0.02	0.252	3.78353e-09
pabpc1a	2.41184e-13	-0.874004	0.472	0.716	4.44405e-09
sqstm1	2.54795e-13	-1.4211	0.291	0.574	4.69486e-09
svild	3.1742e-13	-2.40268	0.04	0.284	5.84878e-09
mhc1zba	3.21317e-13	-1.20767	0.226	0.522	5.9206e-09
tspan13a	3.32271e-13	-3.62712	0.02	0.25	6.12243e-09
lonrf1l	5.34358e-13	-2.48353	0.055	0.302	9.84609e-09
si:ch73-338a16.3	6.28176e-13	3.47967	0.065	0.009	1.15748e-08
vil1	6.70477e-13	-1.37129	0.367	0.614	1.23542e-08
id1	6.74147e-13	-5.29389	0.02	0.241	1.24218e-08
si:zfos-943e10.1	7.16462e-13	-2.06093	0.075	0.325	1.32015e-08
si:dkey-177p2.6	8.02923e-13	-1.13674	0.281	0.577	1.47947e-08
acot19	8.39398e-13	-2.20769	0.07	0.319	1.54668e-08
frmd4ba	8.53067e-13	-2.5366	0.045	0.281	1.57186e-08
glud1b	9.2176e-13	-2.1239	0.055	0.3	1.69843e-08
irs2b	9.38316e-13	-1.78525	0.111	0.377	1.72894e-08
hmgcs1	1.13328e-12	-3.88803	0.02	0.239	2.08818e-08
ckbb	1.25376e-12	1.15964	0.528	0.349	2.31017e-08
rpl17	1.35142e-12	0.3555	0.96	0.79	2.49013e-08
hnrnpa0b	1.9233e-12	-1.21617	0.337	0.622	3.54388e-08
si:ch211-160j14.2	1.98451e-12	4.84783	0.035	0.003	3.65666e-08
rpl10a	2.08476e-12	0.400206	0.935	0.783	3.84138e-08
bco1	2.19475e-12	-4.09899	0.01	0.221	4.04404e-08
wu:fb18f06	2.26521e-12	-1.40095	0.291	0.549	4.17388e-08
meltf	2.322e-12	2.68537	0.437	0.286	4.27852e-08
si:ch211-196l7.4	2.71981e-12	-1.92174	0.156	0.424	5.01151e-08
irs2a	2.75424e-12	-1.84253	0.136	0.396	5.07496e-08
epn1	3.19036e-12	-1.82027	0.065	0.308	5.87855e-08
ttc38	3.36771e-12	2.90465	0.101	0.022	6.20534e-08
ugt1a1	3.61993e-12	-2.10059	0.09	0.336	6.67009e-08
ptmab	3.96526e-12	-1.86034	0.266	0.534	7.30639e-08
rpl18	4.26626e-12	0.479153	0.879	0.732	7.86101e-08
sdc4	4.54394e-12	-1.26645	0.296	0.568	8.37267e-08
gapdhs	4.6808e-12	-6.27695	0.005	0.206	8.62483e-08
ociad2	4.88742e-12	-7.58071	0	0.198	9.00556e-08
srrm1	5.4225e-12	-1.23933	0.146	0.424	9.9915e-08
diabloa	5.52462e-12	1.46179	0.437	0.253	1.01797e-07
tiparp	5.56439e-12	-1.66901	0.08	0.327	1.02529e-07
cyp2aa12	7.02034e-12	-3.18576	0.02	0.23	1.29357e-07
rpl10	7.10386e-12	0.498702	0.905	0.763	1.30896e-07
cyp3c1	7.60495e-12	-1.47147	0.101	0.358	1.40129e-07
slc25a4	9.71906e-12	4.4518	0.045	0.005	1.79083e-07
sgpl1	1.00905e-11	-1.83544	0.075	0.313	1.85927e-07
wsb1	1.05217e-11	-2.39785	0.045	0.266	1.93873e-07
si:ch211-198m17.1	1.07519e-11	-2.14979	0.04	0.263	1.98114e-07
mt-co2	1.167e-11	0.416922	0.975	0.997	2.15032e-07
dhrs11b	1.39125e-11	1.59014	0.377	0.217	2.56351e-07
ldlra	1.40734e-11	-1.48408	0.09	0.334	2.59317e-07
cited4a	1.42589e-11	-1.88617	0.065	0.298	2.62734e-07
cyp2k20	1.45092e-11	2.93319	0.075	0.013	2.67347e-07
csrp1a	1.49659e-11	2.86923	0.176	0.061	2.75761e-07
btg1	1.50535e-11	-0.848396	0.588	0.789	2.77376e-07
gpx4a	1.61409e-11	-1.46261	0.337	0.572	2.97413e-07
crebzf	1.66449e-11	-1.36388	0.116	0.373	3.06699e-07
ppdpfb	1.72747e-11	-3.01133	0.065	0.286	3.18303e-07
hsp70.2	2.00695e-11	-1.62577	0.558	0.728	3.698e-07
ace2	2.16117e-11	-1.70145	0.146	0.386	3.98218e-07
si:dkey-16l2.20	2.29477e-11	-1.64463	0.211	0.463	4.22834e-07
pdgfab	3.34441e-11	-3.09638	0.02	0.219	6.16241e-07
cdh1	3.50014e-11	-1.01946	0.397	0.645	6.44936e-07
si:ch73-1a9.3	3.71938e-11	-2.5094	0.166	0.406	6.85333e-07
rps15a	3.77112e-11	0.337134	0.955	0.842	6.94866e-07
tmem131	3.77301e-11	-1.70582	0.085	0.32	6.95215e-07
spint1a	3.83024e-11	-1.18471	0.206	0.476	7.05759e-07
rpl8	4.07826e-11	0.475881	0.97	0.842	7.5146e-07
CU104709.1	4.17474e-11	-2.13863	0.065	0.287	7.69237e-07
rpl35	4.25339e-11	0.491772	0.945	0.795	7.8373e-07
ddx21	4.48273e-11	-0.936928	0.317	0.592	8.25987e-07
mat2aa	4.94493e-11	-1.84908	0.075	0.302	9.11153e-07
hspa8	5.0662e-11	-0.50248	0.935	0.958	9.33498e-07
apoea	5.06704e-11	-3.94551	0.02	0.214	9.33652e-07
f11r.1	5.08845e-11	-1.56212	0.106	0.343	9.37598e-07
mgst3b	6.10099e-11	-1.10589	0.131	0.39	1.12417e-06
ENSDARG00000012458	6.81666e-11	-1.38644	0.156	0.408	1.25604e-06
rpl38	6.8817e-11	-0.811746	0.915	0.917	1.26802e-06
apoa4b.2	6.91576e-11	-3.94126	0.015	0.205	1.2743e-06
her6	7.08142e-11	-3.10068	0.09	0.31	1.30482e-06
ppl	7.13504e-11	-2.30747	0.065	0.28	1.3147e-06
si:ch73-141c7.1	7.15254e-11	1.22794	0.482	0.326	1.31793e-06
mttp	7.86751e-11	-5.07519	0.005	0.187	1.44967e-06
mt-atp6	7.93741e-11	0.403876	0.985	0.986	1.46255e-06
SMIM22	8.06033e-11	2.10446	0.291	0.148	1.4852e-06
krt18a.2	8.19344e-11	1.67778	0.317	0.161	1.50972e-06
rnf10	1.12923e-10	-1.44768	0.106	0.34	2.08071e-06
clk4a	1.37304e-10	-1.15866	0.196	0.459	2.52996e-06
chs1	1.40283e-10	-1.52564	0.171	0.401	2.58486e-06
CABZ01080568.1	1.89867e-10	-1.54898	0.181	0.424	3.49848e-06
clta	1.90419e-10	1.74162	0.387	0.245	3.50865e-06
rhoab	2.242e-10	-1.11791	0.151	0.406	4.13112e-06
slc38a2	2.65575e-10	-1.9395	0.101	0.319	4.89349e-06
zgc:152830	2.8585e-10	2.04253	0.276	0.14	5.26707e-06
nfkbiab	2.8646e-10	-1.07339	0.216	0.477	5.2783e-06
ces2b	2.91648e-10	-4.51325	0.01	0.186	5.37391e-06
FO704772.3	2.95842e-10	-1.14495	0.327	0.577	5.45118e-06
hspbp1	3.16625e-10	-2.58254	0.055	0.255	5.83414e-06
gsta.2	3.42367e-10	-3.07346	0.04	0.233	6.30845e-06
fbxw11b	3.54587e-10	-1.75263	0.06	0.27	6.53363e-06
foxp4	3.63318e-10	-2.76944	0.04	0.234	6.6945e-06
si:dkey-33i11.9	3.64294e-10	0.831518	0.673	0.535	6.71248e-06
xpo1b	4.49919e-10	-6.97512	0	0.166	8.29022e-06
klf3	5.14377e-10	-1.27074	0.181	0.427	9.47792e-06
hmgn7	5.37261e-10	-2.43021	0.05	0.247	9.89958e-06
fam102aa	5.48849e-10	2.42273	0.09	0.021	1.01131e-05
pim1	6.07887e-10	-1.29584	0.206	0.444	1.12009e-05
mbd2	6.28847e-10	-3.42363	0.01	0.182	1.15871e-05
pdk2a	6.31727e-10	-2.89812	0.03	0.215	1.16402e-05
krt97	6.3223e-10	-1.36016	0.226	0.449	1.16495e-05
sult1st1	6.51517e-10	-4.00247	0.01	0.181	1.20049e-05
anp32a	6.54717e-10	-1.93277	0.085	0.297	1.20638e-05
erbin	6.69211e-10	-1.29138	0.116	0.352	1.23309e-05
agtrap	6.8484e-10	3.01607	0.085	0.02	1.26189e-05
fosl2	6.90522e-10	-0.952455	0.226	0.478	1.27236e-05
atf4b	7.34058e-10	-0.902906	0.286	0.541	1.35257e-05
klf2b	7.64536e-10	-2.33639	0.04	0.231	1.40873e-05
si:ch1073-340i21.2	8.20833e-10	1.51213	0.261	0.123	1.51247e-05
rab11fip1a	8.81635e-10	-2.66446	0.02	0.198	1.6245e-05
ccnl1a	8.97611e-10	-1.33861	0.121	0.351	1.65394e-05
igf2bp1	9.78421e-10	-1.27776	0.07	0.28	1.80284e-05
jund	1.05546e-09	-0.845363	0.457	0.678	1.94479e-05
zgc:172079	1.12146e-09	-1.11797	0.372	0.586	2.06641e-05
irf6	1.14074e-09	-1.9039	0.085	0.291	2.10192e-05
ahr2	1.16608e-09	-1.65309	0.055	0.253	2.14861e-05
phactr4a	1.19248e-09	-1.05597	0.241	0.485	2.19727e-05
hspa4a	1.2802e-09	-0.968978	0.312	0.552	2.3589e-05
bco1l	1.30835e-09	-2.63185	0.02	0.195	2.41076e-05
efna1b	1.3286e-09	-2.43374	0.045	0.234	2.44808e-05
chtopa	1.4483e-09	-1.62837	0.085	0.295	2.66863e-05
junbb	1.45225e-09	-1.3341	0.367	0.592	2.67591e-05
si:dkey-76k16.6	1.49294e-09	2.99068	0.095	0.025	2.7509e-05
upb1	1.53457e-09	2.2767	0.131	0.041	2.8276e-05
si:ch1073-190k2.1	1.57091e-09	1.31337	0.457	0.302	2.89455e-05
msmo1	1.67886e-09	-2.67409	0.025	0.202	3.09346e-05
mfsd12a	1.71258e-09	2.08156	0.221	0.099	3.15561e-05
zgc:158258	1.7207e-09	-1.66621	0.085	0.291	3.17055e-05
nmrk2	1.75978e-09	-3.25208	0.01	0.175	3.24256e-05
psap	1.76668e-09	1.32178	0.467	0.336	3.25529e-05
pdlim1	1.81802e-09	-0.993635	0.211	0.453	3.34988e-05
tp53inp1	1.89092e-09	-1.98125	0.07	0.269	3.48421e-05
srpra	1.9086e-09	-1.59751	0.03	0.212	3.51679e-05
mbl2	2.05313e-09	-5.09955	0.005	0.164	3.78309e-05
si:ch73-22o12.1	2.08536e-09	-1.05226	0.146	0.371	3.84248e-05
ivns1abpa	2.15477e-09	-3.33115	0.025	0.196	3.97039e-05
elmsan1b	2.24038e-09	-1.31621	0.181	0.417	4.12813e-05
sema4ba	2.3443e-09	-2.1201	0.05	0.239	4.31961e-05
atp10d	2.41285e-09	-1.17714	0.161	0.392	4.44592e-05
cyp2ad3	2.43439e-09	-5.72489	0.005	0.162	4.4856e-05
sptlc2b	2.50594e-09	-1.46224	0.065	0.26	4.61745e-05
setb	2.78058e-09	-1.361	0.045	0.234	5.12349e-05
prdx6	2.83719e-09	1.50995	0.462	0.341	5.22781e-05
nr1d2a	2.84354e-09	-2.11839	0.04	0.223	5.2395e-05
arg2	2.86375e-09	-2.64063	0.04	0.217	5.27675e-05
gapdh	3.12452e-09	-1.29484	0.508	0.65	5.75724e-05
ggps1	3.24912e-09	-0.96663	0.176	0.419	5.98683e-05
oser1	3.31799e-09	-1.66321	0.045	0.228	6.11373e-05
tmem106ba	3.6598e-09	-1.93884	0.045	0.228	6.74355e-05
hnrpkl	3.73173e-09	-2.41292	0.025	0.197	6.87609e-05
alas1	3.94618e-09	-1.01944	0.322	0.553	7.27122e-05
cant1b	3.96347e-09	-2.7729	0.015	0.178	7.30308e-05
cyp51	4.24666e-09	-3.19319	0.02	0.185	7.82489e-05
ano9b	4.57252e-09	-1.67149	0.106	0.309	8.42532e-05
mical2b	4.65464e-09	-1.79882	0.075	0.269	8.57664e-05
gatm	4.67889e-09	-3.16418	0.02	0.184	8.62132e-05
csnk1da	4.82306e-09	-1.93589	0.07	0.262	8.88698e-05
zfand5a	5.0706e-09	-1.21305	0.171	0.401	9.34309e-05
maff	5.13343e-09	-1.19264	0.136	0.356	9.45886e-05
bag3	5.36783e-09	-3.14469	0.035	0.204	9.89077e-05
cyp3c3	5.40446e-09	-0.906539	0.553	0.73	9.95825e-05
cry3a	5.49862e-09	-0.993751	0.211	0.454	0.000101318
prkcdb	5.73739e-09	-1.8509	0.075	0.266	0.000105717
tpte	5.82222e-09	1.52554	0.216	0.095	0.00010728
bcl2l1	5.91718e-09	-1.70859	0.045	0.227	0.00010903
dhcr7	6.19401e-09	-4.32917	0.005	0.157	0.000114131
hivep1	6.23446e-09	-1.76402	0.04	0.216	0.000114876
pptc7a	6.61926e-09	-1.75101	0.065	0.254	0.000121966
tet3	6.82116e-09	-1.51511	0.085	0.283	0.000125687
serinc1	6.97285e-09	-2.94517	0.015	0.174	0.000128482
C1H4orf33	7.17801e-09	-3.14091	0.02	0.18	0.000132262
cyp3c4	7.45992e-09	-1.97495	0.04	0.216	0.000137457
mt-nd4	7.90233e-09	0.374227	0.965	0.951	0.000145608
sltm	8.24226e-09	-0.969517	0.136	0.363	0.000151872
atp6v1e1b	8.32075e-09	1.49336	0.357	0.22	0.000153318
spen	8.45981e-09	-1.46001	0.045	0.226	0.000155881
pleca	9.17767e-09	-1.84648	0.05	0.229	0.000169108
gstr	9.20619e-09	1.20428	0.467	0.328	0.000169633
cnot6a	1.00487e-08	-2.45393	0.03	0.195	0.000185157
ube2d1b	1.02773e-08	-0.925665	0.176	0.408	0.00018937
chd2	1.04e-08	-1.13087	0.106	0.313	0.000191631
senp2	1.0692e-08	-1.42948	0.08	0.272	0.00019701
hmgb3a	1.08961e-08	-4.3718	0.02	0.177	0.000200772
atp5mc3b	1.10809e-08	0.7471	0.739	0.629	0.000204177
rps4x	1.12797e-08	0.539345	0.854	0.789	0.000207839
ppp1r15a	1.13104e-08	-1.29677	0.146	0.354	0.000208405
abhd2a	1.13878e-08	-2.76436	0.01	0.162	0.000209832
kdm5c	1.14353e-08	-1.07203	0.09	0.292	0.000210706
brd2a	1.16324e-08	-0.918018	0.332	0.57	0.000214338
klf7b	1.19987e-08	-1.30199	0.101	0.299	0.000221088
errfi1a	1.2645e-08	-1.49305	0.06	0.244	0.000232997
acsl4a	1.30745e-08	-1.91594	0.045	0.219	0.00024091
pmp22b	1.31815e-08	-1.86282	0.07	0.254	0.000242882
pkma	1.33695e-08	-1.68352	0.04	0.21	0.000246347
dgat2	1.35191e-08	-6.81555	0	0.141	0.000249103
rpl39	1.44532e-08	0.204413	0.98	0.889	0.000266314
per3	1.5863e-08	-1.27697	0.095	0.297	0.000292292
zswim5	1.60359e-08	-2.62338	0.03	0.192	0.000295478
srgap3	1.63771e-08	-1.93297	0.055	0.232	0.000301764
mid1ip1b	1.82871e-08	-1.77953	0.06	0.24	0.000336958
glrx	2.06862e-08	-1.37439	0.08	0.272	0.000381164
mdh1aa	2.13958e-08	-1.08927	0.166	0.377	0.000394239
trib3	2.1857e-08	-1.29026	0.09	0.284	0.000402738
ablim1b	2.26798e-08	-1.19771	0.146	0.353	0.000417898
sec23b	2.30551e-08	-1.70493	0.035	0.201	0.000424812
srsf2a	2.33811e-08	-1.29363	0.085	0.279	0.000430821
pcf11	2.41165e-08	-1.3248	0.146	0.356	0.00044437
NPC1L1	2.43849e-08	-2.08208	0.02	0.173	0.000449316
tnrc6a	2.52151e-08	-1.48715	0.05	0.226	0.000464613
ahnak	2.61053e-08	-3.85609	0.015	0.163	0.000481017
gclc	2.70674e-08	-2.54429	0.02	0.173	0.000498743
acsl1b	2.76266e-08	-2.08477	0.03	0.189	0.000509047
p4hb	2.86911e-08	-0.566892	0.136	0.357	0.000528663
slc25a25a	2.96492e-08	-1.33756	0.07	0.253	0.000546316
ptp4a1	2.98147e-08	-1.23147	0.09	0.285	0.000549365
scp2a	3.07526e-08	-1.32893	0.166	0.366	0.000566647
stag2b	3.1855e-08	-1.47079	0.09	0.279	0.00058696
jun	3.24538e-08	-0.858219	0.764	0.869	0.000597994
cry1a	3.25371e-08	-1.72517	0.055	0.227	0.000599529
cpt1ab	3.26162e-08	-1.3747	0.09	0.281	0.000600986
si:ch211-139a5.9	3.63968e-08	0.9708	0.266	0.131	0.000670648
tbcb	3.76906e-08	-1.64226	0.075	0.257	0.000694488
mgat5	3.7829e-08	-2.4654	0.025	0.178	0.000697037
slc22a6l	4.09368e-08	1.64334	0.206	0.095	0.000754302
nipa2	4.09577e-08	-0.889498	0.186	0.406	0.000754686
fa2h	4.11444e-08	-0.75056	0.387	0.614	0.000758127
zgc:136472	4.26208e-08	-4.03538	0.005	0.142	0.000785331
rgs4	4.26511e-08	-3.10155	0.01	0.151	0.000785889
fam120c	4.36701e-08	-1.65263	0.06	0.235	0.000804666
pbx4	4.41703e-08	-4.12067	0.01	0.15	0.000813882
ddc	4.43282e-08	1.49849	0.322	0.194	0.000816792
appa	4.49728e-08	-1.22702	0.126	0.331	0.000828668
C19H6orf62	4.53781e-08	-0.784448	0.206	0.451	0.000836136
sf1	4.58299e-08	-1.50754	0.07	0.247	0.000844462
marcksl1a	4.74468e-08	-6.65251	0.005	0.14	0.000874254
tcima	5.04256e-08	-1.8786	0.045	0.209	0.000929141
pla2g12b	5.19487e-08	-4.95429	0.005	0.14	0.000957206
si:ch211-266g18.9	5.37901e-08	3.28914	0.05	0.009	0.000991135
rhpn2	5.50461e-08	-2.30372	0.04	0.197	0.00101428
SH3TC1	5.59152e-08	1.70914	0.151	0.058	0.00103029
tpcn3	5.84187e-08	3.51421	0.05	0.009	0.00107642
arglu1a	6.01779e-08	-1.54779	0.065	0.241	0.00110884
rad54l2	6.03934e-08	-2.21	0.035	0.191	0.00111281
sptbn1	6.09319e-08	-2.84909	0.025	0.173	0.00112273
snx8a	6.42075e-08	2.27786	0.075	0.019	0.00118309
acsl5	6.43266e-08	-3.67966	0.015	0.155	0.00118528
edrf1	6.53208e-08	-1.36957	0.09	0.273	0.0012036
eef1g	6.61926e-08	0.443372	0.854	0.732	0.00121967
ctsc	6.80301e-08	1.70296	0.201	0.093	0.00125352
cdh17	7.17354e-08	-0.924493	0.226	0.448	0.0013218
spink2.1	7.3996e-08	-1.06683	0.101	0.292	0.00136345
manf	7.75401e-08	-1.39792	0.09	0.271	0.00142875
hmgcra	7.78121e-08	-3.61183	0.015	0.154	0.00143377
adh8b	8.00673e-08	1.23374	0.442	0.318	0.00147532
ACOT12	8.34797e-08	-3.33746	0.01	0.146	0.0015382
selenop	8.46475e-08	0.497049	0.693	0.555	0.00155972
srd5a2a	8.81297e-08	-3.64294	0.005	0.137	0.00162388
slc6a9	8.86968e-08	-6.97764	0	0.127	0.00163433
scarb1	8.90461e-08	-3.26876	0.015	0.154	0.00164076
si:ch211-214j24.10	9.13502e-08	-0.965229	0.09	0.277	0.00168322
gsto2	9.20709e-08	-1.66179	0.106	0.29	0.0016965
tpi1b	9.21081e-08	-1.02204	0.171	0.382	0.00169718
sfrp5	9.64893e-08	2.18326	0.085	0.024	0.00177791
gcshb	1.01282e-07	-6.41313	0	0.126	0.00186622
cldn15a	1.01577e-07	-1.4008	0.08	0.255	0.00187165
csnk1a1	1.0227e-07	-0.631989	0.276	0.525	0.00188443
srsf11	1.02654e-07	-1.22765	0.116	0.308	0.00189151
zgc:136870	1.04694e-07	-6.65333	0	0.126	0.0019291
tnip1	1.0507e-07	-1.6634	0.045	0.205	0.00193602
slc22a18	1.05518e-07	1.52431	0.307	0.187	0.00194428
zgc:162780	1.06851e-07	2.13694	0.121	0.042	0.00196884
c1qbp	1.06889e-07	-1.33644	0.08	0.258	0.00196954
lama3	1.16275e-07	-1.37436	0.07	0.243	0.00214248
ncor2	1.19331e-07	-0.874494	0.201	0.42	0.00219879
srsf5a	1.23045e-07	-0.841004	0.156	0.373	0.00226723
slc35f6	1.26634e-07	2.48	0.111	0.037	0.00233336
atf7ip	1.27545e-07	-2.12002	0.045	0.201	0.00235015
mt-co1	1.29491e-07	0.328176	0.975	0.993	0.002386
cyp2aa7	1.30112e-07	-2.48876	0.035	0.183	0.00239744
zgc:153018	1.34132e-07	-3.9059	0.005	0.134	0.00247153
gbp	1.37972e-07	-4.37864	0.005	0.133	0.00254227
cers3a	1.40985e-07	-6.29695	0	0.124	0.0025978
srsf3b	1.45693e-07	-1.07864	0.07	0.245	0.00268455
ncl	1.46182e-07	-0.662977	0.291	0.527	0.00269356
oaz1b	1.49653e-07	-0.909618	0.156	0.361	0.0027575
ier5	1.55851e-07	-0.765907	0.402	0.63	0.00287171
itga2.1	1.56774e-07	-2.16303	0.035	0.183	0.00288872
socs3a	1.58086e-07	-1.8832	0.146	0.334	0.0029129
fdps	1.5904e-07	-3.66216	0.015	0.149	0.00293046
slc25a5	1.6301e-07	0.416199	0.965	0.91	0.00300362
si:rp71-62i8.1	1.63487e-07	-1.35813	0.121	0.305	0.00301241
rps15	1.74802e-07	0.386013	0.864	0.764	0.0032209
f2rl1.2	1.74989e-07	-1.34635	0.09	0.268	0.00322434
eif1	1.75446e-07	-0.612012	0.417	0.635	0.00323277
acsl4b	1.78326e-07	-3.08657	0.03	0.171	0.00328584
kras	1.79345e-07	-1.88208	0.04	0.192	0.0033046
hnrnpa0a	1.8052e-07	-1.06263	0.075	0.248	0.00332625
hmgn6	1.81586e-07	-1.36922	0.131	0.323	0.00334591
cfd	1.89648e-07	-8.09775	0	0.121	0.00349445
il13ra1	1.9158e-07	-1.55764	0.08	0.25	0.00353005
kifc3	1.9551e-07	-1.26434	0.156	0.347	0.00360247
cd164	1.99716e-07	-0.808088	0.116	0.309	0.00367997
si:ch211-207j7.2	2.02177e-07	-1.85242	0.055	0.211	0.00372531
cyp2n13	2.02535e-07	-6.45448	0	0.121	0.00373191
atf4a	2.02712e-07	-0.680052	0.186	0.398	0.00373516
kmt2cb	2.0606e-07	-1.40751	0.07	0.235	0.00379687
phyh	2.07896e-07	-1.41936	0.06	0.222	0.00383069
letm2	2.14099e-07	-1.23341	0.085	0.258	0.00394498
hyou1	2.22259e-07	-1.13584	0.106	0.29	0.00409534
cldnh	2.23016e-07	-4.02174	0.035	0.173	0.0041093
chmp4ba	2.38484e-07	-1.12448	0.176	0.374	0.0043943
add3a	2.3916e-07	-1.18469	0.126	0.311	0.00440677
tob1b	2.39598e-07	-0.677366	0.553	0.732	0.00441482
perp	2.43541e-07	-1.22861	0.151	0.341	0.00448748
osbpl2b	2.48466e-07	-1.81264	0.045	0.195	0.00457823
malrd1	2.48671e-07	-4.01655	0.01	0.137	0.00458202
atp6v1g1	2.53077e-07	1.28097	0.367	0.252	0.00466319
nr2f1a	2.55048e-07	-2.14693	0.01	0.139	0.00469952
fgfr2	2.69178e-07	-2.83993	0.03	0.168	0.00495987
slc7a8a	2.71922e-07	-2.3153	0.035	0.178	0.00501044
si:ch211-266g18.6	2.72761e-07	-1.89567	0.05	0.2	0.00502589
slc26a3.2	2.81132e-07	-6.54401	0	0.118	0.00518014
cdv3	2.85991e-07	-0.692045	0.206	0.429	0.00526967
stk17al	2.86739e-07	-3.03025	0.015	0.145	0.00528345
si:ch211-212k18.7	2.93248e-07	-1.75033	0.03	0.172	0.00540339
h2ax1	2.94519e-07	-1.06115	0.256	0.474	0.00542681
nr1d2b	2.98727e-07	-1.05418	0.085	0.258	0.00550434
hivep2a	3.00214e-07	-1.91912	0.05	0.201	0.00553175
agmo	3.00782e-07	-1.27363	0.09	0.262	0.00554222
klf11b	3.08762e-07	-1.94769	0.05	0.2	0.00568926
adam10a	3.12957e-07	-1.58235	0.05	0.204	0.00576655
sat1a.1	3.20914e-07	-1.00652	0.447	0.624	0.00591316
hmgb2a	3.23419e-07	-1.92302	0.121	0.294	0.00595932
kmt2bb	3.25397e-07	-0.878286	0.296	0.523	0.00599576
smox	3.26474e-07	-3.27501	0.015	0.144	0.00601562
clul1.1	3.30335e-07	-1.51415	0.035	0.179	0.00608675
rc3h2	3.37911e-07	-1.21949	0.146	0.336	0.00622635
rplp0	3.42457e-07	0.378186	0.94	0.833	0.00631012
atp5if1a	3.54949e-07	-0.752134	0.256	0.474	0.00654029
mef2d	3.55223e-07	-2.22221	0.02	0.154	0.00654533
ywhaqb	3.68808e-07	-0.811637	0.196	0.406	0.00679565
mt-cyb	3.77393e-07	0.287368	0.985	0.994	0.00695385
myo15b	3.85834e-07	-1.19358	0.08	0.249	0.00710937
yap1	3.92944e-07	-1.81678	0.05	0.201	0.00724039
srsf6b	3.95035e-07	-1.75434	0.025	0.162	0.00727891
si:dkey-240h12.3	4.09392e-07	-1.54303	0.055	0.21	0.00754346
mgst1.2	4.09925e-07	-3.18472	0.01	0.134	0.00755328
nfe2l1b	4.22745e-07	-1.53407	0.055	0.21	0.00778949
rbbp6	4.26943e-07	-1.01213	0.126	0.31	0.00786684
zgc:158463	4.28699e-07	0.661059	0.98	0.985	0.0078992
slco2b1	4.3213e-07	-2.91111	0.015	0.142	0.00796243
cct6a	4.33438e-07	-0.597764	0.075	0.243	0.00798653
hspe1	4.42516e-07	-0.903455	0.146	0.341	0.00815379
mnta	4.52525e-07	-2.02427	0.04	0.182	0.00833822
rpl19	4.59555e-07	0.179432	0.915	0.824	0.00846776
srsf4	4.6458e-07	-2.63294	0.02	0.151	0.00856035
ywhah	4.70079e-07	-1.4371	0.035	0.177	0.00866167
tjp3	4.72898e-07	-0.96934	0.221	0.417	0.00871361
bahcc1b	4.80075e-07	-2.15429	0.01	0.133	0.00884586
slc20a1b	4.88421e-07	-0.76453	0.347	0.563	0.00899965
mafk	4.92593e-07	-3.51568	0.01	0.132	0.00907651
cast	4.93687e-07	-1.41191	0.075	0.238	0.00909667
slc25a36b	5.00098e-07	-1.66536	0.025	0.16	0.0092148
si:ch73-281n10.2	5.06255e-07	-0.950976	0.131	0.313	0.00932825
chka	5.14469e-07	-1.9977	0.04	0.183	0.00947961
sult1st2	5.15779e-07	-3.73568	0.005	0.123	0.00950374
rpl27	5.35259e-07	0.356547	0.91	0.756	0.00986268
znf318	5.38608e-07	-2.26819	0.025	0.159	0.00992439
creb3l3a	5.45074e-07	-1.61517	0.04	0.183	0.0100435
glb1	5.60725e-07	2.76382	0.101	0.034	0.0103319
chd4a	5.73873e-07	-2.01853	0.035	0.175	0.0105742
arrdc1a	5.755e-07	-1.27547	0.116	0.29	0.0106042
jak1	5.77361e-07	-1.43589	0.075	0.235	0.0106385
cdaa	5.79899e-07	2.53359	0.126	0.049	0.0106852
fam120a	5.8334e-07	-1.87492	0.025	0.158	0.0107486
pcxb	5.83714e-07	-0.942599	0.126	0.306	0.0107555
hnrnph1l	5.84868e-07	-1.2597	0.075	0.237	0.0107768
arglu1b	5.85465e-07	-0.922688	0.141	0.331	0.0107878
csrnp1b	5.94198e-07	-1.369	0.101	0.268	0.0109487
MYO1D	6.05832e-07	-1.24561	0.045	0.193	0.0111631
baiap2l1a	6.05852e-07	-1.37377	0.04	0.184	0.0111634
rassf7b	6.15689e-07	-1.01014	0.136	0.322	0.0113447
stip1	6.18711e-07	-1.19911	0.131	0.308	0.0114004
ciartb	6.19979e-07	-2.3734	0.015	0.14	0.0114237
syncrip	6.3177e-07	-0.871902	0.131	0.313	0.011641
tcf7l2	6.34255e-07	-1.21435	0.126	0.307	0.0116868
cyth1a.1	6.63793e-07	-1.47416	0.09	0.254	0.0122311
dgkza	6.94971e-07	-3.41295	0.01	0.129	0.0128055
rpl21	7.14801e-07	0.37472	0.899	0.805	0.0131709
xirp1	7.23922e-07	1.53163	0.111	0.039	0.013339
si:ch211-202h22.9	7.29971e-07	1.70222	0.221	0.116	0.0134504
cmah	7.43138e-07	-2.60632	0.02	0.147	0.0136931
nocta	7.52256e-07	-0.728978	0.231	0.438	0.0138611
calm1b	7.57254e-07	-5.02458	0.005	0.119	0.0139532
zgc:162730	7.65312e-07	-0.744483	0.523	0.72	0.0141016
trnau1apb	7.80138e-07	-1.40364	0.055	0.203	0.0143748
mphosph8	7.88467e-07	-1.10588	0.065	0.22	0.0145283
aifm4	7.95766e-07	-6.29182	0	0.11	0.0146628
zbtb17	7.98023e-07	-3.7603	0.01	0.128	0.0147044
tardbpl	8.026e-07	-1.42036	0.05	0.197	0.0147887
si:ch211-130m23.2	8.09887e-07	-2.18957	0.03	0.163	0.014923
itm2ba	8.10677e-07	-0.84363	0.095	0.269	0.0149375
marcksl1b	8.2189e-07	-8.27301	0	0.11	0.0151441
atp1a1a.1	8.25724e-07	-0.679631	0.342	0.566	0.0152148
smad2	8.37221e-07	-1.61166	0.02	0.148	0.0154266
nop56	8.86133e-07	-0.967655	0.116	0.289	0.0163279
ca4b	9.10108e-07	-4.81764	0.01	0.127	0.0167696
khdrbs1a	9.19182e-07	-0.797596	0.367	0.58	0.0169369
kmt2ca	9.21232e-07	-0.991878	0.151	0.337	0.0169746
si:dkey-219e21.2	9.29588e-07	-0.934735	0.106	0.273	0.0171286
sfrp2l	9.42668e-07	3.93538	0.02	0.002	0.0173696
hsp90b1	9.79795e-07	-1.07698	0.417	0.583	0.0180537
abca1b	1.00614e-06	-2.76644	0.015	0.136	0.0185392
kdm4b	1.01236e-06	-1.58994	0.04	0.179	0.0186538
cirbpa	1.03871e-06	-0.949378	0.347	0.536	0.0191393
anxa2b	1.04008e-06	0.72581	0.593	0.494	0.0191645
ccdc85ca	1.06287e-06	-2.41968	0.02	0.144	0.0195845
suco	1.07019e-06	-1.5018	0.04	0.179	0.0197194
brms1la	1.08038e-06	-1.96911	0.05	0.191	0.0199072
si:ch211-225b11.1	1.10835e-06	-1.98585	0.015	0.136	0.0204225
si:dkey-45k15.1	1.11757e-06	2.94583	0.06	0.015	0.0205924
asph	1.14188e-06	-2.25047	0.025	0.151	0.0210403
raraa	1.15756e-06	-2.88313	0.01	0.126	0.0213292
herpud1	1.1794e-06	-1.35638	0.045	0.185	0.0217316
tmed10	1.20783e-06	-0.682686	0.116	0.294	0.0222555
kansl1b	1.2159e-06	-2.2259	0.025	0.152	0.0224042
gcnt7	1.21733e-06	-2.95094	0.01	0.126	0.0224305
fosab	1.21874e-06	-1.04062	0.714	0.822	0.0224564
cldnc	1.22854e-06	-0.934218	0.392	0.576	0.0226371
jmjd1cb	1.24323e-06	-0.839168	0.141	0.326	0.0229078
rps2	1.26751e-06	0.20687	0.93	0.853	0.0233551
ppa1b	1.26914e-06	-2.12567	0.015	0.135	0.0233852
polr2a	1.27293e-06	-1.21723	0.09	0.251	0.023455
slc5a1	1.27977e-06	-1.63006	0.06	0.205	0.023581
fxyd1	1.29013e-06	-6.35251	0	0.106	0.023772
pdcl	1.32155e-06	-1.9381	0.025	0.152	0.0243509
rbm4.3	1.32533e-06	-0.776813	0.136	0.321	0.0244205
usp10	1.33589e-06	-0.888656	0.05	0.195	0.0246151
crebbpb	1.34198e-06	-1.87336	0.035	0.167	0.0247274
tinagl1	1.37811e-06	-2.79892	0.02	0.141	0.025393
oga	1.39782e-06	-1.30917	0.08	0.235	0.0257563
serbp1b	1.42016e-06	-0.808987	0.07	0.224	0.0261678
dido1	1.42324e-06	-0.885132	0.101	0.268	0.0262247
nfe2l1a	1.43925e-06	-1.94405	0.015	0.134	0.0265196
atp2b1a	1.50244e-06	-0.973948	0.085	0.247	0.027684
slc6a19a.1	1.51465e-06	-6.4063	0	0.105	0.0279089
nfkbiaa	1.53082e-06	-1.05744	0.256	0.454	0.0282068
daam1a	1.59627e-06	-1.62472	0.025	0.151	0.0294129
frrs1a	1.62943e-06	2.78053	0.03	0.004	0.0300239
hoxd13a	1.69332e-06	4.11567	0.035	0.006	0.031201
dock7	1.71937e-06	-3.61513	0.01	0.122	0.0316811
myo6b	1.71946e-06	-3.29445	0.005	0.114	0.0316827
meis1b	1.7326e-06	-5.51414	0.005	0.113	0.0319248
fam13b	1.74568e-06	-1.73476	0.04	0.174	0.0321659
actn4	1.78831e-06	-0.941668	0.09	0.252	0.0329513
pnp6	1.79435e-06	2.18902	0.06	0.015	0.0330627
tmem176l.3a	1.85657e-06	-1.88064	0.025	0.149	0.0342091
si:dkey-102m7.3	1.85836e-06	-3.15554	0.015	0.13	0.0342421
mapk6	1.85922e-06	-0.76238	0.101	0.266	0.034258
mt-nd1	1.87213e-06	0.291706	0.96	0.956	0.0344958
cnpy3	1.88284e-06	-1.61395	0.015	0.132	0.0346932
serpinb1	1.88543e-06	0.994013	0.457	0.353	0.0347409
id3	1.90167e-06	-1.60125	0.05	0.189	0.0350402
etf1b	1.91255e-06	-0.529447	0.095	0.262	0.0352407
ash1l	1.91979e-06	-1.133	0.075	0.227	0.035374
zfand2a	1.93392e-06	-1.41075	0.075	0.224	0.0356345
baz2ba	1.95941e-06	-1.11335	0.101	0.262	0.0361041
gpr39	1.99235e-06	-3.61065	0.005	0.113	0.0367111
zgc:77748	2.01369e-06	-1.21101	0.07	0.22	0.0371042
plpp1a	2.01672e-06	-1.3672	0.05	0.189	0.03716
ptena	2.04977e-06	-1.88866	0.015	0.131	0.037769
rps7	2.07798e-06	0.238517	0.945	0.837	0.0382889
tcf3b	2.09474e-06	-1.6569	0.04	0.173	0.0385978
atp6v1c1b	2.11103e-06	2.26225	0.095	0.033	0.0388978
myzap	2.17456e-06	-2.19802	0.01	0.121	0.0400685
hist2h2l	2.2064e-06	-1.85453	0.05	0.183	0.0406552
si:dkey-69o16.5	2.22861e-06	1.60203	0.317	0.214	0.0410644
ppip5k2	2.28152e-06	1.57633	0.166	0.077	0.0420392
cmpk	2.30331e-06	-0.96786	0.065	0.213	0.0424407
pnpla6	2.30503e-06	-1.03873	0.101	0.26	0.0424725
si:ch211-196c10.15	2.36256e-06	-1.52497	0.07	0.215	0.0435326
a1cf	2.36579e-06	-2.44699	0.015	0.13	0.0435921
abcc2	2.41744e-06	-1.00318	0.281	0.452	0.0445437
wu:fj05g07	2.44647e-06	-6.06174	0	0.101	0.0450787
LO018260.1	2.46732e-06	4.30468	0.015	0.001	0.0454629
hsd17b14	2.54835e-06	2.08199	0.09	0.03	0.0469558
hmgb1b	2.55828e-06	-5.45539	0.005	0.11	0.0471388
s100a10b	2.57704e-06	-3.27785	0.02	0.135	0.0474846
hspa9	2.57865e-06	-0.60576	0.181	0.38	0.0475143
zc3h11a	2.58009e-06	-0.826109	0.101	0.265	0.0475408
mt-nd5	2.60928e-06	0.304752	0.93	0.91	0.0480786
zgc:112962	2.63549e-06	-1.45556	0.02	0.139	0.0485615
tspan15	2.66939e-06	-2.06144	0.025	0.146	0.0491862
rab5ab	2.68506e-06	-1.2486	0.06	0.203	0.0494748
afdna	2.7142e-06	-0.956809	0.106	0.268	0.0500118
mast2	2.7389e-06	-1.18887	0.07	0.217	0.050467

## Sheet: Posterior LREs
gene	p_val	avg_log2FC	pct.1	pct.2	p_val_adj
lrp2b	0	4.4032	0.793	0.08	0
ctsbb	1.40772e-287	3.46738	0.916	0.167	2.59386e-283
sptbn5	1.00807e-266	3.86209	0.874	0.172	1.85747e-262
cpvl	1.04601e-239	4.21039	0.722	0.11	1.92737e-235
cubn	1.24378e-236	4.33408	0.514	0.038	2.29179e-232
dab2	4.35971e-216	3.13198	0.706	0.106	8.03321e-212
ctsl.1	1.18337e-202	3.01061	0.979	0.402	2.18047e-198
tdo2b	3.61724e-173	3.11894	0.617	0.101	6.66513e-169
scpep1	2.13565e-156	3.36177	0.598	0.112	3.93514e-152
naga	3.79185e-153	3.02574	0.753	0.221	6.98685e-149
dpep1	1.25519e-152	3.12032	0.643	0.136	2.31281e-148
ctsh	3.55779e-148	2.9499	0.661	0.154	6.55558e-144
folr	4.03051e-146	2.98999	0.74	0.221	7.42661e-142
lgmn	9.85271e-141	2.87994	0.722	0.209	1.81546e-136
fabp6	2.68752e-135	0.777997	0.966	0.319	4.95202e-131
mt-co3	3.8097e-134	1.03557	1	0.992	7.01975e-130
prss16	2.73005e-127	3.58414	0.462	0.075	5.03039e-123
igfbp1a	3.95619e-124	2.17384	0.887	0.397	7.28968e-120
epdl2	9.55709e-124	1.58737	0.94	0.531	1.76099e-119
amn	4.01055e-117	3.53137	0.346	0.039	7.38985e-113
SH3TC1	7.60857e-116	3.85403	0.328	0.035	1.40195e-111
lrpap1	4.60979e-112	3.18219	0.42	0.068	8.49401e-108
tfeb	3.29341e-111	3.47322	0.323	0.035	6.06844e-107
xirp1	2.09153e-101	4.20247	0.249	0.021	3.85386e-97
rpl37.1	3.06399e-96	-1.91817	0.871	0.952	5.6457e-92
grn1	3.75368e-96	1.88021	0.719	0.273	6.91653e-92
ppip5k2	2.46536e-95	3.36157	0.349	0.054	4.54267e-91
mt-co2	2.62242e-94	0.835824	1	0.995	4.83207e-90
rpl38	1.44243e-92	-1.92586	0.795	0.929	2.65782e-88
rps29	4.19779e-90	-1.91735	0.829	0.936	7.73485e-86
si:dkey-151g10.6	3.76029e-89	-1.6647	0.961	0.981	6.92871e-85
si:dkey-28n18.9	5.15314e-87	2.47342	0.436	0.094	9.49518e-83
rps21	4.89691e-86	-2.09145	0.698	0.904	9.02304e-82
tns1a	1.73699e-85	3.02805	0.328	0.051	3.20059e-81
tm4sf4	4.13534e-85	-3.96545	0.197	0.693	7.61978e-81
mt-atp6	4.16474e-85	0.855642	1	0.984	7.67395e-81
rplp1	5.71444e-85	-1.47064	0.945	0.966	1.05294e-80
fabp2	1.78436e-83	-7.33744	0.016	0.579	3.28787e-79
rps28	5.31956e-83	-1.9512	0.688	0.904	9.80182e-79
fuca2	3.37619e-82	2.48104	0.619	0.243	6.22098e-78
pttg1ipb	1.30014e-79	2.57261	0.436	0.105	2.39563e-75
rpl36a	2.46778e-79	-1.781	0.782	0.913	4.54713e-75
chia.2	5.4436e-79	-9.5936	0.008	0.551	1.00304e-74
ifi30	9.95997e-79	2.09265	0.507	0.146	1.83522e-74
mt-nd4	1.3634e-78	0.805637	0.997	0.947	2.51221e-74
mt-co1	3.20737e-78	0.789216	1	0.991	5.9099e-74
atp6v0ca	3.97042e-78	2.0353	0.766	0.46	7.31589e-74
man2b1	1.39914e-76	3.0759	0.373	0.08	2.57805e-72
zgc:158463	4.25532e-76	1.21598	1	0.983	7.84084e-72
fabp1b.1	6.0848e-76	-8.74237	0.01	0.54	1.12119e-71
si:dkey-194e6.1	1.63809e-74	3.02	0.283	0.044	3.01834e-70
tspan34	2.14652e-74	1.84139	0.546	0.168	3.95517e-70
mt-nd3	4.55208e-72	0.862258	1	0.881	8.38766e-68
hexb	1.94662e-70	2.53268	0.454	0.132	3.58685e-66
rpl29	1.13163e-68	-1.80682	0.709	0.872	2.08515e-64
myo6a	2.16532e-68	2.152	0.619	0.274	3.98982e-64
rplp2l	1.3132e-67	-1.51825	0.843	0.929	2.4197e-63
rpl14	2.7526e-67	-1.61547	0.659	0.864	5.07194e-63
tmsb1	7.9241e-67	-3.79087	0.147	0.614	1.4601e-62
tpte	5.39742e-66	2.57508	0.346	0.076	9.94529e-62
ctsz	8.5841e-65	2.10254	0.457	0.139	1.58171e-60
zgc:174356	1.49015e-64	2.66443	0.333	0.073	2.74576e-60
rps26l	2.43091e-64	-1.68706	0.701	0.881	4.47919e-60
RPL37A	4.39326e-64	-1.75766	0.738	0.904	8.09503e-60
rpl23	7.96333e-64	-1.67523	0.769	0.89	1.46732e-59
eppk1	2.03141e-63	1.82986	0.69	0.333	3.74308e-59
mt-nd2	8.03362e-62	0.766886	0.997	0.907	1.48027e-57
zgc:110239	3.52996e-60	2.52686	0.323	0.073	6.50431e-56
mafbb	2.26281e-59	2.99605	0.181	0.02	4.16945e-55
rpl24	8.28004e-59	-1.52536	0.688	0.855	1.52568e-54
kmo	1.73203e-58	2.33097	0.415	0.125	3.19143e-54
rps25	2.11512e-58	-1.2301	0.845	0.924	3.89733e-54
rpl28	4.64487e-58	-1.41832	0.748	0.887	8.55863e-54
rps19	5.76831e-58	-1.35861	0.832	0.911	1.06287e-53
apobb.1	1.01401e-57	-6.8589	0.013	0.454	1.86842e-53
rpl31	1.47575e-57	-1.44643	0.766	0.879	2.71923e-53
nat16l	1.31071e-56	4.13083	0.139	0.011	2.41511e-52
cyp2k6.1	5.57905e-56	2.71107	0.294	0.064	1.028e-51
pepd	4.34735e-55	1.9402	0.546	0.235	8.01044e-51
rpl11	2.44748e-54	-1.4163	0.732	0.881	4.50973e-50
rpl32	2.51546e-54	-1.45368	0.764	0.873	4.63498e-50
rps12	2.89741e-54	-1.59624	0.743	0.875	5.33876e-50
rps14	3.51229e-54	-1.13975	0.843	0.912	6.47175e-50
dnajc6	1.86802e-53	3.21975	0.176	0.022	3.44201e-49
krt18a.1	4.89631e-53	0.634493	0.895	0.466	9.02194e-49
rab11a	1.36778e-52	1.79368	0.656	0.377	2.52026e-48
rps24	4.18367e-52	-1.52741	0.769	0.886	7.70883e-48
apoc2	9.33943e-52	-8.73029	0.003	0.41	1.72088e-47
rps5	2.52597e-51	-1.33794	0.727	0.873	4.65435e-47
apoa1a	3.37269e-51	-4.0879	0.121	0.514	6.21452e-47
afp4.1	4.5046e-51	-5.21659	0.047	0.453	8.30018e-47
rpl39	4.70132e-51	-1.62623	0.795	0.903	8.66265e-47
rps13	7.58772e-51	-1.63932	0.612	0.825	1.39811e-46
tnks1bp1	9.212e-51	1.50731	0.701	0.414	1.6974e-46
rps27.1	9.41446e-51	-1.70218	0.648	0.836	1.73471e-46
apoa4b.1	1.10909e-50	-3.41858	0.22	0.576	2.0436e-46
rps9	5.45221e-50	-1.38807	0.711	0.857	1.00462e-45
RPS17	1.49843e-49	-1.57424	0.675	0.836	2.76101e-45
rpl30	7.99035e-49	-1.21461	0.78	0.872	1.4723e-44
krt8	1.10382e-48	1.00926	0.861	0.528	2.0339e-44
faua	1.61691e-48	-1.68835	0.596	0.817	2.97932e-44
rpl35a	4.36221e-48	-1.458	0.73	0.86	8.03781e-44
snx8a	2.38105e-47	3.83152	0.123	0.011	4.38732e-43
uba52	4.43515e-47	-1.54692	0.64	0.818	8.1722e-43
zgc:165573	4.56549e-47	1.70223	0.609	0.334	8.41238e-43
ctsc	9.53924e-47	2.7529	0.297	0.078	1.7577e-42
slc6a18	1.61294e-46	2.53224	0.163	0.022	2.972e-42
rps17	2.73002e-46	-1.56862	0.496	0.754	5.03033e-42
rps23	4.00691e-46	-1.42791	0.732	0.842	7.38313e-42
zanl	4.13633e-46	1.13922	0.869	0.576	7.62159e-42
rbp2a	6.09584e-46	-8.24625	0.003	0.376	1.12322e-41
apoc1	2.05216e-45	-7.09379	0.016	0.387	3.78131e-41
tmsb4x	3.52244e-45	-1.24342	0.832	0.897	6.49045e-41
hsp90ab1	5.18977e-45	-0.759893	0.948	0.962	9.56267e-41
fuca1.1	6.53302e-45	2.32478	0.297	0.079	1.20377e-40
fam43a	1.63308e-44	1.90099	0.412	0.15	3.00912e-40
mfsd12a	2.99583e-44	2.39344	0.304	0.085	5.52012e-40
rpl36	6.6202e-44	-1.30459	0.811	0.856	1.21984e-39
ms4a17a.17	1.71737e-43	2.87995	0.234	0.052	3.16443e-39
npc2	7.73423e-43	1.34666	0.664	0.402	1.42511e-38
ucp1	8.24751e-42	-5.30434	0.037	0.388	1.51969e-37
mt-nd5	1.09807e-41	0.621432	1	0.902	2.02331e-37
rps10	1.34383e-41	-0.958037	0.866	0.906	2.47615e-37
ddx21	6.08714e-41	-1.90128	0.249	0.613	1.12162e-36
apoa4b.2.1	1.31695e-40	-4.49665	0.068	0.414	2.42661e-36
rpl34	1.36616e-40	-1.31984	0.685	0.824	2.51729e-36
rps26	1.96958e-40	-1.60637	0.48	0.75	3.62915e-36
cltca	6.21139e-40	1.6633	0.538	0.285	1.14451e-35
rps15a	6.67434e-40	-1.44214	0.743	0.858	1.22981e-35
tmigd1	7.70364e-40	1.12725	0.394	0.132	1.41947e-35
mt-cyb	1.05136e-39	0.52796	1	0.993	1.93724e-35
si:ch211-122f10.4	1.10749e-39	2.3103	0.297	0.089	2.04065e-35
rpl21	1.9207e-39	-1.36441	0.688	0.822	3.53909e-35
ldha	2.8119e-39	-4.18181	0.016	0.355	5.1812e-35
mt-nd1	3.99006e-39	0.56403	1	0.952	7.35208e-35
rpl9	5.14362e-39	-1.09125	0.711	0.84	9.47763e-35
stoml3b	8.80755e-39	-2.40237	0.341	0.626	1.62288e-34
anxa2b	7.53601e-38	1.0562	0.743	0.474	1.38858e-33
mt-atp8	8.83929e-38	0.963464	0.879	0.643	1.62873e-33
naca	1.17889e-37	-1.38465	0.538	0.765	2.17223e-33
icn	1.56765e-37	-5.61809	0.1	0.43	2.88856e-33
rps7	2.43363e-37	-1.38657	0.753	0.852	4.48421e-33
ddit3	2.94771e-37	0.81141	0.864	0.698	5.43145e-33
rpl27	5.70251e-37	-1.41799	0.606	0.78	1.05074e-32
zgc:162396	9.73482e-37	2.32692	0.336	0.122	1.79374e-32
slc31a2	1.41888e-36	3.05789	0.144	0.023	2.61444e-32
pgghg	3.27859e-36	3.52402	0.1	0.01	6.04113e-32
ip6k2b	5.38384e-36	1.41887	0.627	0.392	9.92026e-32
iqgap2	1.10663e-35	1.99867	0.412	0.182	2.03908e-31
sb:cb1058	1.37161e-35	-3.39884	0.05	0.375	2.52733e-31
slc22a6l	1.8282e-35	2.20502	0.276	0.082	3.36863e-31
btf3	6.38993e-35	-1.62305	0.43	0.704	1.17741e-30
slc4a4a	1.14246e-34	1.09688	0.659	0.386	2.1051e-30
rpl13a	1.68643e-34	-1.07912	0.696	0.832	3.10742e-30
si:ch1073-340i21.2	2.9774e-34	1.83994	0.32	0.11	5.48616e-30
si:dkey-283b1.6	3.12069e-34	1.25048	0.648	0.402	5.75018e-30
rrbp1a	3.37641e-34	1.38715	0.617	0.372	6.22138e-30
tdo2a	4.92419e-34	2.04824	0.265	0.079	9.07331e-30
rpl13	5.88066e-34	-1.02983	0.848	0.894	1.08357e-29
gpx4a	6.27165e-34	-2.20538	0.297	0.587	1.15562e-29
rps8a	1.07288e-33	-1.166	0.648	0.813	1.97689e-29
gm2a	1.18176e-33	3.01091	0.147	0.026	2.1775e-29
akap13	1.41027e-33	1.52877	0.507	0.258	2.59856e-29
rpsa	4.86012e-33	-0.872532	0.837	0.903	8.95526e-29
pnrc2	5.18454e-33	0.627884	0.966	0.888	9.55303e-29
rplp2	6.46817e-33	-0.786479	0.864	0.899	1.19182e-28
rpl17	2.738e-32	-1.37567	0.643	0.814	5.04503e-28
si:ch73-199g24.2	4.52014e-32	2.20382	0.302	0.108	8.32881e-28
rpl7a	5.7554e-32	-1.16802	0.693	0.835	1.06049e-27
tspan36	8.99538e-32	1.95832	0.381	0.162	1.65749e-27
rpl19	9.87466e-32	-1.32162	0.738	0.837	1.81951e-27
fam102aa	1.12758e-31	3.23014	0.113	0.016	2.07768e-27
mt-nd6	1.52186e-31	0.776977	0.874	0.664	2.80417e-27
plecb	1.66384e-31	0.756082	0.837	0.624	3.0658e-27
rpl26	2.22175e-31	-1.79077	0.249	0.55	4.0938e-27
atp5f1e	2.61039e-31	-1.56579	0.323	0.621	4.80991e-27
tpm3	2.72904e-31	0.866923	0.787	0.576	5.02853e-27
dhrs11b	5.09687e-31	1.81523	0.423	0.205	9.39149e-27
chia.1	5.89281e-31	-8.45473	0.003	0.275	1.08581e-26
si:ch211-222l21.1	6.22624e-31	-2.80676	0.11	0.422	1.14725e-26
epcam	6.31513e-31	0.343914	0.979	0.716	1.16363e-26
enpep	6.76081e-31	1.96595	0.344	0.139	1.24575e-26
znf292b	9.47429e-31	1.87413	0.43	0.212	1.74573e-26
rpl22	1.06391e-30	-1.32583	0.585	0.76	1.96036e-26
si:ch1073-340i21.3	1.87199e-30	2.10485	0.262	0.085	3.44934e-26
tagln2	2.06785e-30	0.731326	0.874	0.665	3.81021e-26
slc15a2	2.49577e-30	2.13541	0.197	0.049	4.59871e-26
rps2	2.53392e-30	-1.15013	0.798	0.863	4.669e-26
glsb	2.57134e-30	-2.51228	0.055	0.355	4.73796e-26
ybx1	5.11538e-30	-0.988642	0.596	0.787	9.4256e-26
tm4sf5	6.22966e-30	-6.11948	0.003	0.269	1.14788e-25
zfyve26	6.58281e-30	2.72856	0.21	0.059	1.21295e-25
gnsb	1.01676e-29	3.11497	0.142	0.027	1.87348e-25
piezo1	1.32346e-29	2.53178	0.186	0.046	2.4386e-25
si:ch211-262i1.3	1.6488e-29	2.25277	0.278	0.099	3.03808e-25
lrba	2.11754e-29	1.42651	0.514	0.302	3.90178e-25
ARF5	2.18685e-29	-1.39066	0.698	0.805	4.0295e-25
rbpms2a	4.91668e-29	1.89514	0.228	0.068	9.05947e-25
slc25a5	7.22665e-29	-0.842031	0.879	0.916	1.33158e-24
pikfyve	7.94831e-29	2.50675	0.223	0.067	1.46455e-24
rsl24d1	9.05732e-29	-1.74222	0.228	0.53	1.6689e-24
rps27a	1.02216e-28	-0.807495	0.921	0.911	1.88343e-24
rps3a	1.49609e-28	-1.05189	0.777	0.839	2.7567e-24
ppdpfb	1.83324e-28	-4.4151	0.031	0.3	3.37793e-24
vil1	2.40169e-28	-1.56304	0.399	0.623	4.42535e-24
pm20d1.2	2.55896e-28	1.45225	0.488	0.265	4.71514e-24
rpl35	3.30541e-28	-1.27664	0.693	0.813	6.09055e-24
aqp8a.2	3.54094e-28	-9.16435	0	0.251	6.52453e-24
faxdc2	3.91362e-28	-3.25956	0.066	0.339	7.21123e-24
MYO7B	4.77107e-28	0.995725	0.677	0.463	8.79117e-24
atp5if1b	7.66014e-28	-1.86538	0.157	0.464	1.41146e-23
rps15	1.07481e-27	-1.29051	0.648	0.781	1.98045e-23
ptmaa	1.31851e-27	-3.66633	0.047	0.319	2.42948e-23
slc15a1b	1.3846e-27	-9.1722	0	0.247	2.55127e-23
atp5mf	1.63846e-27	-1.67211	0.189	0.495	3.01902e-23
gpr137ba	1.75667e-27	4.68029	0.066	0.005	3.23683e-23
LIMD2	1.78438e-27	2.40887	0.197	0.055	3.28791e-23
zgc:64022	2.08258e-27	1.49423	0.291	0.105	3.83736e-23
aoc1	2.6837e-27	-6.68838	0.003	0.249	4.94498e-23
adam28	2.82719e-27	2.13094	0.281	0.103	5.20938e-23
tcnba	5.20017e-27	-6.97197	0.01	0.259	9.58183e-23
rpl6	5.67897e-27	-1.01601	0.601	0.765	1.04641e-22
ABR	6.90757e-27	1.45969	0.415	0.202	1.27279e-22
cd36	7.95629e-27	-9.08086	0	0.241	1.46603e-22
atp6v0e1	8.81121e-27	1.39691	0.512	0.313	1.62355e-22
cpt1b	9.39661e-27	2.36012	0.155	0.035	1.73142e-22
sfrp5	1.02287e-26	2.61438	0.11	0.018	1.88474e-22
iqsec2b	1.37055e-26	2.26123	0.152	0.034	2.52538e-22
hsp70.1	1.6034e-26	-1.93161	0.517	0.71	2.95442e-22
si:ch211-266g18.9	1.69247e-26	3.51616	0.066	0.006	3.11855e-22
cox7c	1.74819e-26	-1.39827	0.247	0.55	3.22121e-22
rtn4b	1.84721e-26	-5.26769	0.008	0.251	3.40366e-22
atp6v1ba	1.86565e-26	1.86544	0.328	0.141	3.43765e-22
rplp0	2.05718e-26	-1.03047	0.764	0.845	3.79056e-22
fgfr1a	3.31045e-26	1.76628	0.249	0.085	6.09983e-22
ndufa1	4.09187e-26	-1.87891	0.136	0.428	7.53968e-22
rack1	6.93515e-26	-1.09313	0.588	0.747	1.27787e-21
gsto2	7.05059e-26	-3.56376	0.047	0.305	1.29914e-21
insig1	8.04366e-26	-2.40834	0.102	0.373	1.48212e-21
eef1a1l1	1.67704e-25	-0.603215	0.99	0.969	3.09011e-21
klf6a	4.07344e-25	-1.3826	0.423	0.652	7.50572e-21
dhrs13l1	4.31987e-25	-4.52077	0.024	0.262	7.95978e-21
bco1	4.87743e-25	-5.83426	0.003	0.232	8.98716e-21
zgc:153968	7.75758e-25	-1.80186	0.247	0.502	1.42941e-20
si:ch73-1a9.3	9.6256e-25	-2.83497	0.144	0.419	1.77361e-20
rps16	1.2168e-24	-1.19745	0.585	0.74	2.24207e-20
gapdh	2.01825e-24	-1.65926	0.491	0.658	3.71882e-20
apoea	2.26757e-24	-7.6005	0.003	0.226	4.17823e-20
ppiab	2.34065e-24	-1.17524	0.409	0.653	4.31288e-20
mgst3b	2.41511e-24	-1.96155	0.126	0.403	4.45009e-20
wsb1	2.52813e-24	-3.10788	0.034	0.278	4.65833e-20
nme2b.1	3.32845e-24	-1.03334	0.64	0.779	6.133e-20
epha2a	4.09522e-24	1.44832	0.417	0.216	7.54586e-20
si:ch211-202h22.9	4.80305e-24	1.87176	0.273	0.106	8.85011e-20
usp54a	7.87623e-24	1.18951	0.412	0.205	1.45127e-19
sec61g	7.91463e-24	-1.03183	0.449	0.692	1.45835e-19
thbs1b	8.05361e-24	1.83675	0.205	0.064	1.48396e-19
cldnb	9.62738e-24	0.29649	0.785	0.491	1.77394e-19
cyp4t8	9.95509e-24	1.55523	0.388	0.198	1.83433e-19
rpl3	1.62487e-23	-1.05251	0.53	0.724	2.99399e-19
sptan1	1.87018e-23	1.50759	0.493	0.314	3.44599e-19
ddc	2.82433e-23	1.61963	0.365	0.183	5.20411e-19
cobl	3.17978e-23	1.37006	0.42	0.222	5.85906e-19
apoa4b.2	3.87041e-23	-7.57409	0.003	0.215	7.13161e-19
aldob	4.99248e-23	-1.38488	0.583	0.73	9.19915e-19
gsta.1	6.42489e-23	-2.41564	0.27	0.507	1.18385e-18
ugt5c3	6.49227e-23	2.42345	0.213	0.073	1.19627e-18
pcxa	6.74906e-23	2.10709	0.244	0.092	1.24358e-18
slc7a9	6.80614e-23	2.69629	0.139	0.034	1.2541e-18
wu:fb59d01	7.86838e-23	0.498791	0.89	0.708	1.44983e-18
CABZ01083442.1	1.08481e-22	1.21841	0.543	0.356	1.99886e-18
myo1b	1.14294e-22	-2.4185	0.063	0.306	2.10599e-18
fthl27	1.66898e-22	-1.08385	0.864	0.911	3.07527e-18
glud1b	1.92187e-22	-2.63224	0.071	0.31	3.54124e-18
cyp2aa12	1.94082e-22	-3.98464	0.021	0.24	3.57616e-18
COX5B.1	2.99266e-22	-1.28558	0.262	0.543	5.51427e-18
atp6v1c1b	3.14703e-22	2.36535	0.123	0.027	5.79871e-18
ctsa	4.15171e-22	1.7458	0.262	0.105	7.64993e-18
ociad2	5.02289e-22	-6.27031	0.003	0.207	9.25518e-18
ap3d1	5.74353e-22	1.78806	0.331	0.159	1.0583e-17
g6pca.2	6.87484e-22	0.957554	0.593	0.38	1.26676e-17
snx9b	7.23004e-22	1.66285	0.354	0.179	1.33221e-17
junba	1.04366e-21	0.48507	0.832	0.693	1.92306e-17
cox7a2a	1.12942e-21	-2.00207	0.113	0.361	2.08108e-17
hspe1	2.45993e-21	-1.95623	0.108	0.355	4.53266e-17
pleca	2.58465e-21	-3.5524	0.026	0.24	4.76248e-17
cox4i1	2.89916e-21	-1.27948	0.26	0.527	5.34199e-17
mdh1aa	3.07363e-21	-1.8137	0.139	0.39	5.66348e-17
si:dkey-24c2.7	3.4929e-21	3.74406	0.047	0.003	6.43602e-17
rpl10	3.97887e-21	-1.13729	0.643	0.783	7.33147e-17
cnn2	4.82181e-21	0.910259	0.593	0.406	8.88467e-17
ccnt2a	6.02265e-21	1.51547	0.428	0.254	1.10973e-16
mtmr8	7.17994e-21	2.30616	0.197	0.068	1.32297e-16
rpl18a	8.54337e-21	-1.22758	0.525	0.703	1.5742e-16
ran	1.20433e-20	-1.56638	0.192	0.446	2.21909e-16
zgc:158258	1.36168e-20	-2.19967	0.071	0.303	2.50902e-16
gapdhs	1.98043e-20	-4.77734	0.016	0.215	3.64915e-16
tiam1b	2.01085e-20	2.69666	0.089	0.016	3.7052e-16
rpl5b	2.04355e-20	-1.12545	0.428	0.632	3.76545e-16
uqcrh	2.1088e-20	-1.29182	0.22	0.485	3.88568e-16
galca	2.13259e-20	2.18605	0.155	0.044	3.9295e-16
tpi1b	2.62152e-20	-1.56174	0.139	0.395	4.83041e-16
rpl23a	2.71811e-20	-0.941059	0.63	0.761	5.00838e-16
mttp	3.6725e-20	-5.14873	0.005	0.196	6.76694e-16
pnp6	4.02232e-20	2.60271	0.076	0.011	7.41153e-16
zgc:193541	4.2725e-20	-1.33269	0.268	0.525	7.87251e-16
si:ch73-338a16.3	4.59964e-20	2.80037	0.06	0.007	8.4753e-16
si:ch211-196f2.3	4.91593e-20	0.900232	0.549	0.348	9.0581e-16
cygb1	4.91596e-20	1.09023	0.522	0.346	9.05816e-16
snx20	5.03029e-20	2.03872	0.194	0.067	9.26881e-16
id1	5.51182e-20	-4.01067	0.042	0.249	1.01561e-15
abcc12	5.61507e-20	1.39374	0.402	0.224	1.03463e-15
rab11fip1a	8.52213e-20	-3.69711	0.013	0.207	1.57029e-15
tpcn3	9.02722e-20	2.50803	0.058	0.006	1.66336e-15
asah1b	1.35682e-19	1.84746	0.31	0.154	2.50009e-15
si:ch73-141c7.1	1.66282e-19	1.15217	0.488	0.318	3.06392e-15
si:ch211-133l5.7	1.82035e-19	-1.70586	0.197	0.428	3.35417e-15
hoxc3a	2.44859e-19	1.77931	0.241	0.098	4.51177e-15
gsta.2	3.36542e-19	-3.18712	0.039	0.242	6.20112e-15
exoc6	4.14728e-19	1.77527	0.213	0.081	7.64178e-15
sgpl1	5.33574e-19	-2.09374	0.1	0.322	9.83164e-15
rpl15	5.54225e-19	-0.770392	0.717	0.803	1.02122e-14
atp5if1a	6.28122e-19	-1.35011	0.244	0.486	1.15738e-14
eef1g	6.34099e-19	-1.0745	0.63	0.749	1.16839e-14
eef1b2	6.71077e-19	-1.23244	0.472	0.657	1.23653e-14
dpydb	7.70156e-19	1.39693	0.362	0.193	1.41909e-14
hnrnpabb	8.15297e-19	-2.5892	0.052	0.259	1.50227e-14
si:ch211-196l7.4	8.423e-19	-1.80972	0.192	0.433	1.55202e-14
serbp1a	9.31884e-19	-0.789664	0.562	0.737	1.71709e-14
ogal	1.10101e-18	1.95362	0.244	0.104	2.02873e-14
UBB	1.15715e-18	-1.07787	0.719	0.816	2.13217e-14
grtp1b	1.26894e-18	3.31072	0.066	0.009	2.33815e-14
sult1st1	1.59742e-18	-4.85154	0.01	0.19	2.94341e-14
erh	1.68977e-18	-1.76733	0.089	0.315	3.11357e-14
cdx1a	1.97439e-18	1.33464	0.404	0.236	3.638e-14
C1H4orf33	2.33054e-18	-4.65488	0.01	0.189	4.29425e-14
akap9	2.48539e-18	1.24068	0.433	0.265	4.57957e-14
atp5mc3b	2.93159e-18	-1.13128	0.457	0.652	5.40174e-14
rps27.2	3.11758e-18	-0.929417	0.412	0.622	5.74445e-14
hsp70.2	3.17233e-18	-1.6409	0.598	0.732	5.84533e-14
ap3b1a	3.21506e-18	2.05698	0.197	0.073	5.92408e-14
fes	3.361e-18	2.37073	0.136	0.039	6.19298e-14
hmgn6	3.4603e-18	-2.28522	0.113	0.335	6.37594e-14
selenop	3.54124e-18	0.49836	0.745	0.543	6.52509e-14
rab32b	3.57287e-18	2.63507	0.071	0.011	6.58337e-14
stom	3.61735e-18	1.40685	0.297	0.142	6.66534e-14
gamt	3.64016e-18	-1.79606	0.157	0.386	6.70736e-14
pdzd2	3.72927e-18	2.63372	0.071	0.011	6.87155e-14
atp1b1a	4.28426e-18	-0.976888	0.491	0.668	7.89419e-14
bag3	4.40305e-18	-3.21859	0.026	0.214	8.11307e-14
eef1db	4.63079e-18	-1.22057	0.218	0.463	8.5327e-14
spink2.1	4.87676e-18	-2.08254	0.089	0.302	8.98592e-14
tma7	5.00629e-18	-1.45895	0.173	0.413	9.22459e-14
smdt1b	5.52942e-18	-1.59995	0.084	0.301	1.01885e-13
rps6	6.10328e-18	-1.01488	0.517	0.693	1.12459e-13
trim16	6.18169e-18	1.35522	0.378	0.21	1.13904e-13
snx2	6.73022e-18	2.14828	0.131	0.036	1.24011e-13
si:ch211-218g23.6	1.1167e-17	2.78579	0.097	0.022	2.05762e-13
rpl18	1.24747e-17	-1.10775	0.638	0.749	2.29859e-13
csad	1.26603e-17	2.40634	0.139	0.041	2.33279e-13
itgb6	1.28328e-17	1.58178	0.304	0.152	2.36457e-13
atp5l	1.30424e-17	-1.20472	0.291	0.531	2.40319e-13
cirbpb	1.33863e-17	-1.20614	0.488	0.679	2.46656e-13
sod1	1.65639e-17	-1.31678	0.218	0.459	3.05207e-13
eif3f	1.66167e-17	-1.41008	0.199	0.429	3.0618e-13
vdac2	1.71e-17	-1.20114	0.241	0.488	3.15084e-13
bco1l	1.77131e-17	-3.38637	0.024	0.203	3.26382e-13
cx28.9	1.77162e-17	1.97026	0.215	0.088	3.26438e-13
rps4x	1.78433e-17	-0.851356	0.743	0.798	3.28781e-13
rpl12	2.37941e-17	-0.884859	0.806	0.835	4.3843e-13
atp5pf	3.33948e-17	-1.33963	0.215	0.451	6.15333e-13
mbd3b	4.25403e-17	1.94544	0.147	0.046	7.83847e-13
nmrk2	4.32934e-17	-4.0194	0.013	0.183	7.97725e-13
si:ch73-281n10.2	4.6847e-17	-1.93627	0.11	0.324	8.63202e-13
ndufa3	5.46034e-17	-2.06654	0.058	0.255	1.00612e-12
utrn	5.62642e-17	1.44763	0.396	0.247	1.03672e-12
irs2a	5.83837e-17	-1.31437	0.168	0.406	1.07578e-12
CR339041.2	7.74787e-17	2.76554	0.094	0.021	1.42762e-12
cldn15b	9.42744e-17	2.93761	0.079	0.015	1.7371e-12
slc20a1b	9.74831e-17	0.810068	0.682	0.539	1.79622e-12
ces2b	9.77571e-17	-3.28727	0.021	0.193	1.80127e-12
CU499336.2	1.09267e-16	1.58485	0.094	0.021	2.01335e-12
acsl4a	1.29001e-16	-2.1376	0.042	0.228	2.37696e-12
rpl4	1.44537e-16	-0.876494	0.488	0.67	2.66323e-12
soul5	1.8395e-16	-4.42533	0.01	0.173	3.38946e-12
rpl10a	1.87723e-16	-1.04508	0.706	0.798	3.45899e-12
hsp70l	1.9182e-16	-1.96347	0.567	0.711	3.53448e-12
hmgcs1	2.32032e-16	-2.36142	0.058	0.246	4.27542e-12
hmgb3a	2.38629e-16	-4.6535	0.018	0.184	4.39697e-12
arg2	2.45805e-16	-2.18249	0.042	0.226	4.5292e-12
hmgcra	2.62888e-16	-5.23563	0.005	0.162	4.84398e-12
anxa11a	2.68161e-16	-1.95622	0.06	0.253	4.94114e-12
slc30a4	2.8119e-16	1.6885	0.247	0.113	5.1812e-12
cldnh	3.07522e-16	-4.8081	0.018	0.181	5.66639e-12
NPC1L1	3.08198e-16	-3.13826	0.016	0.181	5.67886e-12
mmp14b	3.4839e-16	1.80092	0.121	0.034	6.41943e-12
cant1b	3.58173e-16	-3.10332	0.018	0.186	6.59969e-12
hsp90aa1.2	4.11749e-16	-1.57944	0.772	0.797	7.58688e-12
prkg3	4.31536e-16	1.89519	0.22	0.096	7.95148e-12
klf3	4.3428e-16	-1.35391	0.213	0.435	8.00204e-12
zgc:172079	4.78288e-16	-1.20124	0.42	0.592	8.81293e-12
stxbp5b	4.79203e-16	1.82094	0.218	0.094	8.8298e-12
h3f3d	4.94347e-16	-1.33585	0.415	0.607	9.10884e-12
fdx1	5.71031e-16	-1.90773	0.052	0.24	1.05218e-11
zgc:136472	6.08773e-16	-7.5059	0	0.149	1.12173e-11
arrdc3a	6.84304e-16	-2.75155	0.037	0.211	1.2609e-11
dmxl2	7.68845e-16	1.73334	0.144	0.047	1.41667e-11
tomm20b	7.7576e-16	-1.44296	0.084	0.287	1.42941e-11
gipc2	7.93241e-16	0.820675	0.591	0.454	1.46163e-11
h2az2b	8.16029e-16	-2.3745	0.079	0.269	1.50361e-11
dgat2	8.52545e-16	-7.82077	0	0.148	1.5709e-11
slc3a1	8.72537e-16	1.9404	0.176	0.066	1.60774e-11
dpp4	8.88222e-16	1.22175	0.412	0.257	1.63664e-11
ada	8.92889e-16	-2.07741	0.058	0.242	1.64524e-11
ahnak	9.5808e-16	-4.61405	0.013	0.17	1.76536e-11
hoxc8a	1.14996e-15	1.97081	0.147	0.049	2.11892e-11
mgst3a	1.21804e-15	-1.16133	0.257	0.481	2.24437e-11
sem1	1.21922e-15	-1.75903	0.079	0.275	2.24654e-11
rpl22l1	1.32955e-15	-1.02722	0.37	0.574	2.44982e-11
zgc:153911	1.36028e-15	-1.60901	0.228	0.436	2.50645e-11
krt222	1.46343e-15	2.06591	0.178	0.069	2.69652e-11
dhrs1	1.49032e-15	-1.66704	0.076	0.272	2.74607e-11
myo18aa	1.60997e-15	1.60651	0.268	0.133	2.96654e-11
hnrnpaba	1.76793e-15	-1.17983	0.276	0.509	3.25759e-11
dennd3a	2.54383e-15	1.89071	0.165	0.061	4.68727e-11
cnbpb	2.58062e-15	-1.23194	0.165	0.386	4.75506e-11
rgs4	2.75344e-15	-4.16571	0.008	0.158	5.07349e-11
rbm8a	2.87309e-15	-1.71575	0.079	0.27	5.29396e-11
ndufa4l	3.2429e-15	-1.01613	0.291	0.513	5.97536e-11
dbi	3.37175e-15	-1.1319	0.252	0.475	6.21279e-11
scarb1	3.80693e-15	-3.92306	0.01	0.161	7.01465e-11
marcksl1a	3.86358e-15	-6.74679	0.003	0.147	7.11904e-11
BX908782.2	4.30377e-15	-4.21503	0.029	0.192	7.93013e-11
krt18a.2	4.312e-15	1.16772	0.302	0.155	7.94528e-11
otop2	4.42625e-15	1.30283	0.142	0.046	8.1558e-11
si:ch211-214j8.1	4.74422e-15	1.05206	0.318	0.164	8.74169e-11
pla2g12b	4.75467e-15	-4.9089	0.003	0.147	8.76096e-11
uqcrq	4.94376e-15	-1.18728	0.213	0.43	9.10937e-11
wnk1a	5.28026e-15	0.79125	0.551	0.407	9.7294e-11
zgc:153039	5.77347e-15	2.48709	0.1	0.026	1.06382e-10
COX7A2	5.78999e-15	-1.96841	0.042	0.214	1.06686e-10
creb3l3a	6.44117e-15	-2.61806	0.029	0.191	1.18685e-10
sgms2b	7.45308e-15	3.21507	0.068	0.013	1.3733e-10
ppp1r9alb	7.5756e-15	0.733645	0.609	0.459	1.39588e-10
xpo1b	7.92282e-15	-3.03562	0.018	0.172	1.45986e-10
malrd1	8.00189e-15	-6.28637	0.003	0.144	1.47443e-10
cmpk	8.48552e-15	-1.82887	0.047	0.222	1.56354e-10
tspan13a	8.82115e-15	-1.66977	0.071	0.256	1.62539e-10
ptmab	9.06909e-15	-1.86555	0.344	0.539	1.67107e-10
adh5	9.71243e-15	-1.67325	0.055	0.234	1.78961e-10
gpt2l	1.1073e-14	1.18281	0.354	0.206	2.04032e-10
abcb4	1.18479e-14	1.03122	0.457	0.314	2.1831e-10
pdcd4b	1.19571e-14	-1.28165	0.252	0.464	2.20321e-10
phlda2	1.21231e-14	0.270148	0.961	0.804	2.2338e-10
ndufb2	1.34085e-14	-1.55528	0.092	0.283	2.47064e-10
galcb	1.37496e-14	2.05214	0.155	0.056	2.53349e-10
SERP1	1.39819e-14	-1.43053	0.081	0.272	2.5763e-10
ndufb7	1.55919e-14	-1.35019	0.102	0.301	2.87296e-10
tomm5	1.7545e-14	-1.75664	0.052	0.226	3.23284e-10
mibp2	1.83708e-14	-1.14927	0.26	0.47	3.38501e-10
uqcrb	1.91528e-14	-0.978795	0.378	0.588	3.52909e-10
PLBD2	2.00823e-14	2.10271	0.144	0.051	3.70037e-10
dhcr7	2.29343e-14	-3.42462	0.016	0.163	4.22587e-10
h1-10	2.6527e-14	-2.62074	0.092	0.268	4.88787e-10
msmo1	2.80647e-14	-2.56432	0.045	0.209	5.1712e-10
pamr1	2.85888e-14	3.36461	0.047	0.006	5.26778e-10
mknk2b	2.9125e-14	-0.771618	0.546	0.738	5.36658e-10
ndufs6	3.02066e-14	-1.65668	0.055	0.229	5.56586e-10
MEP1B	3.16097e-14	1.2094	0.252	0.12	5.8244e-10
arhgap5	3.21403e-14	0.836567	0.556	0.42	5.92218e-10
kmt2bb	3.80255e-14	0.771619	0.635	0.5	7.00658e-10
s100a10b	4.25226e-14	-5.61165	0.005	0.142	7.83521e-10
mbl2	4.2716e-14	-3.16133	0.021	0.17	7.87085e-10
myo7bb	4.54362e-14	0.642149	0.654	0.483	8.37207e-10
ftr82	4.8571e-14	0.622727	0.635	0.474	8.9497e-10
zgc:136870	4.8842e-14	-7.65855	0	0.132	8.99962e-10
mdh2	5.3618e-14	-1.22722	0.144	0.352	9.87966e-10
tsc22d1	6.34051e-14	-1.12458	0.178	0.387	1.1683e-09
ncl	6.66726e-14	-0.91703	0.315	0.536	1.22851e-09
cox6c	6.83495e-14	-1.02658	0.262	0.477	1.25941e-09
cox8a	6.89832e-14	-1.33793	0.155	0.355	1.27108e-09
rpl8	7.1443e-14	-0.744243	0.811	0.852	1.31641e-09
tomm7	7.66855e-14	-1.15747	0.123	0.324	1.41301e-09
pik3c2a	8.09729e-14	2.05968	0.199	0.089	1.49201e-09
lpin1	8.95356e-14	1.02145	0.522	0.373	1.64978e-09
eif5a2	9.11023e-14	-1.13684	0.189	0.4	1.67865e-09
dusp5	1.1621e-13	0.723944	0.53	0.363	2.14129e-09
slc6a9	1.27849e-13	-5.61461	0.003	0.133	2.35574e-09
cldn17	1.33686e-13	1.00649	0.446	0.3	2.4633e-09
cgna	1.37404e-13	1.1021	0.394	0.252	2.53181e-09
ptges3a	1.43342e-13	-2.38247	0.031	0.184	2.64122e-09
gadd45aa	1.48583e-13	1.06489	0.465	0.326	2.73779e-09
tefa	1.5668e-13	-1.94588	0.066	0.236	2.88699e-09
eif5a	1.57204e-13	-1.0935	0.178	0.381	2.89663e-09
cfd	1.57928e-13	-9.10296	0	0.127	2.90998e-09
si:ch211-11p18.6.1	1.59942e-13	1.78137	0.171	0.068	2.94709e-09
ppa1b	1.64861e-13	-4.00874	0.008	0.142	3.03773e-09
htatip2	1.65485e-13	-1.17006	0.192	0.401	3.04923e-09
p2rx4a	1.68891e-13	2.21226	0.147	0.055	3.11198e-09
cyp2n13	1.7982e-13	-7.4597	0	0.127	3.31336e-09
diabloa	1.92582e-13	0.936651	0.402	0.248	3.54852e-09
adipor2	2.0443e-13	-1.06135	0.181	0.387	3.76682e-09
cox17	2.12114e-13	-1.10362	0.173	0.38	3.90841e-09
mtmr12	2.23204e-13	2.56967	0.084	0.021	4.11276e-09
wu:fb18f06	2.41209e-13	-1.05552	0.365	0.555	4.44452e-09
ewsr1b.1	2.54771e-13	3.21767	0.06	0.011	4.69442e-09
ttc38	2.66322e-13	2.582	0.081	0.02	4.90725e-09
ndufb10	2.86264e-13	-1.30726	0.058	0.224	5.2747e-09
zgc:162780	3.16845e-13	2.30484	0.118	0.039	5.83818e-09
slc26a3.2	3.43545e-13	-7.54923	0	0.124	6.33015e-09
cfl1	3.51022e-13	-0.581187	0.682	0.767	6.46793e-09
tmem106a	3.55316e-13	1.63856	0.22	0.106	6.54705e-09
nsa2	3.72431e-13	-0.990956	0.297	0.498	6.86242e-09
atp5mc1	3.96555e-13	-1.12122	0.207	0.41	7.30693e-09
h3f3b.1.1	4.02172e-13	-1.7482	0.121	0.301	7.41042e-09
upb1	4.03981e-13	2.01783	0.118	0.038	7.44375e-09
pnp5a	4.06442e-13	0.383389	0.517	0.33	7.48911e-09
mafa	4.50005e-13	1.91532	0.144	0.054	8.2918e-09
cyp51	4.57351e-13	-2.75117	0.042	0.191	8.42716e-09
si:dkey-202e17.1	4.6983e-13	2.49657	0.058	0.011	8.65708e-09
prdx2	4.73978e-13	-0.984802	0.525	0.664	8.73352e-09
nop53	5.5868e-13	-1.07405	0.176	0.378	1.02942e-08
dad1	6.13487e-13	-1.16469	0.144	0.34	1.13041e-08
tcirg1b	6.40374e-13	1.79121	0.181	0.078	1.17995e-08
il6st	6.65595e-13	-1.32785	0.163	0.358	1.22642e-08
cyp2ad3	6.79021e-13	-2.73078	0.026	0.168	1.25116e-08
zbtb7a	7.07174e-13	1.59535	0.241	0.123	1.30304e-08
acsl5	7.96084e-13	-3.0695	0.024	0.161	1.46686e-08
tubb4b	9.29911e-13	-1.13679	0.26	0.459	1.71345e-08
hypk	9.55864e-13	-1.18386	0.073	0.244	1.76128e-08
si:ch211-221j21.3	1.101e-12	1.37805	0.26	0.138	2.0287e-08
hmgn7	1.24785e-12	-1.63288	0.084	0.253	2.29928e-08
sult6b1	1.27459e-12	-1.65336	0.071	0.235	2.34857e-08
cox6b2	1.31489e-12	-1.1978	0.15	0.338	2.42282e-08
plk3	1.35802e-12	0.911961	0.467	0.33	2.50228e-08
eef1da	1.36321e-12	-1.18448	0.186	0.38	2.51185e-08
satb2	1.49688e-12	1.91673	0.168	0.07	2.75815e-08
fkbp4	1.51175e-12	-2.2691	0.029	0.17	2.78554e-08
ponzr1	1.55997e-12	0.986802	0.252	0.125	2.87439e-08
cpeb4b	1.71341e-12	0.785309	0.546	0.418	3.15713e-08
per3	1.7171e-12	-1.31108	0.121	0.304	3.16393e-08
tp53inp1	1.76017e-12	-1.63624	0.105	0.275	3.24329e-08
npl	1.84901e-12	1.82668	0.218	0.108	3.40699e-08
elovl1a	1.86287e-12	-2.68534	0.029	0.167	3.43253e-08
txn	1.87599e-12	-1.35311	0.223	0.415	3.45669e-08
eif3m	2.14701e-12	-1.21804	0.136	0.321	3.95609e-08
gch1	2.16305e-12	-2.3021	0.029	0.168	3.98564e-08
vps18	2.21339e-12	2.07445	0.105	0.033	4.0784e-08
rps3	2.26562e-12	-0.658404	0.651	0.743	4.17463e-08
gcshb	2.30229e-12	-3.54909	0.008	0.131	4.24221e-08
cox6a1	2.31757e-12	-0.904462	0.341	0.54	4.27035e-08
prr15la	2.33632e-12	1.2661	0.231	0.112	4.3049e-08
hist2h2l	2.57066e-12	-2.28503	0.045	0.19	4.73671e-08
aifm4	2.67535e-12	-7.29704	0	0.115	4.92959e-08
cox7b	2.73599e-12	-0.997465	0.302	0.498	5.04133e-08
si:ch73-335l21.4	2.74981e-12	0.422363	0.819	0.686	5.06681e-08
hmgn2	2.75231e-12	-2.74977	0.199	0.378	5.07141e-08
cdh1	2.97944e-12	0.42192	0.761	0.62	5.48991e-08
eif3ba	3.04053e-12	-1.35622	0.105	0.28	5.60247e-08
pdia3	3.16043e-12	0.725847	0.549	0.443	5.82341e-08
si:ch211-149l1.2	3.26612e-12	1.47608	0.255	0.137	6.01815e-08
si:rp71-46j2.7	3.6269e-12	2.11142	0.131	0.048	6.68293e-08
atp5meb	3.82776e-12	-0.938362	0.312	0.511	7.05302e-08
dynlrb1.1	3.93108e-12	-2.14636	0.037	0.178	7.24341e-08
atp6v0a1a	3.94756e-12	1.45859	0.273	0.154	7.27378e-08
rps11	4.08127e-12	-0.98035	0.696	0.737	7.52015e-08
slc38a9	4.16349e-12	2.77481	0.052	0.01	7.67165e-08
rhpn2	4.18995e-12	-1.89844	0.055	0.203	7.7204e-08
histh1l	4.33962e-12	-1.53195	0.165	0.345	7.99618e-08
meis1b	4.61601e-12	-5.78118	0.003	0.118	8.50546e-08
evi5a	4.62818e-12	2.72785	0.071	0.017	8.52788e-08
gadd45bb	4.63701e-12	0.512334	0.593	0.448	8.54416e-08
aldoaa	4.67263e-12	-1.25999	0.1	0.271	8.60979e-08
romo1	4.95332e-12	-0.981874	0.207	0.408	9.12699e-08
fdps	5.13866e-12	-2.74274	0.024	0.154	9.4685e-08
ctsd	5.15302e-12	0.966263	0.425	0.298	9.49496e-08
cnbpa	5.22199e-12	-1.21051	0.079	0.245	9.62204e-08
abca1b	5.41636e-12	-2.7629	0.016	0.142	9.98018e-08
fabp3	5.53997e-12	-4.96016	0.008	0.126	1.0208e-07
pno1	5.61231e-12	-1.42714	0.066	0.223	1.03413e-07
ugt1a1	6.06616e-12	-1.68831	0.173	0.339	1.11775e-07
fcho2	6.43834e-12	1.40816	0.294	0.174	1.18633e-07
micos10	6.51623e-12	-2.03451	0.045	0.188	1.20068e-07
eif3ha	6.66802e-12	-1.82504	0.042	0.186	1.22865e-07
foxd2	6.71615e-12	1.72064	0.15	0.06	1.23752e-07
rab2a	7.34927e-12	-1.24687	0.121	0.298	1.35418e-07
si:ch211-198m17.1	7.8101e-12	-1.48986	0.105	0.268	1.43909e-07
TXN	8.13817e-12	-0.763876	0.31	0.507	1.49954e-07
cox8b	8.36319e-12	-1.12331	0.171	0.351	1.541e-07
cmah	9.13591e-12	-2.72358	0.024	0.152	1.68338e-07
efna1b	9.64862e-12	-1.70646	0.081	0.239	1.77786e-07
fth1a	1.02031e-11	-0.866231	0.31	0.505	1.88002e-07
naalad2	1.06712e-11	1.75434	0.136	0.052	1.96627e-07
eif1b	1.06852e-11	-1.20839	0.097	0.265	1.96886e-07
si:dkey-33i11.9	1.08098e-11	0.569731	0.659	0.53	1.99182e-07
tnip1	1.23488e-11	-1.93607	0.063	0.211	2.2754e-07
id2a	1.28978e-11	-1.42747	0.199	0.378	2.37655e-07
gatm	1.35721e-11	-1.74928	0.047	0.189	2.50079e-07
sqstm1	1.36468e-11	-0.995425	0.412	0.576	2.51456e-07
eif2s1b	1.39062e-11	-1.29912	0.068	0.223	2.56236e-07
sult1st2	1.40053e-11	-3.30041	0.01	0.128	2.58062e-07
foxp4	1.43735e-11	-2.03908	0.087	0.239	2.64847e-07
mst1ra	1.56457e-11	0.956223	0.344	0.214	2.88289e-07
hsf2	1.65261e-11	-2.4137	0.016	0.137	3.0451e-07
srd5a2a	1.74434e-11	-2.13261	0.018	0.142	3.21412e-07
glrx	1.86265e-11	-1.02289	0.108	0.279	3.43212e-07
ankfy1	1.95783e-11	2.38119	0.084	0.024	3.6075e-07
cyp2k20	2.03347e-11	2.91884	0.058	0.012	3.74688e-07
alcama	2.04685e-11	1.16418	0.144	0.057	3.77152e-07
dnmbp	2.05311e-11	0.792992	0.493	0.365	3.78306e-07
kdm6ba	2.11592e-11	1.07456	0.43	0.322	3.89879e-07
ndufa12	2.14498e-11	-1.22022	0.068	0.22	3.95234e-07
c1qbp	2.17861e-11	-1.15725	0.1	0.265	4.0143e-07
alas1	2.19446e-11	-1.07846	0.409	0.555	4.04351e-07
ola1	2.21522e-11	-0.997858	0.094	0.26	4.08177e-07
h2az2a	2.46743e-11	-2.43182	0.029	0.157	4.54649e-07
edf1	2.46876e-11	-0.943598	0.286	0.48	4.54894e-07
meaf6	2.55661e-11	-2.40489	0.029	0.157	4.71081e-07
setb	2.64102e-11	-1.26319	0.081	0.239	4.86633e-07
eif3k	2.67246e-11	-0.798254	0.16	0.351	4.92427e-07
tmem86b	2.74089e-11	-4.53587	0.003	0.111	5.05037e-07
napsa	2.7944e-11	2.50725	0.092	0.028	5.14897e-07
gtpbp4	2.84082e-11	-1.1478	0.142	0.319	5.2345e-07
rsl1d1	2.89183e-11	-1.44083	0.055	0.2	5.32848e-07
mgst1.2	2.9678e-11	-2.63039	0.018	0.139	5.46847e-07
rps27l	3.04367e-11	-1.24348	0.144	0.319	5.60827e-07
slc6a19a.1	3.35988e-11	-5.14409	0.003	0.11	6.19092e-07
klf2b	3.42444e-11	-1.47832	0.084	0.236	6.30988e-07
osbpl2b	3.62315e-11	-1.6812	0.058	0.201	6.67601e-07
nop56	3.71735e-11	-1.22185	0.126	0.297	6.84959e-07
gbp	3.98827e-11	-2.29672	0.018	0.138	7.34879e-07
aff4	4.19511e-11	0.802463	0.501	0.381	7.72991e-07
dennd2da	4.4539e-11	-1.48169	0.045	0.182	8.20675e-07
cers3a	4.77907e-11	-2.76664	0.013	0.128	8.80591e-07
spg11	4.85608e-11	2.00409	0.115	0.042	8.94781e-07
mcl1a	4.86332e-11	-0.899207	0.709	0.782	8.96116e-07
frem3	4.97752e-11	3.02046	0.045	0.008	9.17159e-07
si:ch211-127i16.2	5.18054e-11	-6.95749	0	0.103	9.54567e-07
rnf213a	5.41671e-11	1.05292	0.404	0.285	9.98083e-07
glis3	5.43888e-11	3.01765	0.052	0.011	1.00217e-06
abcg2a	5.49617e-11	-0.847548	0.381	0.548	1.01272e-06
muc13b	5.64374e-11	0.926599	0.488	0.366	1.03992e-06
bcl10	6.07883e-11	1.25541	0.286	0.17	1.12008e-06
serbp1b	6.14357e-11	-0.970281	0.076	0.231	1.13201e-06
apoa4a	6.24668e-11	-7.76978	0	0.102	1.15101e-06
h3f3b.1	6.28571e-11	-1.52506	0.218	0.391	1.1582e-06
ptgs2b	6.45558e-11	1.29527	0.205	0.101	1.1895e-06
slc26a5	6.58817e-11	1.29234	0.231	0.122	1.21394e-06
prelid3b	6.63409e-11	-0.797445	0.294	0.486	1.2224e-06
alpi.2	6.64841e-11	-7.10773	0	0.102	1.22504e-06
morf4l1	6.73189e-11	-1.81811	0.042	0.175	1.24042e-06
ube2e3	6.75719e-11	-2.21331	0.039	0.169	1.24508e-06
cyp3c4	6.97059e-11	-1.76823	0.076	0.22	1.2844e-06
atp5md	7.10781e-11	-0.884743	0.189	0.37	1.30969e-06
f3b	7.2072e-11	-5.35889	0.005	0.111	1.328e-06
ezra	7.22862e-11	0.420189	0.73	0.59	1.33195e-06
coa6	7.25076e-11	-1.68809	0.045	0.18	1.33602e-06
seta	7.27651e-11	-1.5997	0.073	0.221	1.34077e-06
atp5fa1	7.69611e-11	-0.78869	0.318	0.514	1.41809e-06
ndrg2	8.02122e-11	-3.27058	0.016	0.129	1.47799e-06
si:ch211-81n22.1	8.09287e-11	2.91779	0.063	0.015	1.49119e-06
wu:fj05g07	8.22443e-11	-5.4521	0.003	0.106	1.51543e-06
cd81a	8.35839e-11	-4.86799	0.005	0.111	1.54012e-06
zgc:110339	8.96423e-11	-1.38163	0.073	0.222	1.65175e-06
aqp8a.1	9.07586e-11	-7.49001	0	0.101	1.67232e-06
gstt1a	9.53924e-11	-1.65799	0.042	0.173	1.7577e-06
clstn1	9.71578e-11	-3.81967	0.005	0.11	1.79023e-06
atp11c	9.95251e-11	2.4641	0.05	0.01	1.83385e-06
sdr16c5b	9.98187e-11	-1.38749	0.05	0.187	1.83926e-06
gpia	1.01222e-10	-1.2439	0.063	0.207	1.86511e-06
lrrk2	1.05374e-10	1.86067	0.147	0.062	1.94163e-06
gnal	1.12449e-10	-4.07826	0.005	0.11	2.07199e-06
camk2b1	1.13468e-10	1.47459	0.252	0.146	2.09076e-06
mif	1.16195e-10	-2.11608	0.016	0.129	2.14101e-06
cd63	1.24349e-10	-1.59917	0.375	0.538	2.29125e-06
zgc:110366	1.25284e-10	2.32062	0.105	0.037	2.30847e-06
atp11a	1.27128e-10	1.85517	0.108	0.038	2.34246e-06
oxct1a	1.32735e-10	2.11355	0.055	0.012	2.44578e-06
frrs1a	1.35753e-10	2.57845	0.029	0.003	2.50139e-06
MARK4	1.3589e-10	1.77975	0.147	0.063	2.50391e-06
cyb5a	1.37817e-10	-1.21951	0.108	0.266	2.53941e-06
cbx7a	1.4971e-10	-3.52743	0.013	0.123	2.75856e-06
ost4	1.56317e-10	-0.888791	0.176	0.353	2.8803e-06
slc22a18	1.57254e-10	1.39477	0.294	0.183	2.89756e-06
hmga1a	1.61474e-10	-1.48174	0.168	0.339	2.97532e-06
ccdc22	1.64824e-10	2.42284	0.11	0.04	3.03704e-06
rhoub	1.72163e-10	-1.67091	0.039	0.168	3.17227e-06
nrg1	1.78793e-10	1.34653	0.218	0.114	3.29444e-06
gpr39	1.95084e-10	-2.89372	0.01	0.117	3.59462e-06
st6galnac1.2	1.9629e-10	3.5319	0.045	0.008	3.61685e-06
psen2	1.96299e-10	1.58612	0.139	0.058	3.61701e-06
pcyt1bb	2.16201e-10	-7.06325	0	0.097	3.98372e-06
glb1l	2.20522e-10	2.21043	0.097	0.033	4.06334e-06
myzap	2.22235e-10	-2.77876	0.016	0.126	4.0949e-06
srgap3	2.28345e-10	-1.06048	0.087	0.238	4.20749e-06
uqcr10	2.35533e-10	-0.91485	0.228	0.412	4.33993e-06
eif3g	2.42538e-10	-1.1593	0.123	0.286	4.46901e-06
si:ch211-212k18.7	2.51238e-10	-1.50573	0.047	0.177	4.62931e-06
DOCK9	2.77075e-10	2.6363	0.071	0.019	5.10539e-06
si:dkey-36i7.3	2.78937e-10	-1.25066	0.257	0.414	5.1397e-06
marcksl1b	2.84014e-10	-5.27605	0.01	0.114	5.23324e-06
itpr3	2.86269e-10	1.17732	0.252	0.141	5.2748e-06
cyp4v8	2.94413e-10	-6.80448	0	0.095	5.42486e-06
fxyd1	2.99825e-10	-3.36726	0.008	0.111	5.52458e-06
osr2	3.13144e-10	-7.07592	0	0.095	5.76999e-06
rbm47	3.28888e-10	1.0651	0.42	0.313	6.06009e-06
eif4a1a	3.39985e-10	-0.824093	0.163	0.336	6.26456e-06
prdx1	3.56438e-10	-2.6027	0.021	0.133	6.56774e-06
hist1h2a10	3.6208e-10	2.24683	0.073	0.021	6.67168e-06
ctdsp2	3.68993e-10	-1.80624	0.05	0.178	6.79906e-06
si:ch73-170d6.2	3.86907e-10	1.34464	0.239	0.134	7.12915e-06
gpx4b	4.00327e-10	-0.830468	0.218	0.406	7.37643e-06
enpp7.1	4.00663e-10	-7.13321	0	0.094	7.38261e-06
nucks1a	4.02884e-10	-2.47035	0.039	0.161	7.42354e-06
stk17al	4.11005e-10	-1.97967	0.031	0.15	7.57318e-06
pdx1	4.15981e-10	-4.5015	0.005	0.104	7.66486e-06
rarres3l	4.17451e-10	-1.96438	0.01	0.114	7.69194e-06
arrdc3b	4.24811e-10	-4.69924	0.008	0.108	7.82756e-06
pfdn4	4.25227e-10	-1.44794	0.024	0.138	7.83523e-06
si:dkey-56m19.5	4.30729e-10	-3.5898	0.01	0.113	7.93662e-06
aifm2	4.412e-10	-2.19595	0.021	0.132	8.12955e-06
pnp4b	4.4417e-10	-2.48815	0.026	0.14	8.18427e-06
snrpf	4.44706e-10	-1.27052	0.118	0.274	8.19416e-06
hopx	4.49952e-10	-1.75652	0.042	0.166	8.29082e-06
cops9	5.24272e-10	-1.38703	0.081	0.223	9.66024e-06
ethe1	5.3928e-10	-2.07636	0.024	0.136	9.93678e-06
STMP1	5.46143e-10	-1.37352	0.06	0.193	1.00632e-05
chpt1	5.49945e-10	-1.61189	0.052	0.18	1.01333e-05
cbr1l	5.52179e-10	-2.79208	0.013	0.118	1.01745e-05
ciartb	5.70762e-10	-2.06448	0.029	0.144	1.05169e-05
csrp1a	5.83672e-10	1.62216	0.139	0.059	1.07547e-05
nr1d2b	5.86207e-10	-1.04417	0.11	0.264	1.08014e-05
hsd17b12a	5.97008e-10	-3.25772	0.013	0.116	1.10005e-05
pank1b	6.05946e-10	-1.33641	0.05	0.178	1.11652e-05
gclc	6.11829e-10	-1.6265	0.05	0.177	1.12736e-05
selenow1	6.19012e-10	-0.91323	0.339	0.513	1.14059e-05
clrn3	6.39869e-10	0.820364	0.43	0.312	1.17902e-05
nfe2l1a	6.71702e-10	-2.16988	0.026	0.139	1.23768e-05
fgfr4	6.79872e-10	1.50754	0.147	0.065	1.25273e-05
hoxc9a	7.33775e-10	1.79067	0.115	0.044	1.35205e-05
zgc:175280	7.40621e-10	-6.80489	0	0.091	1.36467e-05
mtpn	7.7843e-10	-1.28904	0.063	0.196	1.43434e-05
acsl4b	7.97808e-10	-1.96374	0.052	0.176	1.47004e-05
calm1b	7.99676e-10	-3.29748	0.018	0.124	1.47348e-05
atp5pd	8.0189e-10	-0.76902	0.257	0.442	1.47756e-05
pabpc1a	8.18149e-10	-0.55835	0.614	0.714	1.50752e-05
chmp5b	8.30747e-10	-0.85463	0.213	0.389	1.53073e-05
CR387919.1	8.39893e-10	1.69317	0.152	0.069	1.54759e-05
PLEKHH3	8.49712e-10	-4.89898	0.003	0.096	1.56568e-05
rbm4.2	8.51589e-10	-1.5765	0.068	0.203	1.56914e-05
nr4a3	8.51931e-10	0.953968	0.318	0.197	1.56977e-05
mknk2a	8.65598e-10	-1.27484	0.063	0.195	1.59495e-05
a1cf	8.74472e-10	-1.88263	0.024	0.135	1.6113e-05
zgc:158846	8.82185e-10	-0.924418	0.412	0.559	1.62551e-05
igf2bp3	9.19907e-10	-0.748043	0.142	0.31	1.69502e-05
klf9	9.22296e-10	-4.71319	0.003	0.096	1.69942e-05
kdelr2b	9.34524e-10	-2.2845	0.026	0.137	1.72195e-05
csnk1da	9.47224e-10	-0.935861	0.113	0.267	1.74535e-05
ppt1	9.56868e-10	0.936053	0.386	0.283	1.76312e-05
psma3	9.58073e-10	-1.66399	0.034	0.152	1.76535e-05
ier3ip1	9.93544e-10	-1.53959	0.029	0.143	1.8307e-05
cry1a	9.99268e-10	-1.23599	0.089	0.232	1.84125e-05
si:ch211-266g18.6	1.04088e-09	-1.97664	0.076	0.205	1.91793e-05
gng5	1.13516e-09	-1.10606	0.081	0.223	2.09165e-05
mat2al	1.15489e-09	-2.12264	0.024	0.132	2.12801e-05
ak2	1.2095e-09	-1.13386	0.084	0.226	2.22863e-05
apoa1b	1.22833e-09	-4.60439	0.008	0.104	2.26332e-05
h2ax1	1.23778e-09	-1.1467	0.307	0.479	2.28074e-05
ivns1abpa	1.24971e-09	-1.40652	0.068	0.2	2.30271e-05
got1	1.34056e-09	-1.4541	0.055	0.182	2.47011e-05
sik1	1.36886e-09	0.378205	0.522	0.366	2.52226e-05
nr3c1	1.39101e-09	-1.13387	0.045	0.166	2.56308e-05
snrpb	1.39649e-09	-1.05412	0.113	0.266	2.57317e-05
meis2a.1	1.45157e-09	-7.53753	0	0.089	2.67466e-05
pgam1a	1.49524e-09	-1.1348	0.076	0.212	2.75513e-05
dedd1	1.51968e-09	-0.622871	0.276	0.466	2.80017e-05
ulk1a	1.52395e-09	-4.19743	0.005	0.098	2.80802e-05
sumo2b	1.52921e-09	-1.20388	0.102	0.249	2.81772e-05
si:ch211-235m3.5	1.55522e-09	1.40494	0.231	0.131	2.86566e-05
pdgfba	1.58424e-09	1.35834	0.22	0.121	2.91912e-05
si:ch211-113d11.6	1.63996e-09	-7.40818	0	0.088	3.02179e-05
vwa11	1.66788e-09	1.97911	0.113	0.044	3.07324e-05
ppp1r10	1.70346e-09	-1.45049	0.102	0.243	3.13879e-05
reps2	1.72529e-09	2.74813	0.031	0.005	3.17902e-05
clta	1.75227e-09	0.95052	0.349	0.242	3.22873e-05
ndufa2	1.78349e-09	-1.14624	0.123	0.273	3.28625e-05
slc40a1	1.79245e-09	1.143	0.27	0.162	3.30276e-05
ndufc2	1.8004e-09	-0.786616	0.134	0.296	3.31742e-05
myca	1.80478e-09	-2.82113	0.018	0.12	3.32548e-05
cldn15a	1.8257e-09	-1.11813	0.113	0.261	3.36404e-05
kcnk5b	1.82669e-09	1.18433	0.228	0.126	3.36586e-05
gata5	1.84005e-09	-3.65347	0.008	0.102	3.39048e-05
eif2s3	1.84171e-09	-1.01281	0.094	0.24	3.39354e-05
eif3ea	1.84513e-09	-0.907506	0.147	0.305	3.39984e-05
galk1	1.85848e-09	2.21658	0.076	0.023	3.42443e-05
her6	1.88185e-09	-2.11001	0.165	0.313	3.4675e-05
glb1	1.94685e-09	1.74573	0.092	0.032	3.58727e-05
pacc1	2.05691e-09	2.39919	0.079	0.025	3.79006e-05
si:dkey-102m7.3	2.07557e-09	-1.63793	0.026	0.135	3.82444e-05
elovl2	2.09264e-09	-6.82468	0	0.087	3.8559e-05
CABZ01079192.1	2.11715e-09	-1.24736	0.042	0.161	3.90106e-05
sdsl	2.2629e-09	-3.93382	0.005	0.097	4.16962e-05
ly97.3	2.30643e-09	-2.37793	0.026	0.133	4.24983e-05
atp5f1d	2.31024e-09	-0.795426	0.21	0.382	4.25685e-05
zgc:153018	2.35406e-09	-2.16033	0.029	0.138	4.33758e-05
agtrap	2.39593e-09	2.31366	0.066	0.018	4.41474e-05
rab10	2.41066e-09	0.67104	0.538	0.458	4.44187e-05
mrpl32	2.41506e-09	-2.9515	0.01	0.106	4.44999e-05
CABZ01020840.1	2.43853e-09	-1.29018	0.113	0.255	4.49324e-05
cdc42l	2.47639e-09	-0.819296	0.163	0.33	4.56299e-05
hmgb1b	2.54601e-09	-4.05624	0.016	0.114	4.69128e-05
ndufa8	2.56714e-09	-0.972832	0.094	0.239	4.73022e-05
bpnt1	2.59529e-09	-1.47611	0.058	0.182	4.78209e-05
fam133b	2.70748e-09	-1.48321	0.081	0.215	4.98881e-05
npm1a	2.77049e-09	-1.16492	0.121	0.266	5.10491e-05
ca4b	2.80093e-09	-3.47988	0.026	0.131	5.16099e-05
bahcc1b	2.97527e-09	-2.01833	0.029	0.137	5.48223e-05
cirbpa	3.00174e-09	-0.823565	0.381	0.542	5.53101e-05
rbx1	3.00359e-09	-1.13738	0.084	0.221	5.53442e-05
ogdha	3.04699e-09	-0.558012	0.205	0.385	5.61438e-05
pdk2a	3.17596e-09	-1.23086	0.084	0.219	5.85203e-05
ptp4a1	3.20124e-09	-0.705884	0.134	0.29	5.89861e-05
abhd2a	3.26746e-09	-1.44967	0.047	0.166	6.02062e-05
krt91	3.2845e-09	-2.80599	0.089	0.209	6.05202e-05
pck2	3.29437e-09	-1.41749	0.026	0.133	6.07021e-05
fam184b	3.38756e-09	2.2749	0.081	0.027	6.24191e-05
creb3l3b	3.39434e-09	-3.19222	0.005	0.095	6.25441e-05
ppiaa	3.40184e-09	-0.658931	0.64	0.731	6.26823e-05
ace2	3.51495e-09	-1.1878	0.249	0.388	6.47665e-05
CU104709.1	3.60232e-09	-0.895112	0.136	0.29	6.63763e-05
meis1a	3.6163e-09	-7.11216	0	0.085	6.66339e-05
ndufb3	3.72218e-09	-0.872172	0.139	0.297	6.85849e-05
dsc2l	3.99951e-09	0.877116	0.396	0.291	7.3695e-05
nfkbiaa	4.02283e-09	0.828274	0.522	0.436	7.41246e-05
g6pd	4.17574e-09	-2.22061	0.018	0.118	7.69421e-05
snx29	4.20579e-09	1.50586	0.16	0.077	7.74958e-05
khdrbs1a	4.22787e-09	-0.761517	0.42	0.585	7.79028e-05
atp5po	4.23544e-09	-0.912837	0.136	0.293	7.80422e-05
SPAG9	4.27765e-09	1.60167	0.144	0.066	7.882e-05
tgm5l	4.30424e-09	3.73891	0.029	0.004	7.931e-05
kras	4.33734e-09	-1.19369	0.068	0.197	7.99198e-05
NDUFB1	4.55949e-09	-1.55043	0.047	0.164	8.40132e-05
acot19	4.66598e-09	-1.06268	0.168	0.321	8.59754e-05
tnrc6c1	4.68154e-09	-1.75037	0.047	0.162	8.6262e-05
mtbl	4.80325e-09	1.52204	0.089	0.031	8.85048e-05
si:dkey-7j14.6	4.94785e-09	-3.5876	0.008	0.098	9.11691e-05
mep1a.1	4.95478e-09	-2.88895	0.013	0.107	9.12967e-05
slc5a1	5.07047e-09	-1.39742	0.081	0.21	9.34285e-05
abhd4	5.0838e-09	-0.973329	0.115	0.262	9.36741e-05
mettl26	5.39522e-09	2.14263	0.081	0.027	9.94123e-05
nucb2a	5.46186e-09	-2.49351	0.01	0.103	0.00010064
CU302253.1	5.52392e-09	0.780714	0.423	0.307	0.000101784
foxn3	5.53876e-09	1.76272	0.147	0.069	0.000102057
tmod2	5.58e-09	-1.18438	0.066	0.192	0.000102817
raraa	5.66055e-09	-1.63355	0.026	0.13	0.000104301
reep5	5.95414e-09	-1.90873	0.034	0.142	0.000109711
cct7	6.05526e-09	-1.04148	0.115	0.259	0.000111574
aqp3a	6.07269e-09	-5.63617	0.003	0.087	0.000111895
lsr	6.07408e-09	0.80973	0.449	0.351	0.000111921
socs3a	6.09717e-09	-1.51317	0.186	0.339	0.000112346
srsf3b	6.10662e-09	-0.77528	0.105	0.25	0.000112521
slc35b4	6.23549e-09	-3.5636	0.008	0.097	0.000114895
ftr83	6.30142e-09	-2.4621	0.045	0.153	0.00011611
gnai1	6.67673e-09	-2.99514	0.01	0.102	0.000123025
zgc:153867	6.93065e-09	-0.776258	0.268	0.44	0.000127704
gpd1c	6.93382e-09	-0.918038	0.087	0.222	0.000127763
slc34a2a	7.03846e-09	-6.88087	0	0.082	0.000129691
spint2	7.04721e-09	0.398695	0.507	0.375	0.000129852
sub1a	7.1457e-09	-1.78317	0.039	0.149	0.000131667
egr3	7.31271e-09	1.00403	0.304	0.199	0.000134744
spcs1	7.31673e-09	-1.36365	0.052	0.17	0.000134818
mid1ip1b	7.32361e-09	-1.22569	0.105	0.244	0.000134945
dspa	7.36938e-09	0.551976	0.546	0.435	0.000135788
anp32a	7.59462e-09	-0.924799	0.147	0.301	0.000139938
gna11b	7.66748e-09	-1.62439	0.039	0.15	0.000141281
svild	7.69039e-09	-1.04715	0.136	0.286	0.000141703
rida	7.75576e-09	-1.32669	0.15	0.286	0.000142908
macroh2a2	7.82659e-09	-2.25101	0.021	0.119	0.000144213
ndufb4	7.82876e-09	-0.96521	0.089	0.226	0.000144253
camk2g2	7.90094e-09	-1.71275	0.01	0.102	0.000145583
ranbp1	8.07968e-09	-1.76242	0.039	0.149	0.000148876
psap	8.13758e-09	0.855182	0.43	0.334	0.000149943
basp1	8.56636e-09	-4.81661	0.003	0.086	0.000157844
dagla	8.75941e-09	2.09791	0.058	0.015	0.000161401
sesn1	8.79994e-09	-1.48593	0.102	0.235	0.000162148
cnnm2b	8.82563e-09	1.89144	0.084	0.029	0.000162621
fer1l4	8.86264e-09	-4.54154	0.008	0.095	0.000163303
mbpb	8.90325e-09	-2.31891	0.018	0.115	0.000164051
tcima	8.92816e-09	-1.29127	0.084	0.213	0.00016451
si:dkey-220k22.3	8.99989e-09	2.88767	0.047	0.011	0.000165832
ctnnb1	9.08793e-09	-1.2187	0.092	0.225	0.000167454
st8sia7.1	9.15582e-09	-2.63333	0.008	0.096	0.000168705
susd4	9.39495e-09	2.50141	0.034	0.006	0.000173111
zgc:66484	9.67506e-09	0.999179	0.37	0.271	0.000178273
tnrc6b	9.7238e-09	-1.37442	0.055	0.173	0.000179171
coa3a	1.00356e-08	-1.03116	0.102	0.24	0.000184916
si:dkey-188i13.10	1.02634e-08	1.45028	0.15	0.07	0.000189113
vegfab	1.04387e-08	1.38631	0.197	0.107	0.000192344
b3gnt3.4	1.04743e-08	1.13448	0.234	0.134	0.000193
dldh	1.08099e-08	-1.05388	0.063	0.187	0.000199184
si:ch211-284d12.3	1.10392e-08	-5.59583	0.003	0.085	0.000203409
dhcr24	1.1576e-08	-2.51128	0.031	0.133	0.0002133
ppib	1.15833e-08	-0.810714	0.236	0.406	0.000213434
oxnad1	1.16762e-08	1.71182	0.11	0.045	0.000215146
cnfn	1.20233e-08	-7.73676	0.003	0.084	0.000221542
stk35	1.20588e-08	-2.45447	0.01	0.099	0.000222195
gadd45ba	1.20922e-08	0.195005	0.698	0.584	0.00022281
zgc:77748	1.25933e-08	-0.889564	0.092	0.225	0.000232044
cyp24a1	1.27532e-08	-1.46646	0.087	0.209	0.00023499
psmb7	1.38443e-08	-0.697876	0.121	0.27	0.000255096
per1b	1.42075e-08	-4.42218	0.003	0.084	0.000261787
tspan3a	1.445e-08	-3.08657	0.01	0.098	0.000266255
hepacam2	1.45066e-08	-7.15748	0	0.078	0.000267299
skp1	1.45863e-08	-0.937803	0.087	0.22	0.000268767
nostrin	1.46444e-08	1.24883	0.178	0.093	0.000269837
tiam2a	1.49309e-08	1.69075	0.11	0.045	0.000275116
zgc:163080	1.53394e-08	-1.18622	0.063	0.183	0.000282643
cavin2b	1.55953e-08	-3.06165	0.008	0.093	0.000287359
etnppl	1.59611e-08	-2.24706	0.031	0.132	0.0002941
maff	1.60756e-08	-0.855477	0.199	0.36	0.000296209
slco2b1	1.63606e-08	-1.69615	0.039	0.145	0.00030146
pfn1	1.68314e-08	-1.61648	0.115	0.247	0.000310136
bik	1.6936e-08	-1.42734	0.063	0.18	0.000312062
metap1	1.71873e-08	-1.63503	0.042	0.15	0.000316693
csrnp1a	1.72612e-08	2.08696	0.066	0.02	0.000318055
bicdl2	1.7311e-08	1.14925	0.312	0.213	0.000318973
foxo3b	1.73175e-08	-2.09837	0.029	0.128	0.000319092
prdm1b	1.7742e-08	0.694408	0.415	0.305	0.000326914
mycbp	1.82168e-08	-0.926468	0.068	0.192	0.000335663
csrp2	1.83217e-08	1.34756	0.155	0.076	0.000337595
tprn	1.83363e-08	1.31271	0.207	0.118	0.000337865
si:dkey-17m8.1	1.83691e-08	1.42341	0.21	0.121	0.000338469
zgc:154142	1.84476e-08	-6.80978	0	0.077	0.000339916
cct5	1.90172e-08	-1.06391	0.097	0.231	0.000350412
ubb	1.90532e-08	-0.691838	0.717	0.781	0.000351074
caprin1b	1.92369e-08	-0.868015	0.084	0.214	0.00035446
sigmar1	1.93169e-08	-1.48673	0.039	0.145	0.000355933
fthl31	1.95513e-08	-2.88189	0.01	0.097	0.000360252
rnf128a	1.99201e-08	0.560798	0.583	0.501	0.000367047
mgat5	1.99648e-08	-1.13041	0.063	0.182	0.000367871
f11r.1	2.02448e-08	-0.844902	0.192	0.346	0.00037303
nfe2l2a	2.02598e-08	-0.615592	0.228	0.398	0.000373308
ddr1	2.02893e-08	1.19804	0.202	0.111	0.000373851
zmiz1a	2.06918e-08	-2.06462	0.021	0.115	0.000381267
enosf1	2.14774e-08	1.2837	0.265	0.171	0.000395742
C25H12orf73	2.19827e-08	-2.28014	0.021	0.115	0.000405053
chd7	2.21038e-08	0.745008	0.475	0.382	0.000407285
s100a10a	2.25859e-08	-1.13342	0.675	0.705	0.000416168
si:dkey-67c22.2	2.2726e-08	-1.63055	0.045	0.153	0.00041875
vps13c	2.40004e-08	1.42118	0.21	0.12	0.000442232
tmem147	2.46895e-08	-3.34515	0.01	0.096	0.000454929
itpk1a	2.48551e-08	0.591575	0.556	0.462	0.00045798
tp53bp2b	2.48992e-08	-7.25509	0	0.076	0.000458792
mvp	2.5035e-08	0.54029	0.577	0.493	0.000461295
cst3	2.51112e-08	-0.817639	0.26	0.423	0.0004627
purab	2.58715e-08	-2.65213	0.018	0.109	0.000476709
arhgap10	2.60527e-08	1.35119	0.171	0.089	0.000480046
tpmt.1	2.64806e-08	-1.87459	0.034	0.135	0.000487932
FP102192.1	2.66796e-08	3.8566	0.024	0.003	0.000491599
cryz	2.72474e-08	1.27276	0.215	0.126	0.00050206
hikeshi	2.75983e-08	-1.65589	0.013	0.101	0.000508526
pde4ca	2.76771e-08	1.98984	0.058	0.016	0.000509978
hmgb2a	2.78933e-08	-1.58634	0.157	0.299	0.000513961
pcf11	2.83748e-08	-0.806257	0.199	0.36	0.000522833
fkbp1aa	2.94925e-08	-0.68608	0.328	0.497	0.000543428
ipo7	2.97072e-08	-0.669789	0.081	0.208	0.000547385
sqlea	2.97997e-08	-6.7881	0	0.075	0.00054909
slc6a19a.2	2.98304e-08	-2.49795	0.016	0.104	0.000549656
hsd11b1la	2.98522e-08	-2.81952	0.008	0.091	0.000550056
sec14l8	3.01116e-08	-3.65025	0.005	0.085	0.000554837
ndufa6	3.13307e-08	-0.629451	0.236	0.407	0.000577299
tbc1d24	3.16259e-08	1.87451	0.058	0.016	0.000582739
slc25a4	3.16909e-08	2.7461	0.029	0.005	0.000583937
ndufa7	3.2037e-08	-1.15359	0.084	0.209	0.000590315
atf7ip	3.23035e-08	-1.15917	0.081	0.205	0.000595225
nucb2b	3.25243e-08	-2.0376	0.013	0.1	0.000599292
mfsd2ab	3.26967e-08	1.14049	0.247	0.153	0.00060247
eif6	3.32014e-08	-1.42073	0.05	0.159	0.000611769
vdac1	3.35878e-08	-7.01515	0	0.075	0.00061889
ndufb8	3.44071e-08	-0.631794	0.178	0.341	0.000633985
si:ch73-281f12.4	3.44733e-08	1.94428	0.066	0.02	0.000635206
ywhaqa	3.56329e-08	-1.02489	0.094	0.223	0.000656571
serinc1	3.61227e-08	-1.4583	0.063	0.177	0.000665597
tecrb	3.72507e-08	-2.13803	0.024	0.116	0.000686381
cbx3a	3.74495e-08	-1.10432	0.089	0.216	0.000690045
psmc4	3.90615e-08	-1.45416	0.024	0.118	0.000719747
tbca	3.91152e-08	-1.07863	0.052	0.163	0.000720737
paip2b	3.94039e-08	-1.2285	0.058	0.171	0.000726057
abat	3.95592e-08	-1.41256	0.079	0.199	0.000728918
pfdn5	4.01088e-08	-1.54649	0.037	0.138	0.000739045
lta4h	4.02532e-08	-1.80408	0.026	0.121	0.000741705
s100u	4.07053e-08	0.83107	0.257	0.156	0.000750036
rnpep	4.26149e-08	2.26915	0.071	0.023	0.000785221
txnipa	4.64629e-08	-1.96299	0.026	0.12	0.000856125
ihha	4.67919e-08	-1.47935	0.026	0.121	0.000862187
vdac3	4.70359e-08	-1.32636	0.087	0.208	0.000866684
selenow2a	4.74335e-08	-1.09091	0.068	0.186	0.00087401
ndufb9	4.75079e-08	-0.695779	0.11	0.247	0.000875381
pcdh2g28	4.75574e-08	-5.50694	0.003	0.078	0.000876292
eif3jb	4.78474e-08	-0.872034	0.1	0.23	0.000881636
mt-nd4l	4.83533e-08	0.184778	0.963	0.815	0.000890959
scarb2a	4.83672e-08	0.902975	0.323	0.223	0.000891214
phtf1	4.85226e-08	1.29037	0.257	0.168	0.000894078
phf20b	4.87747e-08	-1.93027	0.031	0.128	0.000898722
cx32.3	5.23499e-08	1.63321	0.152	0.077	0.000964599
u2surp	5.29224e-08	0.896918	0.457	0.376	0.000975149
zbed4	5.33696e-08	-1.4993	0.034	0.132	0.000983388
ccdc25	5.41572e-08	-1.86771	0.016	0.102	0.0009979
nagk	5.48944e-08	1.42094	0.207	0.121	0.00101148
FNIP2	5.56472e-08	2.91554	0.031	0.006	0.00102536
pkma	5.60427e-08	-0.978238	0.089	0.214	0.00103264
ginm1	5.61649e-08	-1.55791	0.026	0.12	0.00103489
lgals3b	5.64185e-08	-2.90024	0.01	0.092	0.00103957
nova2	5.74866e-08	-8.81976	0	0.072	0.00105925
fam107b	5.81437e-08	-2.22649	0.029	0.123	0.00107136
nfil3-5	5.985e-08	-4.93553	0.005	0.082	0.0011028
BX927081.1	6.08931e-08	-1.48064	0.063	0.174	0.00112202
zgc:112146	6.11082e-08	-3.92485	0.003	0.077	0.00112598
bhlhe40	6.25436e-08	-1.07425	0.247	0.393	0.00115243
psma8	6.45056e-08	-1.27259	0.052	0.161	0.00118858
rpl7	6.48283e-08	-0.647701	0.822	0.825	0.00119453
atp5mc3a	6.60975e-08	-0.714043	0.181	0.334	0.00121791
tdh	6.81697e-08	-1.66569	0.05	0.154	0.00125609
stx3a	6.91202e-08	0.919408	0.244	0.15	0.00127361
dnajc19	6.94066e-08	-2.2484	0.013	0.097	0.00127889
ing3	7.02662e-08	-1.81135	0.018	0.106	0.00129472
flot1b	7.19667e-08	-1.65809	0.029	0.123	0.00132606
atp6v0d1	7.21485e-08	1.35626	0.205	0.12	0.00132941
si:ch211-217k17.7	7.2794e-08	-1.61795	0.026	0.119	0.0013413
jpt1b	7.3543e-08	-5.1135	0.003	0.076	0.0013551
lsm7	7.42774e-08	-1.5494	0.039	0.139	0.00136863
slc47a1	7.45208e-08	-1.97573	0.018	0.105	0.00137312
si:ch211-198a12.6	7.58023e-08	-1.13621	0.045	0.148	0.00139673
si:dkey-33c12.4	7.70977e-08	-0.878684	0.079	0.201	0.0014206
asph	7.71284e-08	-1.33593	0.05	0.155	0.00142117
gpm6aa	7.74265e-08	-9.03294	0	0.071	0.00142666
msi2b	7.81611e-08	-2.50381	0.026	0.117	0.0014402
pklr	7.96753e-08	-0.676065	0.194	0.354	0.0014681
atp6v1e1b	7.99989e-08	0.887971	0.315	0.218	0.00147406
cct4	8.08761e-08	-0.852709	0.205	0.354	0.00149022
sumo3a	8.19304e-08	-1.81465	0.031	0.126	0.00150965
lsm6	8.30403e-08	-1.71717	0.037	0.134	0.0015301
cyp4v7	8.35295e-08	-4.58677	0.003	0.076	0.00153911
cldn15lb	8.56972e-08	0.21239	0.677	0.547	0.00157906
zgc:173587	8.76294e-08	1.46407	0.139	0.067	0.00161466
lsm3	9.12204e-08	-1.47171	0.018	0.105	0.00168083
zgc:77439	9.14393e-08	-3.20715	0.008	0.085	0.00168486
MYO1D	9.34504e-08	-0.80567	0.079	0.197	0.00172192
lyrm2	9.53454e-08	-1.25054	0.031	0.126	0.00175683
tspan15	9.61468e-08	-1.45648	0.047	0.149	0.0017716
tpm1	9.67209e-08	-2.50663	0.01	0.09	0.00178218
hlfa	9.90349e-08	-1.15305	0.073	0.188	0.00182482
zgc:92606	1.00857e-07	-1.14915	0.066	0.177	0.00185839
acsl1b	1.03182e-07	-1.03128	0.076	0.192	0.00190124
hnrnpa1b	1.06466e-07	-1.0254	0.097	0.221	0.00196174
sdhaf4	1.0781e-07	-1.0509	0.052	0.159	0.0019865
arf5	1.08753e-07	-0.892712	0.139	0.275	0.00200388
atp5f1c	1.09264e-07	-0.646074	0.16	0.311	0.0020133
lsm4	1.09464e-07	-1.32475	0.047	0.149	0.00201699
cox5ab	1.09492e-07	-0.468055	0.197	0.352	0.00201749
abcb11a	1.10603e-07	-6.43617	0	0.069	0.00203797
gucy2c	1.10625e-07	1.12483	0.236	0.146	0.00203837
zfp36l1a	1.11163e-07	1.4047	0.202	0.118	0.00204828
hiat1b	1.1224e-07	-1.9169	0.021	0.107	0.00206813
zfand3	1.12335e-07	-1.11183	0.079	0.196	0.00206988
ACOT12	1.12967e-07	-1.31706	0.047	0.149	0.00208153
eif3c	1.14769e-07	-0.731826	0.155	0.299	0.00211473
plpp3	1.17368e-07	-7.65946	0	0.069	0.00216261
ephx2	1.21737e-07	-1.1239	0.045	0.146	0.00224313
cib1	1.21912e-07	-0.693774	0.1	0.228	0.00224636
rtn4a	1.22031e-07	-0.788704	0.076	0.194	0.00224855
GNPAT	1.23529e-07	-3.11538	0.008	0.084	0.00227614
papss2a	1.24069e-07	-1.15508	0.06	0.169	0.0022861
rnf220a	1.26686e-07	-2.64942	0.008	0.084	0.00233432
tox	1.27227e-07	-3.14809	0.008	0.084	0.00234429
ctcf	1.27947e-07	-1.92431	0.029	0.119	0.00235755
rbm39a	1.28749e-07	-0.662606	0.278	0.45	0.00237233
elocb	1.29273e-07	-1.41723	0.05	0.152	0.00238198
parm1	1.30542e-07	-2.32996	0.016	0.098	0.00240537
C19H6orf62	1.35398e-07	-0.47797	0.278	0.455	0.00249484
CABZ01088484.1	1.3604e-07	-1.52411	0.034	0.128	0.00250668
oser1	1.36974e-07	-1.02535	0.105	0.231	0.00252389
pin1	1.38786e-07	-2.11598	0.018	0.102	0.00255728
slc30a1a	1.40156e-07	-2.21067	0.016	0.098	0.00258252
neu3.3	1.41582e-07	-2.72323	0.013	0.093	0.00260879
ccn1	1.42442e-07	-4.77553	0.008	0.083	0.00262463
snrpe	1.4725e-07	-0.882343	0.073	0.186	0.00271324
net1	1.48625e-07	0.850416	0.344	0.249	0.00273857
odc1	1.50389e-07	-1.59611	0.05	0.15	0.00277106
glulb	1.50493e-07	-1.83824	0.037	0.131	0.00277298
tmem59	1.5171e-07	-1.3491	0.034	0.128	0.0027954
pde7a	1.51718e-07	-2.43973	0.013	0.093	0.00279555
zgc:64106	1.53295e-07	1.26963	0.194	0.112	0.00282462
cox6b1	1.56952e-07	-0.853713	0.184	0.326	0.002892
riok1	1.58231e-07	-2.0825	0.018	0.102	0.00291557
gsr	1.5933e-07	-2.15222	0.021	0.105	0.00293581
hsd17b10	1.60565e-07	-2.06252	0.021	0.106	0.00295856
slc26a11	1.62903e-07	1.92698	0.073	0.026	0.00300165
ugp2b	1.65183e-07	-1.54758	0.052	0.153	0.00304367
ube2ib	1.66822e-07	-1.94629	0.021	0.106	0.00307387
zgc:162608	1.6697e-07	-3.50236	0.01	0.087	0.00307658
anxa11b	1.69328e-07	-1.05536	0.102	0.222	0.00312003
trpm4a	1.69736e-07	0.867399	0.341	0.248	0.00312756
slc2a8	1.70131e-07	2.6047	0.039	0.009	0.00313483
hbegfa	1.72904e-07	0.32141	0.53	0.414	0.00318593
atp5mea	1.74412e-07	-1.03559	0.034	0.128	0.00321371
spred2a	1.76421e-07	-2.01737	0.018	0.101	0.00325074
copz1	1.76728e-07	-1.05221	0.058	0.164	0.00325639
irf2bp2b	1.77996e-07	-1.51804	0.042	0.139	0.00327976
spink4	1.78698e-07	-1.24416	0.136	0.261	0.00329268
snrpg	1.79095e-07	-1.1934	0.066	0.174	0.00330001
si:ch1073-165f9.2	1.82887e-07	-3.17866	0.008	0.082	0.00336988
sult2st2	1.8498e-07	-1.65114	0.039	0.134	0.00340845
MYG1	1.8813e-07	-2.09272	0.016	0.097	0.00346648
gnmt	1.90963e-07	-0.650638	0.092	0.214	0.00351869
tm7sf2	1.91133e-07	-2.9086	0.003	0.072	0.00352182
mpp3b	1.93762e-07	2.60964	0.016	0.001	0.00357026
grb10b	1.9665e-07	-2.76965	0.01	0.087	0.00362347
si:ch211-195b15.8	1.97929e-07	-2.10649	0.039	0.132	0.00364704
ndufab1a	1.98913e-07	-0.938303	0.092	0.212	0.00366517
slc38a7	2.03412e-07	2.27215	0.063	0.02	0.00374806
pdk2b	2.0534e-07	-1.95581	0.042	0.136	0.0037836
ndufa5	2.0642e-07	-0.745474	0.21	0.361	0.0038035
aldh3a2b	2.07622e-07	-1.63339	0.016	0.096	0.00382565
foxa1	2.10169e-07	-1.77018	0.016	0.096	0.00387257
hspb8	2.10205e-07	1.52345	0.079	0.029	0.00387325
pitpnbl	2.13209e-07	-2.1363	0.021	0.104	0.0039286
fndc3bb	2.17281e-07	1.86556	0.084	0.032	0.00400363
bcas2	2.20968e-07	-1.02007	0.05	0.15	0.00407157
arl6ip5b	2.26061e-07	-3.12716	0.01	0.086	0.00416539
si:ch211-129c21.1	2.27658e-07	1.07512	0.31	0.222	0.00419483
EPB41L2	2.29576e-07	1.12934	0.286	0.198	0.00423017
pdgfab	2.31346e-07	-0.992124	0.1	0.22	0.00426278
nr2f1a	2.37172e-07	-1.50387	0.045	0.141	0.00437013
mogat2	2.41923e-07	-3.31569	0.003	0.071	0.00445767
cox7a2l	2.47806e-07	-0.70427	0.102	0.226	0.00456607
grn2	2.5206e-07	1.33433	0.097	0.04	0.00464447
ISCU	2.58275e-07	-1.63517	0.029	0.116	0.00475898
jak1	2.59016e-07	-0.814592	0.113	0.239	0.00477264
plekha7a	2.59955e-07	1.50172	0.123	0.058	0.00478994
slc25a43	2.61375e-07	-1.41929	0.055	0.156	0.0048161
mlnl	2.61466e-07	-4.35996	0.005	0.076	0.00481777
hoxc13a	2.62232e-07	2.11932	0.068	0.024	0.00483188
pfkfb4b	2.68971e-07	-2.63576	0.016	0.094	0.00495607
dacha	2.69865e-07	-3.7815	0.005	0.076	0.00497253
eif3s6ip	2.72176e-07	-0.898931	0.071	0.181	0.00501511
abcg2b	2.7804e-07	1.30775	0.176	0.097	0.00512317
hexim1	2.80601e-07	-0.757247	0.073	0.186	0.00517036
dpm2	2.84416e-07	-1.50815	0.018	0.099	0.00524065
fam210b	2.86222e-07	-1.35035	0.042	0.137	0.00527393
crip1	2.91431e-07	-0.822555	0.619	0.685	0.00536991
osgn1	2.93151e-07	-2.37701	0.013	0.09	0.0054016
ggt1b	2.95582e-07	2.15989	0.11	0.051	0.0054464
dgkza	2.95862e-07	-1.27697	0.039	0.132	0.00545156
ube2l3b	2.98032e-07	-0.755472	0.087	0.204	0.00549153
ndufs7	3.00332e-07	-0.587662	0.102	0.227	0.00553392
tbcb	3.00466e-07	-0.659958	0.129	0.261	0.00553639
dnajb1b	3.02341e-07	-1.17139	0.759	0.777	0.00557093
epb41a	3.02552e-07	-7.3956	0	0.065	0.00557482
stra6	3.04889e-07	-1.76929	0.031	0.12	0.00561788
khdrbs1b	3.05567e-07	-1.28169	0.071	0.18	0.00563038
appb	3.05732e-07	-3.3863	0.005	0.075	0.00563341
erbb3b	3.0602e-07	1.19806	0.249	0.164	0.00563873
fkbp5	3.06699e-07	-0.87475	0.084	0.199	0.00565123
agpat3	3.09984e-07	-2.0569	0.016	0.094	0.00571177
ip6k2a	3.13082e-07	-1.23329	0.055	0.156	0.00576885
ube2v1	3.13626e-07	-0.971436	0.058	0.16	0.00577888
psma2	3.16825e-07	-1.27344	0.039	0.133	0.00583781
cct6a	3.17695e-07	-0.768447	0.118	0.246	0.00585384
ahr2	3.18932e-07	-0.887756	0.126	0.256	0.00587665
bbox1	3.22563e-07	-1.25104	0.06	0.163	0.00594355
sec11a	3.23943e-07	-0.823072	0.039	0.134	0.00596898
stau2	3.34385e-07	-1.05105	0.045	0.139	0.00616137
mat2ab	3.35558e-07	-1.1784	0.058	0.159	0.00618299
mdkb	3.42006e-07	-5.42344	0.003	0.069	0.0063018
h1-0	3.45477e-07	-1.26278	0.186	0.314	0.00636576
nop10	3.51848e-07	-0.928549	0.097	0.215	0.00648316
cebpg	3.52263e-07	-1.00152	0.079	0.19	0.0064908
coq10b	3.53267e-07	0.940047	0.346	0.26	0.00650929
tnip2	3.5429e-07	1.61596	0.126	0.061	0.00652816
slc2a1b	3.58182e-07	-2.22043	0.01	0.084	0.00659987
slc29a1b	3.61123e-07	-6.09841	0	0.064	0.00665406
srp9	3.61306e-07	-2.18241	0.008	0.08	0.00665742
ndfip1l	3.70727e-07	-1.85211	0.018	0.098	0.00683102
nr1d2a	3.76717e-07	-0.965221	0.105	0.225	0.00694138
mef2d	3.76879e-07	-0.805561	0.055	0.157	0.00694438
hspbp1	3.77654e-07	-1.17124	0.134	0.257	0.00695866
anxa3b	3.84953e-07	-2.12207	0.021	0.101	0.00709315
faub	3.87373e-07	-1.46949	0.039	0.131	0.00713773
higd2a	3.93755e-07	-0.787205	0.071	0.18	0.00725533
cdc42	3.93941e-07	-0.910008	0.076	0.185	0.00725875
pfkfb4a	4.00201e-07	-3.12295	0.008	0.079	0.0073741
med10	4.15972e-07	-1.75217	0.024	0.106	0.00766471
cdx4	4.18107e-07	1.30379	0.144	0.074	0.00770405
ormdl1	4.23092e-07	-2.82921	0.008	0.078	0.0077959
irf6	4.23668e-07	-0.865592	0.163	0.294	0.0078065
tlcd4b	4.32517e-07	-1.39629	0.042	0.134	0.00796955
slmapa	4.4501e-07	-0.90548	0.102	0.222	0.00819976
smc1al	4.48163e-07	-1.0487	0.079	0.188	0.00825786
pfdn1	4.49035e-07	-0.663965	0.045	0.141	0.00827391
atp6v0cb	4.57097e-07	-8.19786	0	0.063	0.00842248
slc5a8l	4.57212e-07	1.16012	0.255	0.169	0.00842459
sik2b	4.57541e-07	0.809561	0.396	0.314	0.00843066
igfbp1b	4.62641e-07	0.753242	0.325	0.227	0.00852462
arpc3	4.71494e-07	-0.650487	0.105	0.228	0.00868774
slc34a2b	4.7772e-07	-3.85645	0.005	0.073	0.00880247
si:ch211-180a12.2	4.84814e-07	-6.11346	0	0.063	0.00893319
syncripl	4.84814e-07	-5.96949	0	0.063	0.00893319
psmb4	4.87667e-07	-0.950212	0.045	0.138	0.00898575
agr2	4.87693e-07	-3.54137	0.05	0.141	0.00898622
si:ch211-132g1.7	4.88522e-07	3.45918	0.018	0.002	0.0090015
sec62	4.92215e-07	-0.870842	0.081	0.193	0.00906956
hp1bp3	4.95173e-07	-1.68207	0.039	0.129	0.00912407
ccnl1a	4.95175e-07	-0.550985	0.199	0.355	0.00912409
stmn1a	4.95678e-07	-3.62556	0.005	0.073	0.00913335
slc36a1	5.03956e-07	1.62971	0.11	0.051	0.00928589
lsm5	5.04944e-07	-1.6022	0.021	0.101	0.00930409
ppl	5.14218e-07	-0.520302	0.15	0.282	0.00947498
rnf44	5.19168e-07	-2.99009	0.013	0.086	0.00956618
eno1a	5.28683e-07	-3.74608	0.005	0.073	0.00974151
slc38a5b	5.29543e-07	-3.6442	0.005	0.073	0.00975736
trir	5.3762e-07	-1.33956	0.047	0.141	0.00990619
nox1	5.37829e-07	2.61727	0.047	0.013	0.00991004
tmem11	5.39214e-07	-1.65844	0.016	0.092	0.00993555
notch2	5.39735e-07	-2.61486	0.013	0.086	0.00994516
lsm12b	5.41979e-07	-0.675247	0.121	0.247	0.0099865
tegt	5.4513e-07	-0.709089	0.084	0.196	0.0100446
gsto1	5.4571e-07	-0.850887	0.052	0.151	0.0100553
syf2	5.55734e-07	-0.825481	0.073	0.181	0.01024
zswim5	5.57653e-07	-0.962243	0.084	0.195	0.0102753
mrpl54	5.61404e-07	-2.19114	0.018	0.095	0.0103444
gldc	5.84998e-07	-2.00884	0.01	0.082	0.0107792
reep3a	6.00263e-07	-1.43437	0.029	0.112	0.0110604
mapkapk2a	6.14065e-07	0.472895	0.554	0.481	0.0113148
dcaf7	6.14278e-07	-2.24478	0.018	0.095	0.0113187
ndufa11	6.24926e-07	-0.989749	0.066	0.169	0.0115149
selenof	6.25299e-07	-0.789173	0.084	0.195	0.0115218
cnppd1	6.29214e-07	-1.26256	0.026	0.109	0.0115939
cops2	6.34113e-07	-2.26584	0.005	0.072	0.0116842
mthfs	6.38253e-07	-1.94459	0.018	0.095	0.0117605
sri	6.49384e-07	-0.631127	0.108	0.229	0.0119655
spcs2	6.54791e-07	-1.1564	0.037	0.126	0.0120652
pbdc1	6.56887e-07	-1.24465	0.034	0.121	0.0121038
rbp4	6.59663e-07	-6.51596	0.016	0.088	0.012155
hspd1	6.59791e-07	-0.862554	0.102	0.219	0.0121573
rnaset2	6.61344e-07	1.44787	0.26	0.182	0.0121859
tspan14	6.65076e-07	-1.67218	0.016	0.091	0.0122547
CDPF1	6.67225e-07	-0.991243	0.047	0.142	0.0122943
ndufs8a	6.67594e-07	-1.07078	0.047	0.141	0.0123011
atf4b	6.72089e-07	-0.570781	0.396	0.542	0.0123839
sdhc	6.72171e-07	-0.63027	0.121	0.25	0.0123854
nono	6.77139e-07	-1.46107	0.042	0.132	0.012477
zgc:92161	6.78555e-07	-3.34711	0.008	0.076	0.012503
creb3l3l	6.78753e-07	-0.84748	0.121	0.241	0.0125067
si:ch211-235e9.6	6.87465e-07	-0.933193	0.079	0.188	0.0126672
sgk1	6.88012e-07	0.48689	0.549	0.462	0.0126773
sinhcafl.1	6.8992e-07	-6.67114	0	0.061	0.0127125
flot2a	6.92519e-07	-0.946334	0.052	0.149	0.0127604
sarnp	7.03436e-07	-0.953325	0.047	0.141	0.0129615
haao	7.05451e-07	1.37846	0.136	0.07	0.0129986
CU467905.1	7.11756e-07	0.866159	0.381	0.294	0.0131148
pfkfb2b	7.13903e-07	2.01155	0.063	0.022	0.0131544
rnf169	7.17657e-07	-1.21041	0.045	0.137	0.0132236
meltf	7.18167e-07	1.11308	0.36	0.286	0.0132329
smad7	7.18339e-07	-4.05722	0.003	0.066	0.0132361
gcnt7	7.21523e-07	-1.21076	0.039	0.128	0.0132948
adgrg4b	7.25167e-07	-3.34974	0.008	0.076	0.0133619
zgc:85843	7.31656e-07	-6.2879	0	0.061	0.0134815
eif4a1b	7.34077e-07	-0.468771	0.155	0.296	0.0135261
myclb	7.37435e-07	-3.43481	0.008	0.076	0.013588
zfand2a	7.51231e-07	-0.992425	0.11	0.227	0.0138422
sdhdb	7.51663e-07	-0.825818	0.066	0.168	0.0138501
hvcn1	7.51665e-07	2.55831	0.055	0.018	0.0138502
cyp2x9	7.75901e-07	-5.84045	0	0.061	0.0142968
ndufb5	7.88336e-07	-0.765258	0.102	0.22	0.0145259
chmp1b	7.96132e-07	-0.805155	0.228	0.367	0.0146695
tpt1	7.96829e-07	-0.484293	0.659	0.738	0.0146824
si:ch211-210c8.6	7.9899e-07	-0.890179	0.042	0.133	0.0147222
pfn2l	7.99333e-07	-0.700423	0.139	0.267	0.0147285
galnt11	8.01564e-07	1.54487	0.147	0.079	0.0147696
eef2b	8.02166e-07	-0.379145	0.811	0.821	0.0147807
psmb2	8.15259e-07	-0.949477	0.052	0.148	0.015022
egr1	8.18841e-07	0.144084	0.617	0.505	0.015088
slc13a1	8.22807e-07	-6.27714	0	0.06	0.015161
atp5f1b	8.38253e-07	-0.550538	0.449	0.591	0.0154457
abhd17b	8.42083e-07	-0.971189	0.05	0.144	0.0155162
ugt5b2.1	8.54189e-07	-1.41282	0.026	0.107	0.0157393
tardbp	8.54321e-07	-1.5545	0.05	0.142	0.0157417
top2b	8.60976e-07	-0.949833	0.063	0.163	0.0158643
ywhah	8.64584e-07	-1.24546	0.076	0.18	0.0159308
gchfr	8.71361e-07	-0.999474	0.066	0.166	0.0160557
mxd4	8.88284e-07	-1.74429	0.021	0.098	0.0163675
zgc:123105	9.1297e-07	-2.31051	0.01	0.08	0.0168224
rnasekb	9.2876e-07	-4.0524	0.008	0.074	0.0171133
rabac1	9.43066e-07	-1.84177	0.016	0.089	0.0173769
pdcd4a	9.48332e-07	-1.43897	0.026	0.107	0.017474
mrpl30	9.64295e-07	-2.20045	0.013	0.084	0.0177681
kars1	9.69694e-07	-1.00632	0.05	0.144	0.0178676
plp2	9.74171e-07	-2.23145	0.008	0.075	0.0179501
sytl4	9.76114e-07	-2.85261	0.005	0.07	0.0179859
acp5b	9.80607e-07	1.29197	0.092	0.039	0.0180687
sparc	9.81122e-07	-8.64124	0	0.06	0.0180781
arhgdia	9.82398e-07	-0.746618	0.113	0.233	0.0181017
snrpd2	9.9735e-07	-1.10625	0.066	0.165	0.0183772
rtn1a	1.00213e-06	-4.58702	0.003	0.065	0.0184652
mrps36	1.0032e-06	-1.02794	0.037	0.124	0.0184849
pim3	1.01006e-06	-4.01994	0.005	0.069	0.0186114
slc7a11	1.03991e-06	3.54332	0.026	0.005	0.0191613
tmem51a	1.04036e-06	-6.28626	0	0.059	0.0191696
calr3b	1.04154e-06	1.04503	0.318	0.238	0.0191914
b4galnt3b	1.07086e-06	-2.59001	0.01	0.079	0.0197316
fndc4b	1.08212e-06	1.65723	0.079	0.031	0.0199391
sgk2a	1.09081e-06	-1.30896	0.029	0.11	0.0200992
espn	1.10314e-06	-6.93174	0	0.059	0.0203265
enc1	1.10314e-06	-6.54927	0	0.059	0.0203265
got2b	1.10361e-06	-1.0917	0.026	0.106	0.0203352
ch25h	1.11916e-06	1.61924	0.087	0.036	0.0206216
bhmt	1.12587e-06	-5.02634	0.003	0.064	0.0207452
rab1ab	1.12793e-06	-0.43365	0.189	0.334	0.0207832
eps8l1b	1.13994e-06	-2.33635	0.016	0.088	0.0210046
cyc1	1.15396e-06	-0.623719	0.155	0.288	0.0212629
cyp2aa1	1.15524e-06	-1.15848	0.058	0.153	0.0212865
atp2a3	1.15958e-06	-3.37793	0.005	0.069	0.0213665
zgc:86598	1.16088e-06	-0.885174	0.052	0.147	0.0213903
cd44a	1.17237e-06	1.05115	0.207	0.126	0.0216022
zgc:112962	1.17885e-06	-1.31069	0.05	0.141	0.0217215
stip1	1.19605e-06	-1.00056	0.184	0.311	0.0220384
cpne1	1.20702e-06	-0.943106	0.058	0.155	0.0222405
tnrc18	1.21935e-06	-0.840607	0.076	0.18	0.0224677
sec23b	1.22272e-06	-0.787227	0.092	0.203	0.0225298
snrpd1	1.27052e-06	-1.0006	0.11	0.225	0.0234106
ndufv1	1.27928e-06	-0.762571	0.089	0.2	0.023572
rhoaa	1.28781e-06	-0.725068	0.115	0.237	0.0237291
lmnb2	1.32096e-06	-1.21682	0.034	0.118	0.02434
glo1	1.32277e-06	-0.914421	0.076	0.181	0.0243733
ubald1a	1.33366e-06	-2.84389	0.01	0.078	0.024574
vav2	1.33603e-06	1.63408	0.11	0.052	0.0246176
renbp	1.33725e-06	2.31912	0.037	0.009	0.0246402
si:ch211-105j21.9	1.35955e-06	-1.68007	0.016	0.088	0.025051
ypel5	1.36223e-06	-3.05962	0.005	0.068	0.0251005
si:zfos-1192g2.3	1.37879e-06	-1.23633	0.024	0.101	0.0254057
lsm8	1.3793e-06	-0.898507	0.037	0.122	0.0254151
si:ch211-288g17.3	1.39035e-06	-1.69868	0.05	0.138	0.0256185
wscd2	1.3943e-06	-6.121	0	0.058	0.0256913
hsph1	1.3943e-06	-7.55781	0	0.058	0.0256913
fh	1.39486e-06	-1.5268	0.029	0.109	0.0257016
MCOLN3	1.44645e-06	3.88105	0.013	0.001	0.0266523
tet3	1.45391e-06	-0.709727	0.155	0.285	0.0267897
chka	1.46145e-06	-0.888519	0.081	0.186	0.0269287
atp6v1h	1.46159e-06	1.48121	0.192	0.118	0.0269312
aopep	1.46882e-06	-3.47805	0.005	0.068	0.0270645
fbxl3a	1.47061e-06	-1.57954	0.042	0.128	0.0270975
hax1	1.47462e-06	-1.15224	0.058	0.152	0.0271714
ptdss2	1.47787e-06	2.38705	0.045	0.013	0.0272313
esr2b	1.48721e-06	1.40536	0.163	0.092	0.0274033
laptm4b	1.50322e-06	-3.78953	0.005	0.068	0.0276983
isca1	1.53692e-06	-1.91985	0.013	0.082	0.0283194
pbxip1a	1.54085e-06	-2.57332	0.01	0.077	0.0283917
slc25a25a	1.55854e-06	-0.665396	0.134	0.255	0.0287177
ece2b	1.56736e-06	-6.67969	0	0.057	0.0288802
cpdp	1.58927e-06	-1.37374	0.026	0.104	0.0292839
agmo	1.63077e-06	-0.86799	0.147	0.265	0.0300486
pcdh9	1.69198e-06	2.19307	0.05	0.015	0.0311764
rab5aa	1.70578e-06	-0.661879	0.084	0.191	0.0314307
ap3s2	1.71836e-06	-2.10734	0.013	0.082	0.0316625
mep1a.2	1.72045e-06	-1.91312	0.021	0.095	0.031701
tmed2	1.74566e-06	-0.769705	0.068	0.168	0.0321655
zmynd11	1.75369e-06	-0.681679	0.076	0.18	0.0323135
si:dkey-286j17.4	1.75463e-06	1.65863	0.102	0.047	0.0323308
paqr5b	1.76178e-06	-6.20319	0	0.057	0.0324626
ndfip2	1.7664e-06	-2.12587	0.013	0.081	0.0325476
ankrd9	1.77392e-06	-2.35499	0.005	0.067	0.0326862
ube2d3	1.7779e-06	-1.31051	0.026	0.104	0.0327596
gpx1b	1.78818e-06	-1.07168	0.144	0.261	0.0329491
slc20a2	1.79636e-06	-1.53145	0.05	0.138	0.0330998
spg7	1.8086e-06	-0.821882	0.081	0.185	0.0333252
trim8b	1.83112e-06	1.2361	0.176	0.103	0.0337402
pafah1b1a	1.84889e-06	-1.38486	0.031	0.112	0.0340676
ak1	1.85042e-06	-2.60942	0.016	0.085	0.0340959
lysmd2	1.86781e-06	-5.97127	0	0.057	0.0344162
sub1b	1.89043e-06	-1.49409	0.01	0.077	0.0348331
sec14l1	1.89043e-06	1.49769	0.123	0.063	0.0348331
slc38a2	1.90043e-06	-1.16955	0.205	0.319	0.0350173
ndufab1b	1.92296e-06	-0.650651	0.071	0.172	0.0354324
ppp1caa	2.02078e-06	-0.590115	0.134	0.257	0.0372349
kdm5bb	2.03651e-06	-1.11628	0.037	0.119	0.0375247
tcp1	2.04741e-06	-0.657891	0.126	0.247	0.0377255
plpp1a	2.05044e-06	-0.831988	0.087	0.193	0.0377813
stx5a	2.06468e-06	-1.13748	0.066	0.161	0.0380438
rpz2	2.07134e-06	-1.21708	0.058	0.149	0.0381665
slc13a3	2.18757e-06	2.43362	0.026	0.005	0.0403082
pmp22a	2.22549e-06	-7.9484	0	0.056	0.0410069
hcfc1a	2.25442e-06	-2.8867	0.013	0.08	0.04154
GGH	2.26293e-06	-4.61748	0.003	0.061	0.0416968
rassf7b	2.28805e-06	-0.648038	0.194	0.326	0.0421596
agpat4	2.30535e-06	2.12193	0.05	0.016	0.0424783
si:dkey-103j14.5	2.3284e-06	-1.65284	0.018	0.089	0.042903
nfkbiab	2.36783e-06	-0.857011	0.339	0.477	0.0436296
si:dkey-16j16.4	2.37408e-06	-3.68539	0.008	0.07	0.0437449
dicer1	2.38304e-06	-0.758138	0.06	0.156	0.0439099
ywhaz	2.41459e-06	-1.11255	0.05	0.138	0.0444913
brk1	2.43291e-06	-1.33341	0.042	0.127	0.0448288
b4galt6	2.46244e-06	-1.84495	0.016	0.085	0.0453729
agps	2.55065e-06	1.82541	0.063	0.023	0.0469984
tmem167a	2.56844e-06	-1.67244	0.016	0.085	0.0473261
nedd4l	2.58266e-06	-0.848517	0.071	0.168	0.0475881
fkbp3	2.59624e-06	-0.826551	0.045	0.132	0.0478384
psma1	2.60586e-06	-0.605132	0.076	0.179	0.0480156
psma6b	2.61654e-06	-0.909443	0.055	0.147	0.0482123
adam10a	2.70528e-06	-0.987671	0.1	0.207	0.0498475
pitpnaa	2.71929e-06	1.02589	0.304	0.227	0.0501057
zranb2	2.72987e-06	-2.02323	0.024	0.096	0.0503007
dpp7	2.76204e-06	1.13611	0.15	0.082	0.0508933
zmat2	2.78132e-06	-1.01879	0.031	0.11	0.0512486
ubr4	2.79836e-06	0.965873	0.265	0.185	0.0515626
rpz5	2.80376e-06	-3.71734	0.008	0.069	0.051662
zfhx4	2.83105e-06	-5.54195	0.005	0.065	0.052165
cct8	2.84182e-06	-0.694146	0.089	0.195	0.0523634
si:dkey-177p2.6	2.86876e-06	-0.564251	0.433	0.576	0.0528597
slc7a8a	2.88498e-06	-1.03595	0.081	0.181	0.0531586
ywhabl	2.91302e-06	-0.865604	0.152	0.27	0.0536753
cmip	2.98349e-06	-1.05031	0.045	0.129	0.0549737
cbx5	2.98715e-06	-1.65874	0.031	0.109	0.0550412
mansc1	2.98989e-06	-1.90041	0.021	0.092	0.0550917
sox11a	3.00057e-06	-4.37907	0.008	0.069	0.0552885
rab5c	3.00598e-06	0.849485	0.341	0.265	0.0553881
si:ch211-196c10.15	3.01717e-06	-0.473048	0.108	0.218	0.0555944
mycb	3.01937e-06	-1.84019	0.06	0.148	0.0556348
si:ch211-191j22.3	3.05594e-06	-0.846093	0.045	0.13	0.0563087
mrpl33	3.08011e-06	-1.55623	0.037	0.116	0.0567541
bri3	3.08838e-06	1.18783	0.247	0.172	0.0569065
FOXK2	3.10749e-06	-1.54644	0.024	0.097	0.0572587
cul4b	3.10763e-06	-3.04149	0.005	0.065	0.0572613
ndufs2	3.12824e-06	-0.752854	0.052	0.142	0.0576409
ano5a	3.15799e-06	-5.87648	0	0.054	0.0581891
cox5aa	3.16892e-06	-0.573807	0.268	0.413	0.0583905
rbm39b	3.22443e-06	-1.0131	0.066	0.16	0.0594133
hnf4b	3.2347e-06	-1.54042	0.029	0.105	0.0596027
zdhhc21	3.27963e-06	-2.68401	0.01	0.074	0.0604304
epn1	3.30101e-06	-0.398718	0.173	0.309	0.0608243
SSBP4	3.32165e-06	-2.36821	0.016	0.083	0.0612047
smox	3.33241e-06	-1.33741	0.058	0.146	0.061403
ENSDARG00000012458	3.3405e-06	-0.599876	0.262	0.409	0.0615521
dpy30	3.41088e-06	-1.06076	0.045	0.129	0.0628488
phc2a	3.42004e-06	-1.9311	0.008	0.069	0.0630177
cct2.1	3.47674e-06	-0.967433	0.047	0.133	0.0640624
eif4g2b	3.48085e-06	-0.575139	0.173	0.301	0.0641382
igf2bp2b	3.56322e-06	-1.74139	0.013	0.078	0.065656
sema4ba	3.57086e-06	-0.72139	0.126	0.24	0.0657967
fam168a	3.57416e-06	-4.89158	0.003	0.059	0.0658574
slco1d1	3.59188e-06	-1.57167	0.024	0.096	0.066184
polr2f	3.62981e-06	-0.772819	0.055	0.144	0.0668829
dolpp1	3.64487e-06	-1.75872	0.018	0.087	0.0671603
dennd5b	3.71201e-06	-2.74774	0.005	0.064	0.0683975
nrn1b	3.73816e-06	4.14345	0.016	0.002	0.0688794
lhfpl2b	3.76101e-06	-6.11685	0	0.053	0.0693003
si:ch211-260e23.9	3.78671e-06	-1.7964	0.029	0.103	0.069774
si:dkey-88p24.11	3.78702e-06	-3.06656	0.003	0.059	0.0697797
cpe	3.79641e-06	-4.68301	0.003	0.059	0.0699527
ipmkb	3.82805e-06	-0.837287	0.063	0.156	0.0705356
ndufb6	3.82972e-06	-0.773884	0.084	0.185	0.0705664
copz2	3.84389e-06	-1.21403	0.021	0.092	0.0708276
sh3d21	3.85875e-06	1.29786	0.147	0.081	0.0711014
snrpc	3.88653e-06	-1.51553	0.016	0.082	0.0716132
tox3	3.89484e-06	-3.94532	0.003	0.059	0.0717663
vcam1b	3.95529e-06	1.90476	0.034	0.009	0.0728802
tcf7l1a	3.96951e-06	-1.74057	0.026	0.099	0.0731423
spcs3	3.98082e-06	-0.979735	0.052	0.14	0.0733507
btg3	3.99849e-06	-2.54503	0.01	0.073	0.0736761
fbp1a	4.01031e-06	-1.54423	0.026	0.099	0.0738939
anxa5b	4.08668e-06	-2.44752	0.008	0.068	0.0753012
si:dkey-32m20.1	4.13494e-06	3.41106	0.021	0.003	0.0761904
slc2a13b	4.14316e-06	1.70419	0.071	0.028	0.0763419
lrrc59	4.17567e-06	-1.99987	0.013	0.077	0.0769409
krt97	4.1832e-06	-0.749395	0.341	0.448	0.0770797
suco	4.22104e-06	-0.605843	0.081	0.181	0.077777
zgc:153896	4.22536e-06	-5.69111	0	0.053	0.0778566
zgc:92140	4.22536e-06	-6.35846	0	0.053	0.0778566
cideb	4.22701e-06	-2.72296	0.005	0.063	0.0778869
pdk4	4.23519e-06	-2.02343	0.016	0.082	0.0780376
syncrip	4.27499e-06	-0.642379	0.184	0.316	0.0787709
si:ch211-140m22.7	4.28541e-06	-2.56447	0.01	0.073	0.078963
vamp3	4.40389e-06	-0.855393	0.052	0.14	0.081146
her15.2	4.40459e-06	-7.1319	0.003	0.058	0.0811589
ywhaba	4.44301e-06	-0.586049	0.278	0.419	0.0818669
prpf3	4.45558e-06	-2.95399	0.005	0.063	0.0820986
rad54l2	4.47061e-06	-0.956693	0.092	0.193	0.0823755
scg3	4.47378e-06	-5.71539	0.003	0.058	0.0824339
dip2ba	4.5128e-06	-1.03025	0.037	0.116	0.0831529
hnrpkl	4.51928e-06	-0.682395	0.094	0.198	0.0832723
eif3d	4.5196e-06	-0.567494	0.115	0.23	0.0832781
mrpl57	4.53186e-06	-1.03157	0.05	0.135	0.0835041
dhx29	4.58699e-06	1.42285	0.113	0.056	0.0845199
psmg3	4.6318e-06	-3.01571	0.005	0.063	0.0853456
polr2d	4.67108e-06	-1.26225	0.024	0.095	0.0860693
zgc:158343	4.76605e-06	-2.15759	0.094	0.186	0.0878193
si:dkey-199f5.8	4.79717e-06	-1.42759	0.029	0.103	0.0883927
ccnd1	4.8178e-06	-2.31718	0.021	0.089	0.0887728
si:dkey-100n23.5	4.82007e-06	-2.4032	0.01	0.072	0.0888145
pdzk1	4.838e-06	-0.766425	0.194	0.313	0.089145
cdc26	4.84651e-06	-1.94795	0.01	0.072	0.0893018
ctnnd1	4.86512e-06	0.672664	0.417	0.352	0.0896448
serf2	4.89534e-06	-0.485544	0.213	0.351	0.0902014
cry-dash	4.89546e-06	-2.16217	0.008	0.068	0.0902037
irs2b	4.90285e-06	-0.455674	0.236	0.377	0.09034
zfpm1	4.92921e-06	-3.8662	0.003	0.057	0.0908257
pls1	4.93098e-06	1.14228	0.171	0.101	0.0908583
ndufv2	4.93486e-06	-0.899038	0.05	0.135	0.0909297
rps6ka1	4.95124e-06	-1.03258	0.042	0.123	0.0912315
mnta	5.00387e-06	-0.9835	0.087	0.184	0.0922013
ap1s3b	5.01641e-06	-0.710657	0.055	0.143	0.0924323
slc27a4	5.03194e-06	-0.891372	0.026	0.099	0.0927185
znf865	5.05781e-06	-1.75122	0.021	0.09	0.0931952
atp5pb	5.11008e-06	-0.471023	0.281	0.433	0.0941583
apoeb	5.12522e-06	-0.968855	0.373	0.467	0.0944373
klf13	5.15493e-06	1.14816	0.155	0.088	0.0949847
nupr1a	5.18186e-06	-0.905471	0.055	0.142	0.095481
kmt5b	5.18513e-06	-1.24837	0.018	0.086	0.0955412
creb3l1	5.18601e-06	-4.22886	0.003	0.057	0.0955573
serpinb1l3	5.19521e-06	-0.592087	0.341	0.48	0.0957269
sinhcaf	5.28795e-06	-0.791375	0.113	0.221	0.0974359
zgc:101744	5.35298e-06	-0.72982	0.118	0.23	0.098634
prr14	5.36391e-06	-1.04456	0.01	0.072	0.0988353
psmb3	5.40096e-06	-0.961233	0.058	0.146	0.0995181
ik	5.52107e-06	-0.707614	0.052	0.139	0.101731
kdm2ba	5.54938e-06	-3.03734	0.01	0.071	0.102253
pa2g4b	5.56357e-06	-1.17188	0.045	0.126	0.102514
gpa33b	5.59747e-06	-1.02689	0.045	0.126	0.103139
tmem176l.3a	5.62779e-06	-1.17208	0.063	0.152	0.103698
uqcrc2a	5.66904e-06	-0.808387	0.084	0.183	0.104458
rhbdd1	5.72014e-06	-2.46462	0.016	0.08	0.105399
arhgap32a	5.74995e-06	1.60014	0.131	0.071	0.105949
dhrs9	5.81486e-06	-1.22611	0.063	0.151	0.107145
atp1a1a.4	5.82674e-06	-0.57854	0.215	0.352	0.107363
eif1	5.92154e-06	-0.548553	0.541	0.633	0.10911
tenm3	5.98746e-06	-3.34311	0.003	0.057	0.110325
sh3gl3a	5.98931e-06	-6.08864	0	0.051	0.110359
zmp:0000000991	6.01943e-06	-2.71425	0.005	0.062	0.110914
cyb5r1	6.0447e-06	-2.20331	0.008	0.066	0.11138
hspa8	6.11983e-06	-0.262316	0.966	0.956	0.112764
si:ch1073-440b2.1	6.12883e-06	-0.974965	0.029	0.102	0.11293
ostc	6.23017e-06	-0.782001	0.047	0.131	0.114797
G3BP2	6.24874e-06	-0.949792	0.031	0.105	0.115139
tmem64	6.34754e-06	-5.71044	0	0.051	0.11696
csnk2a1	6.34829e-06	-0.774395	0.076	0.171	0.116974
CR394546.4	6.40517e-06	3.63654	0.024	0.005	0.118022
smad2	6.49289e-06	-0.81091	0.06	0.15	0.119638
larp4ab	6.50469e-06	-1.54036	0.034	0.109	0.119855
bambia	6.50591e-06	-0.818041	0.118	0.225	0.119878
pdap1b	6.55124e-06	-0.844522	0.042	0.122	0.120713
klhl24b	6.68534e-06	-1.61648	0.031	0.104	0.123184
cyb5r2	6.7308e-06	-1.45794	0.024	0.093	0.124022
mrps21	6.86829e-06	-1.19499	0.034	0.109	0.126555
etnk1	6.93791e-06	0.92222	0.307	0.229	0.127838
anapc16	6.93901e-06	-0.972556	0.05	0.133	0.127858
mat1a	7.12922e-06	-5.66558	0	0.051	0.131363
tmem35	7.12922e-06	-7.03032	0	0.051	0.131363
pik3r3b	7.12922e-06	-7.10839	0	0.051	0.131363
wdr43	7.15027e-06	-1.08402	0.026	0.097	0.131751
rnf25	7.18326e-06	-1.02262	0.037	0.114	0.132359
prdx5	7.28121e-06	-1.10049	0.021	0.089	0.134164
snrpd3l	7.30586e-06	-1.24819	0.024	0.093	0.134618
ubtf	7.46778e-06	-0.598408	0.087	0.185	0.137601
CU639469.1	7.49104e-06	-1.74181	0.029	0.1	0.13803
tfap4	7.55528e-06	-6.1772	0	0.05	0.139214
si:ch211-195b13.1	7.55528e-06	-8.11084	0	0.05	0.139214
selenou1a	7.58753e-06	-0.729787	0.063	0.153	0.139808
cd9b	7.68566e-06	-0.798095	0.165	0.28	0.141616
zgc:162183	7.73433e-06	-0.982309	0.042	0.12	0.142513
cmc2	7.80169e-06	-1.51725	0.021	0.088	0.143754
cnn3a	7.86182e-06	-0.935097	0.089	0.186	0.144862
si:dkey-87o1.2	7.90683e-06	-1.60646	0.024	0.091	0.145691
gnpda2	7.99884e-06	-1.14997	0.013	0.074	0.147387
si:ch211-264f5.6	8.00668e-06	-5.93264	0	0.05	0.147531
znf503	8.00855e-06	-2.49877	0.018	0.083	0.147566
si:dkeyp-44a8.2	8.05297e-06	-0.779426	0.06	0.148	0.148384
srp19	8.07496e-06	-1.49626	0.034	0.108	0.148789
crebrf	8.24198e-06	-1.35659	0.047	0.127	0.151867
chmp4bb	8.25844e-06	0.669133	0.459	0.396	0.15217
ebp	8.30155e-06	-2.04882	0.031	0.103	0.152964
stxbp2	8.30589e-06	1.40999	0.163	0.098	0.153044
pxdc1b	8.32072e-06	-2.03125	0.013	0.074	0.153318
ca2	8.36201e-06	-2.9425	0.021	0.086	0.154078
irf2	8.41517e-06	-0.858353	0.081	0.176	0.155058
pipox	8.44868e-06	1.08658	0.173	0.105	0.155675
senp2	8.50818e-06	-0.353505	0.152	0.274	0.156772
rbfox2	8.52817e-06	-1.16911	0.039	0.116	0.15714
nutf2l	8.58841e-06	-1.40471	0.026	0.096	0.15825
decr2	8.62233e-06	-0.529168	0.06	0.148	0.158875
tnrc6a	8.65654e-06	-0.708317	0.118	0.227	0.159505
fbxl6	8.82692e-06	-1.57366	0.029	0.099	0.162645
nbas	8.83807e-06	1.07249	0.202	0.132	0.16285
TSTD1	8.9264e-06	-1.95328	0.01	0.069	0.164478
rac1a	8.98814e-06	-1.09258	0.034	0.108	0.165615
macc1	9.01189e-06	-1.28457	0.031	0.103	0.166053
mrpl4	9.12502e-06	-2.13515	0.008	0.065	0.168138
sdha	9.18503e-06	-0.611963	0.142	0.259	0.169243
ubap2b	9.22642e-06	-0.682701	0.087	0.185	0.170006
nrip1a	9.24217e-06	1.55187	0.094	0.044	0.170296
fam49bb	9.39784e-06	1.72889	0.123	0.066	0.173165
galnt7	9.46982e-06	-0.730973	0.092	0.191	0.174491
BX323586.3	9.52689e-06	-4.58906	0.003	0.054	0.175543
blcap	9.57596e-06	-0.953358	0.042	0.12	0.176447
zgc:112148	9.6191e-06	-2.50862	0.005	0.06	0.177242
rwdd1	9.63199e-06	-0.984707	0.045	0.124	0.177479
ptenb	9.64012e-06	-1.01518	0.052	0.135	0.177629
dhrs13a.3	9.7383e-06	-1.68565	0.024	0.091	0.179438
mrpl20	9.7548e-06	-1.00065	0.063	0.15	0.179742
lmnl3	9.77039e-06	2.57734	0.021	0.004	0.180029
herpud2	9.80199e-06	-0.66703	0.039	0.117	0.180611
fbp1b	9.84811e-06	-0.63747	0.291	0.412	0.181461
psmb6	9.93494e-06	-0.583677	0.102	0.206	0.183061
rpl5a	9.99347e-06	-0.479012	0.58	0.662	0.18414
id3	1.00231e-05	-1.06606	0.094	0.191	0.184686
atpv0e2	1.00971e-05	-7.26811	0	0.049	0.186049
si:busm1-57f23.1	1.01386e-05	-1.43125	0.047	0.126	0.186814
marcksb	1.02842e-05	-4.12596	0.005	0.059	0.189497
snx4	1.0328e-05	1.57976	0.123	0.067	0.190304
suclg1	1.03657e-05	-0.67449	0.186	0.306	0.190999
sf3b6	1.03738e-05	-0.40537	0.134	0.251	0.191147
ube2e1	1.0412e-05	-1.20463	0.034	0.107	0.191852
nr1d1	1.04813e-05	-2.47796	0.008	0.064	0.193128
hic1l	1.04843e-05	-0.466155	0.073	0.166	0.193184
map3k14a	1.05319e-05	-1.0135	0.037	0.111	0.19406
stat1a	1.06593e-05	-0.64373	0.097	0.199	0.196409
cdkn1ca	1.06996e-05	-6.1401	0	0.049	0.197151
fosl1a	1.07542e-05	0.159889	0.68	0.579	0.198156
tmem97	1.0825e-05	-1.1749	0.031	0.103	0.199461
zgc:153115	1.09047e-05	-1.02002	0.029	0.099	0.20093
kctd5a	1.09759e-05	-0.685892	0.076	0.168	0.202241
otub1a	1.09811e-05	-1.50625	0.013	0.073	0.202339
pho	1.10128e-05	-1.98316	0.026	0.094	0.202922
CABZ01073424.1	1.12316e-05	3.7435	0.01	0.001	0.206954
surf4l	1.12361e-05	-1.66174	0.01	0.068	0.207037
xpc	1.12718e-05	-1.12804	0.031	0.103	0.207694
spint1b	1.12922e-05	-1.71396	0.016	0.077	0.208071
mrps10	1.12951e-05	-1.72006	0.013	0.073	0.208124
eif3i	1.13061e-05	-0.53224	0.097	0.2	0.208325
dek	1.13379e-05	-5.92503	0	0.048	0.208911
syt1a	1.13379e-05	-8.20629	0	0.048	0.208911
coa5	1.13629e-05	-1.73861	0.016	0.077	0.209373
rab5if	1.15388e-05	-0.705145	0.042	0.12	0.212613
CABZ01080550.1	1.15951e-05	-4.43657	0.021	0.083	0.213652
sec23a	1.18179e-05	-1.25868	0.021	0.086	0.217757
hint2	1.18392e-05	-0.827359	0.045	0.123	0.21815
brd1b	1.19377e-05	-0.416234	0.089	0.189	0.219964
serpinb14	1.19531e-05	-3.42547	0.005	0.058	0.220247
soga1	1.2014e-05	-6.43512	0	0.048	0.221371
col1a2	1.2014e-05	-9.20162	0	0.048	0.221371
si:ch211-214c7.4	1.2014e-05	-5.82454	0	0.048	0.221371
pde3a	1.20639e-05	1.91126	0.071	0.03	0.222289
atp2b4	1.2121e-05	-0.986386	0.092	0.187	0.223342
pnpla3	1.21407e-05	-1.82002	0.016	0.077	0.223705
srpra	1.22228e-05	-0.613047	0.108	0.213	0.225218
iqsec1b	1.23054e-05	-1.53643	0.031	0.102	0.226739
tango2	1.2312e-05	-1.14434	0.047	0.126	0.226861
camk2g1	1.24854e-05	-1.11966	0.045	0.122	0.230056
smim13	1.25493e-05	-2.69602	0.005	0.058	0.231233
CABZ01079251.1	1.25856e-05	-0.986409	0.018	0.081	0.231902
tusc2b	1.26276e-05	-1.46419	0.031	0.102	0.232677
arpin	1.26455e-05	-3.47658	0.003	0.053	0.233006
CU462878.2	1.26702e-05	-0.987536	0.045	0.123	0.23346
hsbp1b	1.26757e-05	-0.877752	0.055	0.137	0.233563
ildr1b	1.2816e-05	-0.708398	0.052	0.135	0.236148
hebp2	1.28284e-05	1.15076	0.207	0.138	0.236376
bloc1s3	1.2967e-05	2.16652	0.055	0.02	0.23893
cavin2a	1.30191e-05	-3.04505	0.005	0.058	0.239889
eif4e1c	1.30706e-05	-0.80345	0.037	0.111	0.240838
txndc9	1.30889e-05	-0.667816	0.066	0.154	0.241176
zgc:113263	1.31436e-05	-0.883876	0.052	0.134	0.242184
pbx4	1.31579e-05	-0.972073	0.066	0.151	0.242448
shroom1	1.3191e-05	1.02351	0.286	0.215	0.243057
tmx2b	1.32628e-05	-1.7668	0.013	0.072	0.244381
cyp2k16	1.3317e-05	-0.978113	0.06	0.144	0.24538
psmc6	1.3326e-05	-1.43104	0.024	0.09	0.245545
si:ch1073-13h15.3	1.33823e-05	-3.59625	0.003	0.053	0.246583
rtca	1.34791e-05	-0.8951	0.058	0.14	0.248366
dlx3b	1.34892e-05	-6.36826	0	0.048	0.248553
nt5c3a	1.35171e-05	-1.68924	0.013	0.072	0.249066
uqcc2	1.35235e-05	-2.91919	0.003	0.053	0.249184
sox4a	1.35491e-05	-3.51521	0.005	0.058	0.249656
prodha	1.35539e-05	1.24812	0.113	0.058	0.249745
si:dkey-28b4.7	1.36428e-05	-0.784214	0.073	0.164	0.251383
pdap1a	1.36682e-05	-0.827361	0.055	0.138	0.25185
dlst	1.37438e-05	-0.571032	0.108	0.211	0.253243
hoxb3a	1.39447e-05	1.05668	0.181	0.112	0.256945
pnpla2	1.41687e-05	1.35324	0.11	0.056	0.261073
pfdn6	1.41845e-05	-1.35169	0.031	0.101	0.261363
celf3a	1.42931e-05	-6.07974	0	0.047	0.263365
thrap3b	1.42965e-05	-0.890375	0.047	0.126	0.263428
man2b2	1.4604e-05	1.98258	0.073	0.032	0.269093
epas1a	1.46137e-05	-0.735125	0.134	0.239	0.269272
ptbp3	1.46915e-05	-1.00791	0.042	0.118	0.270705
uap1l1	1.47036e-05	1.77445	0.066	0.027	0.270929
rnd3a	1.4822e-05	-4.05441	0.003	0.052	0.273111
bmpr2a	1.48265e-05	-2.92319	0.005	0.057	0.273194
nqo1	1.49173e-05	-0.844454	0.045	0.121	0.274865
pim1	1.50048e-05	-0.598451	0.31	0.445	0.276479
CABZ01080568.1	1.50428e-05	-0.809476	0.304	0.424	0.277178
casc4	1.53517e-05	-1.52523	0.026	0.093	0.282871
rrs1	1.55156e-05	-1.75699	0.016	0.076	0.28589
yipf6	1.55166e-05	-1.18181	0.026	0.093	0.28591
tinagl1	1.56546e-05	-0.987568	0.06	0.143	0.288451
cdc34a	1.5733e-05	1.65367	0.084	0.039	0.289896
fam32a	1.5743e-05	-0.769977	0.084	0.177	0.290081
wdr91	1.60246e-05	1.50723	0.081	0.037	0.295269
rhoca	1.60647e-05	-0.539011	0.052	0.134	0.296008
aimp2	1.61331e-05	-0.804906	0.039	0.114	0.297269
u2af1	1.62596e-05	-1.17984	0.047	0.124	0.2996
deptor	1.63476e-05	-0.57747	0.089	0.184	0.30122
epc1b	1.63665e-05	-1.86109	0.026	0.092	0.30157
dynll1	1.67634e-05	-0.75575	0.202	0.321	0.308882
rassf1	1.67766e-05	-2.81886	0.005	0.057	0.309125
eny2	1.6926e-05	-1.53578	0.016	0.075	0.311878
h3f3c	1.7124e-05	-0.951633	0.192	0.305	0.315527
fam92a1	1.72668e-05	-3.23512	0.005	0.057	0.318158
creb3l2	1.73341e-05	-2.2742	0.01	0.066	0.319399
mao	1.73509e-05	-0.898956	0.142	0.241	0.319708
pinx1	1.74484e-05	-1.0101	0.039	0.112	0.321504
kmt5c	1.76136e-05	-0.893009	0.031	0.101	0.324549
srsf10b	1.76932e-05	-1.77384	0.008	0.061	0.326014
fstl1b	1.78908e-05	-5.17647	0.003	0.051	0.329655
mrpl11	1.8008e-05	-1.05914	0.029	0.097	0.331815
ghra	1.80148e-05	-5.64988	0	0.046	0.331941
rnf10	1.80957e-05	-0.51755	0.213	0.341	0.333432
tomm6	1.82477e-05	-0.572478	0.081	0.174	0.336231
prr12a	1.84972e-05	-2.56684	0.01	0.066	0.34083
slc10a3	1.86402e-05	0.859995	0.307	0.235	0.343465
mphosph8	1.8652e-05	-0.596538	0.118	0.223	0.343681
magoh	1.87975e-05	-0.749289	0.058	0.139	0.346363
smim4	1.88783e-05	-1.2872	0.034	0.104	0.347851
anp32b	1.88992e-05	-1.42585	0.018	0.079	0.348237
sephs2	1.89129e-05	-0.70481	0.037	0.109	0.348489
smg7	1.89208e-05	-0.59037	0.05	0.129	0.348635
mfsd4aa	1.89275e-05	-3.40512	0.003	0.051	0.348758
cnpy3	1.90782e-05	-1.17056	0.055	0.134	0.351535
flna	1.90872e-05	-6.24289	0	0.046	0.3517
ces2b.1	1.90952e-05	-3.0864	0.003	0.051	0.351849
cct3	1.9174e-05	-0.501643	0.126	0.234	0.353301
gpm6ab	1.93259e-05	-4.52994	0.005	0.056	0.356099
srfb	1.93415e-05	1.40459	0.126	0.07	0.356386
rnf2	1.93999e-05	-1.91207	0.013	0.07	0.357462
capns1a	1.94156e-05	-0.53911	0.076	0.166	0.357752
lima1a	1.94974e-05	-0.924555	0.005	0.056	0.359258
zgc:174935	1.95272e-05	-2.17419	0.01	0.066	0.359809
vps25	1.96063e-05	-1.03741	0.031	0.101	0.361265
cblb	1.97592e-05	-3.16903	0.008	0.061	0.364083
ube2v2	1.98256e-05	-0.662483	0.173	0.291	0.365307
atp6v1ab	1.98528e-05	1.35668	0.073	0.032	0.365808
sytl5	2.00892e-05	-2.0255	0.016	0.074	0.370163
dctn3	2.01838e-05	-1.31374	0.034	0.103	0.371907
ccnd2a	2.02231e-05	-5.96059	0	0.046	0.372631
tspan2a	2.02231e-05	-5.86787	0	0.046	0.372631
grwd1	2.03054e-05	-2.2463	0.008	0.061	0.374147
zgc:113162	2.04071e-05	1.256	0.081	0.037	0.376021
rcc2	2.05643e-05	-2.51482	0.01	0.065	0.378918
hip1rb	2.07503e-05	-1.80088	0.013	0.07	0.382345
pa2g4a	2.08091e-05	-0.872676	0.042	0.116	0.383428
cbx1a	2.09288e-05	-2.43676	0.01	0.065	0.385633
fa2h	2.10347e-05	0.222611	0.693	0.594	0.387586
hipk3a	2.10965e-05	-0.562299	0.102	0.203	0.388724
pgrmc1	2.13845e-05	-0.653443	0.134	0.242	0.394031
nectin1b	2.14264e-05	-5.64008	0	0.045	0.394802
tcf12	2.16925e-05	-4.22272	0.005	0.055	0.399706
phyh	2.19465e-05	-0.73542	0.123	0.223	0.404387
ZNF512B	2.24139e-05	1.96476	0.034	0.01	0.412998
atp6v1g1	2.25413e-05	0.705182	0.323	0.251	0.415346
stk25a	2.25936e-05	1.09019	0.136	0.077	0.416309
zcchc24	2.2701e-05	-6.43192	0	0.045	0.418288
rgs5a	2.2701e-05	-7.07773	0	0.045	0.418288
tbx3a	2.2701e-05	-5.90269	0	0.045	0.418288
emc6	2.27759e-05	-1.6463	0.034	0.102	0.419669
txnl1	2.27993e-05	-1.06442	0.031	0.099	0.4201
zbtb18	2.31213e-05	-4.59371	0.003	0.05	0.426034
cdaa	2.32331e-05	1.5427	0.097	0.048	0.428092
agpat2	2.33674e-05	-1.0057	0.029	0.095	0.430568
si:dkey-16p21.8	2.34553e-05	-4.53845	0.003	0.05	0.432187
si:dkey-57k2.7.1	2.35564e-05	-2.17702	0.021	0.081	0.434051
si:dkeyp-72g9.4	2.36989e-05	-2.75401	0.005	0.055	0.436677
dhrs3b	2.37465e-05	-1.52374	0.024	0.086	0.437552
znf185	2.38296e-05	-1.60279	0.016	0.074	0.439084
tmcc3	2.38843e-05	-0.954409	0.031	0.099	0.440093
padi2	2.39516e-05	-3.06548	0.003	0.05	0.441332
camk2d1	2.40044e-05	-3.11565	0.003	0.05	0.442305
chd6	2.40615e-05	-0.959091	0.05	0.125	0.443358
phb2a	2.42979e-05	-0.795219	0.031	0.099	0.447713
acadm	2.43576e-05	-0.483996	0.171	0.293	0.448814
si:ch211-132b12.7	2.43707e-05	-0.853812	0.039	0.111	0.449055
prdm1a	2.44877e-05	-3.97734	0.008	0.059	0.45121
atp13a3	2.45254e-05	1.35578	0.155	0.094	0.451905
hspb1	2.45971e-05	-4.2053	0.013	0.068	0.453226
lnx2b	2.46122e-05	-0.943719	0.031	0.099	0.453505
bcas3	2.47376e-05	1.0066	0.252	0.183	0.455814
mrps18c	2.49045e-05	-1.30942	0.021	0.082	0.458891
grk4	2.50932e-05	-3.63949	0.003	0.05	0.462368
ino80e	2.53572e-05	-3.12833	0.003	0.05	0.467232
trib3	2.56869e-05	-0.779927	0.173	0.285	0.473306
ddx6	2.57092e-05	-0.730968	0.073	0.161	0.473718
mgst2	2.60105e-05	-1.63388	0.016	0.073	0.479269
derl1	2.60829e-05	-1.73216	0.013	0.069	0.480604
si:ch1073-392o20.2	2.62249e-05	-0.56433	0.068	0.154	0.483221
si:ch211-194k22.8	2.64342e-05	-3.89342	0.003	0.05	0.487076
sap30l	2.65056e-05	-0.648603	0.071	0.157	0.488392
arhgap42a	2.65635e-05	-0.716442	0.05	0.127	0.489459
col5a1	2.65932e-05	-6.32755	0.003	0.049	0.490006
tmem18	2.67289e-05	-1.08284	0.024	0.087	0.492507
adkb	2.68401e-05	-0.951875	0.016	0.073	0.494556
spry2	2.727e-05	-2.65161	0.01	0.064	0.502476
si:ch211-282b22.1	2.73071e-05	-1.64369	0.018	0.077	0.50316
auts2a	2.7474e-05	-2.86616	0.005	0.055	0.506236
rltgr	2.7887e-05	-1.45881	0.024	0.085	0.513846
si:dkey-79d12.5	2.80494e-05	0.442472	0.546	0.476	0.516838
smc3	2.81815e-05	-1.00891	0.037	0.107	0.519272
cdc14b	2.82981e-05	-1.08551	0.052	0.128	0.521421
trip10a	2.84036e-05	1.34641	0.102	0.052	0.523365
zgc:110626	2.84055e-05	-2.12393	0.01	0.064	0.523399
cdkn2aipnl	2.85667e-05	-1.55319	0.013	0.069	0.52637
itga2.1	2.87001e-05	-0.796297	0.094	0.185	0.528827
epn2	2.90965e-05	-1.16924	0.042	0.113	0.536133
slc25a11	2.95783e-05	-2.55094	0.016	0.072	0.545009
kansl1b	3.00157e-05	-0.397806	0.068	0.153	0.553069
si:dkey-44g23.5	3.01713e-05	-1.94918	0.01	0.064	0.555936
slirp	3.0295e-05	-0.749159	0.052	0.129	0.558216
si:ch211-286b5.5	3.03356e-05	-0.649931	0.045	0.118	0.558964
c9	3.03892e-05	0.79307	0.018	0.003	0.559951
dynll2b	3.04651e-05	-2.03567	0.01	0.064	0.56135
sphk2	3.05909e-05	-0.981701	0.039	0.11	0.563668
sp4	3.09117e-05	-2.7556	0.005	0.054	0.56958
coro1b	3.12253e-05	-3.89608	0.003	0.049	0.575358
mdka	3.12667e-05	-4.44134	0.005	0.054	0.57612
sfrp2l	3.12958e-05	2.95193	0.013	0.002	0.576656
cyp2p8	3.16238e-05	-2.00196	0.013	0.068	0.5827
sh3gl1b	3.16708e-05	-0.603597	0.021	0.082	0.583565
gnb1b	3.17238e-05	-0.738265	0.194	0.311	0.584543
zgc:63863	3.17419e-05	-0.778736	0.047	0.122	0.584877
ddx18	3.20532e-05	-1.22982	0.034	0.101	0.590612
creg2	3.2114e-05	-2.76474	0.003	0.049	0.591732
mlf2	3.23806e-05	-2.37621	0.018	0.076	0.596645
PPP2CA	3.25661e-05	-0.302806	0.084	0.178	0.600063
fis1	3.25872e-05	-0.499744	0.155	0.266	0.600451
rtf1	3.2878e-05	-0.620662	0.079	0.166	0.605811
si:ch211-158d24.4	3.29516e-05	2.03279	0.042	0.014	0.607167
hsd17b7	3.31334e-05	-1.63217	0.01	0.063	0.610517
bag1	3.32859e-05	-2.36722	0.008	0.059	0.613327
emc7	3.3326e-05	-0.704556	0.039	0.11	0.614065
TP53I3	3.33691e-05	1.99044	0.047	0.017	0.614859
ccdc167	3.38099e-05	-3.03481	0.003	0.049	0.622981
aqp7	3.38671e-05	-2.76694	0.008	0.058	0.624035
rbm28	3.39356e-05	-1.02105	0.058	0.135	0.625297
arl6ip1	3.4117e-05	-1.00077	0.092	0.179	0.62864
msrb2	3.42957e-05	-1.2206	0.029	0.093	0.631932
banf1	3.45349e-05	-0.773098	0.037	0.106	0.636341
carm1	3.4607e-05	-2.72905	0.008	0.058	0.637668
nfyba	3.46606e-05	-1.50112	0.031	0.096	0.638656
clcn5a	3.4879e-05	1.39979	0.129	0.074	0.64268
baiap2l1b	3.50505e-05	-0.720927	0.058	0.136	0.64584
itpr2	3.51683e-05	0.923897	0.239	0.17	0.648012
aldocb	3.56976e-05	-3.86171	0.005	0.053	0.657765
rab27a	3.59418e-05	-3.24432	0.005	0.053	0.662264
rrbp1b	3.60266e-05	-5.90138	0	0.043	0.663826
tubb5	3.60266e-05	-6.74055	0	0.043	0.663826
lin52	3.61958e-05	-1.00592	0.037	0.105	0.666945
sar1b	3.64174e-05	-0.719847	0.123	0.222	0.671028
trmt112	3.6489e-05	-1.33944	0.016	0.072	0.672346
peli1a	3.65172e-05	-4.17934	0.003	0.048	0.672866
hdac1	3.67724e-05	-1.04264	0.071	0.153	0.677568
rab18b	3.68242e-05	-0.995549	0.037	0.104	0.678522
actb2	3.73431e-05	-0.326757	0.971	0.949	0.688083
kpna4	3.75296e-05	-0.860127	0.037	0.105	0.69152
si:ch211-220f16.2	3.75452e-05	1.02741	0.197	0.132	0.691808
snx9a	3.77288e-05	-1.44318	0.024	0.084	0.695191
tsc22d3	3.78885e-05	-0.734287	0.105	0.199	0.698133
leap2	3.81658e-05	-5.64074	0	0.043	0.703242
boc	3.81658e-05	-6.92046	0	0.043	0.703242
si:ch73-46j18.5	3.85287e-05	-1.78667	0.016	0.071	0.709929
nap1l1	3.86118e-05	-0.631054	0.076	0.162	0.711461
klf15	3.8698e-05	-2.34059	0.01	0.062	0.713049
cnp	3.87355e-05	-3.16995	0.005	0.053	0.713739
wdr5	3.88573e-05	-2.88693	0.005	0.053	0.715985
si:dkey-239h2.3	3.91647e-05	-3.09986	0.008	0.057	0.72165
ugdh	3.92176e-05	-0.553206	0.045	0.117	0.722623
foxo1a	3.94073e-05	-0.774769	0.092	0.181	0.726119
metap2b	3.99147e-05	-0.328806	0.173	0.294	0.735469
serp1	3.99682e-05	-0.605188	0.126	0.224	0.736454
rab20	3.99892e-05	1.16625	0.147	0.088	0.736841
brms1la	4.1171e-05	-0.705057	0.1	0.192	0.758617
znrf2b	4.12456e-05	1.33701	0.092	0.045	0.759992
fxyd6l	4.12924e-05	-3.09774	0.01	0.061	0.760854
sesn3	4.14916e-05	-0.783396	0.084	0.169	0.764524
elovl6	4.1589e-05	-1.56941	0.018	0.075	0.766319
tdp2a	4.15988e-05	2.81182	0.024	0.005	0.766499
isg20	4.18169e-05	-1.15814	0.018	0.076	0.770518
rbm4.3	4.18785e-05	-0.482219	0.202	0.323	0.771654
slc37a2	4.21354e-05	-0.743479	0.066	0.145	0.776386
gltpd2	4.21541e-05	-3.53078	0.003	0.048	0.776731
si:dkey-222f8.3	4.24051e-05	-0.381332	0.018	0.076	0.781357
gsk3ba	4.27082e-05	-0.355075	0.087	0.176	0.786941
pdha1a	4.27181e-05	-1.16307	0.024	0.084	0.787124
fam83b	4.28313e-05	-5.69944	0	0.042	0.78921
cyp2ad2	4.28313e-05	-6.01498	0	0.042	0.78921
pabpn1	4.32981e-05	-0.433665	0.115	0.217	0.797811
bcap29	4.35047e-05	-2.17685	0.008	0.057	0.801617
cox14	4.36539e-05	-0.854289	0.073	0.157	0.804366
ulk2	4.37756e-05	0.981091	0.27	0.204	0.80661
stat6	4.39246e-05	-0.650878	0.024	0.084	0.809354
surf6	4.41831e-05	-3.81279	0.003	0.047	0.814118
txlna	4.42453e-05	-0.931847	0.029	0.092	0.815263
osbpl1a	4.44752e-05	1.47421	0.063	0.026	0.8195
nav2b	4.45166e-05	-2.28923	0.005	0.052	0.820263
mybbp1a	4.4858e-05	-0.95148	0.045	0.115	0.826554
map1lc3a	4.52163e-05	-0.667447	0.1	0.192	0.833156
crtac1a	4.52592e-05	-1.43575	0.024	0.084	0.833945
u2af2a	4.58639e-05	-1.15499	0.024	0.083	0.845089
dnajb6a	4.59367e-05	-0.902132	0.05	0.123	0.846429
plac8.1	4.6033e-05	-1.01918	0.664	0.656	0.848204
si:dkey-112e7.2	4.61696e-05	-0.658438	0.084	0.17	0.850721
mak16	4.63382e-05	-1.27535	0.037	0.103	0.853827
nktr	4.63444e-05	0.957644	0.255	0.188	0.853942
znf593	4.63736e-05	-1.27929	0.021	0.08	0.85448
fpgs	4.6576e-05	-0.907322	0.031	0.096	0.85821
arl1	4.67067e-05	-0.692798	0.066	0.146	0.860617
zgc:92313	4.68496e-05	0.907647	0.307	0.247	0.86325
idh2	4.68736e-05	0.759165	0.281	0.212	0.863692
hsd17b14	4.69192e-05	1.64121	0.068	0.03	0.864534
snrpb2	4.69202e-05	-2.05471	0.01	0.061	0.864551
psme3	4.72705e-05	-1.87621	0.016	0.07	0.871006
reep3b	4.77921e-05	-0.809383	0.076	0.159	0.880617
hps5	4.78472e-05	1.61839	0.115	0.064	0.881633
ptgdsb.1	4.79919e-05	-4.91357	0.018	0.073	0.884298
adgre10	4.80208e-05	-2.63926	0.008	0.057	0.884831
PKN2	4.80526e-05	-0.551989	0.05	0.124	0.885417
ptgdsb.2	4.80653e-05	-8.09205	0	0.042	0.885651
flad1	4.81784e-05	-2.11577	0.01	0.061	0.887735
polr2eb	4.81841e-05	-0.690286	0.031	0.096	0.887841
gorasp2	4.83632e-05	-1.02638	0.026	0.088	0.891141
si:ch211-214j24.10	4.85115e-05	-0.419134	0.163	0.278	0.893874
tpmt.2	4.882e-05	-2.45826	0.008	0.057	0.899558
ube2nb	4.92066e-05	-1.01283	0.037	0.103	0.906681
atg13	4.92306e-05	-1.42546	0.016	0.07	0.907123
ciapin1	4.93825e-05	-1.1826	0.029	0.091	0.909922
il10rb	4.93937e-05	-0.850875	0.079	0.161	0.910128
GCA	5.00855e-05	-0.314458	0.118	0.221	0.922876
ENSDARG00000101034	5.01651e-05	-0.86849	0.042	0.11	0.924343
rab22a	5.03569e-05	-3.33324	0.003	0.047	0.927875
bcap31	5.04086e-05	-0.68538	0.045	0.115	0.92883
gars1	5.06439e-05	-0.485997	0.039	0.108	0.933165
nolc1	5.08743e-05	-0.912074	0.026	0.088	0.937411
acaca	5.09805e-05	-0.98588	0.018	0.075	0.939367
ehbp1l1b	5.12847e-05	-0.928932	0.063	0.14	0.944973
si:dkey-93h22.8	5.14514e-05	-3.13451	0.005	0.052	0.948043
esrp2	5.16513e-05	-0.922577	0.018	0.075	0.951727
rhoac	5.19915e-05	-0.454819	0.089	0.179	0.957995
hnrnpdl	5.20003e-05	-1.247	0.016	0.07	0.958158
slc35f6	5.24287e-05	1.56425	0.079	0.037	0.966051
ENSDARG00000035679	5.24994e-05	-0.385091	0.06	0.138	0.967354
pdhb	5.29223e-05	-0.773582	0.042	0.111	0.975146
kdm6bb	5.30971e-05	-2.17886	0.013	0.065	0.978366
smpd2b	5.31844e-05	-1.81786	0.013	0.065	0.979976
sec63	5.32914e-05	-1.09344	0.037	0.103	0.981948
atrx	5.36874e-05	-0.46009	0.142	0.245	0.989245
cers3b	5.39367e-05	-5.44615	0	0.041	0.993839
si:ch211-222k6.3	5.39367e-05	-5.07258	0	0.041	0.993839
slc38a5a	5.39367e-05	-6.04687	0	0.041	0.993839
eif4ebp1	5.41932e-05	-0.639029	0.066	0.145	0.998563
anxa1a	5.49051e-05	-1.86385	0.029	0.089	1
prmt1	5.50398e-05	-0.680993	0.058	0.134	1
mknk1	5.57756e-05	-0.845067	0.055	0.129	1
arhgef10lb	5.62254e-05	1.93155	0.063	0.027	1
apbb1	5.65074e-05	-1.20713	0.05	0.121	1
nt5e	5.65198e-05	-2.27575	0.005	0.051	1
bysl	5.67248e-05	-0.286923	0.073	0.157	1
ftr01	5.68074e-05	-2.44072	0.008	0.056	1
psmd8	5.70482e-05	-1.10991	0.029	0.09	1
abcd3b	5.71354e-05	-5.4146	0	0.041	1
calm3a	5.72033e-05	-0.487991	0.496	0.612	1
si:ch211-160o17.4	5.82202e-05	-0.391111	0.142	0.251	1
anapc13	5.83668e-05	-2.50495	0.005	0.051	1
chmp6b	5.89197e-05	-1.17105	0.037	0.102	1
zgc:136864	5.89456e-05	-0.985561	0.021	0.078	1
oaz1b	5.89641e-05	-0.51043	0.239	0.363	1
BOLA2	5.90001e-05	-1.58464	0.013	0.065	1
tardbpl	5.91186e-05	-0.590545	0.105	0.199	1
sc5d	5.96011e-05	-1.76734	0.018	0.073	1
neu1	5.96967e-05	1.70447	0.081	0.039	1
ankrd10b	6.04707e-05	-1.33267	0.013	0.065	1
polr2k	6.05001e-05	-1.52708	0.021	0.078	1
rap1gap2a	6.05232e-05	-5.00522	0	0.041	1
si:ch211-251b21.1	6.05232e-05	-8.37575	0	0.041	1
si:ch211-114c12.5	6.06024e-05	2.11565	0.039	0.013	1
pim2	6.08573e-05	-3.19287	0.005	0.051	1
gnpnat1	6.14345e-05	-0.865319	0.155	0.251	1
ahsa1b	6.16017e-05	-0.601069	0.213	0.325	1
pbx1a	6.17062e-05	-4.82208	0.003	0.046	1
med19a	6.20974e-05	-0.44533	0.039	0.107	1
lasp1	6.24516e-05	-0.450265	0.142	0.247	1
sh3gl3b	6.2746e-05	-1.05001	0.031	0.094	1
tspan31	6.28965e-05	-0.32085	0.06	0.139	1
tktb	6.29168e-05	-0.580101	0.063	0.142	1
col12a1a	6.3064e-05	-2.49903	0.029	0.088	1
[truncated: 9,326 more rows]

## Sheet: Ileocytes
gene	p_val	avg_log2FC	pct.1	pct.2	p_val_adj
fabp6	2.34343e-164	3.36837	0.996	0.337	4.31801e-160
slc10a2	6.85059e-141	4.40954	0.481	0.054	1.26229e-136
tmigd1	3.59542e-121	3.41432	0.629	0.124	6.62492e-117
krt92	2.66982e-49	1.60468	0.902	0.637	4.91941e-45
slc4a4a	2.52911e-46	1.82178	0.716	0.39	4.66014e-42
zanl	1.8243e-45	1.50136	0.867	0.585	3.36145e-41
pnp5a	4.32096e-44	1.54968	0.686	0.324	7.96181e-40
tns1a	3.91114e-39	2.56124	0.28	0.063	7.20667e-35
krt8	3.3922e-36	1.12695	0.841	0.54	6.25046e-32
si:ch211-214j8.1	2.34569e-35	2.07553	0.439	0.161	4.32216e-31
igfbp1a	5.32338e-35	1.35572	0.731	0.422	9.80886e-31
fosb	9.45148e-32	1.30618	0.848	0.699	1.74153e-27
krt4	4.69541e-30	0.74044	0.905	0.745	8.65176e-26
phlda2	1.65292e-29	0.868878	0.962	0.808	3.04567e-25
crp6	1.55224e-27	4.96223	0.08	0.007	2.86016e-23
zgc:158846	1.01124e-26	1.16861	0.735	0.533	1.86332e-22
pnrc2	2.05009e-26	0.759449	0.936	0.892	3.77749e-22
s100a10a	2.85489e-26	1.093	0.871	0.691	5.26043e-22
hoxb3a	3.19993e-26	2.2015	0.311	0.105	5.89619e-22
plecb	9.96804e-26	0.925076	0.811	0.632	1.83671e-21
eppk1	4.11984e-25	1.55375	0.598	0.35	7.59121e-21
dpep1	1.57685e-24	1.3316	0.413	0.167	2.9055e-20
slc22a7b.3	9.36393e-24	3.04778	0.133	0.023	1.7254e-19
epcam	1.13047e-23	0.66889	0.928	0.728	2.083e-19
fabp2	1.75621e-23	-3.20158	0.295	0.543	3.23599e-19
aldob	4.15513e-23	1.00545	0.86	0.706	7.65625e-19
pck1	4.82496e-23	0.747701	0.867	0.622	8.89048e-19
wu:fb59d01	7.23473e-21	0.703781	0.848	0.717	1.33307e-16
cyp3c3	1.33172e-20	1.0441	0.856	0.712	2.45382e-16
cyp24a1	2.2404e-20	1.56207	0.398	0.184	4.12816e-16
CABZ01083442.1	4.99503e-20	1.48764	0.564	0.36	9.20384e-16
chia.2	7.52766e-20	-3.30733	0.299	0.515	1.38705e-15
aldh9a1a.1	9.76407e-20	1.45365	0.636	0.457	1.79913e-15
ndrg1a	1.61386e-19	1.53466	0.462	0.252	2.9737e-15
zgc:153968	1.85428e-19	1.10374	0.682	0.465	3.41669e-15
atf3	3.35009e-19	0.547458	0.917	0.807	6.17288e-15
ftr82	4.14015e-19	1.12855	0.648	0.478	7.62864e-15
crp7	8.00669e-19	5.03892	0.064	0.007	1.47531e-14
krt18a.1	1.26001e-18	0.480869	0.769	0.488	2.3217e-14
si:ch73-141c7.1	1.35815e-18	1.32447	0.523	0.321	2.50252e-14
cldn15la	2.01593e-18	0.378961	0.966	0.822	3.71455e-14
fabp1b.1	4.91378e-18	-3.33275	0.292	0.505	9.05413e-14
si:ch211-105c13.3	6.65976e-18	1.76571	0.295	0.119	1.22713e-13
tagln2	3.64009e-17	0.73163	0.826	0.675	6.70723e-13
cdh1	1.02267e-16	0.895318	0.75	0.625	1.88437e-12
btg2	1.26792e-16	0.597162	0.814	0.734	2.33626e-12
cdx4	5.30698e-16	2.02541	0.208	0.072	9.77864e-12
slc15a2	5.36883e-16	2.2769	0.178	0.055	9.89261e-12
slc26a5	5.6277e-16	1.63015	0.288	0.121	1.03696e-11
hsp90b1	7.51211e-16	1.02647	0.712	0.566	1.38418e-11
slc15a1b	9.98548e-16	-3.24258	0.023	0.238	1.83993e-11
ier5	1.24229e-15	0.96086	0.735	0.611	2.28904e-11
icn	1.98185e-15	-4.15306	0.193	0.414	3.65175e-11
slc1a1	2.08629e-15	2.06154	0.186	0.061	3.84419e-11
cyp2k6.1	4.01834e-15	1.60352	0.216	0.076	7.4042e-11
pdlim1	6.34257e-15	1.06867	0.595	0.431	1.16868e-10
hsp70l	1.13954e-14	-1.94873	0.549	0.708	2.09971e-10
si:ch211-196l7.4	1.27821e-14	-1.98422	0.186	0.426	2.35523e-10
ier2b	1.69535e-14	0.717675	0.807	0.71	3.12385e-10
hsp90aa1.2	1.87886e-14	-1.40675	0.674	0.802	3.46198e-10
epdl2	2.48995e-14	0.18212	0.742	0.557	4.58798e-10
chia.1	3.75559e-14	-3.18976	0.057	0.263	6.92005e-10
lmo7a	4.60354e-14	0.962612	0.568	0.391	8.48249e-10
tspan34	4.97251e-14	1.0013	0.379	0.191	9.16234e-10
gapdhs	7.97816e-14	-4.26954	0.019	0.208	1.47006e-09
hspa5	9.10098e-14	0.518309	0.864	0.738	1.67695e-09
sik1	1.15122e-13	1.03736	0.545	0.369	2.12124e-09
mcl1a	1.3146e-13	0.453977	0.871	0.768	2.42227e-09
slc43a2b	1.42889e-13	-2.36054	0.064	0.269	2.63287e-09
gadd45ba	1.54748e-13	0.736266	0.723	0.586	2.85138e-09
pm20d1.2	2.32827e-13	1.58978	0.436	0.275	4.29007e-09
si:ch211-222l21.1	2.3309e-13	-1.93543	0.178	0.408	4.29492e-09
mt-nd6	2.41049e-13	0.625453	0.818	0.674	4.44158e-09
anpepa	3.59767e-13	0.829173	0.697	0.551	6.62907e-09
rps25	3.69565e-13	-0.576754	0.875	0.919	6.80961e-09
rps28	4.34666e-13	-0.775636	0.784	0.891	8.00915e-09
abcg2b	4.42052e-13	2.01872	0.227	0.096	8.14525e-09
cyp4t8	5.20349e-13	1.49059	0.364	0.205	9.58796e-09
gsto2	5.35247e-13	-2.46061	0.087	0.294	9.86246e-09
kalrnb	5.90695e-13	1.35186	0.439	0.283	1.08841e-08
cox6c	5.95437e-13	-0.898179	0.223	0.473	1.09715e-08
dhrs13l1	6.09201e-13	-2.7584	0.057	0.253	1.12251e-08
kmt2bb	6.52271e-13	1.06817	0.614	0.505	1.20188e-08
hnrnpa0l.1	8.07701e-13	0.627143	0.818	0.718	1.48827e-08
stom	8.36484e-13	1.55111	0.295	0.147	1.54131e-08
slc22a6l	8.70013e-13	1.66892	0.223	0.092	1.60309e-08
zgc:193541	1.10649e-12	-1.09865	0.273	0.517	2.03881e-08
nupr1b	1.13023e-12	-1.50088	0.17	0.4	2.08256e-08
map3k19	1.27345e-12	2.81196	0.098	0.024	2.34646e-08
prr15lb	1.38743e-12	1.80338	0.212	0.087	2.55648e-08
adam28	1.5269e-12	1.84415	0.246	0.111	2.81347e-08
apoa4b.2.1	1.66275e-12	-2.48016	0.208	0.394	3.06379e-08
rpl29	1.72903e-12	-0.712138	0.765	0.863	3.18591e-08
ociad2	1.86544e-12	-3.11055	0.023	0.199	3.43726e-08
rps21	1.95992e-12	-0.793907	0.811	0.89	3.61135e-08
si:dkey-16l2.20	2.12458e-12	0.916899	0.598	0.441	3.91475e-08
zgc:64022	2.238e-12	1.60042	0.254	0.113	4.12373e-08
rab11fip1a	2.38821e-12	-2.64656	0.023	0.201	4.40052e-08
fa2h	2.88074e-12	0.672663	0.712	0.596	5.30805e-08
si:ch73-335l21.4	3.54078e-12	0.590248	0.822	0.69	6.52425e-08
id1	3.55025e-12	-3.50708	0.057	0.242	6.5417e-08
anxa2b	3.60695e-12	0.884237	0.614	0.491	6.64617e-08
adh8b	3.93553e-12	1.33113	0.462	0.314	7.2516e-08
gapdh	4.20206e-12	0.398539	0.811	0.631	7.74272e-08
tma7	4.34224e-12	-1.17081	0.178	0.406	8.00101e-08
cnn2	4.34981e-12	1.07449	0.549	0.414	8.01496e-08
rbp2a	4.35775e-12	-1.94742	0.152	0.354	8.02959e-08
igfbp1b	5.04951e-12	1.36361	0.386	0.226	9.30422e-08
oclna	5.42396e-12	0.933513	0.587	0.435	9.99419e-08
apoea	5.74941e-12	-3.67486	0.042	0.216	1.05939e-07
rpl37.1	6.29711e-12	-0.725319	0.92	0.946	1.16031e-07
selenow1	7.0634e-12	-1.08457	0.273	0.512	1.3015e-07
kmo	7.66471e-12	1.45205	0.288	0.142	1.4123e-07
jdp2b	7.69111e-12	0.370658	0.811	0.69	1.41716e-07
dpydb	8.87039e-12	1.46913	0.348	0.199	1.63446e-07
baiap2l2a	8.98103e-12	1.43124	0.333	0.181	1.65485e-07
wnk1a	1.13998e-11	1.25572	0.534	0.413	2.10053e-07
rrbp1a	1.28459e-11	1.26355	0.538	0.384	2.36699e-07
sb:cb1058	1.3804e-11	-1.24718	0.14	0.359	2.54352e-07
ddr1	1.5723e-11	1.67336	0.242	0.111	2.89711e-07
afp4.1	1.67451e-11	-2.40321	0.258	0.426	3.08545e-07
apoc2	1.76824e-11	-2.1071	0.205	0.384	3.25816e-07
atp5f1e	1.83373e-11	-0.900805	0.379	0.608	3.37883e-07
phldb2b	1.88726e-11	1.98639	0.163	0.06	3.47747e-07
diabloa	1.9207e-11	1.09558	0.417	0.251	3.53908e-07
wsb1	2.31695e-11	-1.87596	0.08	0.267	4.26921e-07
zgc:158463	2.69723e-11	0.399075	0.989	0.984	4.96992e-07
hmgcra	3.08246e-11	-5.87985	0.008	0.157	5.67974e-07
mao	3.27414e-11	-2.13715	0.064	0.243	6.03293e-07
ptmab	3.43588e-11	-1.64876	0.326	0.535	6.33096e-07
atp5if1b	4.8176e-11	-1.17173	0.239	0.449	8.87692e-07
hspe1	5.91598e-11	-1.14625	0.136	0.345	1.09008e-06
krt18a.2	6.14156e-11	1.33276	0.303	0.159	1.13164e-06
spint1a	6.19543e-11	1.01001	0.58	0.455	1.14157e-06
ost4	6.4798e-11	-0.968124	0.14	0.35	1.19397e-06
tpm3	8.46859e-11	0.764073	0.682	0.59	1.56042e-06
rps29	8.64174e-11	-0.626083	0.879	0.929	1.59233e-06
jun	9.01688e-11	0.335258	0.905	0.861	1.66145e-06
apoc1	9.15499e-11	-2.92304	0.193	0.364	1.6869e-06
rpl36	9.64208e-11	-0.619017	0.761	0.858	1.77665e-06
si:ch211-137i24.10	1.18033e-10	0.425928	0.761	0.621	2.17488e-06
peli1a	1.28235e-10	1.93395	0.121	0.039	2.36286e-06
slc7a8a	1.31711e-10	-2.32641	0.027	0.181	2.42691e-06
RPL37A	1.68636e-10	-0.69035	0.807	0.894	3.10729e-06
atp5mf	1.70356e-10	-1.03772	0.261	0.481	3.13899e-06
foxp4	1.84428e-10	-2.19063	0.064	0.236	3.39826e-06
ptmaa	1.88488e-10	-2.50055	0.121	0.306	3.47309e-06
ndufb8	2.20963e-10	-0.687885	0.14	0.339	4.07147e-06
atp5pf	2.24215e-10	-1.13768	0.235	0.443	4.13139e-06
mttp	2.49141e-10	-2.85954	0.034	0.188	4.59067e-06
gadd45bb	2.63393e-10	0.782961	0.598	0.452	4.85328e-06
rpl38	2.81285e-10	-0.64723	0.89	0.918	5.18295e-06
cox7c	3.15893e-10	-0.828995	0.311	0.537	5.82065e-06
abca1b	3.78598e-10	-3.42463	0.004	0.139	6.97605e-06
folr	3.81471e-10	-1.51906	0.098	0.28	7.02899e-06
gatm	3.98963e-10	-2.97817	0.034	0.185	7.35129e-06
slc7a9	4.29024e-10	2.188	0.117	0.038	7.90519e-06
hoxc3a	4.41942e-10	1.52069	0.223	0.104	8.14323e-06
cox6b2	4.50719e-10	-1.10712	0.136	0.334	8.30496e-06
crip1	5.06732e-10	0.453764	0.788	0.671	9.33705e-06
marcksl1a	5.55043e-10	-4.99701	0.008	0.142	1.02272e-05
enpep	5.8738e-10	1.43551	0.28	0.15	1.08231e-05
CU856539.2	6.01641e-10	0.971993	0.53	0.397	1.10858e-05
sult1st1	7.30823e-10	-2.31573	0.034	0.183	1.34661e-05
itgb6	8.56452e-10	1.69133	0.284	0.158	1.5781e-05
adipor2	8.65128e-10	-1.11461	0.182	0.381	1.59409e-05
lin28a	8.69597e-10	2.99066	0.049	0.009	1.60232e-05
si:dkey-172j4.3	8.76676e-10	2.10903	0.201	0.092	1.61536e-05
nuak1b	9.02821e-10	1.57113	0.364	0.233	1.66354e-05
dusp5	1.04829e-09	0.845031	0.519	0.369	1.93158e-05
si:ch73-1a9.3	1.08138e-09	-1.91562	0.216	0.406	1.99254e-05
si:dkey-79d12.5	1.23568e-09	0.891589	0.583	0.476	2.27687e-05
bag3	1.32769e-09	-2.47669	0.053	0.206	2.44639e-05
CR339041.2	1.3516e-09	2.1935	0.087	0.024	2.49045e-05
myo7bb	1.35434e-09	0.706195	0.633	0.49	2.49551e-05
ppiab	1.39348e-09	-0.641126	0.447	0.643	2.56762e-05
nr4a1	1.45368e-09	1.19182	0.413	0.281	2.67855e-05
cox8a	1.62751e-09	-1.29178	0.163	0.348	2.99885e-05
vdrb	1.69232e-09	0.805801	0.591	0.492	3.11826e-05
itgb4	1.721e-09	1.23823	0.273	0.148	3.17112e-05
slc6a9	1.87377e-09	-4.85416	0.004	0.129	3.45261e-05
apoa4b.1	1.96149e-09	0.338184	0.746	0.53	3.61425e-05
rps27.1	2.03796e-09	-0.680001	0.712	0.826	3.75515e-05
micu3b	2.08802e-09	2.04527	0.178	0.079	3.84738e-05
si:ch73-281n10.2	3.08878e-09	-1.20135	0.14	0.315	5.69139e-05
ldha	3.31399e-09	-1.41206	0.159	0.335	6.10636e-05
krt97	3.63983e-09	0.831291	0.553	0.431	6.70676e-05
midn	3.65162e-09	0.675695	0.697	0.603	6.72847e-05
hnrnpabb	3.9187e-09	-1.82281	0.091	0.25	7.22059e-05
apobb.1	4.10736e-09	-2.20653	0.299	0.421	7.56822e-05
hoxa10b	4.31988e-09	2.90803	0.064	0.015	7.9598e-05
si:ch211-158d24.4	4.42427e-09	3.01005	0.061	0.013	8.15216e-05
ppdpfb	4.64753e-09	-2.32008	0.125	0.286	8.56355e-05
actb1	4.66276e-09	0.278198	0.936	0.88	8.5916e-05
jund	4.83129e-09	0.486887	0.754	0.662	8.90214e-05
fosl1a	5.17984e-09	0.575894	0.686	0.581	9.54438e-05
eif1	5.3508e-09	-0.690694	0.451	0.637	9.85939e-05
h2az2b	5.37184e-09	-1.50848	0.102	0.262	9.89815e-05
si:ch211-221j21.3	6.47523e-09	1.5551	0.258	0.141	0.000119313
ponzr1	6.82179e-09	1.19951	0.254	0.129	0.000125698
atp5pd	6.92107e-09	-0.830849	0.239	0.438	0.000127528
sec61g	7.57439e-09	-0.593635	0.5	0.681	0.000139566
ddit3	8.0538e-09	0.497571	0.788	0.709	0.000148399
hmgn6	9.73068e-09	-1.47908	0.152	0.325	0.000179298
uqcrq	9.74795e-09	-0.886488	0.231	0.422	0.000179616
tcnba	1.00206e-08	-4.9851	0.098	0.246	0.000184639
cnnm2b	1.04336e-08	2.09275	0.095	0.03	0.000192249
slc3a1	1.04785e-08	1.67228	0.163	0.07	0.000193076
ndufa1	1.04902e-08	-0.929867	0.223	0.413	0.000193293
malrd1	1.07727e-08	-2.90344	0.015	0.139	0.000198499
rps27.2	1.17221e-08	-0.642202	0.428	0.614	0.000215991
bco1	1.26845e-08	-1.45173	0.068	0.22	0.000233724
muc13b	1.30329e-08	0.926202	0.485	0.37	0.000240144
si:ch211-262i1.3	1.37037e-08	1.26621	0.22	0.108	0.000252505
zgc:153911	1.50397e-08	0.680106	0.549	0.408	0.000277122
mst1ra	1.54073e-08	1.42626	0.341	0.218	0.000283895
cox7a2a	1.64246e-08	-0.784459	0.163	0.35	0.00030264
cyp2n13	1.70734e-08	-3.7555	0.008	0.122	0.000314594
meaf6	1.72599e-08	-2.78296	0.027	0.153	0.00031803
sem1	1.78796e-08	-1.23737	0.106	0.267	0.00032945
tcima	1.90877e-08	-1.71348	0.064	0.21	0.00035171
si:dkey-24p1.1	2.13723e-08	4.40831	0.023	0.002	0.000393805
zgc:92242	2.32365e-08	1.29622	0.277	0.158	0.000428156
slc6a19a.1	2.3292e-08	-6.83806	0	0.107	0.000429178
ndufb3	2.43645e-08	-1.01631	0.125	0.293	0.000448941
eif1b	2.6259e-08	-1.29058	0.102	0.26	0.000483848
mphosph8	2.82593e-08	-1.63206	0.076	0.222	0.000520705
CU693379.1	3.06394e-08	1.73932	0.189	0.092	0.000564561
slc26a3.2	3.13684e-08	-3.21195	0.008	0.12	0.000577995
pcxb	3.1979e-08	0.950525	0.42	0.289	0.000589244
atp5meb	3.27898e-08	-0.717769	0.314	0.505	0.000604185
ndufab1a	3.29461e-08	-1.48387	0.068	0.21	0.000607065
rpl36a	3.32631e-08	-0.50542	0.856	0.904	0.000612906
fosab	3.33128e-08	0.282461	0.86	0.814	0.000613821
frem3	4.04263e-08	1.95264	0.045	0.009	0.000744895
cd44a	4.3451e-08	1.41317	0.235	0.126	0.000800628
erh	4.56764e-08	-1.37522	0.148	0.304	0.000841634
rplp1	4.67297e-08	-0.50203	0.97	0.964	0.000861041
mgst3b	4.88976e-08	-0.909896	0.212	0.388	0.000900987
hmgn2	4.96281e-08	-2.0805	0.197	0.373	0.000914448
vegfab	5.20488e-08	1.71317	0.212	0.109	0.000959051
trpm6	5.28376e-08	1.67065	0.144	0.061	0.000973586
rps17	5.30975e-08	-0.506378	0.595	0.739	0.000978375
MYO7B	5.35054e-08	0.728704	0.583	0.476	0.000985891
cldnh	5.3996e-08	-3.42407	0.049	0.174	0.00099493
nr1h4	5.48038e-08	1.42106	0.205	0.103	0.00100981
ugt1a1	5.79015e-08	-1.40027	0.178	0.334	0.00106689
calm1b	6.02345e-08	-3.86466	0.011	0.121	0.00110988
meis1b	6.35845e-08	-4.6331	0.008	0.114	0.00117161
ADGRL3	6.38013e-08	2.3821	0.083	0.026	0.0011756
cox7b	6.60332e-08	-0.66836	0.292	0.493	0.00121673
cd63	6.64743e-08	-1.30555	0.352	0.534	0.00122486
ezra	7.08309e-08	0.504021	0.689	0.597	0.00130513
hsp70.1	7.17216e-08	-1.29951	0.587	0.7	0.00132154
mt-co2	7.79679e-08	0.298925	0.996	0.996	0.00143664
cidec	8.0418e-08	1.18639	0.307	0.187	0.00148178
mcl1b	8.11676e-08	-0.976318	0.182	0.356	0.00149559
zgc:162730	8.33761e-08	0.316781	0.788	0.706	0.00153629
si:ch211-266g18.6	8.67422e-08	-2.07458	0.068	0.201	0.00159831
sec23b	8.99813e-08	-1.33756	0.064	0.202	0.001658
zgc:158343	9.3233e-08	-3.56399	0.061	0.185	0.00171791
rarres3l	9.61269e-08	-4.49604	0.008	0.111	0.00177123
SERP1	1.00176e-07	-1.30168	0.114	0.264	0.00184584
C1H4orf33	1.01446e-07	-1.18622	0.049	0.181	0.00186925
atp5l	1.07024e-07	-0.65056	0.326	0.521	0.00197202
perp	1.14742e-07	0.820268	0.443	0.325	0.00211423
si:dkey-56m19.5	1.22418e-07	-4.25789	0.008	0.11	0.00225568
zfand2a	1.23214e-07	-1.75436	0.087	0.225	0.00227033
odc1	1.24716e-07	-2.36869	0.03	0.148	0.00229801
cygb1	1.24754e-07	0.857881	0.473	0.354	0.00229871
c1qbp	1.32041e-07	-1.27525	0.11	0.259	0.00243299
id2a	1.336e-07	-1.11649	0.205	0.372	0.00246171
hnrnpaba	1.37021e-07	-0.934636	0.326	0.499	0.00252474
tcf7l2	1.39462e-07	0.744851	0.405	0.291	0.00256973
gnpnat1	1.43971e-07	0.973738	0.356	0.234	0.00265281
slc10a3	1.57203e-07	1.01733	0.352	0.234	0.00289662
prdx2	1.62958e-07	0.706719	0.682	0.649	0.00300267
sumo2b	1.6361e-07	-1.05082	0.098	0.245	0.00301467
hnrnpa1b	1.63723e-07	-1.09035	0.08	0.218	0.00301676
skp1	1.64813e-07	-0.822715	0.076	0.217	0.00303684
cd36	1.67302e-07	-1.50295	0.087	0.227	0.0030827
snrpf	1.68028e-07	-0.994436	0.117	0.269	0.00309608
s100a10b	1.70183e-07	-4.20602	0.027	0.136	0.00313579
rpl14	1.7884e-07	-0.420002	0.769	0.85	0.0032953
si:ch211-195b15.8	1.89461e-07	-3.89167	0.023	0.131	0.00349101
slc25a24	2.05294e-07	1.05759	0.375	0.264	0.00378275
faxdc2	2.07017e-07	-1.5406	0.182	0.323	0.00381449
dbi	2.10833e-07	-0.617017	0.277	0.466	0.0038848
eif2s2	2.15219e-07	-0.699011	0.167	0.339	0.00396563
arhgap42a	2.20205e-07	-2.8653	0.019	0.126	0.0040575
egr2a	2.28121e-07	0.854094	0.341	0.216	0.00420335
hoxc9a	2.34149e-07	1.62126	0.117	0.046	0.00431443
angptl4	2.37292e-07	0.79871	0.542	0.449	0.00437234
spen	2.47075e-07	-1.15242	0.083	0.226	0.0045526
ctnnb1	2.47198e-07	-1.38023	0.087	0.222	0.00455487
rpl6	2.59354e-07	-0.429598	0.598	0.76	0.00477886
dad1	2.62412e-07	-0.871302	0.167	0.332	0.00483521
acsl4a	2.70572e-07	-1.03352	0.08	0.219	0.00498555
ets2	2.81574e-07	0.74717	0.534	0.431	0.00518829
aff4	2.85541e-07	0.857715	0.5	0.384	0.00526137
trim16	2.92201e-07	1.01874	0.333	0.218	0.00538409
apoa4a	2.93525e-07	-3.93516	0.004	0.099	0.00540848
dspa	3.22929e-07	0.771835	0.534	0.439	0.0059503
ybx1	3.37573e-07	-0.432781	0.652	0.777	0.00622012
kdm5bb	3.45655e-07	-2.3567	0.015	0.118	0.00636903
gsta.2	3.48311e-07	-1.63249	0.098	0.232	0.00641798
fabp3	3.72034e-07	-3.49932	0.019	0.122	0.00685511
cyp51	3.91121e-07	-1.71948	0.061	0.185	0.0072068
pik3r6a	3.91308e-07	2.55932	0.061	0.017	0.00721025
lgmn	3.95155e-07	-1.84108	0.129	0.265	0.00728112
mt-co3	4.00767e-07	0.271348	0.996	0.992	0.00738454
actb2	4.02159e-07	0.226347	0.981	0.949	0.00741019
cldn7b	4.04465e-07	-1.71777	0.091	0.223	0.00745267
si:dkey-283b1.6	4.05802e-07	0.803505	0.515	0.418	0.00747731
tomm5	4.26229e-07	-0.936735	0.083	0.219	0.00785369
ptx4	4.27007e-07	4.3613	0.015	0.001	0.00786804
si:ch1073-429i10.3	4.45132e-07	-1.14077	0.117	0.261	0.008202
tmem258	4.67119e-07	-0.39072	0.193	0.368	0.00860714
anpepb	4.83746e-07	0.567965	0.473	0.335	0.0089135
gch1	4.86771e-07	-1.34646	0.045	0.162	0.00896924
foxa3	4.87196e-07	0.777179	0.443	0.33	0.00897708
ndufc2	4.96634e-07	-0.748006	0.136	0.291	0.00915097
txn	5.17723e-07	-0.939414	0.246	0.407	0.00953956
cnbpb	5.1789e-07	-0.851011	0.212	0.377	0.00954264
si:ch73-144l3.1	5.31369e-07	4.51324	0.019	0.002	0.009791
kifc3	5.52781e-07	1.05716	0.436	0.331	0.0101855
seta	5.90782e-07	-1.55921	0.087	0.215	0.0108858
mbl2	6.07734e-07	-2.39354	0.049	0.164	0.0111981
bmp2a	6.28858e-07	3.77575	0.038	0.007	0.0115873
smdt1b	6.33279e-07	-0.964804	0.144	0.29	0.0116688
usp54a	6.3771e-07	-1.04593	0.098	0.233	0.0117504
pfn2l	6.499e-07	-0.855061	0.121	0.265	0.0119751
si:ch1073-190k2.1	6.59127e-07	0.847556	0.417	0.303	0.0121451
dsc2l	6.98565e-07	1.01027	0.398	0.295	0.0128718
eif3m	7.00463e-07	-0.705633	0.155	0.314	0.0129067
bcas2	7.15603e-07	-1.90498	0.038	0.148	0.0131857
fer1l4	7.2834e-07	-5.69983	0.004	0.092	0.0134204
gpr39	7.45572e-07	-2.30771	0.015	0.114	0.0137379
bik	7.4878e-07	-2.12286	0.061	0.176	0.013797
rbms1b	7.51784e-07	1.82972	0.133	0.059	0.0138524
pgam1a	7.58385e-07	-1.41504	0.08	0.208	0.013974
dgkza	7.60657e-07	-2.45833	0.027	0.13	0.0140159
zgc:136870	7.61286e-07	-1.79854	0.023	0.126	0.0140275
tob1a	7.81317e-07	0.548261	0.682	0.611	0.0143966
nrarpa	7.97949e-07	1.0005	0.277	0.166	0.014703
epha2a	8.06821e-07	0.801801	0.345	0.227	0.0148665
msmo1	8.44312e-07	-1.50889	0.076	0.201	0.0155573
cfd	8.65793e-07	-4.15641	0.023	0.122	0.0159531
COX5B.1	8.70433e-07	-0.46953	0.33	0.53	0.0160386
ahnak	8.73065e-07	-2.11209	0.049	0.163	0.0160871
glulb	9.0657e-07	-2.55018	0.027	0.128	0.0167045
rpl28	9.29926e-07	-0.454055	0.818	0.878	0.0171348
marcksl1b	9.34264e-07	-4.21303	0.015	0.111	0.0172148
cldn15a	9.41619e-07	1.03421	0.348	0.24	0.0173503
btr21.1	9.41912e-07	3.92657	0.027	0.004	0.0173557
snrpe	9.46113e-07	-1.36233	0.064	0.184	0.0174331
slc6a19b	9.56169e-07	1.16956	0.231	0.13	0.0176184
h3f3b.1	9.8723e-07	-1.2407	0.235	0.385	0.0181907
morf4l1	1.00118e-06	-1.36936	0.053	0.17	0.0184478
bhlhe40	1.0072e-06	-0.967461	0.231	0.39	0.0185586
pcsk5a	1.02497e-06	2.69113	0.023	0.003	0.0188862
hmgn7	1.05736e-06	-1.2195	0.11	0.247	0.0194829
arrdc3b	1.05961e-06	-2.46485	0.011	0.105	0.0195244
plk3	1.08307e-06	0.82922	0.443	0.336	0.0199567
ctsh	1.10092e-06	-1.94706	0.087	0.209	0.0202856
ndufs6	1.10104e-06	-0.920759	0.091	0.221	0.0202878
kdelr2b	1.13803e-06	-1.56598	0.03	0.133	0.0209694
nr4a3	1.20068e-06	0.786596	0.314	0.201	0.0221237
rpl31	1.22373e-06	-0.475908	0.788	0.874	0.0225485
mat2al	1.27526e-06	-1.85581	0.027	0.129	0.0234979
atf7ip	1.29515e-06	-1.2918	0.076	0.201	0.0238645
si:ch211-196c10.15	1.34024e-06	-1.03298	0.087	0.216	0.0246953
ier3ip1	1.36317e-06	-1.92465	0.034	0.139	0.0251177
glud1b	1.39118e-06	-0.982763	0.155	0.297	0.0256338
etnppl	1.39654e-06	-1.7436	0.027	0.129	0.0257326
kcnk5b	1.42409e-06	1.33119	0.227	0.129	0.0262403
egfra	1.42801e-06	1.27032	0.277	0.174	0.0263126
zgc:175280	1.43606e-06	-4.58377	0.004	0.088	0.0264609
zfp36l1b	1.47326e-06	-1.17885	0.114	0.244	0.0271464
coa3a	1.52452e-06	-0.716554	0.102	0.236	0.0280908
ndufb9	1.54848e-06	-0.900224	0.11	0.243	0.0285323
ppa1b	1.57053e-06	-2.06042	0.034	0.136	0.0289387
ndufb2	1.59977e-06	-0.89608	0.133	0.275	0.0294773
pdx1	1.6482e-06	-4.08903	0.011	0.1	0.0303697
nfkbiab	1.65516e-06	-0.799446	0.303	0.476	0.030498
cox17	1.65653e-06	-0.65545	0.216	0.371	0.0305233
tmem86b	1.68879e-06	-3.28548	0.015	0.107	0.0311176
nucb2a	1.76379e-06	-3.89794	0.011	0.1	0.0324996
atp5md	1.76659e-06	-0.847381	0.205	0.364	0.0325511
sox19a	1.80332e-06	1.76482	0.098	0.038	0.0332281
prdx1	1.80668e-06	-2.99181	0.03	0.129	0.0332898
ywhaz	1.80908e-06	-2.15512	0.034	0.136	0.0333342
atp5mea	1.83046e-06	-1.22408	0.027	0.126	0.033728
si:ch211-196f2.3	1.84535e-06	0.721932	0.47	0.359	0.0340024
chd4b	1.84602e-06	-0.778642	0.155	0.304	0.0340147
gipc2	1.93688e-06	0.7879	0.534	0.462	0.0356889
ndufa12	1.94778e-06	-1.11275	0.087	0.214	0.0358898
acta1a	2.03269e-06	2.72917	0.038	0.008	0.0374544
slc34a2a	2.07087e-06	-6.30741	0	0.079	0.0381578
erfl1	2.12317e-06	3.32884	0.019	0.002	0.0391216
il13ra1	2.13106e-06	1.13254	0.337	0.236	0.0392669
rpl23	2.15632e-06	-0.462255	0.78	0.885	0.0397324
meis2a.1	2.16998e-06	-5.57873	0.004	0.086	0.039984
ewsr1a	2.19617e-06	-2.60261	0.027	0.124	0.0404666
cyb5r2	2.20401e-06	-5.05539	0.008	0.092	0.0406111
acsl1b	2.22421e-06	-1.35627	0.072	0.189	0.0409832
cobl	2.2361e-06	1.00822	0.341	0.233	0.0412023
si:ch211-113d11.6	2.28304e-06	-6.13939	0.004	0.085	0.0420672
cers3a	2.35816e-06	-2.02751	0.027	0.124	0.0434515
rbms1a	2.40137e-06	1.03534	0.25	0.149	0.0442476
lta4h	2.43564e-06	-2.02181	0.023	0.118	0.044879
pfkfb3	2.5063e-06	0.818629	0.492	0.397	0.0461811
cry1a	2.65149e-06	-1.05585	0.098	0.227	0.0488564
rpl35a	2.70208e-06	-0.474913	0.769	0.853	0.0497885
aqp3a	2.75373e-06	-4.38717	0.004	0.085	0.0507403
pdk2b	2.79181e-06	-2.38467	0.034	0.134	0.051442
sesn1	2.85481e-06	-1.43226	0.106	0.231	0.0526027
ndufs4	2.87948e-06	-0.609208	0.057	0.17	0.0530572
atp5f1d	2.91062e-06	-0.560324	0.212	0.377	0.053631
si:dkey-151g10.6	2.95571e-06	-0.441151	0.992	0.978	0.054462
rps24	2.97716e-06	-0.483354	0.795	0.88	0.0548572
slc51a	2.98012e-06	1.94442	0.11	0.046	0.0549117
ndufa3	3.05077e-06	-0.900539	0.114	0.246	0.0562135
spink2.1	3.26952e-06	-1.27083	0.159	0.291	0.0602442
eif1axb	3.33762e-06	-0.463052	0.155	0.305	0.061499
pcdh2g28	3.38772e-06	-6.79448	0	0.076	0.0624222
hnrpkl	3.3929e-06	-0.896906	0.076	0.196	0.0625176
tnrc6b	3.44523e-06	-0.975973	0.057	0.169	0.0634818
AL935186.10	3.47799e-06	1.13668	0.117	0.051	0.0640855
cyb5a	3.55954e-06	-0.961097	0.125	0.26	0.0655881
gsr	3.76458e-06	-1.99612	0.015	0.103	0.0693661
rpl34	3.91731e-06	-0.461296	0.708	0.819	0.0721803
h3f3b.1.1	4.02216e-06	-1.05848	0.159	0.293	0.0741123
zgc:153151	4.20248e-06	2.4491	0.068	0.023	0.0774349
pla2g12b	4.20398e-06	-1.33512	0.038	0.14	0.0774625
cdaa	4.24181e-06	1.23031	0.114	0.048	0.0781596
uqcr10	4.24244e-06	-0.565164	0.242	0.405	0.0781712
meis1a	4.31282e-06	-4.39258	0.004	0.082	0.079468
tmsb4x	4.35613e-06	-0.556063	0.83	0.895	0.0802661
cyp3c4	4.50919e-06	-1.00138	0.091	0.215	0.0830864
tomm6	4.64416e-06	-0.825247	0.064	0.173	0.0855734
scp2a	4.65546e-06	0.904969	0.455	0.35	0.0857815
cbx7a	4.76007e-06	-3.07144	0.027	0.118	0.087709
sash1a	4.78677e-06	1.65732	0.182	0.099	0.0882009
arhgdia	4.82412e-06	-0.580866	0.102	0.23	0.0888893
cldn15lb	4.84029e-06	0.311003	0.663	0.551	0.0891871
her9	4.94397e-06	0.400299	0.398	0.272	0.0910976
xpo1b	4.98421e-06	-1.38668	0.057	0.165	0.091839
h2az2a	5.14587e-06	-1.56715	0.049	0.152	0.0948177
ndufb7	5.24923e-06	-0.592167	0.152	0.291	0.0967224
serpinb1	5.27893e-06	0.774985	0.436	0.352	0.0972696
ndufa6	5.30461e-06	-0.462631	0.239	0.402	0.0977427
cubn	5.45754e-06	-4.04687	0.008	0.087	0.100561
acsl4b	5.6321e-06	-1.10882	0.061	0.171	0.103777
cops9	5.64076e-06	-0.768543	0.095	0.218	0.103937
vdac1	6.00038e-06	-6.44169	0	0.072	0.110563
sult1st2	6.00937e-06	-2.04051	0.03	0.124	0.110729
slc5a8l	6.10041e-06	1.24932	0.265	0.171	0.112406
atox1	6.83993e-06	-0.885798	0.095	0.216	0.126032
sec61b	6.86649e-06	-0.412387	0.197	0.352	0.126522
lipf	6.89125e-06	-1.29867	0.064	0.173	0.126978
ctcf	6.92635e-06	-2.06536	0.027	0.117	0.127625
pdgfba	7.00083e-06	1.32857	0.212	0.124	0.128997
ip6k2b	7.03311e-06	0.886713	0.489	0.409	0.129592
ralbp1	7.11267e-06	-1.03522	0.057	0.162	0.131058
rgs4	7.21385e-06	-1.31176	0.049	0.151	0.132922
macroh2a2	7.41688e-06	-2.57501	0.027	0.116	0.136663
nr5a2	7.44082e-06	1.713	0.17	0.092	0.137105
zgc:100918	7.46644e-06	-1.50128	0.038	0.135	0.137577
pfkfb4b	7.49522e-06	-2.32732	0.011	0.092	0.138107
arl6ip1	7.77912e-06	-1.1448	0.068	0.178	0.143338
btg1	7.83265e-06	0.336001	0.803	0.778	0.144324
si:ch211-198a12.6	7.85512e-06	-1.06042	0.045	0.145	0.144739
ACOT12	7.91609e-06	1.2858	0.223	0.134	0.145862
ran	7.97111e-06	-0.486464	0.269	0.433	0.146876
uba52	8.01999e-06	-0.384774	0.705	0.808	0.147776
ndufs7	8.14203e-06	-0.562743	0.098	0.224	0.150025
arhgap21a	8.15296e-06	1.9601	0.095	0.039	0.150226
ca2	8.24367e-06	-3.15652	0.008	0.085	0.151898
cry3a	8.31326e-06	0.743948	0.511	0.437	0.15318
snrpg	8.31664e-06	-1.2941	0.064	0.171	0.153242
tp53inp1	8.60847e-06	-0.521045	0.136	0.267	0.15862
nova2	8.65311e-06	-8.2463	0	0.07	0.159442
elovl2	8.77366e-06	-3.7749	0.008	0.084	0.161663
syncrip	8.95728e-06	-0.661741	0.17	0.313	0.165047
psma8	9.02343e-06	-0.391149	0.053	0.157	0.166266
mt-nd4l	9.08597e-06	0.320164	0.917	0.823	0.167418
bpnt1	9.27609e-06	-1.24393	0.068	0.178	0.170921
hsp70.2	9.42783e-06	-1.16916	0.652	0.724	0.173717
nsa2	9.49297e-06	-0.390672	0.314	0.491	0.174917
nr3c1	9.58187e-06	-0.759202	0.057	0.162	0.176556
snrpb	9.67724e-06	-0.730626	0.129	0.26	0.178313
bbip1	9.68762e-06	-2.7891	0.015	0.096	0.178504
cavin2b	9.80947e-06	-1.77952	0.011	0.091	0.180749
piezo1	9.88276e-06	1.1326	0.121	0.055	0.1821
tomm20b	1.00363e-05	-0.39488	0.14	0.277	0.184928
satb2	1.00498e-05	1.4268	0.148	0.075	0.185178
uqcrh	1.00721e-05	-0.457756	0.303	0.471	0.185588
si:ch211-167b20.8	1.01065e-05	1.7113	0.068	0.023	0.186223
tspan3a	1.01149e-05	-3.08988	0.015	0.095	0.186376
hepacam2	1.06852e-05	-4.86777	0.004	0.076	0.196885
esr2b	1.0828e-05	1.61009	0.17	0.094	0.199517
ube2e3	1.1327e-05	-1.46652	0.061	0.164	0.208711
si:ch211-284d12.3	1.21287e-05	-3.99673	0.008	0.082	0.223484
rhoaa	1.21574e-05	-0.66144	0.11	0.234	0.224013
tox	1.23228e-05	-4.42466	0.008	0.082	0.22706
atp6v1g1	1.23406e-05	-0.834892	0.14	0.265	0.227387
sox11a	1.24654e-05	-7.61175	0	0.068	0.229687
pim3	1.24654e-05	-6.21028	0	0.068	0.229687
cox14	1.26086e-05	-0.955691	0.053	0.156	0.232326
tmem14ca	1.26094e-05	-0.968271	0.045	0.142	0.232341
lgals3b	1.26597e-05	-1.58539	0.011	0.09	0.233268
rpl13a	1.27578e-05	-0.341274	0.705	0.828	0.235074
ube2v1	1.30337e-05	-1.10027	0.057	0.157	0.24016
eno3	1.35211e-05	0.542042	0.674	0.643	0.24914
clpxa	1.35351e-05	-0.931152	0.08	0.189	0.249397
zgc:154142	1.3682e-05	-3.19322	0.004	0.075	0.252104
gamt	1.3765e-05	-1.07287	0.242	0.373	0.253634
parm1	1.38416e-05	-1.52027	0.015	0.095	0.255045
crp2	1.43931e-05	0.910403	0.023	0.004	0.265208
serpinf2a	1.44513e-05	2.17631	0.023	0.004	0.266279
atp5mc1	1.44534e-05	-0.593828	0.25	0.401	0.266317
aqp8a.2	1.44903e-05	-1.30985	0.121	0.235	0.266998
CABZ01076996.1	1.46388e-05	1.94689	0.057	0.018	0.269734
ephb4b	1.47648e-05	1.52937	0.136	0.068	0.272057
spcs1	1.48306e-05	-1.20649	0.064	0.166	0.273268
atp5mc3a	1.48469e-05	-0.398018	0.178	0.329	0.273569
cbx5	1.48982e-05	-1.50281	0.023	0.107	0.274514
qkia	1.49661e-05	-1.98748	0.027	0.111	0.275765
eif5a2	1.50267e-05	-0.467858	0.231	0.391	0.276883
snx20	1.51655e-05	0.897105	0.148	0.074	0.279439
fkbp1aa	1.53185e-05	-0.461568	0.314	0.492	0.282258
hypk	1.53536e-05	-0.94461	0.117	0.235	0.282906
ginm1	1.56678e-05	-1.90541	0.03	0.117	0.288695
arhgap5	1.57506e-05	0.618072	0.504	0.428	0.29022
cpt1ab	1.58224e-05	1.16848	0.348	0.267	0.291543
laptm4b	1.58908e-05	-6.60462	0	0.066	0.292805
mapkapk2a	1.60306e-05	0.667279	0.553	0.483	0.29538
stap2b	1.64025e-05	-1.5145	0.049	0.144	0.302233
scarb2a	1.64428e-05	-0.728605	0.117	0.24	0.302975
cyp4v7	1.69416e-05	-1.93894	0.004	0.074	0.312165
tob1b	1.69434e-05	0.364048	0.75	0.721	0.3122
sytl5	1.71589e-05	-4.45575	0.004	0.073	0.31617
gda	1.71751e-05	1.41584	0.277	0.189	0.316469
ddt	1.73432e-05	-0.70536	0.148	0.28	0.319566
rnasekb	1.76696e-05	-4.87095	0.004	0.073	0.325579
fam133b	1.77352e-05	-0.933148	0.095	0.21	0.326789
srsf5a	1.78956e-05	-0.463727	0.22	0.372	0.329744
glula	1.79612e-05	-3.98629	0.015	0.092	0.330953
abcc12	1.80002e-05	0.988508	0.33	0.234	0.331672
tspan31	1.80559e-05	-2.00357	0.045	0.137	0.332698
sema4ba	1.80976e-05	-0.974656	0.117	0.237	0.333467
atp6v1e1a	1.8171e-05	-1.79926	0.019	0.1	0.334818
eif3d	1.85145e-05	-0.935989	0.11	0.227	0.341147
rps14	1.8768e-05	-0.341165	0.898	0.906	0.345819
fgfr2	1.89665e-05	-1.34021	0.068	0.168	0.349476
slc47a1	1.91119e-05	1.5112	0.167	0.092	0.352157
bahcc1b	1.92458e-05	-1.56665	0.042	0.133	0.354623
si:ch211-129c21.1	1.93234e-05	1.04283	0.314	0.224	0.356054
nudc	1.93836e-05	-0.916433	0.038	0.129	0.357163
elocb	1.95247e-05	-1.21797	0.053	0.149	0.359763
ccng2	1.9699e-05	0.593988	0.538	0.468	0.362973
dpy30	1.97493e-05	-1.76851	0.038	0.127	0.363901
gpia	1.99818e-05	-0.528224	0.087	0.201	0.368185
slc3a2a	2.01037e-05	-0.418828	0.087	0.2	0.37043
si:ch211-127i16.2	2.0378e-05	-2.05652	0.019	0.099	0.375484
cnbpa	2.09118e-05	-0.880549	0.117	0.238	0.385321
smc1al	2.12901e-05	-1.42524	0.08	0.184	0.392291
fam83fa	2.15541e-05	-5.63707	0.004	0.071	0.397156
cox4i1	2.19154e-05	-0.406932	0.345	0.513	0.403813
f2rl1.2	2.20615e-05	0.855083	0.348	0.254	0.406505
rnaseka	2.22175e-05	-0.352127	0.102	0.219	0.409379
ddx5	2.23179e-05	0.461389	0.754	0.711	0.411229
CU104709.1	2.27044e-05	-0.788187	0.155	0.284	0.418351
sphk2	2.30717e-05	-2.1222	0.027	0.109	0.425119
rhocb	2.36402e-05	-1.19568	0.042	0.132	0.435594
g6pd	2.37968e-05	-1.51205	0.03	0.114	0.438481
hmgb2a	2.45094e-05	-1.21162	0.167	0.294	0.451611
cbr1l	2.45329e-05	-2.30127	0.03	0.113	0.452044
etv5b	2.4544e-05	-0.995373	0.083	0.19	0.452248
rps26l	2.5456e-05	-0.426125	0.803	0.869	0.469052
reep5	2.54567e-05	-1.24652	0.045	0.138	0.469064
ptpn3	2.5512e-05	1.4084	0.201	0.121	0.470084
nmrk2	2.56208e-05	-1.29751	0.072	0.174	0.47209
slc20a1b	2.56677e-05	0.635684	0.602	0.549	0.472954
macc1	2.6554e-05	-2.4713	0.023	0.102	0.489284
lsr	2.68473e-05	0.86695	0.439	0.355	0.494688
rtn1a	2.68503e-05	-7.30198	0	0.063	0.494744
ANOS1	2.70247e-05	2.21217	0.064	0.023	0.497956
pet100	2.71454e-05	-1.4366	0.027	0.109	0.50018
fbp1b	2.71756e-05	0.517922	0.489	0.395	0.500738
h1-0	2.7886e-05	-1.05276	0.186	0.31	0.513827
hsf2	2.85723e-05	-1.42907	0.042	0.132	0.526473
stip1	2.88084e-05	-0.760514	0.178	0.308	0.530824
gcshb	2.90367e-05	-1.29871	0.038	0.126	0.535031
inavab	2.97048e-05	0.816322	0.443	0.363	0.54734
si:rp71-62i8.1	3.00541e-05	0.899046	0.375	0.291	0.553777
slc29a1b	3.02968e-05	-5.52494	0	0.062	0.55825
qdpra	3.0362e-05	-1.09399	0.064	0.163	0.55945
myo6a	3.05192e-05	0.746299	0.39	0.3	0.562347
abtb2b	3.15406e-05	-6.27135	0	0.062	0.581167
egr3	3.21011e-05	1.20595	0.288	0.203	0.591496
gpm6aa	3.22212e-05	-6.565	0.004	0.069	0.593708
u2af2a	3.22983e-05	-2.97282	0.011	0.082	0.595129
wu:fj05g07	3.24717e-05	-1.97343	0.023	0.101	0.598324
hmgb2b	3.2599e-05	-1.26593	0.133	0.247	0.60067
arf5	3.27449e-05	-0.655053	0.148	0.27	0.603357
zgc:158564	3.39715e-05	-1.11544	0.064	0.162	0.625958
hdac1	3.44688e-05	-1.71501	0.061	0.151	0.635122
nr1d2a	3.48387e-05	-0.73543	0.106	0.222	0.641937
slirp	3.54648e-05	-1.60785	0.042	0.127	0.653474
cant1b	3.58327e-05	-1.25416	0.076	0.177	0.660254
dynlrb1.1	3.62387e-05	-1.07375	0.072	0.172	0.667735
hspd1	3.67564e-05	-1.06007	0.106	0.216	0.677274
rbp4	3.76465e-05	-6.92621	0.015	0.086	0.693675
rsl24d1	3.76555e-05	-0.621605	0.367	0.512	0.69384
ralgapa2	3.80375e-05	0.706126	0.481	0.404	0.700879
impdh2	3.81096e-05	1.73779	0.144	0.077	0.702208
nccrp1	3.85581e-05	0.641232	0.458	0.374	0.710471
RPS17	3.98293e-05	-0.445475	0.735	0.827	0.733895
si:ch211-114c12.5	4.01419e-05	2.7739	0.045	0.013	0.739655
NDUFB1	4.09849e-05	-1.30904	0.064	0.16	0.755189
clrn3	4.10744e-05	0.903756	0.398	0.318	0.756836
cyp2ad3	4.13982e-05	-1.41147	0.064	0.161	0.762803
rbbp6	4.24532e-05	-0.702701	0.182	0.309	0.782242
histh1l	4.25559e-05	-0.894214	0.205	0.337	0.784134
si:ch211-207i1.2	4.27932e-05	1.01551	0.292	0.202	0.788508
mfsd12a	4.301e-05	1.04451	0.178	0.1	0.792502
ube2kb	4.41072e-05	-2.50304	0.023	0.098	0.81272
plpp3	4.45002e-05	-5.01329	0.004	0.067	0.81996
rps26	4.46066e-05	-0.525494	0.602	0.734	0.821922
ndufb5	4.47073e-05	-0.854773	0.106	0.216	0.823776
rabac1	4.50669e-05	-1.67905	0.015	0.087	0.830402
pcyt1bb	4.51224e-05	-2.42479	0.019	0.093	0.831424
hexim1	4.52746e-05	-0.971433	0.08	0.182	0.834229
dlc	4.61276e-05	-2.07788	0.008	0.074	0.849947
ndufb4	4.62621e-05	-0.911209	0.11	0.22	0.852426
tent5ba	4.63691e-05	-0.75316	0.121	0.239	0.854398
rpl22	4.6667e-05	-0.423325	0.655	0.75	0.859886
appb	4.71446e-05	-4.74527	0.008	0.073	0.868687
rhoub	4.84465e-05	-1.10326	0.064	0.162	0.892676
tmem59	4.85202e-05	-2.21175	0.042	0.125	0.894034
hoxc8a	4.85725e-05	1.41098	0.114	0.054	0.894998
sh3gl1b	4.8596e-05	-1.90677	0.011	0.08	0.895431
sult6b1	4.86292e-05	-0.543041	0.11	0.227	0.896042
insig1	4.89166e-05	-1.0748	0.242	0.355	0.901338
tyrobp	4.96679e-05	2.79384	0.042	0.012	0.915181
nop10	5.00464e-05	-0.484215	0.102	0.211	0.922155
hmgb3a	5.0276e-05	-2.08968	0.08	0.175	0.926385
grn1	5.03975e-05	0.398937	0.413	0.307	0.928624
rnf128a	5.11284e-05	0.655034	0.564	0.505	0.942093
sigmar1	5.22138e-05	-1.43375	0.053	0.141	0.962092
ssr3	5.22177e-05	-0.448193	0.182	0.314	0.962163
uap1	5.23991e-05	1.32024	0.216	0.137	0.965506
g6pca.2	5.2428e-05	0.548372	0.496	0.393	0.966039
slc13a1	5.3159e-05	-5.70368	0	0.059	0.979509
mrps21	5.3225e-05	-2.49411	0.03	0.107	0.980725
thbs1b	5.35778e-05	0.978381	0.14	0.072	0.987224
dacha	5.36723e-05	-1.59742	0.008	0.073	0.988967
magt1	5.41285e-05	-0.975729	0.076	0.174	0.997371
rpl26	5.41498e-05	-0.554439	0.39	0.532	0.997764
hmgcs1	5.45608e-05	-1.18685	0.125	0.236	1
sqlea	5.47914e-05	-3.20529	0.008	0.072	1
hist2h2l	5.55663e-05	-0.833454	0.08	0.184	1
aifm4	5.56859e-05	-1.48458	0.03	0.11	1
ddx21	5.57458e-05	-0.495646	0.451	0.588	1
hoxd9a	5.77535e-05	1.36526	0.068	0.026	1
tomm7	5.86408e-05	-0.406493	0.182	0.314	1
gpx4a	5.95615e-05	-0.874948	0.458	0.567	1
jupa	5.96024e-05	0.67882	0.508	0.448	1
anp32a	5.96559e-05	-0.773463	0.167	0.295	1
sparc	5.99492e-05	-8.06778	0	0.058	1
cox5aa	6.00893e-05	-0.478017	0.261	0.409	1
prpf8	6.05536e-05	-1.10205	0.042	0.126	1
ppib	6.05959e-05	-0.425594	0.25	0.4	1
rpl30	6.07734e-05	-0.320469	0.822	0.867	1
cyb5r1	6.14746e-05	-3.42998	0.004	0.065	1
CU302253.1	6.15885e-05	0.883947	0.398	0.312	1
cd81a	6.17989e-05	-3.42182	0.03	0.106	1
ugt8	6.27508e-05	0.571905	0.436	0.344	1
acin1a	6.34768e-05	0.595486	0.576	0.531	1
bzw1a	6.3981e-05	-0.583592	0.121	0.235	1
ak1	6.44587e-05	-3.99367	0.015	0.083	1
tax1bp1b	6.54408e-05	-0.444391	0.129	0.248	1
si:busm1-57f23.1	6.71554e-05	-1.61244	0.042	0.124	1
si:ch211-235e9.6	6.83456e-05	-0.673299	0.083	0.184	1
cyp1a	6.88773e-05	-0.850218	0.159	0.273	1
f3b	6.97388e-05	-2.91063	0.03	0.106	1
mycb	7.02102e-05	-1.51184	0.057	0.146	1
ptges3a	7.1302e-05	-1.33102	0.08	0.176	1
ddx3xa	7.31131e-05	0.843739	0.413	0.336	1
galnt7	7.33037e-05	-0.704498	0.087	0.188	1
nucks1a	7.43934e-05	-2.24025	0.068	0.155	1
serf2	7.53191e-05	-0.469243	0.208	0.347	1
UBB	7.67657e-05	-0.609793	0.727	0.812	1
tpmt.1	7.73607e-05	-0.690795	0.045	0.131	1
khdrbs1b	7.77971e-05	-1.18422	0.08	0.176	1
enpp7.1	7.79693e-05	-2.02953	0.019	0.09	1
selenof	7.82543e-05	-0.936733	0.091	0.191	1
pacsin1b	7.83568e-05	1.13348	0.352	0.278	1
lamb2l	7.92717e-05	1.31908	0.159	0.09	1
tsc22d3	7.94156e-05	-0.971434	0.095	0.197	1
snrpd2	8.22874e-05	-1.2423	0.072	0.161	1
si:ch73-170d6.2	8.28101e-05	1.16849	0.216	0.139	1
slc25a37	8.32193e-05	2.05179	0.053	0.018	1
aldoaa	8.36803e-05	-0.494953	0.144	0.263	1
basp1	8.37404e-05	-2.53845	0.015	0.083	1
fxyd1	8.37577e-05	-1.58391	0.03	0.106	1
tsku	8.41819e-05	-1.65077	0.019	0.089	1
vcp	8.44007e-05	-0.433164	0.167	0.294	1
dido1	8.52211e-05	-0.586848	0.148	0.268	1
lsm5	8.63776e-05	-1.5254	0.027	0.098	1
CU929259.1	8.64613e-05	1.14104	0.299	0.22	1
CABZ01080568.1	8.71923e-05	-0.580724	0.288	0.421	1
slc26a6.1	8.78277e-05	-1.39698	0.03	0.107	1
mt-cyb	8.80055e-05	0.231157	0.996	0.994	1
bcl2l1	8.80145e-05	1.01581	0.295	0.213	1
rps23	8.81384e-05	-0.347175	0.758	0.837	1
ndufa2	8.95029e-05	-0.370884	0.148	0.267	1
gpx1b	8.97367e-05	0.825537	0.326	0.245	1
si:dkey-7j14.6	9.02096e-05	-1.75427	0.023	0.094	1
tnrc18	9.07902e-05	-1.05962	0.08	0.177	1
agr2	9.10074e-05	-2.65684	0.053	0.138	1
gadd45ab	9.12814e-05	-0.734111	0.114	0.22	1
cmah	9.22907e-05	-0.819831	0.057	0.146	1
apoa1b	9.29624e-05	-2.74776	0.027	0.1	1
uhrf1bp1l	9.696e-05	-1.33564	0.034	0.112	1
pyyb	9.71526e-05	-1.66471	0.11	0.054	1
zgc:172145	9.76187e-05	3.43529	0.023	0.004	1
zgc:162989	9.78434e-05	1.70606	0.11	0.054	1
ndufv3	9.79255e-05	-1.78092	0.061	0.145	1
cox5ab	9.84073e-05	-0.260501	0.205	0.347	1
tent4b	9.87479e-05	-0.808654	0.042	0.124	1
dhcr7	9.95635e-05	-0.867587	0.064	0.155	1
psap	0.00010012	-0.394751	0.216	0.351	1
hmgb1b	0.000100462	-2.36204	0.034	0.11	1
ndufa7	0.000102011	-0.750004	0.102	0.204	1
wu:fi09b08	0.000102599	0.534552	0.561	0.5	1
hsd11b1la	0.000102991	-1.5217	0.019	0.087	1
cib1	0.000104677	-0.407795	0.114	0.223	1
pmp22a	0.00010493	-7.37494	0	0.054	1
bach1b	0.000105762	-2.9372	0.008	0.068	1
snrpd1	0.000105835	-0.853044	0.114	0.221	1
si:dkey-177p2.6	0.000106752	-0.36219	0.409	0.574	1
ap1b1	0.00010752	-2.01962	0.034	0.109	1
rps16	0.000108107	-0.401132	0.633	0.732	1
copb1	0.000108331	-0.784107	0.08	0.175	1
dnajc19	0.00010845	-1.1904	0.023	0.093	1
lpin1	0.000110502	0.916418	0.451	0.383	1
atp6v0cb	0.000111382	-5.47521	0.004	0.061	1
tefa	0.000111652	-0.831936	0.121	0.227	1
fkbp4	0.000111761	-1.04047	0.072	0.163	1
cnn3a	0.000112403	-0.953896	0.087	0.183	1
tfe3a	0.000114117	-1.04906	0.11	0.213	1
hoxd4a	0.000114258	2.03959	0.045	0.014	1
rpz5	0.000115031	-3.4019	0.008	0.068	1
tmsb1	0.000115168	-1.14778	0.515	0.574	1
h3f3d	0.000115272	-0.781223	0.47	0.598	1
TXN	0.000116754	-0.434486	0.356	0.498	1
zgc:112146	0.000117043	-1.43697	0.011	0.075	1
aifm2	0.000118443	-0.570709	0.045	0.127	1
si:ch211-180a12.2	0.00011901	-3.71246	0.004	0.061	1
chuk	0.00011969	-3.10772	0.019	0.085	1
ccn1	0.000120929	-3.19728	0.015	0.08	1
cox6b1	0.000121335	-0.586713	0.193	0.321	1
ucp2	0.000123049	-0.664722	0.417	0.565	1
ugdh	0.000124618	-1.69143	0.038	0.115	1
si:dkey-156k2.4.1	0.000125489	-1.04677	0.057	0.142	1
creb1a	0.000125979	-2.09417	0.011	0.074	1
srgap3	0.000125984	1.10161	0.295	0.219	1
rps27l	0.000126739	-0.579248	0.186	0.311	1
gsto1	0.000129469	-0.955514	0.061	0.147	1
fbxl6	0.000129662	-1.85555	0.027	0.097	1
rhpn2	0.000130609	-0.856411	0.098	0.196	1
tp53bp2b	0.000132204	-3.12191	0.011	0.073	1
si:ch211-137a8.4	0.000133307	-6.84079	0	0.053	1
abcb11a	0.000135764	-2.66299	0.008	0.067	1
usp9	0.000137721	-0.684554	0.098	0.199	1
stoml3b	0.00013827	-0.914887	0.549	0.603	1
pno1	0.000139027	-0.5833	0.11	0.216	1
anxa5b	0.000139485	-2.71622	0.008	0.067	1
rpl3	0.000139539	-0.337244	0.606	0.713	1
herpud2	0.000139904	-0.801788	0.038	0.115	1
lsm7	0.000140618	-1.37511	0.053	0.135	1
sf3b5	0.00014099	-1.09317	0.049	0.13	1
tm4sf5	0.00014185	-0.645831	0.136	0.252	1
myrfl	0.000142815	1.14958	0.33	0.26	1
gbp	0.000142974	-1.19423	0.049	0.132	1
znrf2a	0.000143545	1.76541	0.087	0.04	1
tram1	0.000144932	-0.875483	0.076	0.165	1
si:ch211-114c12.2	0.000144988	0.879319	0.364	0.29	1
rps27a	0.000146149	-0.302918	0.902	0.913	1
si:ch211-191j22.3	0.000146458	-1.49389	0.049	0.127	1
cdc42	0.000146548	-0.955728	0.087	0.181	1
klf9	0.000146682	-1.65925	0.023	0.092	1
pak1	0.000146718	1.07129	0.341	0.269	1
dcaf7	0.000148208	-1.0463	0.023	0.092	1
znf318	0.00014848	-0.619028	0.068	0.158	1
fdps	0.000148493	-0.879652	0.061	0.148	1
lhfpl2a	0.000148521	1.00667	0.292	0.213	1
tprb	0.000150715	-1.62337	0.027	0.097	1
nucks1b	0.00015123	-1.18735	0.027	0.097	1
srsf9	0.000151299	-1.01499	0.061	0.147	1
dctn3	0.000153307	-1.58941	0.03	0.102	1
sinhcafl.1	0.000154808	-3.32082	0.004	0.059	1
rpl32	0.000155141	-0.336773	0.795	0.867	1
tardbp	0.000157422	-1.47217	0.057	0.139	1
gnb1b	0.000158043	-0.681667	0.186	0.308	1
degs1	0.000158519	-1.85194	0.004	0.059	1
znf706	0.000158862	-0.849197	0.061	0.147	1
csad	0.000158869	1.39479	0.098	0.047	1
raraa	0.000161128	-0.918082	0.045	0.126	1
gclc	0.000161648	-0.938876	0.08	0.172	1
ctnnb2	0.000161811	-1.8654	0.034	0.107	1
tnrc6c1	0.000161864	-1.70797	0.072	0.157	1
zgc:153896	0.000162696	-5.11765	0	0.051	1
TCF4	0.000162831	1.77771	0.08	0.035	1
polr2f	0.000163343	-0.558022	0.057	0.141	1
rps15	0.000167651	-0.381543	0.682	0.775	1
ndufa5	0.000168544	-0.428913	0.227	0.356	1
si:dkey-67c22.2	0.000168737	-1.28652	0.064	0.148	1
rnd3a	0.000169305	-6.22378	0	0.051	1
cyp2aa1	0.000170614	-1.09729	0.064	0.15	1
zgc:123284	0.000172372	-2.13919	0.008	0.065	1
scarb1	0.000173013	-1.03909	0.064	0.153	1
sumo3a	0.00017448	-1.77067	0.045	0.122	1
psmd11a	0.000176016	-1.45018	0.034	0.107	1
spcs2	0.000176293	-1.06675	0.045	0.123	1
si:dkey-95p16.2	0.000177135	-2.3093	0.011	0.071	1
mknk1	0.000177891	-1.66735	0.049	0.127	1
slc38a5b	0.000178594	-4.69986	0.011	0.07	1
tm9sf3	0.000179983	-0.631871	0.076	0.167	1
cyp4v8	0.00018018	-1.37483	0.023	0.091	1
ptgis	0.000180223	1.16873	0.083	0.037	1
snrnp27	0.000180624	-1.04764	0.042	0.12	1
mpc1	0.000182575	-0.868635	0.11	0.209	1
rpl11	0.000183255	-0.325936	0.818	0.871	1
tuba1c	0.000183337	-7.38903	0	0.051	1
znf395b	0.000185616	-3.7063	0.004	0.058	1
junbb	0.000186503	0.257501	0.625	0.578	1
cgna	0.00018675	0.739804	0.337	0.26	1
marcksb	0.000192024	-5.34525	0.004	0.057	1
prkcdb	0.000192746	0.902995	0.333	0.252	1
kdm5ba	0.000196691	-1.841	0.027	0.095	1
pnp4b	0.000198222	-0.975295	0.053	0.135	1
fstl1b	0.000198524	-6.7621	0	0.05	1
fkbp3	0.000198539	-1.18279	0.049	0.129	1
si:ch1073-314i13.4	0.000199388	-0.748592	0.038	0.111	1
mpp1	0.000200856	-0.540536	0.163	0.279	1
cdc42se1	0.000202368	-1.68424	0.015	0.078	1
pfkfb4a	0.000204762	-2.25255	0.015	0.076	1
eno1a	0.000204815	-3.60877	0.011	0.07	1
ywhae1	0.000205858	-0.446825	0.163	0.284	1
si:dkey-202e17.1	0.000208901	2.07279	0.042	0.013	1
rps10	0.000209683	-0.28767	0.89	0.904	1
ly97.3	0.000209963	-2.40085	0.053	0.128	1
pabpc1b	0.000210047	-1.97081	0.019	0.083	1
exoc3l2b	0.00021008	1.63705	0.186	0.119	1
ldb1a	0.000211342	-2.98905	0.015	0.076	1
tpm4a	0.00021289	-3.19545	0.004	0.057	1
abca1a	0.000212929	-1.11763	0.038	0.112	1
tusc2b	0.00021507	-1.62604	0.03	0.1	1
klf2a	0.000215537	-2.71527	0.004	0.057	1
enc1	0.000216233	-2.36308	0.004	0.057	1
eif3ba	0.00021632	-0.511613	0.159	0.271	1
ep300b	0.000217852	1.0032	0.318	0.244	1
crtac1a	0.000220347	-2.04348	0.019	0.082	1
atp1b1b	0.000220729	1.52349	0.053	0.019	1
cct4	0.000222099	-0.557209	0.223	0.348	1
plxna1a	0.00022526	1.8988	0.045	0.015	1
hax1	0.000227114	-1.06356	0.064	0.149	1
ccnd1	0.00023089	-2.285	0.023	0.087	1
tuft1a	0.000231595	0.668268	0.33	0.246	1
atp5pb	0.000231915	-0.422134	0.288	0.428	1
psmb3	0.000232235	-0.628661	0.061	0.143	1
pik3r3b	0.000232759	-6.53493	0	0.049	1
tmem35	0.000232759	-6.45686	0	0.049	1
slc35b4	0.000236392	-1.91676	0.027	0.093	1
bhlhe41	0.00023896	-0.990255	0.045	0.121	1
wscd2	0.000239413	-3.97969	0.004	0.056	1
inppl1a	0.000239529	-1.23972	0.03	0.1	1
hsph1	0.000240705	-4.68759	0.004	0.056	1
ndufs8a	0.000241598	-1.26087	0.057	0.138	1
si:ch211-195b13.1	0.000242198	-7.53738	0	0.049	1
cnfn	0.000244137	-4.15357	0.019	0.08	1
kdelr2a	0.000245082	-0.649897	0.106	0.205	1
ap1s3b	0.000245393	-0.50957	0.057	0.14	1
bcl2l10	0.000247178	-1.27735	0.034	0.104	1
baz1b	0.00024724	-0.659564	0.098	0.194	1
adgre10	0.000250072	-5.15635	0.004	0.055	1
rbm19	0.000251489	-2.96775	0.011	0.069	1
si:ch211-194k22.8	0.000252019	-5.59231	0	0.048	1
ece2b	0.000254148	-4.86675	0.004	0.055	1
C25H12orf73	0.000259529	-0.647563	0.038	0.111	1
mhc1zba	0.000260558	0.54831	0.545	0.506	1
col5a1	0.000262236	-8.10226	0	0.048	1
purab	0.000264763	-1.31651	0.034	0.105	1
brd3a	0.000269439	-1.08893	0.049	0.127	1
ier5l	0.000271058	-2.28288	0.019	0.081	1
tenm3	0.000274175	-5.13189	0.004	0.055	1
atp6v1aa	0.000275052	-0.870639	0.057	0.136	1
fkbp5	0.00027769	-0.975532	0.102	0.194	1
rpl21	0.000277783	-0.379352	0.731	0.815	1
nfkbib	0.000279964	-1.39626	0.015	0.076	1
rad21a	0.000281397	-1.26383	0.053	0.131	1
lysmd2	0.000281871	-4.64865	0.004	0.055	1
nr1d1	0.000282447	-2.08613	0.008	0.062	1
zgc:172079	0.00028387	0.214309	0.655	0.571	1
dop1b	0.000285811	-2.58967	0.015	0.074	1
jpt1b	0.00028713	-3.93753	0.015	0.073	1
ubtf	0.000291631	-0.807104	0.091	0.182	1
rps13	0.000293265	-0.476151	0.727	0.811	1
rnf220a	0.000293713	-1.84056	0.019	0.081	1
fuca1.1	0.000295251	-1.43061	0.034	0.104	1
atpv0e2	0.000295429	-6.69465	0	0.047	1
ssr4	0.000296376	-0.246924	0.129	0.237	1
ehmt1b	0.00029715	-2.34326	0.03	0.096	1
lsm6	0.000300853	-0.566807	0.053	0.13	1
faua	0.000301911	-0.517144	0.72	0.802	1
aqp8a.1	0.000302103	0.953349	0.148	0.087	1
mrpl54	0.000302153	-1.53908	0.027	0.093	1
brk1	0.000305502	-1.36451	0.049	0.124	1
tcf25	0.000307859	-0.570095	0.087	0.18	1
hoxc6b	0.000309517	3.26739	0.015	0.002	1
si:rp71-7l19.2.2	0.00031132	2.95181	0.011	0.001	1
rbm8a	0.000311458	-0.744181	0.155	0.259	1
abcf1	0.000311556	-0.469124	0.152	0.262	1
gcnt7	0.000311654	-1.1101	0.049	0.125	1
hsd11b1lb	0.000314133	2.44924	0.015	0.002	1
rnf185	0.000315916	-0.988633	0.038	0.11	1
tcf12	0.000322859	-4.89458	0.004	0.054	1
h2ax1	0.000323359	-0.66298	0.333	0.472	1
fxyd6l	0.000324562	-5.18005	0.008	0.06	1
flot1b	0.000327863	-1.20369	0.045	0.119	1
arrdc3a	0.00033238	-0.536219	0.106	0.201	1
rps7	0.000332756	-0.418831	0.769	0.848	1
si:ch211-214c7.4	0.000332804	-5.25108	0	0.047	1
cmpk	0.000332876	-0.568315	0.117	0.212	1
ctsz	0.000333413	-0.808237	0.087	0.174	1
khdrbs1a	0.000334029	-0.445274	0.42	0.58	1
eps8l2	0.00033531	0.820779	0.36	0.284	1
tead1b	0.000342046	0.977858	0.212	0.139	1
anapc11	0.000345932	-2.73408	0.019	0.078	1
pdap1b	0.000347431	-0.682365	0.045	0.12	1
dip2ba	0.000353702	-1.22808	0.042	0.113	1
tlcd2	0.000359491	0.903072	0.307	0.235	1
amacr	0.000359798	3.31834	0.019	0.004	1
CR753886.1	0.000362911	-2.12416	0.015	0.073	1
sptbn5	0.000363097	0.147665	0.33	0.23	1
amd1	0.000365402	-0.645962	0.08	0.168	1
ywhah	0.000365914	-1.30761	0.091	0.176	1
alpi.2	0.000366342	-1.18786	0.03	0.097	1
atp5f1c	0.000366388	-0.458925	0.186	0.305	1
mrpl32	0.000370959	-1.07862	0.034	0.102	1
cyp3a65	0.000372395	0.28918	0.716	0.652	1
amn	0.000376634	0.676346	0.121	0.064	1
creb3l3b	0.000377069	-1.4171	0.027	0.091	1
lrpap1	0.000379326	-1.96927	0.038	0.105	1
tbca	0.000379684	-0.690842	0.076	0.158	1
rab5ab	0.000382113	-0.569434	0.106	0.202	1
ENSDARG00000089836	0.000384484	-1.33346	0.03	0.097	1
rpl27	0.000387692	-0.417055	0.686	0.769	1
apoa4b.2	0.000388059	-1.02917	0.11	0.202	1
alox12	0.000390062	-5.36425	0	0.046	1
rab22a	0.000390062	-5.15092	0	0.046	1
tjp3	0.000390132	0.552056	0.466	0.404	1
clstn1	0.000391103	-2.23236	0.038	0.105	1
man2b1	0.000393678	-1.49849	0.042	0.111	1
srsf7a	0.000394408	-0.3331	0.087	0.178	1
ilf2	0.000402381	-0.600349	0.083	0.169	1
trpm4a	0.000403358	0.684204	0.333	0.251	1
bcam	0.000405848	-5.83447	0	0.045	1
asah2	0.000406026	-2.62703	0.004	0.053	1
pde9a	0.000406243	-2.60304	0.004	0.053	1
trnau1apb	0.000407791	-0.596619	0.106	0.202	1
mlnl	0.000407904	-2.11927	0.015	0.073	1
si:ch73-269m14.2	0.000414272	-0.636804	0.095	0.186	1
lasp1	0.000422917	-0.291658	0.14	0.244	1
hsd17b12b	0.000423717	-2.43557	0.015	0.071	1
mxi1	0.000428295	-1.23512	0.03	0.095	1
pabpn1	0.000428541	-0.540147	0.117	0.214	1
dnajc8	0.000430662	-1.47794	0.038	0.106	1
ndufa11	0.000433826	-0.809373	0.08	0.165	1
sptlc1	0.000435915	-0.989789	0.03	0.096	1
rtn4a	0.000440176	-0.697852	0.098	0.189	1
tmem50a	0.00044299	-0.881319	0.068	0.148	1
aimp1a	0.000443228	-1.48055	0.053	0.125	1
ndufab1b	0.00045337	-1.04491	0.083	0.168	1
ssh2a	0.00045479	-2.01611	0.019	0.077	1
mid1ip1b	0.000455723	-0.667668	0.136	0.238	1
yipf4	0.000455788	-0.978647	0.042	0.111	1
pbx1a	0.000457132	-6.37999	0	0.045	1
ddx23	0.000459257	-0.788595	0.076	0.159	1
ankrd9	0.000460054	-2.76353	0.011	0.065	1
pfn1	0.000464738	-1.21083	0.144	0.241	1
slc37a2	0.000465701	-0.804429	0.064	0.143	1
slc3a2b	0.000468139	-5.65183	0.004	0.051	1
slc45a3	0.000469093	-3.2573	0.004	0.052	1
rpl18a	0.00047119	-0.437784	0.568	0.694	1
rhoac	0.000471209	-1.0031	0.091	0.176	1
zmiz1a	0.000472045	-1.10005	0.042	0.111	1
pik3r1	0.000473455	-0.618137	0.129	0.224	1
vegfba	0.000478723	2.76879	0.053	0.021	1
gpd1c	0.000482687	-0.384702	0.121	0.215	1
zgc:136872	0.000482892	-1.06598	0.045	0.117	1
ccl25a	0.000486356	1.18037	0.205	0.137	1
si:ch211-140m22.7	0.000489306	-2.44662	0.015	0.07	1
haao	0.000490192	1.34605	0.129	0.072	1
hoxb7a	0.000490467	1.62215	0.038	0.012	1
celf2	0.00049486	-6.13356	0	0.044	1
cebpb	0.000498018	0.404092	0.629	0.584	1
col14a1a	0.000498171	1.48114	0.061	0.025	1
pitpnbl	0.000502877	-0.515518	0.034	0.101	1
gdi2	0.000506232	-0.33822	0.136	0.239	1
si:ch73-22o12.1	0.000508286	0.662077	0.424	0.356	1
mrpl11	0.000509302	-0.871782	0.03	0.095	1
zgc:153018	0.000509955	-1.11712	0.057	0.132	1
cbx3a	0.000513324	-0.708411	0.117	0.21	1
rgs5a	0.000514873	-6.50427	0	0.044	1
arid3b	0.000521662	-2.23879	0.027	0.087	1
lrp2b	0.000526156	-1.82837	0.076	0.151	1
copz2	0.000530236	-0.738674	0.027	0.089	1
homeza	0.000530684	-2.02984	0.023	0.082	1
si:dkey-102m7.3	0.000531135	-1.44446	0.057	0.129	1
malb	0.000531365	-2.96839	0.004	0.051	1
tomm70a	0.000534083	-0.881582	0.083	0.167	1
cndp2	0.000535668	-0.781203	0.114	0.205	1
lmnb2	0.0005449	-1.12364	0.045	0.115	1
ulk1a	0.000547819	-1.83761	0.03	0.094	1
zgc:112148	0.000552984	-1.4865	0.008	0.058	1
mt2	0.000554508	-1.71736	0.045	0.115	1
tinagl1	0.000554553	-0.98892	0.064	0.14	1
pard6b	0.000556061	1.76953	0.08	0.037	1
zgc:158403	0.000556309	-2.84317	0.019	0.075	1
pm20d1.1	0.000557022	1.08196	0.265	0.192	1
aip	0.000562383	-1.03783	0.042	0.108	1
smad7	0.000562396	-2.35453	0.011	0.064	1
ccdc85b	0.00056283	-0.914337	0.004	0.051	1
eif3ha	0.000563198	-0.401383	0.091	0.178	1
ckba	0.000564056	-0.495609	0.17	0.275	1
atp6v1e1b	0.000566441	-0.433841	0.133	0.233	1
psph	0.000577687	-0.829885	0.053	0.126	1
pkig	0.000579885	-5.18007	0	0.043	1
cav1	0.000579885	-5.49762	0	0.043	1
si:dkey-28b4.8	0.000579885	-5.27917	0	0.043	1
fam168a	0.000583447	-3.5317	0.008	0.057	1
stard9	0.000584986	1.47292	0.14	0.083	1
csnk2a1	0.000587306	-0.627991	0.083	0.168	1
ube2na	0.000589329	-0.331962	0.064	0.142	1
psma1	0.00059191	-0.536517	0.091	0.175	1
bptf	0.000596509	-0.91121	0.049	0.12	1
krtcap2	0.000598918	-0.409452	0.114	0.207	1
rasgef1ba	0.000603393	-0.791293	0.083	0.167	1
id3	0.000603701	-0.714908	0.098	0.188	1
mdh2	0.00060376	-0.286921	0.22	0.34	1
bud31	0.000604882	-0.980519	0.08	0.159	1
ssr1	0.000606137	-0.796375	0.053	0.127	1
si:dkey-194e6.1	0.000617137	0.452738	0.117	0.062	1
ubald1a	0.000629148	-2.14681	0.019	0.075	1
rbx1	0.000629979	-0.301743	0.117	0.215	1
tpm1	0.000634554	-1.77944	0.027	0.087	1
zfhx4	0.000635855	-4.709	0.011	0.062	1
rplp2l	0.000638284	-0.372098	0.92	0.921	1
gnal	0.00064091	-1.17194	0.038	0.104	1
chac1	0.000643656	0.336617	0.663	0.608	1
tspeara	0.00064901	3.56043	0.015	0.003	1
mospd2	0.000651511	-1.44387	0.034	0.097	1
iqgap2	0.000655095	0.978093	0.269	0.198	1
coq10b	0.00065537	1.00202	0.33	0.264	1
sytl2b	0.000657657	-1.5157	0.015	0.069	1
prdx5	0.000657671	-1.70861	0.027	0.086	1
her15.2	0.000659715	-6.07415	0.008	0.056	1
dhx8	0.000660361	-1.63185	0.008	0.057	1
magoh	0.000665357	-0.320443	0.061	0.136	1
ppp2r5d	0.000668636	-1.40786	0.019	0.076	1
btf3	0.000668888	-0.462543	0.58	0.686	1
rbm39a	0.000673614	-0.245667	0.295	0.443	1
sh3gl3a	0.000683472	-1.58887	0.004	0.05	1
ogt.1.1	0.000692354	-0.368673	0.095	0.183	1
cpt1b	0.000695846	-4.02151	0.004	0.049	1
MZT1	0.000699435	-4.818	0.004	0.049	1
hmgn3	0.000704773	-3.3954	0.011	0.062	1
rrbp1b	0.000706932	-5.32792	0	0.042	1
stat1a	0.000707029	-0.349004	0.106	0.196	1
got2b	0.000707576	-1.12798	0.038	0.103	1
zgc:136472	0.000711211	-0.731335	0.064	0.141	1
eif3s10	0.000711244	-0.212149	0.254	0.385	1
hip1rb	0.000712827	-1.4795	0.015	0.068	1
sts	0.000717316	1.71373	0.083	0.041	1
hsbp1a	0.00072367	-2.20179	0.019	0.073	1
jak1	0.000732234	-0.489153	0.136	0.233	1
coa6	0.000732437	0.1206	0.087	0.173	1
bmpr2a	0.000732642	-2.6687	0.008	0.056	1
si:dkey-16p21.8	0.000734289	-4.53402	0.004	0.049	1
si:ch211-133n4.4	0.000735496	-6.04312	0	0.042	1
boc	0.000735496	-6.347	0	0.042	1
tent5bb	0.000741646	-1.42322	0.023	0.08	1
si:dkey-40c23.1	0.000742546	2.48518	0.038	0.013	1
tmem184ba	0.000745072	-1.84557	0.008	0.055	1
bhmt	0.000747278	-3.49579	0.011	0.062	1
socs3b	0.000752409	-3.2756	0.011	0.061	1
polr2l	0.000752911	-0.880434	0.061	0.133	1
psmb4	0.000753743	-0.935123	0.061	0.134	1
creb3l1	0.00075429	-3.06772	0.008	0.055	1
arpc5a	0.000754803	-0.903935	0.076	0.155	1
zgc:110425	0.000756866	-4.148	0.004	0.048	1
prdx4	0.000757267	-1.34588	0.034	0.096	1
tmem97	0.000759885	-1.80496	0.038	0.101	1
abcc5	0.000765182	-0.68614	0.027	0.085	1
PPP1CA	0.000767908	1.42859	0.091	0.046	1
spred2a	0.000771214	-0.527061	0.034	0.097	1
eif3jb	0.000774369	-0.325219	0.129	0.224	1
rnf2	0.000775117	-1.03567	0.015	0.068	1
si:dkey-42i9.6	0.000784751	-0.597535	0.023	0.081	1
calm3a.1	0.000787102	-5.24526	0.004	0.048	1
rassf1	0.00078902	-2.28261	0.008	0.055	1
hsp70.3	0.000789377	-0.803915	0.75	0.819	1
zfpm1	0.000789891	-1.95144	0.008	0.055	1
pdk4	0.000791917	-1.85661	0.023	0.079	1
synrg	0.000795462	-2.04215	0.027	0.084	1
atp2b4	0.000795893	-0.711609	0.098	0.183	1
cyp2ad2	0.000796128	-5.44152	0	0.041	1
atxn1a	0.000796665	1.37715	0.091	0.046	1
si:dkey-28b4.7	0.000801788	-0.514175	0.08	0.161	1
tubb2b	0.000803651	-0.615966	0.129	0.222	1
si:ch211-121a2.2	0.000809672	-1.59304	0.023	0.08	1
chkb	0.000809974	-3.26105	0.015	0.067	1
tomm40l	0.000813797	-2.45436	0.015	0.067	1
tm9sf4	0.000820651	-1.11016	0.03	0.092	1
pxna	0.000823872	-1.75893	0.034	0.095	1
gadd45ga	0.000824529	-4.53655	0.004	0.048	1
si:ch211-105j21.9	0.000826333	-1.42242	0.027	0.085	1
bmp16	0.000828289	-4.9658	0	0.041	1
ssuh2rs1	0.00083009	-0.689457	0.11	0.197	1
adgrg4b	0.000844386	-1.91991	0.019	0.073	1
psmb1	0.000844816	0.150769	0.087	0.173	1
si:ch1073-165f9.2	0.00084611	-1.94288	0.023	0.079	1
morc3a	0.000850222	-0.318094	0.034	0.097	1
cyb5b	0.000853107	-2.02295	0.027	0.084	1
sdhb	0.00086216	-0.232094	0.254	0.378	1
oser1	0.000868213	-0.380974	0.129	0.225	1
ihha	0.000868475	-0.834982	0.049	0.116	1
epc1b	0.000869935	-2.02152	0.03	0.09	1
lima1a	0.000872887	-2.09587	0.008	0.055	1
cpsf6	0.000883156	-1.04908	0.049	0.117	1
cfap20	0.000885768	-2.04011	0.011	0.061	1
rpl7a	0.000887606	-0.383101	0.723	0.828	1
cct5	0.000893261	-0.741502	0.133	0.225	1
cpne1	0.000896016	-0.122125	0.072	0.151	1
pou2f1b	0.000896556	-5.22586	0	0.04	1
srprb	0.000899619	-0.995826	0.03	0.09	1
ebna1bp2	0.000912343	-1.08636	0.049	0.117	1
pa2g4b	0.000914876	-0.476662	0.053	0.123	1
il15ra	0.000915993	3.52751	0.011	0.002	1
cgnb	0.00093321	-1.26079	0.019	0.073	1
fgfr3	0.000933268	-2.0288	0.004	0.047	1
nfe2l2a	0.00093797	-0.444769	0.273	0.39	1
mboat1	0.000938536	0.91758	0.212	0.145	1
ankrd22	0.000938674	-1.12799	0.049	0.117	1
psmd8	0.000941821	-1.77408	0.03	0.088	1
eif3f	0.000942072	-0.406661	0.295	0.416	1
ccser2a	0.000942396	-1.1238	0.072	0.146	1
atp11a	0.00094273	-3.33511	0.004	0.047	1
ostc	0.000944544	-0.677083	0.057	0.128	1
kdm1a	0.000954978	-0.680724	0.117	0.206	1
got1	0.00096229	-1.01536	0.095	0.175	1
rps5	0.00096501	-0.289526	0.803	0.863	1
zgc:171480	0.000969774	-0.876115	0.027	0.085	1
atp6v0e1	0.000972715	-0.315604	0.223	0.339	1
sf3b6	0.000974751	-0.434713	0.148	0.246	1
csnk2b	0.00097548	-0.506306	0.14	0.234	1
sdc2	0.000976192	-2.28794	0.019	0.071	1
neu3.3	0.000976551	-1.79297	0.03	0.089	1
gng5	0.000977457	-0.611344	0.125	0.215	1
prss16	0.000983084	-1.19482	0.049	0.115	1
agfg1a	0.000984267	1.07985	0.22	0.155	1
mrps30	0.000988342	-2.13578	0.008	0.054	1
klf3	0.000988779	0.583246	0.462	0.412	1
lonrf1l	0.000991535	0.806998	0.348	0.286	1
syt1a	0.000994129	-5.15522	0.004	0.047	1
fbp1a	0.000995386	-0.541506	0.034	0.097	1
cst14a.2	0.000997512	-0.303822	0.178	0.281	1
stat2	0.000998046	-0.636191	0.083	0.163	1
mrps31	0.00100037	-4.78063	0.004	0.046	1
tmprss13b	0.00100964	-5.25234	0	0.039	1
msna	0.00100964	-6.15431	0	0.039	1
si:ch211-251b21.1	0.00100964	-7.80229	0	0.039	1
med10	0.00101159	-0.54336	0.038	0.102	1
smad2	0.00101196	-0.891215	0.072	0.146	1
hoxc10a	0.00101404	1.11443	0.072	0.033	1
si:dkey-192p21.6	0.00101504	1.63444	0.068	0.031	1
il4r.1	0.00101548	-1.96417	0.015	0.066	1
atp6ap2	0.00101661	-1.15448	0.08	0.156	1
rbm28	0.00101685	-0.654057	0.061	0.133	1
col1a2	0.00101705	-6.36653	0.004	0.046	1
wdr33	0.00101787	-1.61271	0.019	0.072	1
rtn4b	0.00102058	-0.512375	0.14	0.235	1
STMP1	0.00102214	-0.550043	0.102	0.186	1
rab42a	0.00102632	1.09741	0.072	0.033	1
mknk2a	0.00103207	-0.518767	0.102	0.188	1
ggps1	0.00103389	0.775944	0.447	0.404	1
dyrk3	0.00103477	-1.6071	0.038	0.099	1
setb	0.00103607	-0.601031	0.14	0.23	1
snap29	0.00103969	-0.459176	0.049	0.118	1
smc3	0.00104416	-1.58763	0.042	0.104	1
serpinh1b	0.00105041	-7.34986	0	0.039	1
gars1	0.00105097	-1.13527	0.042	0.106	1
ret	0.00105399	-3.44158	0.004	0.046	1
soul5	0.00105403	-1.28038	0.087	0.163	1
med19a	0.00105789	-0.675116	0.042	0.105	1
znf207b	0.00105799	-2.41042	0.015	0.066	1
kmt2ba	0.00105984	-1.00452	0.03	0.09	1
ranbp1	0.00106719	-0.456288	0.068	0.144	1
matr3l1.1.1	0.00107649	-1.19855	0.053	0.12	1
egr1	0.00107908	0.506572	0.553	0.512	1
smarca4a	0.00108406	-0.912213	0.08	0.154	1
tmem165	0.00108509	-1.06631	0.03	0.089	1
eif2s1b	0.00109474	-0.538036	0.125	0.215	1
il6st	0.00109562	-0.420257	0.231	0.348	1
smco4	0.00110185	-1.62932	0.008	0.053	1
kat7b	0.0011084	-2.11847	0.011	0.06	1
mxd4	0.00111412	-0.683366	0.034	0.095	1
mrps10	0.0011158	-2.41535	0.019	0.071	1
rtf1	0.00111619	-0.61212	0.083	0.163	1
ddx18	0.0011167	-0.949869	0.038	0.099	1
srebf2	0.00111813	-0.443226	0.068	0.144	1
mvda	0.00112113	-2.8252	0.008	0.053	1
mt-nd5	0.00113025	0.174203	0.985	0.906	1
dnajb1a	0.00113137	-0.524906	0.11	0.198	1
dlx3b	0.00113475	-3.82297	0.004	0.046	1
gata6	0.00113511	-0.432531	0.095	0.179	1
mex3b	0.00113696	-5.66214	0	0.039	1
cul3a	0.0011481	-1.78239	0.03	0.087	1
fgfr1a	0.0011505	-1.43961	0.042	0.104	1
rnf11b	0.00115175	-0.271898	0.042	0.105	1
atp2b1a	0.00115346	-0.388654	0.148	0.246	1
nsdhl	0.00115756	-0.919701	0.034	0.094	1
polr2eb	0.00115969	-0.967489	0.034	0.094	1
itga2.1	0.00117134	0.836648	0.242	0.172	1
znf292a	0.00117182	-2.41552	0.008	0.053	1
ebp	0.00117371	-0.863379	0.038	0.1	1
camkk1a	0.0011801	1.67585	0.049	0.02	1
sars1	0.00118055	-1.43425	0.049	0.114	1
cyp1d1	0.00118288	-4.85059	0	0.038	1
st3gal1l	0.00118288	-5.52803	0	0.038	1
farsa	0.00118438	-1.26054	0.03	0.088	1
pi4k2b	0.00118648	-1.52218	0.004	0.046	1
si:ch211-212k18.7	0.00118792	-0.664672	0.091	0.17	1
idi1	0.00118887	-0.962144	0.064	0.135	1
si:ch211-276c2.4	0.00119055	-2.20404	0.008	0.053	1
eif3ea	0.00119594	-0.398136	0.193	0.297	1
C7H16orf87	0.00120053	-2.37314	0.011	0.059	1
rps6	0.00120165	-0.267905	0.549	0.686	1
pak4	0.00121297	-0.949707	0.023	0.077	1
scocb	0.00123064	-5.3096	0	0.038	1
pdap1a	0.00123617	-0.780808	0.064	0.135	1
si:rp71-46j2.7	0.00123806	-1.68142	0.011	0.059	1
hoxa11b	0.00123824	1.84883	0.03	0.009	1
pbx4	0.00124529	-1.318	0.076	0.148	1
exoc3l4	0.00124804	-1.5518	0.023	0.077	1
cyp2x9	0.00124937	-2.30747	0.011	0.058	1
dynll1	0.00125231	-0.533819	0.212	0.317	1
ehd1b	0.00126957	-1.36172	0.042	0.103	1
tmed2	0.00127116	-0.599204	0.087	0.164	1
snx4	0.00127729	-2.11415	0.023	0.075	1
ahi1	0.0012832	-1.13807	0.019	0.071	1
psmc4	0.0012958	-1.46311	0.049	0.113	1
serp1	0.00129954	-0.67885	0.133	0.22	1
slc7a7	0.00130949	-0.86883	0.049	0.114	1
suclg1	0.00131794	-0.304595	0.197	0.301	1
si:ch73-46j18.5	0.00133015	-2.59819	0.019	0.069	1
elavl3	0.00133204	-7.88989	0	0.038	1
CU459056.1	0.00133309	-1.29591	0.045	0.108	1
zgc:136864	0.0013347	-1.02372	0.023	0.076	1
nucb1	0.00135065	-0.732915	0.042	0.106	1
cdh17	0.00135432	0.550551	0.485	0.434	1
LIMD2	0.00136267	1.37718	0.114	0.065	1
mob2a	0.00136525	-2.0495	0.011	0.058	1
uqcc2	0.0013734	-3.48764	0.008	0.051	1
ndufs5	0.00137388	-0.233848	0.208	0.317	1
cbx1a	0.00137728	-3.12249	0.015	0.063	1
si:ch211-197g15.6.1	0.00138014	2.66932	0.034	0.011	1
ell	0.00138155	-0.507458	0.087	0.168	1
BOLA2	0.00138415	-2.51573	0.015	0.063	1
LO018188.1	0.00138583	-6.77243	0	0.037	1
rhov	0.00138583	-5.47593	0	0.037	1
micos10	0.00139249	-0.495695	0.098	0.18	1
rab27a	0.00139664	-1.97237	0.008	0.052	1
anp32e	0.00139848	-2.0793	0.045	0.107	1
h3f3c	0.00139926	-0.755295	0.205	0.3	1
ptena	0.00140355	-0.390046	0.061	0.13	1
ufm1	0.00141764	-1.64792	0.049	0.111	1
hoxd10a	0.00142516	2.53938	0.038	0.013	1
stau1	0.00143353	-2.61379	0.011	0.057	1
wwc1	0.00143845	1.02878	0.182	0.122	1
ssr2	0.00144151	-0.440345	0.182	0.286	1
rgs5b	0.00144179	-6.72304	0	0.037	1
oclnb	0.00144179	-5.51746	0	0.037	1
bicdl2l	0.00144179	-5.15316	0	0.037	1
rcc2	0.00144187	-2.79226	0.015	0.063	1
cyp27a7	0.00145425	-0.373507	0.045	0.109	1
lhfpl2b	0.0014549	-2.02507	0.008	0.051	1
CABZ01079192.1	0.00146434	-0.70478	0.08	0.155	1
igf2bp2b	0.00146646	-0.936819	0.023	0.076	1
si:dkeyp-84f3.5	0.00147241	-1.86845	0.015	0.063	1
ube2g1a	0.00148406	-1.58572	0.019	0.07	1
tm9sf1	0.00149346	-2.59326	0.008	0.051	1
s100v2	0.00150002	-5.2786	0	0.037	1
tardbpl	0.00150414	-0.850809	0.114	0.196	1
kdm2ba	0.00150609	-2.49748	0.019	0.069	1
rgl1	0.00150961	-2.32418	0.008	0.051	1
fbxl3a	0.00151678	-0.967581	0.057	0.124	1
si:ch73-359m17.9	0.00152522	-4.95597	0.004	0.044	1
anxa3b	0.00152525	-0.54543	0.038	0.098	1
psme3	0.0015278	-2.60427	0.019	0.068	1
gmfb	0.00153138	-1.06248	0.034	0.092	1
tdp2a	0.00153143	2.50541	0.023	0.006	1
pdha1a	0.0015315	-0.664287	0.027	0.082	1
tspan2a	0.00153652	-2.98453	0.004	0.044	1
rps8a	0.00153868	-0.272248	0.686	0.805	1
slc17a9b	0.00155131	-4.66575	0.004	0.044	1
snu13b	0.00156052	-0.89872	0.083	0.157	1
aoc2	0.00156059	-6.5042	0	0.037	1
neurod1	0.00156059	-7.33731	0	0.037	1
ebf3a.1	0.00156059	-7.49857	0	0.037	1
calm3b	0.00156983	-0.41215	0.242	0.347	1
iars1	0.00157116	-0.972048	0.027	0.079	1
mep1a.1	0.00157954	1.05935	0.152	0.095	1
met	0.00158626	-3.13371	0.004	0.044	1
slc13a5a	0.00159312	1.57176	0.083	0.043	1
tsc22d1	0.00159402	-0.452492	0.273	0.375	1
nectin1b	0.00160145	-2.68365	0.004	0.044	1
sub1b	0.00160787	-2.2957	0.023	0.074	1
sf3a2	0.00161297	-0.335103	0.08	0.154	1
im:7151449	0.00162362	-5.17103	0	0.036	1
mep1b	0.00162362	-4.81075	0	0.036	1
mrps18b	0.00162545	-1.93928	0.015	0.063	1
cst3	0.00162623	-0.448021	0.299	0.416	1
man2a2	0.00162895	-3.4841	0.004	0.044	1
tpte	0.00163165	0.910581	0.155	0.097	1
kmt5c	0.00163645	-0.424104	0.038	0.099	1
mat2ab	0.00163661	-0.707571	0.08	0.155	1
mrpl57	0.00163795	-0.739198	0.064	0.132	1
gsk3ba	0.0016462	-0.792924	0.095	0.173	1
ero1b	0.00165962	-0.641739	0.042	0.103	1
tbx3a	0.00166822	-2.63999	0.004	0.044	1
sap30l	0.00167204	-0.461464	0.08	0.154	1
shroom3	0.00167296	-1.0784	0.038	0.097	1
elf3	0.00167612	0.412943	0.326	0.249	1
shha	0.0016769	1.10976	0.095	0.05	1
pomp	0.00168446	-0.266572	0.102	0.186	1
psma6b	0.0016875	-0.703943	0.072	0.143	1
hipk2	0.00168919	-5.05428	0	0.036	1
cxcl18b	0.00168919	-7.57617	0	0.036	1
gnai1	0.00169416	-0.990276	0.038	0.097	1
pbx2	0.00169447	-0.891329	0.023	0.075	1
tmem131	0.00169925	-0.340329	0.208	0.315	1
zgc:110626	0.00170014	-2.25521	0.015	0.062	1
ahcyl2b	0.00170522	0.827471	0.273	0.209	1
cpe	0.00171108	-2.63675	0.011	0.056	1
dap1b.1	0.0017179	-0.642306	0.167	0.258	1
znf1155	0.00172081	2.24532	0.038	0.014	1
nucb2b	0.00173429	-1.31651	0.038	0.096	1
selenow2a	0.00173649	-0.401541	0.098	0.18	1
stmn1b	0.00173978	-4.21328	0.004	0.043	1
zgc:113162	0.00174422	-2.38711	0.004	0.043	1
ogal	0.00174878	0.688422	0.174	0.113	1
rab11ba	0.0017493	-0.58564	0.03	0.086	1
denr	0.00175385	-0.897861	0.076	0.148	1
sgip1a	0.00175741	-6.45416	0	0.036	1
mtmr10	0.00177852	1.47321	0.117	0.069	1
lsm8	0.00177853	-0.459809	0.053	0.118	1
oaz1b	0.00177992	-0.505707	0.254	0.358	1
med31	0.00178531	-0.974997	0.019	0.069	1
mfsd4aa	0.00178602	-3.07365	0.008	0.05	1
smad1	0.00179479	-1.87586	0.015	0.062	1
pttg1ipb	0.00179644	0.740753	0.197	0.131	1
si:ch211-162e15.3	0.00179677	-0.338947	0.095	0.175	1
atp5po	0.00179745	-0.401328	0.182	0.285	1
relb	0.00180022	-1.58357	0.045	0.105	1
vkorc1l1	0.00180124	-3.48576	0.008	0.049	1
skia	0.00180269	-0.839375	0.053	0.116	1
ccdc186	0.00180446	-0.813921	0.087	0.161	1
calm1a	0.00180521	-1.0069	0.178	0.269	1
sdsl	0.00180622	-0.856731	0.034	0.092	1
znf576.2	0.00181115	-1.46841	0.011	0.056	1
sox4a	0.00181766	-3.19998	0.011	0.056	1
zgc:64106	0.00181797	0.942891	0.174	0.116	1
epb41a	0.00181872	-2.53504	0.015	0.062	1
waca	0.00181947	-0.229528	0.095	0.176	1
impa1	0.00181954	-1.76365	0.015	0.062	1
ccdc106a	0.00182839	-4.7203	0	0.036	1
sox4b	0.00182839	-5.24356	0	0.036	1
nfkb2	0.00184468	-2.03533	0.008	0.05	1
srp14	0.00184966	-1.69365	0.023	0.074	1
dr1	0.00187035	-3.72208	0.008	0.049	1
tufm	0.00187796	-1.03525	0.049	0.112	1
dgat2	0.00188122	-0.569335	0.068	0.139	1
wbp2	0.00188381	-1.62867	0.023	0.074	1
flot2b	0.00188792	-1.1773	0.023	0.074	1
spry2	0.00188914	-1.67703	0.015	0.062	1
srsf3b	0.00190114	-0.54418	0.152	0.242	1
tmprss15	0.00190224	-5.86173	0	0.035	1
ppm1ab	0.00190224	-5.02811	0	0.035	1
xdh	0.00190745	1.49862	0.152	0.099	1
arid5b	0.00190782	-0.598291	0.045	0.107	1
ccdc47	0.0019197	-0.888826	0.045	0.105	1
CDPF1	0.00192206	-0.505369	0.068	0.137	1
atp2a3	0.0019227	-3.66732	0.019	0.066	1
pigbos1	0.00192965	-3.59285	0.008	0.049	1
tubb4b	0.00194099	-0.474641	0.341	0.448	1
tbc1d10aa	0.00194443	-1.4485	0.015	0.062	1
dldh	0.00194591	-0.311513	0.102	0.18	1
si:ch211-107o10.3	0.0019541	0.463524	0.527	0.453	1
slc20a1a	0.00197908	-5.30751	0	0.035	1
tox2	0.00197928	-4.72789	0.004	0.042	1
pnp5b	0.00198138	-4.3225	0.004	0.042	1
TSTD1	0.0019824	-1.85772	0.019	0.067	1
apoeb	0.00199212	0.29039	0.542	0.452	1
plch2a	0.00199212	1.35129	0.133	0.082	1
tmem18	0.00199673	-0.946999	0.03	0.084	1
zc4h2	0.00199885	-3.07601	0.011	0.055	1
mical2b	0.00200202	0.880564	0.314	0.256	1
ISCU	0.00200368	-0.620072	0.049	0.112	1
kif5ba	0.00200562	-0.410523	0.08	0.154	1
rtf2	0.00200622	-0.988298	0.045	0.106	1
hp1bp3	0.00201127	-0.883604	0.061	0.125	1
AL928650.4	0.00201318	1.96884	0.076	0.038	1
ppm1g	0.00201401	-1.58701	0.015	0.061	1
ank2b	0.00201513	-2.34077	0.011	0.055	1
fh	0.00201636	-1.04055	0.045	0.105	1
C23H1orf52	0.00202807	-1.09732	0.027	0.079	1
sub1a	0.00203201	-0.917713	0.076	0.144	1
rusc2	0.00203597	-2.21309	0.015	0.061	1
mdkb	0.00204527	-3.22625	0.019	0.066	1
klf2b	0.00204682	0.813347	0.284	0.218	1
slc35c2	0.00205745	-1.81628	0.015	0.061	1
acaca	0.00205829	-1.6958	0.023	0.073	1
pik3ip1	0.00205903	-5.39068	0	0.035	1
fads2	0.00205903	-5.01386	0	0.035	1
ube2ib	0.00205959	-0.673539	0.042	0.102	1
si:dkey-16j16.4	0.00209263	-1.32493	0.019	0.068	1
si:dkey-57k2.7.1	0.00210033	-0.674107	0.027	0.079	1
si:ch211-102c2.7	0.00210683	-2.65515	0.004	0.042	1
mfsd6b	0.00212725	-2.36967	0.008	0.049	1
si:dkey-228d14.5	0.00214221	-5.05881	0	0.035	1
mrpl12	0.00214544	-0.832505	0.049	0.11	1
fam92a1	0.00214549	-2.81547	0.011	0.055	1
rab1ab	0.00215754	-0.170791	0.216	0.328	1
styk1b	0.00216038	-4.25976	0.004	0.042	1
pfdn1	0.00216175	-0.752697	0.068	0.136	1
CT573476.1	0.00216611	-4.04034	0.004	0.042	1
ndel1b	0.00217065	-0.982112	0.042	0.1	1
uqcrfs1	0.00217077	-0.270621	0.197	0.303	1
txnipa	0.00217375	-1.25098	0.053	0.115	1
ctdspla	0.00217666	-3.51323	0.015	0.06	1
si:ch1073-392o20.2	0.00217855	-0.800489	0.08	0.151	1
phf8	0.00218882	-2.11934	0.008	0.048	1
prmt1	0.00218889	-0.538121	0.064	0.131	1
tmem214	0.00220067	-0.724299	0.042	0.1	1
tmcc1b	0.00221324	-1.91589	0.004	0.042	1
timm17a	0.00221791	-0.627492	0.061	0.127	1
gpm6ab	0.00222725	-4.27309	0.011	0.054	1
fam114a2	0.00223081	-1.31461	0.027	0.078	1
ppih	0.00223383	-4.21885	0.004	0.041	1
col1a1b	0.0022362	-6.46659	0.004	0.041	1
rpl24	0.00223707	-0.266023	0.773	0.844	1
lsm12b	0.0022461	-0.116244	0.148	0.241	1
plpp5	0.002249	-3.09341	0.004	0.042	1
dnaja2b	0.0022508	-1.66122	0.027	0.078	1
abhd4	0.00225127	-0.148	0.159	0.255	1
dnajb6a	0.00225302	-1.00417	0.057	0.12	1
krt96	0.00225578	1.46342	0.152	0.1	1
zgc:123105	0.00226538	-1.40492	0.027	0.077	1
hif1ab	0.00227259	-0.256127	0.216	0.321	1
si:ch211-264f5.6	0.0022738	-3.14148	0.008	0.048	1
hint2	0.00228238	-0.813548	0.057	0.12	1
slc25a43	0.00228383	-0.588472	0.08	0.151	1
btr05	0.00228458	1.57571	0.117	0.07	1
paqr5b	0.00229242	-2.33567	0.011	0.054	1
cmc1	0.0022973	-0.679082	0.053	0.115	1
anxa11b	0.00230306	-0.476386	0.133	0.216	1
myt1b	0.00231882	-5.56365	0	0.034	1
anxa2a	0.00231882	-5.81016	0	0.034	1
rflna	0.00231882	-5.10132	0	0.034	1
si:dkey-221l4.10	0.00231882	-4.27242	0	0.034	1
hnrnpl	0.00232278	-0.751531	0.034	0.089	1
rca2.1	0.00234313	-0.524324	0.129	0.213	1
sdf4	0.00234414	-0.813964	0.068	0.134	1
paip2b	0.00234677	-0.381408	0.091	0.165	1
uqcrb	0.0023502	-0.322065	0.447	0.577	1
tfpia	0.00235362	1.14215	0.197	0.139	1
cdc42l	0.00235374	-0.275863	0.216	0.321	1
capza1a	0.00237052	-0.327962	0.136	0.223	1
zgc:112962	0.00237717	-0.721427	0.068	0.137	1
map1lc3b	0.00237778	-0.870073	0.068	0.135	1
mapk14b	0.0023836	-1.13351	0.023	0.072	1
sytl1	0.00238812	-3.71949	0.004	0.041	1
RASA2	0.00239253	-1.13731	0.03	0.084	1
rexo1	0.00240566	-1.52074	0.008	0.048	1
grb10a	0.00241252	-5.32796	0	0.034	1
pin1	0.00242272	-1.52277	0.042	0.098	1
sod1	0.00243551	-0.173972	0.322	0.445	1
zdhhc18a	0.00244207	-0.220894	0.053	0.117	1
COX7A2	0.00245739	-0.195507	0.117	0.204	1
tiam1a	0.00250556	-0.722146	0.004	0.041	1
igf2b	0.00251002	-6.2794	0	0.034	1
neo1a	0.00252473	-1.31303	0.03	0.083	1
cyp2aa4	0.00253639	-1.60011	0.027	0.077	1
slc30a1a	0.00253767	-0.544842	0.038	0.094	1
commd7	0.00254263	-0.628216	0.038	0.094	1
grb2b	0.00255865	-0.710158	0.08	0.149	1
atrx	0.00256084	-0.356884	0.152	0.242	1
hk1	0.00256807	-1.89379	0.008	0.047	1
jpt2	0.00260459	-0.806146	0.068	0.135	1
cdh2	0.00261147	-5.56471	0	0.033	1
ppp1r14bb	0.00261147	-4.81456	0	0.033	1
msl1b	0.00261147	-4.47802	0	0.033	1
hnf1bb	0.00261898	1.46349	0.083	0.044	1
traf6	0.00264364	-0.419015	0.038	0.095	1
rassf7b	0.00265524	0.669577	0.375	0.309	1
ptgdsb.2	0.00266117	-5.14566	0.004	0.04	1
zgc:163080	0.00267	-0.384182	0.102	0.177	1
eea1	0.0026774	-1.43567	0.027	0.076	1
zgc:56095	0.00268981	-1.29591	0.023	0.071	1
cbsb	0.00269451	-0.6632	0.038	0.094	1
si:dkey-276j7.1	0.00269858	-1.90671	0.015	0.059	1
psenen	0.00270411	-0.850272	0.049	0.108	1
abcg5	0.00270748	-2.12807	0.011	0.053	1
mrpl45	0.00270979	-4.45526	0.004	0.04	1
pde4a	0.00271703	-4.7822	0	0.033	1
aqp10a	0.00271703	-4.44619	0	0.033	1
pank2	0.00271703	-5.14896	0	0.033	1
irge4	0.00271703	-5.04303	0	0.033	1
foxq1b	0.00271703	-5.29357	0	0.033	1
mt-nd3	0.00272116	0.155703	0.966	0.887	1
acp5b	0.00272163	1.5427	0.08	0.041	1
rc3h2	0.00272332	1.05027	0.379	0.323	1
hsd20b2	0.00274124	-1.07088	0.011	0.053	1
rbm12b	0.00274253	-0.949766	0.019	0.066	1
nutf2l	0.00274649	-0.325706	0.038	0.093	1
C19H6orf62	0.00274723	-0.128229	0.314	0.447	1
hnrnpa0b	0.00275173	0.53259	0.625	0.607	1
cetn4	0.00275605	-1.09117	0.011	0.054	1
aspdh	0.00276351	1.47504	0.068	0.034	1
scamp1	0.00277882	-2.344	0.004	0.04	1
sec13	0.00278219	-0.647333	0.027	0.077	1
s100u	0.00278685	-0.819882	0.098	0.169	1
slc22a18	0.00278765	-0.845349	0.121	0.198	1
lin52	0.00279404	-1.17391	0.045	0.103	1
crebrf	0.00280617	-0.739461	0.061	0.124	1
cdkn1ca	0.00280899	-2.26459	0.008	0.047	1
chd4a	0.00281711	-0.762551	0.098	0.173	1
tefb	0.00282688	-5.19257	0	0.033	1
xirp2a	0.00282688	-4.98755	0	0.033	1
dyrk2	0.00282688	-4.4262	0	0.033	1
dachb	0.00282688	-4.63185	0	0.033	1
myt1a	0.00282688	-5.40209	0	0.033	1
serbp1b	0.00283957	-0.502515	0.14	0.222	1
diaph2	0.0028517	-0.676982	0.083	0.153	1
zfand3	0.00285514	-0.418077	0.11	0.19	1
atp5if1a	0.00285549	-0.256585	0.348	0.471	1
socs3a	0.00285968	-1.15129	0.239	0.331	1
dpf2l	0.00286115	-1.50468	0.011	0.053	1
ywhae2	0.00286265	-0.686003	0.072	0.14	1
sfswap	0.00287438	1.11162	0.261	0.205	1
st13	0.00288831	-0.427434	0.098	0.174	1
soga1	0.00289335	-3.88022	0.008	0.046	1
micu1	0.00289615	-0.468867	0.106	0.185	1
psma4	0.00290493	-0.635429	0.087	0.158	1
ryk	0.00290529	-2.06698	0.004	0.04	1
ccdc124	0.00292748	-0.843785	0.064	0.128	1
acot14	0.00293605	1.30531	0.061	0.028	1
zgc:77056	0.00293765	-1.36141	0.015	0.059	1
xpnpep1	0.0029412	-0.848371	0.068	0.134	1
glcci1a	0.00294338	-2.9052	0.008	0.046	1
si:dkeyp-72g9.4	0.00295474	-0.647702	0.011	0.053	1
mrps24	0.00295665	-0.888173	0.027	0.075	1
si:ch211-222k6.3	0.00297424	-2.77527	0.004	0.04	1
lsp1a	0.0029916	1.52467	0.072	0.037	1
pcyt2	0.00299246	0.632433	0.375	0.324	1
fam91a1	0.00300229	-0.630348	0.023	0.071	1
ftr55	0.00300269	1.04592	0.072	0.036	1
abce1	0.00300428	-0.402758	0.087	0.159	1
sec24c	0.00300467	-0.22015	0.023	0.071	1
slc38a5a	0.0030073	-2.45375	0.004	0.04	1
rpl35	0.0030221	-0.32733	0.731	0.807	1
zgc:77439	0.00302444	-1.26931	0.03	0.081	1
echs1	0.00303324	-0.675659	0.049	0.109	1
dap	0.00303992	-0.240896	0.295	0.412	1
mcts1	0.00304255	-0.775216	0.027	0.076	1
rpf1	0.00304857	-0.881321	0.049	0.108	1
rps19	0.00304955	-0.318389	0.902	0.904	1
rab4b	0.00305653	-1.1911	0.034	0.086	1
rarga	0.00306012	-5.30675	0	0.032	1
zgc:172120	0.00306012	-4.38856	0	0.032	1
FADS6	0.00306012	-4.684	0	0.032	1
camk2g1	0.00306403	-0.224727	0.057	0.118	1
phf3	0.003067	-1.74782	0.019	0.064	1
prpf38a	0.00307549	-2.94441	0.008	0.046	1
rnf10	0.00309293	-0.320185	0.227	0.336	1
cyp2k18	0.00310777	-1.49895	0.03	0.081	1
stk36	0.00311367	2.20739	0.034	0.012	1
mdka	0.00312824	-3.94816	0.011	0.052	1
copg2	0.0031529	-0.769366	0.045	0.102	1
tmed4	0.00317337	-3.56886	0.004	0.039	1
si:ch211-197k17.3	0.00317871	1.03171	0.11	0.065	1
st8sia7.1	0.00318211	-1.22526	0.038	0.091	1
cd99	0.00318389	-5.20724	0	0.032	1
snrnp200	0.00319418	-0.73014	0.042	0.098	1
tmem167a	0.00320068	-0.785664	0.03	0.082	1
nf2b	0.00320162	-1.76677	0.011	0.052	1
dynlt3	0.00320278	-0.443261	0.057	0.118	1
lfng	0.00320828	-2.75386	0.011	0.052	1
plekha6	0.00322626	-0.545998	0.148	0.231	1
nolc1	0.00323438	-1.74457	0.034	0.085	1
comtb	0.00323643	1.76553	0.045	0.019	1
hiat1b	0.00324445	-0.897798	0.045	0.103	1
lrrc59	0.00324982	-1.86151	0.027	0.075	1
rap1gap2a	0.00325972	-2.22562	0.004	0.039	1
gabarapa	0.00326177	-0.350643	0.167	0.26	1
ppm1k	0.00326572	-0.449041	0.087	0.158	1
uqcc3	0.00327889	-0.609297	0.064	0.127	1
dnmbp	0.00329218	0.728113	0.42	0.374	1
tspo	0.00329942	-0.142457	0.212	0.315	1
dhcr24	0.00329954	-0.960913	0.064	0.128	1
eif4e1c	0.00330578	-0.704458	0.049	0.108	1
osbpl3b	0.00331269	-4.77934	0	0.032	1
ptbp2b	0.00331269	-5.02614	0	0.032	1
id4	0.00331269	-5.64822	0	0.032	1
si:dkey-10o6.2	0.00331269	-4.45938	0	0.032	1
adam10a	0.00332068	-0.415747	0.121	0.202	1
rcan1a	0.00332595	-0.654524	0.045	0.101	1
eif4a1b	0.00333043	-0.363774	0.197	0.289	1
ctbp1	0.00334423	-0.748885	0.042	0.096	1
lamc1	0.00335844	1.14826	0.174	0.12	1
arl8a	0.0033887	-1.8984	0.027	0.074	1
coa5	0.00339521	-1.24042	0.027	0.075	1
atp6v1h	0.00339737	-0.498571	0.064	0.129	1
si:ch211-15d5.11	0.00339777	-1.39784	0.008	0.046	1
paics	0.00340067	-1.78703	0.049	0.104	1
il1b	0.00340914	-4.03636	0.011	0.051	1
hivep2a	0.00341501	0.986743	0.246	0.191	1
si:dkey-33c12.4	0.00342618	-0.392176	0.117	0.194	1
sap18	0.00343226	-0.370601	0.068	0.134	1
nkrf	0.00343336	-4.36875	0.004	0.038	1
papolg	0.0034415	-2.19909	0.011	0.052	1
pon2	0.00344672	-4.54948	0	0.031	1
pcloa	0.00344672	-5.89328	0	0.031	1
myo5aa	0.00344672	-4.98247	0	0.031	1
atp6ap1a	0.00344672	-5.48452	0	0.031	1
stk35	0.0034655	-1.50998	0.042	0.094	1
mmgt1	0.00346758	-1.0364	0.057	0.116	1
os9	0.00346885	-3.69562	0.008	0.045	1
mrps7	0.00347233	-2.28913	0.008	0.045	1
pum1	0.00347693	-0.792627	0.083	0.151	1
serpine1	0.00348228	-2.82307	0.015	0.057	1
jade1	0.00349036	-1.07315	0.011	0.052	1
sptbn1	0.00350402	-0.14038	0.095	0.17	1
vamp2	0.00350847	-4.30938	0.004	0.038	1
brd9	0.00352027	-0.110525	0.098	0.175	1
akr1b1.2	0.00353383	-1.09107	0.011	0.052	1
tex261	0.00353542	-1.72517	0.019	0.062	1
ndufv1	0.00353977	-0.167702	0.114	0.195	1
per1b	0.00355181	-1.70377	0.03	0.079	1
tm7sf2	0.00355663	-1.86545	0.023	0.069	1
aldh3a2b	0.00355801	-0.500755	0.038	0.092	1
selenok	0.00355921	-0.46541	0.068	0.133	1
pip4k2ca	0.00356062	-0.717626	0.064	0.127	1
psip1b	0.00357082	-0.642123	0.091	0.162	1
ap3d1	0.00357679	-0.404125	0.106	0.18	1
wbp11	0.00357877	-0.7477	0.034	0.087	1
arid4a	0.00358581	-0.164147	0.114	0.191	1
kcnma1a	0.0035862	-6.05312	0	0.031	1
rpl22l1	0.00359382	-0.295472	0.436	0.563	1
mmadhc	0.0035986	-0.975934	0.042	0.096	1
fosaa	0.00360577	1.3164	0.133	0.084	1
ncoa6	0.00362244	-1.08394	0.019	0.064	1
dars1	0.00362731	-1.46196	0.027	0.075	1
dag1	0.00364564	-0.288428	0.167	0.258	1
PLEKHH3	0.00366348	-0.334084	0.038	0.091	1
pnpla3	0.00366938	-0.864918	0.027	0.074	1
chordc1a	0.00371734	-0.61285	0.049	0.107	1
klf5l	0.0037202	0.700133	0.424	0.399	1
snw1	0.00373117	-0.904551	0.076	0.139	1
nop14	0.00373135	-4.19273	0	0.031	1
serpina10a	0.00373135	-5.34009	0	0.031	1
si:dkeyp-113d7.1	0.00373135	-4.84052	0	0.031	1
ghrb	0.00373135	-4.92134	0	0.031	1
pld1a	0.00373275	-0.729413	0.057	0.118	1
tnip1	0.00373965	-0.464173	0.121	0.203	1
neil1	0.00374275	-2.51093	0.008	0.045	1
eif4ebp1	0.00376009	-0.409154	0.076	0.142	1
drap1	0.00376081	-0.220168	0.053	0.114	1
npdc1a	0.00378789	-2.76898	0.004	0.038	1
kif1b	0.00379019	-1.11887	0.027	0.075	1
cpo	0.00379985	-2.54487	0.004	0.038	1
ada	0.00380674	-0.292489	0.148	0.231	1
aacs	0.00382587	-2.16466	0.004	0.038	1
sco1	0.00383587	-1.1207	0.011	0.051	1
si:dkey-89b17.4	0.00383721	-3.25153	0.008	0.044	1
phf13	0.00383732	-3.44201	0.004	0.038	1
srsf1a	0.00385371	-0.317776	0.091	0.161	1
ube2d2	0.00386138	-0.283684	0.197	0.292	1
megf8	0.00386367	-3.53855	0.004	0.038	1
crk	0.00386413	-0.643193	0.03	0.08	1
ap1s1	0.003867	-0.655381	0.027	0.075	1
yy1a	0.0038721	-0.675466	0.091	0.16	1
ptenb	0.00388147	-0.761316	0.068	0.132	1
mpp6b	0.0038824	-5.84775	0	0.031	1
otop2	0.00388639	0.325462	0.095	0.052	1
cpeb4b	0.00391829	0.638814	0.462	0.427	1
gorasp2	0.00392284	-0.497811	0.034	0.085	1
pnpla8	0.00392846	-0.128451	0.045	0.101	1
snrpd3l	0.00392934	-1.13851	0.038	0.09	1
si:ch211-139d20.3	0.00393127	-2.96903	0.004	0.038	1
si:ch1073-13h15.3	0.00393236	-1.71942	0.011	0.051	1
vps29	0.00393463	-0.348296	0.064	0.128	1
sec62	0.00393472	-0.282201	0.11	0.188	1
flna	0.00395683	-3.63942	0.008	0.044	1
pisd	0.00395775	1.50807	0.117	0.073	1
chd1	0.00396879	-0.727259	0.091	0.16	1
vat1	0.00397007	-2.84793	0.008	0.044	1
hnrnpl2	0.00397455	-0.343298	0.076	0.142	1
calr	0.00398168	-1.04655	0.114	0.183	1
tspan13a	0.00398177	-0.316732	0.159	0.244	1
rsrp1	0.00400201	0.207186	0.799	0.79	1
psma5	0.00401239	-0.331467	0.049	0.108	1
casp3a	0.00401298	-2.22805	0.011	0.051	1
cdkn1ba	0.00402446	-1.0315	0.015	0.057	1
cnp	0.00403031	-1.14991	0.011	0.051	1
acadvl	0.00404246	0.786138	0.386	0.352	1
pbxip1b	0.00404255	-0.74957	0.076	0.141	1
nfil3-6	0.00404272	-0.396066	0.057	0.116	1
gstp1	0.00404895	-0.249158	0.504	0.631	1
daxx	0.00405809	-0.799944	0.015	0.057	1
lsm1	0.00406004	-4.05234	0.004	0.037	1
irs2a	0.0040784	-0.54068	0.284	0.391	1
rybpb	0.00410026	-1.15685	0.03	0.079	1
espn	0.00410731	-2.10544	0.015	0.056	1
irf2bpl	0.00411101	-1.73355	0.034	0.083	1
bcs1l	0.00413325	-1.35134	0.011	0.051	1
rnf8	0.0041405	-2.03017	0.004	0.038	1
ghra	0.00414103	-0.56712	0.008	0.044	1
castor2	0.00415932	-1.6697	0.015	0.056	1
mgat1a	0.00416969	-0.578656	0.042	0.096	1
sh3gl3b	0.00417114	1.56794	0.133	0.085	1
lsm3	0.00417539	-0.606675	0.045	0.1	1
PRRC2B	0.00417808	-1.33062	0.019	0.062	1
hnrnpa1a	0.00417894	-0.55917	0.076	0.141	1
cbx1b	0.00417931	-3.42546	0.004	0.037	1
DAB2	0.00419252	-3.5842	0.004	0.037	1
vwa11	0.00419444	1.30813	0.087	0.048	1
gpx3	0.00419579	-2.11916	0.015	0.056	1
her15.1	0.00419606	-6.70838	0.004	0.037	1
si:ch211-286o17.1	0.0042032	-5.88685	0	0.03	1
s100w	0.0042032	-5.36484	0	0.03	1
tspan7b	0.0042032	-5.58399	0	0.03	1
uqcc1	0.00421578	-0.950653	0.03	0.079	1
hopx	0.00421607	-0.35956	0.087	0.159	1
npm1a	0.00422824	-0.335552	0.17	0.258	1
mrps18c	0.00424153	-0.66493	0.03	0.08	1
zgc:153704	0.00425171	-5.84116	0.004	0.037	1
kmt5aa	0.00425764	-0.615004	0.023	0.068	1
dpm2	0.00426349	-0.838787	0.042	0.095	1
snx7	0.00426409	-1.12375	0.038	0.09	1
igsf5a	0.00427094	1.35183	0.136	0.09	1
grasp	0.00428749	-2.91712	0.008	0.044	1
chmp2a	0.00428967	-0.293511	0.22	0.322	1
ocrl	0.00430186	-0.70837	0.049	0.106	1
si:dkey-222f8.3	0.00430256	-0.500425	0.027	0.074	1
anxa11a	0.00430308	-0.242465	0.155	0.241	1
eif3c	0.00431169	-0.377916	0.197	0.291	1
rerea	0.00432433	-0.629043	0.072	0.136	1
hnrnpdl	0.00433077	-0.751949	0.023	0.068	1
stx12	0.00433822	-0.836327	0.057	0.115	1
si:ch211-288g17.3	0.00434621	-0.955202	0.072	0.134	1
rac2	0.00434906	-0.457742	0.068	0.13	1
mlf2	0.0043576	-1.26909	0.027	0.074	1
asap2b	0.00436429	-2.24236	0.027	0.072	1
pdzd8	0.00437347	-4.57199	0	0.03	1
rybpa	0.00437347	-4.79579	0	0.03	1
pgam2	0.00437347	-4.36564	0	0.03	1
aak1a	0.00437376	-1.77403	0.011	0.05	1
cand1	0.00437538	-2.02618	0.019	0.061	1
ppig	0.00441183	-0.484503	0.053	0.112	1
pwwp2b	0.00443204	-1.86689	0.03	0.078	1
pdpk1b	0.00444356	-0.97752	0.045	0.1	1
si:dkey-199f5.8	0.00444459	-1.08369	0.045	0.1	1
mrpl36	0.00445087	-0.548972	0.049	0.106	1
wdr37	0.00445741	-1.72761	0.015	0.056	1
cracr2b	0.0044625	-0.425867	0.042	0.095	1
mia3	0.00446436	-0.331365	0.087	0.157	1
fam168b	0.00446608	-1.22734	0.019	0.062	1
nfybb	0.00447068	-1.70259	0.008	0.044	1
nop53	0.0044728	-0.190121	0.261	0.366	1
lbr	0.00447613	-1.83619	0.008	0.044	1
itsn1	0.00447651	-1.36915	0.015	0.056	1
lrfn4b	0.00448977	2.30819	0.011	0.002	1
ccnd2a	0.00450865	-1.85924	0.008	0.044	1
aqp7	0.00450916	-0.855671	0.015	0.056	1
smim8	0.00451635	-1.70587	0.011	0.05	1
smim13	0.00452186	-1.47678	0.015	0.056	1
CR381531.2	0.00452772	1.57024	0.011	0.002	1
cxcl8a	0.00452812	-4.13618	0.008	0.043	1
asph	0.00453221	-0.773372	0.083	0.15	1
ace2	0.0045339	-0.656487	0.303	0.38	1
ppp1r16a	0.00453832	-0.482526	0.027	0.074	1
CABZ01070631.2	0.00455068	-4.65528	0	0.03	1
twist1a	0.00455068	-6.37203	0	0.03	1
zeb2a	0.00455068	-5.8864	0	0.03	1
siah1	0.00456613	-3.13551	0.004	0.037	1
zgc:162944	0.00459782	-0.553303	0.049	0.105	1
cpne2	0.0046036	1.44317	0.076	0.04	1
gtf2f2a	0.00460442	-0.153571	0.023	0.068	1
si:ch211-133l5.7	0.0046129	-0.568457	0.33	0.412	1
tmem33	0.00462776	-0.652264	0.027	0.074	1
gtf2h5	0.0046297	-2.28865	0.011	0.05	1
phf2	0.00463076	-0.813764	0.03	0.079	1
tox3	0.00465922	-1.44581	0.015	0.056	1
fam107b	0.00466231	-1.09831	0.061	0.118	1
klf11a	0.00466233	-1.59334	0.011	0.05	1
actl6a	0.00467145	-1.93316	0.015	0.055	1
si:dkey-188i13.9	0.00468512	1.61311	0.034	0.013	1
cpne3	0.0046876	-0.545683	0.064	0.126	1
mcee	0.00469438	-1.68387	0.023	0.067	1
cyp2k20	0.0047042	1.31971	0.038	0.015	1
nupr1a	0.0047176	-0.660067	0.076	0.138	1
atp6v1d	0.00472166	-0.68316	0.076	0.139	1
ube2d1a	0.00472718	-1.75107	0.011	0.05	1
tsnaxip1	0.00472931	1.86369	0.072	0.038	1
rab1bb	0.00473511	-4.39158	0	0.029	1
hgd	0.00473511	-5.82618	0	0.029	1
cox6a1	0.00473808	-0.248142	0.394	0.53	1
setd1ba	0.00474201	-2.25731	0.015	0.055	1
grinab	0.00475552	-0.46282	0.053	0.111	1
si:ch211-195e19.1	0.00477124	1.16173	0.14	0.092	1
bcap29	0.00477766	-2.28517	0.015	0.055	1
atp6v1f	0.00477786	-0.811142	0.038	0.088	1
btbd6b	0.00478151	-2.7359	0.004	0.037	1
med11	0.00485337	-1.58978	0.015	0.056	1
ss18	0.00489185	-0.891859	0.019	0.062	1
myclb	0.00489691	-1.22184	0.027	0.072	1
sc5d	0.00490051	-2.06242	0.027	0.071	1
gabarapl2	0.00492519	-0.617452	0.072	0.135	1
sec16b	0.00492707	-4.54969	0	0.029	1
FAM177A1	0.00492707	-4.93387	0	0.029	1
heatr3	0.00492707	-4.15258	0	0.029	1
emp2	0.00492707	-5.09638	0	0.029	1
hspb1	0.00492964	-3.53273	0.023	0.066	1
mob3a	0.00495884	-0.118565	0.045	0.101	1
hells	0.00496161	-2.81995	0.008	0.043	1
anapc13	0.00497138	-1.21125	0.011	0.049	1
ap2s1	0.00498194	-0.642669	0.061	0.119	1
pim2	0.00498371	-2.21797	0.011	0.049	1
rab1ba	0.00499866	-0.334282	0.106	0.178	1
calm3a	0.00500906	-0.31119	0.496	0.608	1
si:ch1073-174d20.2	0.00501395	-1.10424	0.015	0.056	1
efna1b	0.00501968	-0.292629	0.148	0.23	1
hectd3	0.00502216	-0.671661	0.064	0.124	1
cmasa	0.00502381	-0.686139	0.023	0.067	1
zgc:110339	0.00502564	-0.13578	0.133	0.213	1
apoa2	0.00504135	-5.37565	0.008	0.043	1
clul1.1	0.00504586	-0.528329	0.106	0.177	1
trappc5	0.00505487	-1.23745	0.03	0.078	1
prom2	0.00505521	2.14439	0.03	0.011	1
map3k7	0.00506595	-0.763496	0.042	0.094	1
eef2a.1	0.00507386	0.956967	0.144	0.094	1
large2	0.0050802	-0.671693	0.045	0.1	1
bcl7ba	0.00510209	-0.964477	0.019	0.062	1
lgals2b	0.00511977	0.153254	0.977	0.87	1
rnf44	0.00512296	-1.32726	0.034	0.083	1
pdgfra	0.00512687	-5.94819	0	0.029	1
dll4	0.00512687	-5.61767	0	0.029	1
cx43.4	0.00512687	-4.92165	0	0.029	1
snap25b	0.00512687	-6.97674	0	0.029	1
tdo2a	0.0051371	0.807805	0.144	0.093	1
spartb	0.00517893	-0.432662	0.068	0.131	1
pdzd2	0.00518409	1.5721	0.038	0.015	1
hsd17b7	0.00521923	-0.812589	0.019	0.061	1
cmtm6	0.00522902	-0.676781	0.038	0.089	1
tnfrsf1a	0.00526538	-0.528582	0.027	0.072	1
clic5b	0.00526569	1.01004	0.231	0.175	1
si:ch211-161h7.5	0.0052689	0.321086	0.515	0.454	1
zgc:162297	0.00527971	1.88022	0.023	0.007	1
hsh2d	0.00528263	0.98537	0.163	0.112	1
emc3	0.00532592	-1.69191	0.015	0.055	1
ndrg4	0.00533483	-6.89506	0	0.029	1
ap1m1	0.00533483	-4.45176	0	0.029	1
cyp2ad6	0.00533483	-4.69222	0	0.029	1
cited2	0.00533483	-4.90624	0	0.029	1
gramd1bb	0.00533483	-4.57315	0	0.029	1
stard13b	0.00534185	-1.06732	0.03	0.077	1
macf1a	0.00535363	-0.184876	0.125	0.202	1
calua	0.00537383	-2.70666	0.004	0.036	1
col2a1b	0.00537914	-5.21874	0.004	0.036	1
def8	0.00540232	0.989633	0.076	0.04	1
atp5fa1	0.00541822	-0.16593	0.379	0.503	1
bahd1	0.00544398	-0.184394	0.076	0.139	1
crfb4	0.00547035	-0.84108	0.034	0.083	1
wnk1b	0.005489	-1.47494	0.053	0.106	1
usp22	0.00550256	-0.869031	0.011	0.049	1
arf4a.1	0.00551218	-0.519519	0.03	0.078	1
zgc:56585	0.0055425	-3.06842	0.004	0.036	1
rasd1	0.00555128	-5.05433	0	0.028	1
krt18b	0.00555128	-5.67465	0	0.028	1
smarcb1b	0.00555128	-4.66186	0	0.028	1
rgs16	0.00555376	-6.69693	0.004	0.035	1
wdr82	0.00556726	-1.65066	0.023	0.066	1
gstp2	0.00557747	-4.17157	0.008	0.042	1
thrab	0.00557814	-1.49787	0.011	0.049	1
sgsm3	0.0055949	-0.605672	0.015	0.055	1
atp6ap1b	0.00559929	-0.658053	0.049	0.103	1
mat1a	0.00560716	-2.00869	0.011	0.048	1
sat1a.2	0.0056114	-0.347542	0.371	0.482	1
zbtb18	0.00562234	-2.66056	0.011	0.048	1
tpmt.2	0.00562362	-0.974426	0.015	0.055	1
sdhc	0.00563696	-0.396751	0.159	0.244	1
insm1b	0.00564495	-4.11114	0.004	0.035	1
ankmy1	0.0056466	3.31702	0.015	0.004	1
ucp3	0.00565214	-1.92972	0.011	0.048	1
alp3	0.00566275	-2.31129	0.004	0.036	1
rab11fip3	0.00566838	-0.634349	0.049	0.104	1
stk10	0.00568089	-0.903127	0.03	0.077	1
mrps17	0.00568753	-1.46049	0.008	0.042	1
wdr93	0.00569532	2.81759	0.015	0.004	1
glsb	0.0057032	-0.294903	0.231	0.334	1
ctsf	0.00570777	-0.778599	0.076	0.136	1
hnrnpua	0.00571257	-0.226521	0.11	0.185	1
camk2d1	0.00573219	-1.53522	0.011	0.048	1
lmo4b	0.00577659	-5.5087	0	0.028	1
im:7152348	0.00577659	-5.76937	0	0.028	1
tmem176	0.00577659	-5.60177	0	0.028	1
ccn2a	0.00577659	-6.34809	0	0.028	1
elmo1	0.00577659	-5.37435	0	0.028	1
bcap31	0.0058303	-0.714401	0.057	0.112	1
zgc:63863	0.00583595	-0.647465	0.061	0.118	1
dachd	0.00584103	-3.63545	0.008	0.042	1
pdhb	0.00585053	-0.17027	0.053	0.108	1
srsf2b	0.00587442	-0.658313	0.023	0.067	1
grk4	0.00589228	-1.60625	0.011	0.048	1
slc9a6a	0.00590511	1.06332	0.167	0.117	1
cirbpa	0.00593249	-0.389849	0.428	0.534	1
ciarta	0.00594497	-1.18747	0.027	0.071	1
tnika	0.00594873	-3.42067	0.004	0.035	1
htatsf1	0.00594904	-1.40309	0.034	0.081	1
psmd12	0.00595428	-1.10002	0.03	0.077	1
st6galnac1.1	0.00598311	-1.958	0.034	0.08	1
crybg1b	0.00599172	0.739805	0.22	0.163	1
ccdc25	0.00599322	-0.795389	0.045	0.098	1
si:ch73-386h18.1	0.00600168	-1.36756	0.027	0.071	1
aplp1	0.00601112	-6.52707	0	0.028	1
si:ch211-194c3.5	0.00601112	-4.94042	0	0.028	1
ulk1b	0.00601112	-4.59544	0	0.028	1
epc2	0.00602942	-1.23737	0.03	0.076	1
si:ch211-195b11.3	0.0060357	-4.09735	0.008	0.042	1
nop2	0.00605458	-0.794495	0.061	0.117	1
timm8b	0.00606842	-0.783452	0.053	0.107	1
nrarpb	0.00607145	-2.56164	0.004	0.035	1
hoxa9b	0.00609982	1.77885	0.042	0.018	1
hnrnpc	0.00610675	-1.03532	0.023	0.066	1
adnp2a	0.00611446	-2.12817	0.004	0.035	1
nme2b.1	0.00611734	-0.222261	0.663	0.773	1
dhrs1	0.0061219	-0.235445	0.17	0.259	1
emc1	0.00613023	-0.443565	0.019	0.06	1
axin2	0.00613876	-3.60042	0.004	0.035	1
wu:fb18f06	0.00615232	0.250852	0.595	0.533	1
vps35	0.00615774	-0.617813	0.053	0.108	1
tjp1b	0.00616923	-0.154629	0.045	0.098	1
tubb5	0.00618507	-3.52246	0.008	0.041	1
tfg	0.00621352	-0.378751	0.087	0.15	1
zgc:91910	0.00622818	-0.690314	0.045	0.097	1
casp9	0.0062385	-1.39286	0.019	0.059	1
taf12	0.00623901	-0.951174	0.053	0.107	1
mrpl41	0.00624094	-3.35436	0.011	0.047	1
rai14	0.00625525	-4.73962	0	0.028	1
unc5c	0.00625525	-4.85068	0	0.028	1
fstl3	0.00625525	-6.58073	0	0.028	1
nt5dc2	0.00625525	-5.15682	0	0.028	1
frem2a	0.00625525	-4.61257	0	0.028	1
c2cd4a	0.00625525	-5.23501	0	0.028	1
ctnnd1	0.00626718	0.476899	0.405	0.354	1
cox10	0.00628407	-2.41072	0.008	0.041	1
eif3ja	0.0063189	-0.102444	0.098	0.17	1
coq7	0.00632803	-2.60026	0.004	0.035	1
insra	0.00633558	-0.331539	0.061	0.118	1
unkl	0.00635008	-0.661733	0.049	0.103	1
map7d3	0.00636523	-0.963774	0.027	0.071	1
sh3kbp1	0.00636946	0.961169	0.098	0.058	1
ptprea	0.00638103	-3.14759	0.008	0.041	1
tm2d2	0.00638782	-1.78352	0.004	0.035	1
nanos1	0.00639161	-3.97317	0.004	0.035	1
cyc1	0.00639266	-0.124267	0.186	0.281	1
golgb1	0.00641646	-0.15621	0.155	0.241	1
hk2	0.00642726	-1.19252	0.008	0.042	1
tm9sf2	0.00642758	-0.775079	0.087	0.15	1
cirbpb	0.00646433	-0.479067	0.557	0.669	1
si:dkey-156n14.3	0.00647692	-2.51079	0.008	0.041	1
dusp2	0.00647886	0.341537	0.386	0.317	1
[truncated: 9,119 more rows]

## Sheet: Anterior enterocytes
gene	p_val	avg_log2FC	pct.1	pct.2	p_val_adj
chia.2	0	4.69015	0.956	0.245	0
apobb.1	0	4.22078	0.861	0.161	0
apoa4b.2.1	0	4.17017	0.8	0.146	0
apoc2	0	3.83853	0.781	0.141	0
fabp1b.1	0	4.16768	0.896	0.263	0
fabp2	0	3.82583	0.929	0.3	0
afp4.1	0	3.816	0.809	0.193	0
apoa1a	0	3.30337	0.866	0.259	0
apoa4b.1	0	2.97258	0.931	0.324	0
rbp2a	0	3.45289	0.719	0.128	0
apoc1	0	4.31677	0.717	0.147	0
ucp1	0	3.15344	0.716	0.152	0
stoml3b	5.3147e-303	2.174	0.904	0.427	9.79286e-299
faxdc2	3.86936e-299	3.52283	0.649	0.125	7.12967e-295
slc15a1b	3.6788e-298	4.30929	0.538	0.046	6.77855e-294
gapdh	3.22899e-273	2.07739	0.89	0.503	5.94973e-269
gpx4a	1.05269e-265	2.39647	0.819	0.414	1.93968e-261
aqp8a.2	6.01402e-264	3.87317	0.524	0.06	1.10814e-259
chia.1	1.02814e-252	3.92345	0.543	0.085	1.89446e-248
cd36	4.28334e-248	3.7694	0.502	0.058	7.89248e-244
ace2	1.90126e-244	2.58831	0.686	0.199	3.50326e-240
aoc1	1.59545e-235	3.38345	0.507	0.067	2.93977e-231
ugt1a1	8.76098e-234	2.90662	0.622	0.156	1.6143e-229
apoeb	5.24653e-226	2.02156	0.754	0.291	9.66726e-222
si:ch211-133l5.7	2.23154e-217	2.29809	0.696	0.243	4.11184e-213
zgc:153968	3.49626e-216	1.72369	0.786	0.305	6.4422e-212
mttp	3.37359e-214	4.11222	0.423	0.04	6.21618e-210
apoea	5.58791e-205	4.14548	0.454	0.064	1.02963e-200
tm4sf4	1.80043e-202	1.07597	0.939	0.482	3.31747e-198
bco1	3.80021e-202	3.45359	0.461	0.069	7.00228e-198
gatm	1.77798e-200	3.74535	0.412	0.042	3.27611e-196
bco1l	2.73625e-189	3.62743	0.419	0.055	5.04182e-185
krt18a.1	1.05111e-188	-2.77718	0.225	0.664	1.93678e-184
chs1	2.62369e-187	2.01639	0.666	0.234	4.83441e-183
gamt	1.87984e-183	2.45024	0.625	0.218	3.46379e-179
apoa4b.2	5.16501e-181	3.67239	0.427	0.065	9.51705e-177
cyp2aa12	6.91322e-181	3.01991	0.462	0.083	1.27383e-176
fabp6	3.13198e-180	-5.92211	0.108	0.532	5.77099e-176
vil1	1.37527e-175	1.47312	0.857	0.459	2.53407e-171
sgpl1	1.18723e-172	2.50461	0.548	0.162	2.18759e-168
glsb	3.04534e-158	2.19575	0.573	0.188	5.61134e-154
cldnb	4.02219e-156	-2.8241	0.288	0.648	7.41129e-152
slc5a1	1.66109e-155	2.95279	0.413	0.077	3.06073e-151
cyp3c4	1.71109e-153	2.82459	0.425	0.084	3.15286e-149
sb:cb1058	2.05222e-152	1.98489	0.593	0.206	3.78142e-148
gsta.1	4.70179e-152	1.77386	0.717	0.354	8.66352e-148
pla2g12b	9.23579e-151	3.81335	0.316	0.03	1.70179e-146
pck1	4.56141e-150	1.5333	0.824	0.533	8.40486e-146
pdzk1	3.28958e-149	2.09004	0.538	0.169	6.06138e-145
creb3l3a	1.3072e-147	2.7775	0.379	0.061	2.40864e-143
abcc2	1.39332e-147	1.77978	0.683	0.308	2.56733e-143
dgat2	2.98095e-147	3.67086	0.316	0.032	5.4927e-143
krt8	8.3889e-145	-2.04843	0.337	0.684	1.54574e-140
slc26a3.2	1.68463e-144	4.57063	0.279	0.019	3.1041e-140
agmo	8.75193e-144	2.34993	0.476	0.128	1.61263e-139
C1H4orf33	4.99417e-142	3.15116	0.366	0.063	9.20226e-138
si:ch211-107o10.3	5.81358e-142	1.69092	0.679	0.333	1.07121e-137
mt-nd5	1.84224e-141	0.878731	0.969	0.878	3.39451e-137
ada	2.64463e-141	2.52839	0.437	0.105	4.873e-137
mt-nd1	2.13957e-137	0.786628	0.982	0.942	3.94236e-133
cyp2n13	9.30548e-137	3.69116	0.278	0.023	1.71463e-132
sat1a.1	3.55785e-136	1.48063	0.81	0.505	6.5557e-132
scarb1	1.19431e-135	3.29728	0.327	0.046	2.20063e-131
aldob	2.01208e-135	1.30928	0.867	0.631	3.70746e-131
mao	3.89978e-135	2.49163	0.441	0.114	7.18573e-131
scp2a	3.96412e-134	1.85518	0.579	0.231	7.30429e-130
nmrk2	4.95518e-134	3.08327	0.355	0.062	9.13042e-130
abcg2a	3.29199e-133	1.3812	0.75	0.409	6.06581e-129
sult1st2	4.44203e-133	3.87681	0.281	0.025	8.18489e-129
alas1	7.49584e-133	1.42494	0.745	0.426	1.38118e-128
acsl5	1.1925e-132	3.17396	0.326	0.048	2.1973e-128
cyp3a65	1.37633e-132	1.19473	0.838	0.553	2.53603e-128
glud1b	2.21697e-132	2.17452	0.502	0.167	4.08499e-128
rtn4b	7.54606e-132	2.47664	0.433	0.113	1.39044e-127
etnppl	1.02285e-130	3.64676	0.287	0.03	1.88471e-126
mt-atp6	1.13834e-127	0.754533	0.993	0.981	2.09751e-123
rida	3.69816e-127	2.28123	0.484	0.155	6.81423e-123
tm4sf5	9.35408e-126	2.14825	0.452	0.127	1.72358e-121
insig1	4.54913e-125	1.81414	0.569	0.223	8.38223e-121
apoa4a	4.09541e-124	5.30653	0.234	0.013	7.5462e-120
ces2b	2.27771e-122	2.56716	0.361	0.074	4.19691e-118
slc6a19a.1	1.98302e-120	4.15923	0.244	0.019	3.65392e-116
ldha	5.96851e-118	1.70274	0.532	0.206	1.09976e-113
dhrs13l1	5.54928e-117	2.44573	0.433	0.132	1.02251e-112
si:ch211-161h7.5	2.26729e-115	1.4168	0.678	0.333	4.17772e-111
sult1st1	2.74404e-115	2.56112	0.349	0.074	5.05616e-111
gcshb	7.85177e-114	3.37119	0.272	0.034	1.44677e-109
wu:fb18f06	1.4446e-113	1.30466	0.746	0.419	2.66182e-109
entpd8	2.14105e-111	1.81934	0.476	0.156	3.9451e-107
si:ch211-214p16.3	7.92424e-109	2.1421	0.47	0.162	1.46012e-104
fbp1b	8.66727e-109	1.47374	0.608	0.283	1.59703e-104
mt-cyb	4.11413e-108	0.675644	0.997	0.992	7.5807e-104
NPC1L1	6.93714e-108	2.46544	0.333	0.071	1.27824e-103
pnp5a	9.89292e-107	-2.69205	0.142	0.463	1.82287e-102
hnrnpa0l.1	1.64822e-106	-1.35548	0.625	0.78	3.03701e-102
mt-co1	1.69027e-106	0.666275	0.995	0.991	3.11449e-102
alpi.2	2.36908e-105	3.7643	0.223	0.019	4.36527e-101
mt-nd2	8.75659e-104	0.696759	0.969	0.885	1.61349e-99
mbl2	3.06627e-103	1.67305	0.322	0.063	5.6499e-99
tspan34	3.24142e-103	-4.80935	0.025	0.304	5.97263e-99
zgc:158846	3.68114e-103	1.05614	0.767	0.42	6.78288e-99
abca1b	6.95538e-103	3.01098	0.278	0.046	1.2816e-98
zgc:175280	7.59156e-103	4.38043	0.205	0.014	1.39882e-98
ociad2	8.92053e-103	2.61117	0.357	0.093	1.6437e-98
tmsb1	2.62495e-102	1.12391	0.784	0.45	4.83673e-98
tmem86b	4.37644e-102	3.98129	0.233	0.026	8.06404e-98
enpp7.1	9.3812e-100	4.48826	0.207	0.017	1.72858e-95
mgst3a	2.18238e-99	1.3444	0.656	0.35	4.02126e-95
sik1	5.14e-99	-2.1415	0.181	0.492	9.47096e-95
epas1a	1.06458e-97	1.80304	0.411	0.127	1.9616e-93
anpepa	1.41102e-97	1.15443	0.752	0.453	2.59995e-93
gsto2	2.32623e-97	1.87454	0.467	0.176	4.28631e-93
cyp4v8	1.68838e-95	4.06408	0.207	0.019	3.11101e-91
cyp3c3	4.0471e-95	0.820252	0.894	0.624	7.45719e-91
slc6a9	1.45928e-94	2.35755	0.259	0.043	2.68888e-90
dab2	1.19009e-93	-6.60169	0.005	0.25	2.19285e-89
mknk2a	6.38038e-93	1.87435	0.346	0.09	1.17565e-88
lta4h	7.4186e-93	3.13415	0.244	0.037	1.36695e-88
krt97	4.33156e-92	1.14634	0.641	0.324	7.98133e-88
ldhba	9.76018e-92	-3.62732	0.023	0.279	1.79841e-87
mat2al	1.31028e-91	2.75886	0.259	0.045	2.41432e-87
elovl2	1.72631e-91	4.46799	0.191	0.015	3.1809e-87
anxa4	3.54932e-91	-3.46685	0.119	0.398	6.53998e-87
si:ch211-113d11.6	9.7851e-90	4.2355	0.192	0.017	1.803e-85
pcxb	1.5841e-89	1.52777	0.485	0.192	2.91887e-85
zgc:154142	3.68538e-89	3.99782	0.176	0.011	6.79068e-85
krt91	2.11311e-87	-4.26745	0.036	0.29	3.89362e-83
prdx2	2.50427e-87	1.01149	0.797	0.57	4.61437e-83
mt-nd4	2.94732e-87	0.600342	0.981	0.935	5.43073e-83
plac8.1	4.63017e-87	0.685866	0.852	0.546	8.53156e-83
mgst3b	4.67334e-87	1.53876	0.552	0.279	8.61109e-83
cyp51	6.08879e-87	2.0622	0.332	0.09	1.12192e-82
slc34a2a	1.16708e-86	4.14406	0.181	0.014	2.15046e-82
akr1b1.1	2.21477e-86	1.11028	0.664	0.356	4.08094e-82
sult1st3	5.43231e-85	1.73823	0.355	0.102	1.00096e-80
cyp1a	1.19194e-84	1.29465	0.443	0.166	2.19627e-80
gsta.2	1.70967e-84	1.76453	0.387	0.131	3.15025e-80
pcyt1bb	1.76469e-84	3.46566	0.201	0.024	3.25162e-80
ACOT12	5.51005e-84	2.14211	0.28	0.061	1.01528e-79
slc43a2b	8.28569e-84	1.4799	0.432	0.157	1.52672e-79
si:dkey-4e7.3	2.84161e-83	1.7512	0.332	0.09	5.23595e-79
chpt1	3.4991e-83	2.14983	0.315	0.085	6.44745e-79
eno3	5.51387e-83	0.984354	0.787	0.565	1.01599e-78
tmigd1	6.2036e-83	-5.4443	0.011	0.238	1.14308e-78
cyp2y3	1.53026e-82	1.93471	0.338	0.097	2.81966e-78
cirbpb	1.81149e-82	-1.55317	0.578	0.709	3.33785e-78
mt-nd4l	2.54066e-82	0.757022	0.926	0.774	4.68142e-78
apoa1b	3.74225e-82	4.52004	0.211	0.03	6.89547e-78
g6pca.2	5.5455e-82	1.22774	0.591	0.292	1.02181e-77
creb3l3b	8.39475e-82	3.38451	0.198	0.024	1.54682e-77
her9	1.54984e-81	-2.88504	0.11	0.376	2.85574e-77
txnrd3	4.72223e-81	1.14802	0.635	0.348	8.70117e-77
pnrc2	4.91862e-81	-0.836341	0.854	0.918	9.06305e-77
si:ch211-127i16.2	4.08342e-80	3.24663	0.207	0.029	7.5241e-76
acsl1b	1.23867e-79	2.20333	0.326	0.099	2.28237e-75
hmgcra	1.998e-79	2.03529	0.286	0.07	3.68151e-75
a1cf	1.49477e-78	2.54698	0.252	0.053	2.75426e-74
lrp2b	2.64725e-78	-5.79196	0.009	0.223	4.87782e-74
cldn7b	7.8511e-78	-3.47135	0.06	0.302	1.44664e-73
klf2b	1.41487e-77	1.45019	0.381	0.132	2.60703e-73
ppdpfb	1.55936e-77	-3.11318	0.112	0.368	2.87328e-73
dusp5	3.07686e-77	-2.04537	0.217	0.47	5.66941e-73
atp1a1a.4	4.418e-77	1.25271	0.52	0.237	8.14061e-73
tspan13a	7.10986e-77	1.58815	0.399	0.149	1.31006e-72
myo1b	2.27583e-76	1.52245	0.448	0.19	4.19345e-72
cldn15a	2.60538e-76	1.2844	0.417	0.151	4.80067e-72
si:dkey-69o16.5	3.65751e-76	1.48623	0.377	0.129	6.73933e-72
gapdhs	3.69574e-76	-3.89376	0.047	0.281	6.80977e-72
slc13a2	2.84912e-75	1.41382	0.498	0.233	5.24979e-71
malrd1	8.72474e-75	2.33701	0.257	0.059	1.60762e-70
slc6a19a.2	9.34828e-75	2.72096	0.207	0.033	1.72251e-70
acsl4a	4.64528e-74	1.97359	0.357	0.128	8.55939e-70
pnp4b	5.08919e-74	2.30835	0.256	0.059	9.37733e-70
mdh1aa	1.82302e-73	1.35148	0.532	0.274	3.3591e-69
ifi30	1.85015e-73	-4.50197	0.038	0.259	3.40909e-69
hmgb3a	3.56667e-73	-4.93107	0.03	0.248	6.57194e-69
h3f3d	6.85618e-73	-1.58625	0.481	0.651	1.26332e-68
mt-nd3	2.82725e-72	0.576021	0.948	0.861	5.20948e-68
mt-atp8	3.49009e-72	0.742072	0.826	0.574	6.43084e-68
myo15aa	4.37987e-72	2.55702	0.233	0.049	8.07036e-68
cldnh	4.73576e-72	-4.88197	0.031	0.243	8.72611e-68
spink2.1	8.83676e-72	1.78839	0.439	0.194	1.62826e-67
slc29a1b	1.84567e-71	4.25761	0.144	0.009	3.40083e-67
phyh	3.37763e-71	1.5624	0.363	0.13	6.22362e-67
ethe1	5.17592e-71	2.17392	0.246	0.058	9.53714e-67
dbi	5.52469e-71	1.19382	0.611	0.366	1.01798e-66
cox8b	8.11797e-71	1.38177	0.496	0.244	1.49582e-66
ivns1abpa	9.86544e-71	1.70688	0.331	0.107	1.81781e-66
ankrd9	1.05322e-70	3.92077	0.15	0.012	1.94067e-66
sdsl	3.15495e-70	2.85626	0.192	0.03	5.81331e-66
acsl4b	1.82342e-69	-3.62138	0.03	0.24	3.35984e-65
atp5if1a	2.36856e-69	1.07667	0.623	0.373	4.36431e-65
dap	5.58501e-69	1.04623	0.573	0.309	1.02909e-64
cyb5r2	1.05441e-68	2.89933	0.187	0.029	1.94285e-64
got1	1.70581e-68	1.84645	0.304	0.094	3.14312e-64
myo7bb	4.06781e-68	0.826273	0.69	0.391	7.49535e-64
neu3.3	4.11814e-68	3.17055	0.185	0.029	7.58808e-64
TMEM120A	8.12727e-68	2.07325	0.223	0.046	1.49753e-63
mt-co2	2.17378e-67	0.509595	1	0.994	4.00541e-63
zgc:136870	8.09404e-67	1.91465	0.236	0.054	1.49141e-62
zgc:172079	8.96222e-67	0.906454	0.743	0.481	1.65138e-62
zgc:158343	8.97326e-67	-3.57349	0.042	0.254	1.65341e-62
nr0b2a	1.63189e-66	1.78943	0.29	0.085	3.00693e-62
zgc:162608	2.66957e-66	3.53505	0.176	0.026	4.91895e-62
slc26a6.1	3.61999e-66	2.22635	0.211	0.041	6.67019e-62
pttg1ipb	9.42618e-66	-5.00428	0.015	0.203	1.73687e-61
mogat2	1.13365e-65	3.74038	0.152	0.016	2.08886e-61
gstt1a	1.21119e-65	1.87073	0.29	0.088	2.23173e-61
zfhx3	3.19602e-65	-3.12138	0.035	0.241	5.88898e-61
stra6	4.45216e-65	2.32669	0.222	0.049	8.20355e-61
ctsbb	6.0276e-65	-3.66083	0.098	0.314	1.11064e-60
marcksl1a	6.56422e-65	-5.05215	0.014	0.201	1.20952e-60
acot19	8.121e-65	1.17335	0.468	0.216	1.49638e-60
slco1d1	1.23018e-64	2.6095	0.189	0.033	2.26674e-60
mep1a.2	1.34215e-64	2.82859	0.187	0.032	2.47305e-60
ugt5b2.1	6.22828e-64	2.38843	0.205	0.041	1.14762e-59
ahnak	3.02654e-63	-3.94063	0.031	0.226	5.57671e-59
htatip2	3.19274e-63	1.21316	0.542	0.291	5.88294e-59
mat2ab	6.64276e-63	1.82231	0.274	0.08	1.224e-58
hmgcs1	7.74227e-63	1.21941	0.375	0.147	1.42659e-58
ablim1b	2.39324e-62	1.13389	0.506	0.251	4.40979e-58
slc38a2	2.61594e-62	-1.8641	0.157	0.395	4.82013e-58
suclg2	3.49612e-62	1.41321	0.389	0.164	6.44195e-58
si:ch1073-13h15.3	8.4259e-62	4.35995	0.122	0.007	1.55256e-57
nrarpa	1.51678e-61	-2.89635	0.045	0.246	2.79482e-57
zgc:136472	1.22747e-60	2.14277	0.249	0.071	2.26173e-56
epcam	1.31321e-60	-1.27849	0.699	0.764	2.41973e-56
mep1a.1	2.75871e-60	2.42744	0.199	0.042	5.0832e-56
hsd11b1la	2.84989e-60	2.7238	0.176	0.031	5.25121e-56
dhcr7	1.02895e-59	2.02343	0.267	0.083	1.89595e-55
dhrs1	1.0294e-59	1.51581	0.393	0.175	1.89678e-55
si:ch211-202h22.9	1.75058e-59	-5.0517	0.012	0.183	3.22562e-55
GNPAT	9.05494e-59	2.66603	0.166	0.027	1.66846e-54
cyp2p8	2.12017e-58	2.79107	0.144	0.017	3.90662e-54
cyp2x9	4.44659e-58	3.98792	0.13	0.012	8.19329e-54
dap1b.1	7.01862e-58	-2.35064	0.115	0.33	1.29325e-53
irs2a	1.79298e-57	1.21348	0.537	0.297	3.30374e-53
ARF5	1.94649e-57	0.672487	0.882	0.745	3.58661e-53
suclg1	4.30546e-57	1.319	0.433	0.217	7.93325e-53
tdo2b	4.71849e-57	-4.07866	0.033	0.213	8.69429e-53
cyb5a	8.9043e-57	1.50425	0.385	0.175	1.64071e-52
pck2	1.03489e-56	2.07443	0.229	0.063	1.90689e-52
ponzr1	1.85039e-56	-3.4012	0.025	0.2	3.40953e-52
nupr1b	2.91741e-56	1.19307	0.533	0.302	5.37562e-52
aqp7	3.04689e-56	3.64782	0.127	0.012	5.61419e-52
egr2a	5.12475e-56	-2.49383	0.093	0.298	9.44286e-52
asah2	7.55517e-56	3.61267	0.12	0.01	1.39212e-51
myo15b	1.06284e-55	1.34712	0.379	0.163	1.95839e-51
gch1	1.10877e-55	1.44879	0.273	0.088	2.04303e-51
si:zfos-943e10.1	1.36897e-54	1.16759	0.458	0.232	2.52247e-50
slc7a7	1.59284e-54	1.88312	0.211	0.053	2.93497e-50
ubb	1.88795e-54	0.552528	0.864	0.724	3.47873e-50
pm20d1.1	2.06997e-54	1.17443	0.328	0.122	3.81413e-50
cyp2p9	3.50378e-54	2.01131	0.217	0.057	6.45607e-50
si:ch211-139a5.9	3.73813e-54	-3.01481	0.029	0.2	6.88788e-50
mansc1	5.29596e-54	2.18915	0.175	0.035	9.75834e-50
hmgn2	7.91562e-54	-3.2334	0.231	0.436	1.45853e-49
ddt	9.46663e-54	1.27997	0.409	0.195	1.74432e-49
si:ch211-266g18.6	1.00513e-53	-2.52957	0.069	0.263	1.85205e-49
aqp8a.1	1.02358e-53	1.45411	0.183	0.039	1.88605e-49
slc12a2	1.54804e-53	-3.79058	0.007	0.161	2.85241e-49
zgc:64022	2.126e-53	-4.67977	0.019	0.18	3.91737e-49
sult1st6	2.34649e-53	1.25421	0.316	0.119	4.32364e-49
fgfr1a	3.05491e-53	-5.67477	0.005	0.154	5.62899e-49
srd5a2a	3.15741e-53	1.9129	0.237	0.071	5.81785e-49
aldh1a2	7.706e-53	1.60386	0.221	0.06	1.41991e-48
ehbp1l1b	1.62537e-52	1.70628	0.241	0.072	2.9949e-48
msrb2	5.33305e-52	2.00028	0.176	0.037	9.82668e-48
zgc:153896	8.49935e-52	3.32438	0.115	0.01	1.56609e-47
cideb	1.21443e-51	2.55616	0.131	0.017	2.23771e-47
rbms1a	1.26319e-51	-2.99688	0.043	0.219	2.32756e-47
acox1	2.26329e-51	1.20762	0.383	0.174	4.17033e-47
sult2st2	2.98323e-51	1.93548	0.227	0.067	5.4969e-47
slc27a2a	3.12001e-51	2.64138	0.152	0.026	5.74893e-47
ckba	1.73377e-50	1.23681	0.4	0.193	3.19464e-46
rpl10a	6.6085e-50	-0.896667	0.752	0.811	1.21768e-45
ywhabl	1.11138e-49	-1.93506	0.13	0.332	2.04782e-45
slc26a5	1.16687e-49	-2.95998	0.028	0.19	2.15008e-45
si:ch1073-190k2.1	2.48218e-49	-1.8178	0.183	0.382	4.57367e-45
cnn3a	2.51406e-49	-2.28098	0.062	0.242	4.63241e-45
xdh	3.12501e-49	1.70603	0.196	0.05	5.75814e-45
elf3	4.04441e-49	-2.53479	0.132	0.322	7.45222e-45
mat2aa	4.05764e-49	1.16026	0.426	0.215	7.4766e-45
rpl35	4.84468e-49	-0.826522	0.765	0.823	8.92682e-45
osbpl2b	5.85943e-49	1.54419	0.304	0.122	1.07966e-44
slc28a1	7.41436e-49	3.12614	0.111	0.011	1.36617e-44
atp5f1b	8.25936e-49	0.825358	0.683	0.519	1.52187e-44
slc35b4	1.02364e-48	2.61319	0.174	0.041	1.88615e-44
pklr	1.0942e-48	1.11822	0.478	0.261	2.01618e-44
hmgb1a	1.14283e-48	-1.86076	0.298	0.474	2.10577e-44
ckmt1	1.33969e-48	1.16166	0.398	0.192	2.46851e-44
rab11fip1a	3.36805e-48	1.75702	0.303	0.125	6.20596e-44
b3gnt3.4	7.35722e-48	-2.947	0.039	0.201	1.35564e-43
etnk1	8.28391e-48	-2.07163	0.115	0.305	1.52639e-43
cpvl	8.45056e-48	-4.02355	0.06	0.226	1.5571e-43
dpp4	8.56591e-48	0.965566	0.411	0.193	1.57835e-43
espn	8.85633e-48	3.38792	0.121	0.015	1.63187e-43
tcnba	2.07366e-47	-1.09006	0.373	0.159	3.82092e-43
gsto1	2.07489e-47	1.52864	0.246	0.082	3.82319e-43
adgrg4a	4.30802e-47	1.28776	0.324	0.136	7.93795e-43
leap2	7.39306e-47	3.46898	0.096	0.006	1.36225e-42
si:dkey-103j14.5	1.0066e-46	2.07006	0.165	0.037	1.85475e-42
fabp3	1.17093e-46	-3.13381	0.021	0.169	2.15756e-42
sdr16c5b	1.31742e-46	1.5082	0.285	0.112	2.42749e-42
zgc:85843	1.46923e-46	2.76675	0.123	0.017	2.70721e-42
zgc:194392	1.54665e-46	1.56735	0.243	0.082	2.84985e-42
mlnl	1.77846e-46	1.75601	0.144	0.027	3.27699e-42
ndufa4	1.98827e-46	1.13121	0.35	0.154	3.66358e-42
cyp4v7	2.03822e-46	2.41358	0.144	0.027	3.75563e-42
zgc:112146	2.04285e-46	2.76157	0.146	0.028	3.76415e-42
mep1b	2.28122e-46	4.5378	0.088	0.004	4.20338e-42
dpep1	2.33018e-46	-2.80497	0.074	0.245	4.29359e-42
cirbpa	2.9837e-46	-1.2499	0.435	0.579	5.49777e-42
sec14l8	3.07342e-46	2.4482	0.157	0.034	5.66308e-42
jph1a	3.62888e-46	1.88035	0.212	0.064	6.68657e-42
mcl1b	3.84833e-46	-1.81493	0.223	0.414	7.09093e-42
agr2	4.55864e-46	-5.0857	0.034	0.188	8.39975e-42
epn1	5.52577e-46	1.08965	0.426	0.224	1.01818e-41
ilvbl	5.83162e-46	1.89245	0.195	0.055	1.07453e-41
cpo	3.42513e-45	3.78311	0.09	0.005	6.31114e-41
ace	4.0473e-45	1.11381	0.433	0.236	7.45755e-41
slc34a2b	4.19364e-45	2.5075	0.139	0.026	7.7272e-41
bpnt1	4.38209e-45	1.56488	0.278	0.11	8.07444e-41
fxyd1	5.09089e-45	-3.57245	0.013	0.151	9.38047e-41
ywhaz	1.64933e-44	-2.59034	0.033	0.184	3.03906e-40
tecrb	1.8684e-44	1.76525	0.197	0.058	3.44272e-40
cubn	3.75596e-44	-5.09213	0.003	0.126	6.92073e-40
s100u	7.05236e-44	-2.09012	0.059	0.225	1.29947e-39
tmprss15	8.19961e-44	5.97813	0.084	0.004	1.51086e-39
calm3a	1.01593e-43	0.577168	0.724	0.532	1.87195e-39
st8sia7.1	1.18842e-43	2.1534	0.169	0.042	2.18977e-39
cyp2aa7	1.24465e-43	1.52476	0.284	0.115	2.2934e-39
slc10a2	1.76694e-43	-6.16495	0.003	0.126	3.25575e-39
h1-10	1.77104e-43	-2.5743	0.136	0.317	3.26332e-39
rps15	2.22982e-43	-0.80879	0.734	0.788	4.10867e-39
mpp1	2.94677e-43	1.14648	0.393	0.203	5.42972e-39
slc47a1	3.79956e-43	1.72832	0.182	0.049	7.00107e-39
wu:fi09b08	3.89846e-43	0.744925	0.641	0.426	7.18331e-39
elovl1a	4.06723e-43	-2.45274	0.052	0.212	7.49427e-39
pnpla3	4.63283e-43	2.17791	0.144	0.03	8.53645e-39
rpl39	5.44172e-43	-0.806013	0.883	0.899	1.00269e-38
idh1	5.59382e-43	0.849536	0.529	0.318	1.03072e-38
arl6ip1	7.19168e-43	-2.30494	0.066	0.23	1.32514e-38
rpl18	9.59428e-43	-0.887587	0.699	0.762	1.76784e-38
fosl1a	1.21063e-42	-1.13664	0.517	0.628	2.2307e-38
ogdhb	1.71353e-42	1.48718	0.258	0.098	3.15735e-38
ano5a	1.80848e-42	3.01461	0.11	0.015	3.3323e-38
spink4	1.91843e-42	0.908703	0.373	0.18	3.53489e-38
hnf4b	2.20572e-42	1.61992	0.182	0.05	4.06426e-38
slc2a2	2.26423e-42	1.38579	0.26	0.098	4.17207e-38
atf4b	2.59348e-42	-1.19419	0.443	0.577	4.77874e-38
slc27a4	3.20411e-42	1.99478	0.173	0.047	5.9039e-38
rpl17	5.08357e-42	-0.848719	0.777	0.81	9.36698e-38
tp53inp1	6.41263e-42	1.295	0.379	0.192	1.18159e-37
mat1a	6.45016e-42	3.35449	0.104	0.013	1.18851e-37
pde4ba	8.81236e-42	-3.01753	0.019	0.153	1.62377e-37
dgat1a	1.69728e-41	1.97572	0.153	0.036	3.12741e-37
dhrs9	1.81122e-41	1.52028	0.24	0.088	3.33735e-37
usp54a	2.36486e-41	-1.7135	0.109	0.289	4.3575e-37
h3f3c	2.71177e-41	-2.00047	0.18	0.359	4.9967e-37
rltgr	3.38809e-41	2.28042	0.154	0.038	6.2429e-37
kifc3	3.98308e-41	0.732324	0.477	0.259	7.33923e-37
gpr39	5.77203e-41	1.90843	0.192	0.06	1.06355e-36
rasal2	8.39707e-41	-3.14569	0.031	0.171	1.54724e-36
cdh17	8.74538e-41	0.633388	0.583	0.354	1.61142e-36
calm1b	8.78396e-41	-3.17674	0.027	0.163	1.61853e-36
sdc4	1.16791e-40	-1.12845	0.478	0.599	2.15199e-36
eif1	2.57137e-40	-0.934481	0.567	0.657	4.73801e-36
nqo1	3.94925e-40	1.80104	0.2	0.065	7.27689e-36
alp3	4.00412e-40	3.73858	0.083	0.006	7.378e-36
ftr83	4.1953e-40	-2.63124	0.048	0.196	7.73025e-36
pxdc1b	4.62834e-40	2.12765	0.138	0.029	8.52818e-36
cers1	4.77633e-40	2.38066	0.134	0.028	8.80087e-36
si:ch211-161h7.8	5.14927e-40	3.07986	0.102	0.013	9.48804e-36
ttpa	6.45265e-40	1.0006	0.393	0.202	1.18896e-35
ABR	6.70364e-40	-1.7077	0.11	0.285	1.23521e-35
dhdhl	6.75084e-40	0.878209	0.404	0.21	1.24391e-35
si:dkey-36i7.3	7.25552e-40	0.816229	0.534	0.324	1.3369e-35
tox	7.81362e-40	-4.70379	0.004	0.118	1.43974e-35
fer1l4	8.92439e-40	-4.13627	0.01	0.13	1.64441e-35
cdhr5b	1.19281e-39	1.40613	0.263	0.106	2.19788e-35
agmat	1.52526e-39	1.67096	0.159	0.04	2.81044e-35
marcksl1b	2.13293e-39	-4.25314	0.022	0.151	3.93014e-35
slc13a1	2.56686e-39	2.57421	0.116	0.02	4.7297e-35
ccni	2.79247e-39	-1.09108	0.368	0.528	5.14541e-35
ctsl.1	2.90093e-39	-4.10898	0.393	0.491	5.34525e-35
thbs1b	2.98767e-39	-5.36626	0.005	0.118	5.50508e-35
abca1a	3.02078e-39	-2.57636	0.023	0.154	5.56608e-35
prr15la	3.45208e-39	-3.26777	0.036	0.173	6.3608e-35
lama3	3.81138e-39	1.088	0.35	0.169	7.02285e-35
atp1b1a	6.02021e-39	0.452896	0.772	0.584	1.10928e-34
abcd3a	6.41136e-39	1.59497	0.235	0.09	1.18136e-34
lpcat3	6.50392e-39	1.83938	0.183	0.057	1.19841e-34
macc1	6.78746e-39	-3.89952	0.017	0.141	1.25066e-34
rps11	7.27553e-39	-0.853074	0.698	0.753	1.34059e-34
elovl1b	1.06151e-38	-1.31422	0.125	0.306	1.95594e-34
porb	1.12369e-38	1.02839	0.407	0.221	2.07051e-34
spint2	1.23029e-38	-1.52895	0.284	0.445	2.26694e-34
tuba8l4	1.42331e-38	-1.49227	0.217	0.388	2.62258e-34
anxa3b	2.1046e-38	-3.84005	0.016	0.138	3.87794e-34
h3f3b.1	2.75458e-38	-1.95851	0.276	0.432	5.07559e-34
ip6k2b	3.35408e-38	-1.39013	0.307	0.474	6.18023e-34
tmem97	3.37859e-38	2.02488	0.175	0.053	6.22539e-34
uqcrb	3.64913e-38	0.757047	0.673	0.509	6.72389e-34
si:ch211-180a12.2	3.81253e-38	2.21061	0.119	0.022	7.02497e-34
cyp27a7	3.99658e-38	1.46744	0.187	0.059	7.36411e-34
si:ch211-121j5.4	5.78841e-38	1.29255	0.221	0.079	1.06657e-33
si:ch211-153b23.5	7.80072e-38	-3.9529	0.036	0.169	1.43736e-33
chmp4c	1.03993e-37	-1.89014	0.078	0.235	1.91617e-33
cant1b	1.21062e-37	1.56245	0.267	0.116	2.23068e-33
si:ch211-196f2.3	1.29973e-37	0.864651	0.498	0.291	2.39488e-33
cbx7a	1.38231e-37	-4.0394	0.03	0.159	2.54704e-33
pm20d1.2	1.71659e-37	0.661767	0.411	0.214	3.16298e-33
tent5bb	2.00435e-37	-4.02699	0.006	0.116	3.69322e-33
qkia	2.11571e-37	-2.60746	0.025	0.152	3.89842e-33
hmgb1b	2.46685e-37	-3.80109	0.025	0.15	4.54542e-33
abcb11a	4.86271e-37	2.57457	0.126	0.027	8.96003e-33
gdpd1	7.61688e-37	1.51025	0.166	0.047	1.40349e-32
dnajb6b	8.63881e-37	-3.86327	0.011	0.124	1.59179e-32
cd81a	9.35737e-37	-3.50689	0.023	0.145	1.72419e-32
nr4a3	1.1828e-36	-2.02288	0.107	0.266	2.17944e-32
zgc:110410	1.18712e-36	1.98323	0.136	0.032	2.18738e-32
hsd17b12a	1.74721e-36	1.6048	0.187	0.062	3.21941e-32
fhl1b	3.26031e-36	-2.38535	0.048	0.185	6.00745e-32
rpl10	3.32517e-36	-0.82564	0.743	0.785	6.12695e-32
adipor2	3.36462e-36	0.837621	0.484	0.303	6.19964e-32
chka	3.44245e-36	1.29664	0.275	0.121	6.34306e-32
ugt5b4	4.41355e-36	1.34777	0.197	0.067	8.13241e-32
bag3	4.64829e-36	1.18087	0.298	0.139	8.56494e-32
cndp2	4.82819e-36	0.931822	0.305	0.139	8.89642e-32
scpep1	5.02162e-36	-2.94315	0.067	0.207	9.25284e-32
h3f3b.1.1	5.10217e-36	-1.63697	0.179	0.344	9.40126e-32
acox3	8.49e-36	1.20354	0.226	0.085	1.56437e-31
dhcr24	1.53971e-35	1.85821	0.207	0.077	2.83708e-31
decr2	1.70111e-35	1.42351	0.228	0.09	3.13447e-31
atp5if1b	2.08705e-35	0.844166	0.551	0.371	3.8456e-31
lrpap1	2.17941e-35	-3.26879	0.024	0.144	4.01579e-31
gpd1c	2.38266e-35	1.12031	0.31	0.152	4.3903e-31
slc52a3	2.38598e-35	1.99244	0.128	0.029	4.3964e-31
hhla2b.2	3.24536e-35	1.98516	0.124	0.027	5.97989e-31
si:ch211-130m23.2	3.26679e-35	1.69582	0.247	0.106	6.0194e-31
neurl1aa	3.51622e-35	-2.92361	0.017	0.133	6.47899e-31
dio1	4.20217e-35	1.03622	0.228	0.087	7.74292e-31
zanl	4.32907e-35	0.254868	0.76	0.514	7.97675e-31
cbr1l	4.5394e-35	1.84333	0.185	0.064	8.36429e-31
pcdh2g28	4.72059e-35	-3.67021	0.005	0.108	8.69817e-31
rnasekb	6.10672e-35	-5.43229	0.004	0.105	1.12522e-30
rpl7	8.37233e-35	-0.673898	0.795	0.842	1.54269e-30
BX548011.2	1.1842e-34	0.561356	0.78	0.618	2.18201e-30
cox6b1	1.27453e-34	0.9568	0.427	0.249	2.34844e-30
cyp2k19	1.29577e-34	1.19805	0.292	0.136	2.38758e-30
grn1	1.38226e-34	-1.9874	0.222	0.366	2.54696e-30
junba	1.80769e-34	-1.01789	0.668	0.728	3.33085e-30
si:dkey-14d8.6	1.93656e-34	-2.84695	0.009	0.115	3.56831e-30
lgmn	1.96672e-34	-2.63609	0.16	0.311	3.62388e-30
gltpd2	2.34966e-34	2.66865	0.095	0.014	4.32949e-30
faua	3.21102e-34	-0.855202	0.784	0.804	5.91662e-30
cers2a	5.00587e-34	-2.13345	0.039	0.169	9.22382e-30
zgc:193541	5.64417e-34	0.824716	0.609	0.441	1.03999e-29
crip1	5.66649e-34	0.601937	0.807	0.606	1.04411e-29
aqp10a	7.27217e-34	3.85373	0.074	0.006	1.33997e-29
plscr3a	7.30877e-34	0.934454	0.294	0.135	1.34671e-29
BX323586.3	7.82523e-34	2.73301	0.104	0.019	1.44188e-29
smox	9.65372e-34	-2.25417	0.052	0.186	1.77879e-29
rpz5	1.13813e-33	-5.21678	0.003	0.098	2.09712e-29
atp5f1e	1.24074e-33	0.74757	0.697	0.535	2.28618e-29
parm1	1.3741e-33	1.85346	0.161	0.05	2.53191e-29
clca1	1.40382e-33	2.74394	0.086	0.011	2.58667e-29
rdh1	1.59019e-33	1.24581	0.18	0.059	2.93008e-29
vdac1	1.76356e-33	-6.20403	0.005	0.103	3.24954e-29
atp5meb	1.76849e-33	0.813305	0.597	0.435	3.25861e-29
epb41l3b	2.0007e-33	1.4006	0.167	0.053	3.6865e-29
mtus1a	2.17837e-33	1.78282	0.15	0.043	4.01387e-29
slc1a5	2.20426e-33	-2.30847	0.046	0.175	4.06156e-29
epha2a	2.21135e-33	-1.75618	0.135	0.291	4.07463e-29
sat1a.2	2.45362e-33	-1.22765	0.4	0.517	4.52103e-29
vdrb	2.5921e-33	0.681807	0.612	0.434	4.7762e-29
slc6a19b	2.77475e-33	1.61558	0.221	0.089	5.11276e-29
wu:fj05g07	3.07071e-33	1.48955	0.17	0.055	5.65809e-29
hepacam2	3.07644e-33	-3.91029	0.007	0.107	5.66865e-29
rac2	3.45818e-33	1.20592	0.209	0.079	6.37205e-29
rgn	3.65016e-33	0.993012	0.263	0.113	6.72579e-29
abca2	4.14149e-33	-3.41792	0.009	0.111	7.63112e-29
zgc:92161	4.6017e-33	1.96147	0.132	0.034	8.47909e-29
tlcd4b	5.17904e-33	1.22354	0.208	0.079	9.5429e-29
hoxc3a	6.75481e-33	-2.65651	0.035	0.155	1.24464e-28
rbpms2a	6.80254e-33	-3.00745	0.015	0.121	1.25344e-28
ip6k2a	7.38481e-33	-2.16416	0.06	0.195	1.36072e-28
gpm6aa	8.9857e-33	-6.40216	0.004	0.099	1.65571e-28
rps27.1	9.49184e-33	-0.699439	0.807	0.825	1.74897e-28
pgam1a	9.4942e-33	1.2203	0.295	0.146	1.7494e-28
ces2b.1	9.71464e-33	2.43494	0.099	0.017	1.79002e-28
lct	1.01346e-32	3.36411	0.072	0.006	1.8674e-28
eef1g	1.09762e-32	-0.81899	0.708	0.755	2.02247e-28
slc15a1a	1.10875e-32	2.75567	0.08	0.009	2.04298e-28
msmo1	1.26752e-32	1.39333	0.288	0.14	2.33553e-28
notch2	1.27738e-32	-4.06417	0.013	0.117	2.3537e-28
mt-co3	1.30144e-32	0.3234	0.996	0.991	2.39803e-28
si:dkey-194e6.1	1.31483e-32	-3.34993	0.005	0.1	2.4227e-28
eps8l1b	1.38141e-32	-3.24015	0.014	0.119	2.54539e-28
niban2b	1.4019e-32	1.18164	0.268	0.122	2.58314e-28
cyp3c1	1.84503e-32	0.831931	0.457	0.283	3.39964e-28
amn	1.94021e-32	-4.65056	0.006	0.102	3.57504e-28
calm1a	1.98288e-32	-2.0119	0.164	0.319	3.65366e-28
anxa5b	2.05002e-32	-5.04491	0.003	0.096	3.77737e-28
idh2	2.23468e-32	-1.90603	0.123	0.272	4.11762e-28
appb	2.32257e-32	-4.04962	0.007	0.104	4.27956e-28
jpt1b	2.57724e-32	-4.24742	0.007	0.105	4.74881e-28
ngef	2.60475e-32	0.74087	0.411	0.229	4.79952e-28
pde3b	2.72809e-32	-2.93863	0.028	0.143	5.02677e-28
rps15a	3.40798e-32	-0.709095	0.843	0.849	6.27955e-28
ak1	3.50528e-32	-3.1688	0.013	0.116	6.45883e-28
ezra	3.81227e-32	0.516417	0.734	0.529	7.02448e-28
rps2	3.827e-32	-0.662987	0.84	0.866	7.05164e-28
h1-0	4.17172e-32	-1.61528	0.203	0.358	7.68681e-28
pgam2	4.3327e-32	3.74101	0.068	0.005	7.98343e-28
nfil3-5	4.48182e-32	-4.06193	0.011	0.111	8.25821e-28
clic5b	4.71458e-32	1.06134	0.272	0.126	8.68708e-28
rh50	6.28785e-32	1.79511	0.128	0.033	1.1586e-27
foxp4	7.19407e-32	-1.94437	0.13	0.278	1.32558e-27
slc38a5b	8.01849e-32	-4.92533	0.006	0.101	1.47749e-27
akr7a3	1.07188e-31	1.28523	0.208	0.08	1.97505e-27
cd44a	1.16022e-31	-2.29442	0.052	0.179	2.13782e-27
fdx1	1.33791e-31	1.11222	0.32	0.167	2.46524e-27
ptmab	1.45804e-31	-1.8495	0.462	0.555	2.68658e-27
p4hb	1.62536e-31	0.773558	0.458	0.283	2.99488e-27
CABZ01079192.1	1.80214e-31	1.00631	0.236	0.101	3.32062e-27
trim16	1.86083e-31	-1.681	0.13	0.28	3.42876e-27
si:dkey-33i11.9	1.88997e-31	0.505465	0.669	0.47	3.48246e-27
atp2b1a	1.9876e-31	1.00289	0.339	0.183	3.66235e-27
slc31a1	1.99824e-31	1.01485	0.344	0.185	3.68195e-27
adgrg4b	2.01539e-31	-3.30957	0.008	0.104	3.71356e-27
mdkb	2.40711e-31	-5.20465	0.005	0.096	4.43534e-27
helz2	2.43111e-31	1.27818	0.185	0.067	4.47956e-27
si:dkey-240h12.3	2.51592e-31	0.884123	0.301	0.147	4.63584e-27
cyp2aa4	3.18636e-31	1.89856	0.136	0.038	5.87119e-27
tfeb	3.62336e-31	-4.71335	0.004	0.094	6.6764e-27
mgst1.2	3.85875e-31	1.02942	0.21	0.082	7.11013e-27
glula	3.8861e-31	-3.53045	0.019	0.125	7.16054e-27
foxd2	4.25676e-31	-4.57997	0.008	0.102	7.8435e-27
lpin2	4.65296e-31	1.08827	0.335	0.181	8.57355e-27
faub	5.09263e-31	1.46672	0.201	0.078	9.38368e-27
ucp2	5.17482e-31	-1.15567	0.498	0.588	9.53511e-27
tpte	5.86144e-31	-2.6901	0.029	0.141	1.08003e-26
acaa1	6.17757e-31	1.32435	0.158	0.05	1.13828e-26
btf3	6.97598e-31	-0.932754	0.658	0.691	1.28539e-26
igf1rb	7.50035e-31	-3.44736	0.01	0.107	1.38201e-26
fads2	8.28125e-31	3.47227	0.075	0.009	1.5259e-26
glulb	9.10184e-31	-2.61508	0.045	0.166	1.67711e-26
capns1b	9.43861e-31	-1.4126	0.1	0.245	1.73916e-26
stard10	1.01093e-30	-2.57959	0.041	0.159	1.86273e-26
cpt1ab	1.26627e-30	0.805866	0.378	0.212	2.33324e-26
xbp1	1.44613e-30	-0.827842	0.585	0.652	2.66465e-26
rpl19	1.51843e-30	-0.781986	0.823	0.831	2.79785e-26
mt-nd6	1.69372e-30	0.420164	0.797	0.619	3.12085e-26
cyp2k16	2.62557e-30	1.3965	0.217	0.091	4.83787e-26
zfhx4	2.65693e-30	-5.89169	0.003	0.091	4.89566e-26
pon1	3.53474e-30	2.14915	0.125	0.034	6.51311e-26
osr2	3.77961e-30	1.43077	0.153	0.049	6.96431e-26
sptbn5	3.89664e-30	-2.5955	0.153	0.284	7.17994e-26
si:dkey-27o4.1	4.12554e-30	1.05665	0.211	0.085	7.60172e-26
FO704772.3	6.23328e-30	0.707701	0.662	0.51	1.14854e-25
cyp7a1	6.34462e-30	2.95805	0.072	0.008	1.16906e-25
zgc:153284	8.14355e-30	-2.76388	0.021	0.124	1.50053e-25
cfl1l	8.23243e-30	-1.7493	0.147	0.295	1.51691e-25
hoxc8a	8.56039e-30	-5.5718	0.003	0.089	1.57734e-25
rpl12	8.72841e-30	-0.590527	0.813	0.843	1.6083e-25
tubb4b	1.1624e-29	-1.12496	0.358	0.488	2.14185e-25
selenbp1	1.23314e-29	1.51029	0.166	0.058	2.27218e-25
si:dkey-28n18.9	1.23644e-29	-2.81257	0.051	0.168	2.27826e-25
slc25a10	1.27163e-29	1.18739	0.236	0.107	2.34311e-25
nova2	1.6196e-29	-4.90579	0.008	0.098	2.98427e-25
itpk1a	2.04311e-29	0.595926	0.598	0.399	3.76463e-25
sqstm1	2.41699e-29	0.414455	0.682	0.492	4.45354e-25
ppp1r16a	2.86787e-29	1.59517	0.131	0.037	5.28435e-25
tspan3a	3.06108e-29	-2.77856	0.024	0.128	5.64035e-25
mgat5	3.17176e-29	1.1204	0.258	0.122	5.84428e-25
filip1a	3.30053e-29	2.60495	0.077	0.011	6.08156e-25
smad3a	3.95962e-29	-2.01276	0.061	0.185	7.29599e-25
tdh	4.30562e-29	-1.76268	0.064	0.189	7.93353e-25
cers3a	6.07698e-29	1.46429	0.191	0.076	1.11974e-24
CRACD	6.2633e-29	1.53186	0.116	0.029	1.15408e-24
chia.3	6.4178e-29	5.02461	0.056	0.003	1.18254e-24
anp32e	7.48351e-29	-3.09006	0.033	0.142	1.37891e-24
epb41a	7.58773e-29	-4.85542	0.005	0.09	1.39812e-24
rtn1a	8.43393e-29	-4.51658	0.005	0.09	1.55404e-24
ndufa1	1.09675e-28	0.87811	0.497	0.347	2.02087e-24
agpat9l	1.15923e-28	1.41012	0.161	0.056	2.136e-24
gldc	1.2592e-28	1.5072	0.136	0.041	2.3202e-24
rmdn1	2.17524e-28	0.842222	0.336	0.186	4.0081e-24
alcama	2.3729e-28	-3.62361	0.009	0.096	4.37231e-24
rps7	2.45968e-28	-0.656151	0.825	0.853	4.53221e-24
atp5pb	2.59752e-28	0.723273	0.52	0.362	4.78619e-24
si:dkey-176f19.4	3.30566e-28	1.42726	0.161	0.056	6.09101e-24
sytl2b	3.58466e-28	-4.41125	0.009	0.097	6.60509e-24
ptmaa	3.92332e-28	-2.75919	0.211	0.341	7.2291e-24
litaf	4.11441e-28	-1.79823	0.042	0.155	7.58122e-24
tp53bp2b	4.16811e-28	-3.0019	0.011	0.102	7.68016e-24
ppip5k1b	4.32127e-28	1.79421	0.124	0.035	7.96236e-24
dnase1l4.1	5.47042e-28	-3.27666	0.015	0.107	1.00798e-23
atp6v0cb	7.03048e-28	-4.85946	0.005	0.087	1.29544e-23
ier5l	7.27786e-28	-2.91216	0.017	0.111	1.34102e-23
si:ch211-214j24.15	1.12854e-27	0.75149	0.357	0.199	2.07944e-23
si:rp71-62i8.1	1.21693e-27	0.761649	0.405	0.235	2.24231e-23
naga	1.25565e-27	-2.1484	0.187	0.317	2.31367e-23
CT990561.1	1.33205e-27	2.42411	0.081	0.014	2.45443e-23
abcd3b	1.44388e-27	2.88435	0.08	0.013	2.6605e-23
tcf12	1.56021e-27	-5.00226	0.001	0.079	2.87483e-23
blmh	1.7882e-27	1.04201	0.26	0.129	3.29493e-23
gstr	1.89743e-27	0.770668	0.437	0.277	3.4962e-23
zgc:194887	2.1132e-27	5.28232	0.05	0.002	3.89379e-23
sar1b	2.15948e-27	0.988548	0.302	0.163	3.97907e-23
slc26a1	2.41569e-27	4.36464	0.061	0.006	4.45114e-23
hmgb2a	2.42037e-27	-2.1503	0.199	0.334	4.45978e-23
agpat2	2.58392e-27	1.23656	0.153	0.053	4.76114e-23
si:ch73-330k17.3	3.71271e-27	1.98393	0.074	0.011	6.84104e-23
fam168a	3.97799e-27	-4.15034	0.003	0.082	7.32984e-23
RPL37A	4.02976e-27	-0.490397	0.887	0.89	7.42523e-23
ank2b	4.08558e-27	-4.33672	0.003	0.08	7.52809e-23
ctdspla	4.13188e-27	-4.22357	0.005	0.086	7.6134e-23
ros1	4.5043e-27	0.707327	0.333	0.18	8.29962e-23
cmip	4.9136e-27	-1.94622	0.049	0.162	9.05379e-23
sec16b	5.02589e-27	2.9368	0.064	0.007	9.26071e-23
CABZ01080550.1	5.58668e-27	-5.06642	0.019	0.11	1.0294e-22
cnfn	6.57073e-27	-4.92292	0.018	0.11	1.21072e-22
ndufa6	6.63053e-27	0.737576	0.492	0.334	1.22174e-22
sparc	6.83212e-27	-7.19861	0.004	0.082	1.25889e-22
cyp8b1	6.89206e-27	3.90074	0.06	0.006	1.26993e-22
cavin2b	7.04942e-27	-2.59666	0.023	0.121	1.29893e-22
sstr5	8.94669e-27	-4.2733	0.006	0.087	1.64852e-22
dynll1	9.63169e-27	-1.29512	0.219	0.361	1.77474e-22
zgc:110843	1.09175e-26	1.14607	0.165	0.061	2.01166e-22
bbox1	1.11173e-26	1.23067	0.231	0.11	2.04848e-22
rnd3a	1.28335e-26	-6.42499	0.001	0.074	2.3647e-22
otop2	1.54506e-26	-3.82677	0.005	0.083	2.84693e-22
xpnpep1	1.56606e-26	1.28785	0.203	0.088	2.88563e-22
zgc:112962	1.63962e-26	1.38848	0.206	0.091	3.02116e-22
macroh2a2	1.74595e-26	-2.4935	0.042	0.149	3.21708e-22
si:busm1-57f23.1	1.79984e-26	-1.97085	0.047	0.158	3.31638e-22
piezo1	1.80357e-26	-4.30046	0.007	0.088	3.32325e-22
abcc5	1.87226e-26	-2.6602	0.021	0.116	3.44982e-22
DHRS11	1.89082e-26	0.960034	0.28	0.145	3.48403e-22
txnipa	2.09728e-26	-2.34902	0.043	0.15	3.86444e-22
si:dkey-42l16.1	2.11059e-26	1.30209	0.137	0.044	3.88898e-22
ndrg2	2.15438e-26	-2.61471	0.049	0.158	3.96967e-22
stom	2.40156e-26	-1.74325	0.079	0.2	4.42512e-22
pbx4	2.79864e-26	-2.00017	0.068	0.186	5.15678e-22
pmp22a	2.80995e-26	-7.20132	0.003	0.078	5.17761e-22
sumo2b	2.81208e-26	-1.56357	0.148	0.284	5.18155e-22
rbms2a	2.89441e-26	-1.79744	0.054	0.167	5.33324e-22
reep5	3.07966e-26	-1.96695	0.058	0.173	5.67458e-22
atp5mc1	3.13665e-26	0.703821	0.491	0.335	5.77959e-22
MARK4	3.69078e-26	-3.27262	0.015	0.102	6.80064e-22
si:ch211-196l7.4	3.74847e-26	-1.47978	0.328	0.458	6.90692e-22
ahcy	3.9244e-26	0.695306	0.482	0.317	7.2311e-22
atp5pd	3.92853e-26	0.667005	0.526	0.368	7.2387e-22
atp2a3	4.101e-26	-3.66721	0.01	0.093	7.55651e-22
fgfr2	4.77108e-26	-1.83596	0.084	0.206	8.7912e-22
selenow1	5.14495e-26	-1.07228	0.435	0.532	9.48009e-22
got2a	5.4327e-26	1.21926	0.174	0.069	1.00103e-21
uqcrh	5.62126e-26	0.702324	0.558	0.405	1.03577e-21
slc39a4	6.62527e-26	1.71483	0.092	0.02	1.22077e-21
cica	9.15358e-26	0.557345	0.519	0.345	1.68664e-21
gabarapb	9.66395e-26	-0.949491	0.302	0.444	1.78068e-21
aldh3a2b	1.24875e-25	1.31096	0.15	0.054	2.30094e-21
timp2a	1.24929e-25	-5.14896	0.005	0.08	2.30193e-21
uqcr10	1.36278e-25	0.778367	0.488	0.342	2.51106e-21
slc23a1	1.37115e-25	2.62696	0.081	0.015	2.52649e-21
mical2b	1.57051e-25	0.75683	0.359	0.204	2.89382e-21
ccdc85ca	1.5792e-25	1.03674	0.213	0.096	2.90983e-21
degs1	1.63433e-25	-3.50857	0.006	0.084	3.01142e-21
si:dkey-219e21.2	1.69245e-25	0.830712	0.361	0.211	3.11852e-21
gnb1a	1.69617e-25	-1.57809	0.211	0.346	3.12536e-21
igfbp1a	1.75503e-25	-1.08949	0.355	0.491	3.23382e-21
ugdh	1.78836e-25	1.54482	0.177	0.073	3.29522e-21
mbd3b	1.86453e-25	-4.63793	0.006	0.083	3.43558e-21
sytl4	1.90505e-25	-3.60368	0.011	0.094	3.51024e-21
marcksb	2.06879e-25	-5.32471	0.005	0.081	3.81196e-21
pld2	2.24677e-25	-2.93646	0.013	0.098	4.1399e-21
elovl6	2.51774e-25	-3.25875	0.015	0.101	4.63919e-21
stmn1a	2.5393e-25	-3.95437	0.013	0.097	4.67892e-21
cst3	2.93012e-25	-1.25919	0.332	0.451	5.39904e-21
fam83fb	2.9619e-25	1.58693	0.141	0.05	5.4576e-21
capn2b	2.97773e-25	-2.61684	0.012	0.095	5.48677e-21
trip10a	3.51092e-25	-3.57789	0.007	0.085	6.46921e-21
fxyd6l	3.70046e-25	-4.99859	0.007	0.085	6.81847e-21
tns1a	3.85972e-25	-3.0381	0.02	0.109	7.11192e-21
acacb	3.86005e-25	1.02459	0.225	0.105	7.11253e-21
socs3a	4.71259e-25	-1.93144	0.243	0.371	8.68342e-21
creb3l1	4.89087e-25	-4.70509	0.005	0.079	9.01191e-21
ppip5k2	5.49163e-25	-3.12004	0.023	0.113	1.01189e-20
rps13	5.92876e-25	-0.651098	0.805	0.806	1.09243e-20
h2az2b	6.08369e-25	-1.83861	0.167	0.3	1.12098e-20
tjp1b	6.42155e-25	-2.05583	0.032	0.13	1.18323e-20
gata5	6.60753e-25	1.57587	0.155	0.059	1.2175e-20
cox7c	7.96578e-25	0.711962	0.608	0.474	1.46777e-20
LCT	8.25057e-25	3.02728	0.052	0.004	1.52025e-20
st3gal3a	8.90982e-25	1.52821	0.148	0.054	1.64172e-20
cdx1b	1.04635e-24	0.594518	0.464	0.288	1.928e-20
cyp24a1	1.05252e-24	1.04145	0.281	0.151	1.93938e-20
perp	1.09091e-24	-1.34076	0.252	0.378	2.01011e-20
si:dkeyp-4f2.1.1	1.12519e-24	0.932824	0.169	0.066	2.07328e-20
kcnk5b	1.13923e-24	-1.95599	0.064	0.176	2.09915e-20
si:ch211-153b23.4	1.2394e-24	-6.28751	0.003	0.073	2.28371e-20
tspan36	1.30281e-24	-1.54265	0.103	0.227	2.40055e-20
fam83fa	1.39642e-24	-3.14647	0.014	0.097	2.57304e-20
zgc:77938	1.44462e-24	1.97948	0.112	0.033	2.66185e-20
qdpra	1.48973e-24	0.819123	0.233	0.113	2.74498e-20
ctsz	1.55357e-24	-2.03747	0.093	0.211	2.86261e-20
cyp27b1	1.73578e-24	4.57694	0.051	0.004	3.19834e-20
si:dkey-16i5.8	1.73652e-24	2.67175	0.066	0.009	3.19971e-20
ece2b	2.51828e-24	-3.54132	0.005	0.079	4.64018e-20
sh3bgrl2	2.54532e-24	-3.68027	0.011	0.091	4.69e-20
mfsd6b	2.6789e-24	-5.49667	0.002	0.071	4.93613e-20
spartb	2.9384e-24	1.13627	0.197	0.087	5.4143e-20
slc3a2b	3.71358e-24	-3.44692	0.003	0.074	6.84265e-20
malb	3.76994e-24	-6.74357	0.003	0.073	6.94648e-20
nt5e	4.11811e-24	1.60821	0.092	0.022	7.58804e-20
fstl1b	4.12157e-24	-7.03728	0.003	0.072	7.5944e-20
rpl22	4.24148e-24	-0.642416	0.726	0.754	7.81534e-20
cyp2ad2	4.25877e-24	1.18412	0.079	0.015	7.84722e-20
acad11	4.61244e-24	1.80061	0.09	0.022	8.49888e-20
sash1a	5.2279e-24	-2.1276	0.041	0.14	9.63292e-20
tcima	5.32134e-24	1.10755	0.284	0.155	9.80511e-20
shroom3	5.55326e-24	1.67556	0.153	0.06	1.02324e-19
gpx3	5.55693e-24	-4.59482	0.007	0.08	1.02392e-19
rplp0	6.57658e-24	-0.583997	0.826	0.845	1.2118e-19
ccdc85b	6.64533e-24	-4.89811	0.003	0.073	1.22447e-19
iqsec2b	8.81154e-24	-5.73561	0.002	0.07	1.62362e-19
col5a1	8.86215e-24	-6.4461	0.002	0.07	1.63294e-19
ddr1	1.01321e-23	-1.89176	0.054	0.157	1.86694e-19
col12a1a	1.0826e-23	-3.52993	0.026	0.115	1.9948e-19
nceh1b.1	1.09341e-23	2.00525	0.07	0.012	2.01471e-19
hoxc9a	1.15908e-23	-4.05976	0.005	0.077	2.13572e-19
sumo3a	1.24353e-23	-2.20345	0.052	0.154	2.29132e-19
tmsb4x	1.53641e-23	0.244178	0.938	0.864	2.83099e-19
gcnt7	1.54633e-23	1.54083	0.186	0.083	2.84926e-19
gadd45ba	1.63722e-23	-0.851325	0.536	0.627	3.01675e-19
dyrk3	1.69876e-23	-2.26198	0.035	0.129	3.13014e-19
zmp:0000000845	1.77519e-23	0.598317	0.239	0.115	3.27097e-19
stard4	1.80757e-23	1.35828	0.133	0.046	3.33063e-19
sult3st3.1	1.86921e-23	3.05212	0.058	0.007	3.44421e-19
cyp2k6.1	1.90012e-23	-2.62845	0.028	0.117	3.50117e-19
zgc:158403	1.94123e-23	-3.01751	0.019	0.101	3.57691e-19
RPS17	1.94521e-23	-0.606559	0.817	0.823	3.58425e-19
csrp1a	1.99058e-23	-3.25031	0.015	0.096	3.66783e-19
adh8b	2.02416e-23	0.56936	0.421	0.268	3.72971e-19
fes	2.04721e-23	-5.02782	0.004	0.073	3.77219e-19
cidec	2.28693e-23	0.758806	0.28	0.147	4.2139e-19
si:ch211-201h21.5	2.53184e-23	1.26381	0.122	0.04	4.66516e-19
mdh2	2.62471e-23	0.783583	0.418	0.284	4.83628e-19
atp6v0e1	2.75108e-23	-1.25204	0.252	0.376	5.06914e-19
zgc:77439	2.79596e-23	1.3778	0.133	0.047	5.15183e-19
sult3st2	2.93307e-23	1.70704	0.107	0.031	5.40448e-19
gpm6ab	2.95272e-23	-3.68761	0.006	0.077	5.44069e-19
cldn23b	3.10023e-23	-2.12557	0.068	0.175	5.71249e-19
irf2bpl	3.18697e-23	-2.82947	0.025	0.111	5.87231e-19
rps4x	3.36599e-23	-0.582327	0.784	0.797	6.20218e-19
tox3	3.94642e-23	-3.23071	0.007	0.079	7.27167e-19
col18a1a	4.48466e-23	-2.13601	0.052	0.153	8.26343e-19
golt1a	4.75085e-23	2.90335	0.066	0.011	8.75391e-19
cpt1b	5.01427e-23	-5.65419	0.003	0.07	9.2393e-19
hoxa13a	5.04707e-23	-8.37716	0	0.063	9.29973e-19
ube2e3	5.07166e-23	-1.83893	0.085	0.198	9.34505e-19
seta	5.1399e-23	-1.63484	0.13	0.251	9.47078e-19
dennd5b	5.14553e-23	1.49348	0.106	0.031	9.48116e-19
sphk2	5.66203e-23	1.42539	0.165	0.069	1.04329e-18
gstt2	6.15579e-23	1.10135	0.154	0.06	1.13427e-18
si:ch211-137a8.4	7.12283e-23	-5.82135	0.005	0.074	1.31245e-18
cyp2x8	7.97324e-23	4.01283	0.045	0.003	1.46915e-18
tmem35	8.10692e-23	-4.86747	0.003	0.07	1.49378e-18
sqlea	8.24649e-23	1.93254	0.119	0.04	1.5195e-18
pla2g12a	9.46117e-23	1.71417	0.095	0.025	1.74331e-18
zgc:77748	9.68907e-23	0.829124	0.296	0.166	1.78531e-18
pik3r3b	1.02673e-22	-2.74363	0.003	0.07	1.89186e-18
nnt	1.06915e-22	-3.64182	0.013	0.088	1.97001e-18
npc2	1.08171e-22	-1.16782	0.351	0.468	1.99315e-18
dnaja2b	1.0825e-22	-2.12553	0.021	0.105	1.99462e-18
atpv0e2	1.16531e-22	-5.01183	0.003	0.068	2.1472e-18
oplah	1.17379e-22	0.959697	0.157	0.062	2.16283e-18
klf2a	1.19537e-22	-3.67788	0.008	0.079	2.20259e-18
grk4	1.21373e-22	-3.52456	0.003	0.07	2.23641e-18
meis2a.1	1.2408e-22	1.1494	0.135	0.05	2.28629e-18
her6	1.31623e-22	-1.86779	0.223	0.342	2.42528e-18
rpl21	1.36765e-22	-0.561176	0.801	0.814	2.52004e-18
sgsm3	1.42632e-22	-3.52782	0.007	0.078	2.62815e-18
cpe	1.50691e-22	-3.53426	0.008	0.079	2.77663e-18
zmp:0000000991	1.56513e-22	1.59974	0.103	0.03	2.88391e-18
fpgs	1.62519e-22	1.19135	0.148	0.058	2.99457e-18
si:ch211-212k18.7	1.71672e-22	1.04946	0.238	0.124	3.16323e-18
mcl1a	1.73655e-22	-0.740346	0.777	0.774	3.19977e-18
rsl24d1	1.7728e-22	-1.03203	0.46	0.526	3.26656e-18
FO904880.1	1.81235e-22	2.5677	0.056	0.007	3.33944e-18
plpp3	2.04036e-22	-3.55557	0.014	0.09	3.75957e-18
stk24a	2.69852e-22	1.28892	0.158	0.063	4.97228e-18
znf503	2.79288e-22	-2.65348	0.023	0.107	5.14617e-18
tnrc6c1	2.9439e-22	-1.90403	0.082	0.191	5.42444e-18
tenm3	2.98401e-22	-4.10551	0.007	0.077	5.49834e-18
pde4a	3.18841e-22	2.74105	0.066	0.011	5.87496e-18
atp5f1d	4.15808e-22	0.726771	0.45	0.319	7.66169e-18
si:ch73-281n10.2	4.20344e-22	-1.50414	0.228	0.347	7.74525e-18
lima1a	4.68219e-22	-2.63641	0.007	0.077	8.6274e-18
si:ch211-195b13.1	4.90346e-22	-5.5601	0.004	0.069	9.03512e-18
xirp1	5.02494e-22	-5.20827	0.002	0.065	9.25895e-18
ndufa7	5.24398e-22	0.898405	0.276	0.153	9.66255e-18
nucks1a	5.87276e-22	-2.22365	0.082	0.188	1.08211e-17
uqcrq	6.19024e-22	0.767405	0.49	0.364	1.14061e-17
dgkza	6.23255e-22	1.18763	0.189	0.087	1.14841e-17
CABZ01088484.1	6.3064e-22	1.21224	0.184	0.084	1.16202e-17
mical2a	6.33528e-22	1.72562	0.106	0.033	1.16734e-17
stk25a	7.29113e-22	-2.42507	0.028	0.113	1.34346e-17
rdh5	7.58147e-22	1.56012	0.104	0.031	1.39696e-17
si:ch211-51e12.7	7.86308e-22	-1.87853	0.07	0.174	1.44885e-17
pdk2a	7.97684e-22	0.605134	0.288	0.16	1.46981e-17
aifm2	8.05975e-22	1.0922	0.187	0.086	1.48509e-17
slc45a3	8.0711e-22	-3.70634	0.006	0.073	1.48718e-17
galnt8a.1	8.51694e-22	4.23343	0.046	0.004	1.56933e-17
ogdha	9.16071e-22	0.533908	0.462	0.316	1.68795e-17
ptk6b	9.21318e-22	0.583538	0.272	0.144	1.69762e-17
pbxip1b	1.13596e-21	-1.87344	0.07	0.174	2.09311e-17
eci2	1.18642e-21	0.994579	0.19	0.088	2.18609e-17
hmgn3	1.21467e-21	-3.0093	0.012	0.085	2.23815e-17
ost4	1.21941e-21	0.844931	0.421	0.289	2.24689e-17
zgc:174356	1.23363e-21	-2.36866	0.039	0.129	2.27308e-17
si:ch211-133n4.4	1.26997e-21	-5.33898	0.001	0.06	2.34005e-17
her15.2	1.38188e-21	-4.21466	0.009	0.077	2.54625e-17
smpdl3b	1.44008e-21	3.75823	0.045	0.003	2.6535e-17
junbb	1.687e-21	-1.03031	0.538	0.606	3.10846e-17
rps16	1.75036e-21	-0.615972	0.703	0.739	3.22522e-17
gchfr	2.10082e-21	0.701748	0.229	0.116	3.87098e-17
man1a1	2.24124e-21	0.600238	0.379	0.237	4.1297e-17
cox6b2	2.55457e-21	-1.12918	0.247	0.363	4.70704e-17
hnrnpaba	2.64036e-21	-1.18832	0.445	0.512	4.86512e-17
jund	2.66867e-21	-0.745178	0.644	0.681	4.91729e-17
aldh6a1	2.88975e-21	0.700027	0.368	0.234	5.32466e-17
prmt1	3.01666e-21	-1.79623	0.063	0.163	5.55849e-17
g0s2	3.07678e-21	3.09719	0.057	0.008	5.66928e-17
lsm7	3.12808e-21	-1.67419	0.065	0.166	5.7638e-17
cat	3.27041e-21	0.830637	0.262	0.144	6.02605e-17
shha	3.31275e-21	-3.54677	0.009	0.078	6.10406e-17
id1	3.40161e-21	-2.06441	0.154	0.274	6.2678e-17
pgrmc1	3.47327e-21	0.952841	0.311	0.188	6.39984e-17
si:ch211-248a14.8	3.53459e-21	1.20411	0.173	0.077	6.51284e-17
clstn1	3.54098e-21	-2.77517	0.043	0.133	6.52461e-17
tmem82	3.69345e-21	1.59347	0.1	0.03	6.80555e-17
rpl7a	3.81992e-21	-0.574408	0.813	0.826	7.03858e-17
tuba1c	3.83264e-21	-5.16286	0.006	0.071	7.06203e-17
nme2b.1	4.16783e-21	-0.576498	0.763	0.768	7.67964e-17
BX927081.1	4.20619e-21	1.23402	0.233	0.124	7.75033e-17
ktn1	4.56769e-21	0.621913	0.415	0.273	8.41642e-17
xpr1b	5.34293e-21	1.01756	0.204	0.1	9.84489e-17
scel	5.73201e-21	-3.55627	0.003	0.065	1.05618e-16
celf2	5.84771e-21	-5.32781	0.003	0.063	1.0775e-16
mapkapk2a	6.05529e-21	-0.897135	0.423	0.525	1.11575e-16
ppargc1b	6.42643e-21	0.620192	0.242	0.126	1.18413e-16
lasp1	6.69743e-21	-1.10897	0.159	0.282	1.23407e-16
SMIM22	7.05069e-21	-1.45344	0.086	0.194	1.29916e-16
iscub	8.53893e-21	-4.34853	0.003	0.064	1.57338e-16
serpine1	8.61399e-21	-4.23262	0.011	0.079	1.58721e-16
fam210b	8.76241e-21	1.0905	0.192	0.093	1.61456e-16
tnip1	8.85182e-21	-1.21782	0.123	0.24	1.63104e-16
npdc1a	9.48253e-21	-8.21862	0	0.056	1.74725e-16
prdx6	9.65714e-21	0.525882	0.437	0.296	1.77942e-16
cmpk	9.82535e-21	0.943325	0.282	0.163	1.81042e-16
tox2	1.1379e-20	-4.39136	0.002	0.061	2.09669e-16
GGH	1.14355e-20	-2.81469	0.011	0.08	2.10711e-16
atp11a	1.17889e-20	-3.06009	0.005	0.067	2.17222e-16
sh3kbp1	1.25787e-20	-2.87269	0.015	0.087	2.31776e-16
hsd17b4	1.26364e-20	1.59679	0.117	0.041	2.32838e-16
fam43a	1.34413e-20	-1.56835	0.105	0.213	2.4767e-16
tm7sf2	1.34682e-20	1.49542	0.114	0.039	2.48165e-16
si:dkey-10o6.2	1.39521e-20	2.69278	0.062	0.011	2.57082e-16
rab27a	1.42267e-20	-3.61186	0.007	0.072	2.62141e-16
slc25a1b	1.4678e-20	1.63623	0.112	0.039	2.70457e-16
cyp2ad3	1.48807e-20	0.350932	0.226	0.115	2.74191e-16
txndc9	1.56539e-20	-1.65286	0.08	0.183	2.88439e-16
gpx4b	1.57296e-20	0.548313	0.48	0.337	2.89834e-16
ndufb3	1.7514e-20	0.690914	0.366	0.235	3.22714e-16
si:dkey-262k9.2	1.78775e-20	-1.84612	0.086	0.19	3.29411e-16
eve1	1.8598e-20	-5.78352	0.003	0.062	3.42687e-16
sox4a	1.9504e-20	-3.53117	0.01	0.077	3.59381e-16
tinagl1	2.03853e-20	1.03929	0.199	0.099	3.7562e-16
si:ch211-79k12.1	2.0894e-20	-3.24676	0.009	0.076	3.84993e-16
ubc	2.20168e-20	-0.648491	0.565	0.638	4.05681e-16
mafbb	2.37984e-20	-8.78638	0	0.055	4.3851e-16
cyp2p7	2.60448e-20	1.52748	0.123	0.045	4.79902e-16
sc5d	2.63928e-20	1.56035	0.116	0.041	4.86313e-16
sult3st5	2.71207e-20	2.49813	0.06	0.01	4.99727e-16
idi1	2.85092e-20	1.20081	0.195	0.094	5.2531e-16
si:ch73-103l1.2	3.07508e-20	1.36766	0.116	0.04	5.66614e-16
cyp2k18	3.33472e-20	1.40468	0.129	0.049	6.14456e-16
bmpr2a	3.3517e-20	-2.12586	0.01	0.077	6.17585e-16
MYO1D	3.77263e-20	0.757101	0.259	0.145	6.95144e-16
fgfr3	3.77968e-20	-3.25337	0.005	0.067	6.96444e-16
si:dkeyp-72g9.4	3.87023e-20	0.87432	0.093	0.027	7.13128e-16
si:ch1073-340i21.3	4.02476e-20	-2.00018	0.045	0.133	7.41602e-16
pecr	4.6885e-20	1.20413	0.124	0.046	8.63904e-16
pde7a	4.69426e-20	-1.95903	0.032	0.115	8.64964e-16
abat	4.91424e-20	0.538296	0.262	0.146	9.05498e-16
prodha	5.32328e-20	-3.03449	0.017	0.089	9.80868e-16
treh	6.07839e-20	2.97386	0.044	0.004	1.12e-15
amotl2b	6.14567e-20	-2.74708	0.022	0.097	1.1324e-15
zgc:56525	6.21218e-20	-1.73573	0.042	0.13	1.14466e-15
bhlhe41	6.9446e-20	0.902963	0.177	0.082	1.27961e-15
rps24	7.13091e-20	-0.497181	0.877	0.874	1.31394e-15
hk2	7.38136e-20	-3.95349	0.003	0.06	1.36009e-15
syt1a	7.52651e-20	-4.63341	0.005	0.066	1.38683e-15
ugt8	7.58664e-20	-1.28647	0.288	0.384	1.39792e-15
pde5ab	7.62471e-20	1.14044	0.217	0.111	1.40493e-15
relb	7.71193e-20	-2.05137	0.045	0.133	1.421e-15
rbp4	7.84249e-20	-3.99929	0.031	0.11	1.44506e-15
col1a2	7.92306e-20	-7.21281	0.005	0.065	1.4599e-15
tmem64	7.99727e-20	2.1632	0.086	0.024	1.47358e-15
slc25a20	8.34121e-20	0.649469	0.266	0.147	1.53695e-15
uck2b	8.99163e-20	-2.59518	0.014	0.083	1.6568e-15
paqr5b	9.72399e-20	2.24112	0.093	0.028	1.79174e-15
gse1	1.03243e-19	-1.50868	0.082	0.185	1.90235e-15
slc4a4a	1.05294e-19	0.126597	0.53	0.344	1.94015e-15
slc25a25a	1.16378e-19	0.865986	0.32	0.201	2.14437e-15
trim35-12	1.16492e-19	-2.92018	0.014	0.082	2.14649e-15
si:dkey-7j14.6	1.21442e-19	-2.38458	0.037	0.12	2.2377e-15
boc	1.26986e-19	-5.06154	0.003	0.059	2.33985e-15
LO018188.1	1.55121e-19	-9.3196	0.001	0.054	2.85827e-15
trib1	1.56078e-19	-1.82368	0.042	0.129	2.87589e-15
nr2f1a	1.58362e-19	0.517532	0.197	0.096	2.91798e-15
camk1b	1.60566e-19	-1.57874	0.064	0.16	2.95858e-15
fggy	1.91172e-19	1.73014	0.086	0.024	3.52254e-15
si:ch211-222k6.3	2.04719e-19	-3.60812	0.002	0.057	3.77216e-15
zmiz1a	2.07746e-19	-1.50152	0.049	0.139	3.82792e-15
nsdhl	2.13098e-19	1.52999	0.143	0.061	3.92655e-15
hey1	2.32731e-19	-2.58873	0.022	0.096	4.2883e-15
stmn1b	2.63109e-19	-5.84395	0.004	0.061	4.84805e-15
krt4	2.68186e-19	-0.860424	0.787	0.737	4.94159e-15
fam76b	2.73815e-19	-1.43624	0.086	0.189	5.04532e-15
pbx1a	2.75648e-19	-4.86061	0.005	0.063	5.07908e-15
mmp14b	2.86612e-19	-3.84642	0.005	0.063	5.28112e-15
GFUS	3.05564e-19	-4.17758	0.004	0.061	5.63032e-15
eef1b2	3.104e-19	-0.663496	0.617	0.653	5.71944e-15
tmed4	3.11186e-19	-5.88758	0.002	0.057	5.73391e-15
bmp16	3.27702e-19	2.05606	0.074	0.018	6.03824e-15
mdka	3.28272e-19	-4.80083	0.009	0.072	6.04875e-15
rmdn2	3.76834e-19	1.60821	0.1	0.033	6.94354e-15
rpl8	3.77965e-19	-0.540034	0.839	0.854	6.96438e-15
kmo	4.28111e-19	-1.85703	0.09	0.187	7.88838e-15
phactr4a	4.32409e-19	0.356133	0.575	0.415	7.96758e-15
sox11a	4.60566e-19	-3.43928	0.019	0.089	8.48639e-15
cers3b	5.16686e-19	2.27623	0.072	0.018	9.52046e-15
fuca1.1	5.63285e-19	-2.27292	0.045	0.13	1.03791e-14
rnf220a	5.93395e-19	1.47558	0.126	0.05	1.09339e-14
hopx	6.1236e-19	-1.43694	0.091	0.191	1.12833e-14
cxxc5a	6.31181e-19	-3.90919	0.003	0.057	1.16301e-14
akap7	6.58588e-19	1.50973	0.09	0.027	1.21351e-14
ical1	6.90632e-19	-3.78562	0.003	0.059	1.27256e-14
rgs5a	7.04346e-19	-4.2976	0.005	0.062	1.29783e-14
xpo1b	7.3597e-19	1.15532	0.222	0.122	1.3561e-14
vamp2	7.46027e-19	-6.68209	0.002	0.056	1.37463e-14
foxa	7.88486e-19	-5.11894	0.003	0.057	1.45287e-14
mex3b	8.02043e-19	-5.06742	0.002	0.056	1.47784e-14
bcl10	8.53495e-19	-1.42413	0.114	0.219	1.57265e-14
akap13	8.79765e-19	-0.78309	0.199	0.327	1.62106e-14
scg3	8.96852e-19	-3.86559	0.012	0.076	1.65254e-14
cgref1	9.20301e-19	1.41866	0.091	0.028	1.69575e-14
ifngr1	9.21991e-19	0.754976	0.213	0.112	1.69886e-14
zbtb16a	9.23528e-19	-2.73515	0.008	0.068	1.70169e-14
oclnb	1.06838e-18	-5.92905	0.001	0.054	1.9686e-14
si:dkey-79f11.7	1.12812e-18	2.50809	0.073	0.019	2.07868e-14
sult6b1	1.14157e-18	0.655896	0.296	0.176	2.10345e-14
cdkn1bb	1.14887e-18	-0.954948	0.288	0.401	2.11691e-14
kidins220a	1.28611e-18	-4.70074	0.004	0.059	2.36979e-14
rnf44	1.33692e-18	-2.5538	0.031	0.107	2.46341e-14
ttc39a	1.36485e-18	-3.11664	0.01	0.072	2.51486e-14
zgc:110239	1.41932e-18	-2.26123	0.043	0.126	2.61524e-14
ptprh.1	1.43245e-18	0.724302	0.336	0.211	2.63943e-14
ndufb2	1.4903e-18	0.776678	0.341	0.223	2.74603e-14
msna	1.50016e-18	-4.86809	0.003	0.056	2.7642e-14
gda	1.61857e-18	0.527149	0.27	0.152	2.98238e-14
lfng	1.62176e-18	-3.35535	0.01	0.071	2.98825e-14
lgals3b	1.727e-18	-1.82626	0.034	0.113	3.18216e-14
acsf2	1.74351e-18	0.728075	0.191	0.093	3.2126e-14
etv5a	1.89325e-18	-2.56165	0.022	0.093	3.4885e-14
TCIM	2.06834e-18	-2.12954	0.035	0.115	3.81113e-14
zgc:162183	2.08289e-18	0.968221	0.17	0.081	3.83793e-14
met	2.1923e-18	-3.70692	0.005	0.062	4.03953e-14
pcxa	2.26103e-18	-1.7021	0.052	0.137	4.16618e-14
tpk1	2.31005e-18	1.90432	0.082	0.024	4.25649e-14
slc30a10	2.39442e-18	1.47746	0.074	0.019	4.41196e-14
meis1b	2.43081e-18	-2.00733	0.052	0.139	4.47901e-14
atp5fa1	2.55402e-18	0.453146	0.576	0.45	4.70604e-14
abcf1	2.57019e-18	0.613192	0.333	0.21	4.73583e-14
fh	2.65155e-18	1.09398	0.155	0.071	4.88574e-14
zcchc24	2.77471e-18	-4.49933	0.005	0.061	5.11269e-14
laptm4b	2.8834e-18	-3.16259	0.019	0.087	5.31295e-14
lect2l	2.90501e-18	-3.77529	0.022	0.092	5.35277e-14
fzd8a	3.00264e-18	1.41364	0.124	0.049	5.53266e-14
si:ch211-202f5.3	3.06056e-18	-2.92755	0.011	0.073	5.63939e-14
cox6a1	3.18003e-18	0.516687	0.602	0.476	5.85953e-14
si:dkey-32e23.4	3.24062e-18	1.75306	0.059	0.012	5.97117e-14
il1b	3.26686e-18	-3.81699	0.01	0.07	6.01952e-14
ezrb	3.26894e-18	-1.15721	0.157	0.267	6.02335e-14
rpl18a	3.33284e-18	-0.725312	0.679	0.69	6.14109e-14
ephx2	3.35339e-18	1.19202	0.197	0.102	6.17895e-14
slc25a38a	3.49508e-18	2.76298	0.057	0.011	6.44003e-14
dnajc6	3.51219e-18	-5.34172	0.003	0.055	6.47157e-14
mospd2	3.64446e-18	1.04848	0.146	0.063	6.71528e-14
myrfl	3.64858e-18	0.508193	0.348	0.217	6.72287e-14
amt	3.74071e-18	2.03814	0.078	0.022	6.89264e-14
naca	3.79164e-18	-0.593029	0.746	0.743	6.98647e-14
spry2	3.88501e-18	-2.83288	0.017	0.083	7.15852e-14
dctn3	3.98773e-18	-1.71819	0.044	0.127	7.34778e-14
sulf2b	4.49559e-18	-7.91351	0.001	0.05	8.28357e-14
tpm4a	5.05799e-18	-3.2033	0.013	0.076	9.31984e-14
myzap	5.12363e-18	1.07295	0.173	0.083	9.4408e-14
eif3f	5.25258e-18	-0.942448	0.352	0.44	9.67841e-14
wsb1	5.39634e-18	0.729826	0.329	0.214	9.94329e-14
bcat2	5.59516e-18	-2.73003	0.012	0.074	1.03096e-13
arnt2	5.90994e-18	-2.51232	0.015	0.079	1.08897e-13
dennd3a	5.97152e-18	-1.98547	0.025	0.096	1.10031e-13
si:dkey-239i20.2	5.97567e-18	1.46624	0.105	0.038	1.10108e-13
ptp4a2b	6.22411e-18	-1.03861	0.288	0.393	1.14685e-13
zgc:162879	6.32005e-18	-2.92567	0.012	0.074	1.16453e-13
atp1b2a	6.3914e-18	-3.50567	0.015	0.079	1.17768e-13
actb2	6.61377e-18	0.267981	0.975	0.937	1.21865e-13
SSBP4	6.85351e-18	-2.51191	0.029	0.103	1.26283e-13
tnip2	6.93914e-18	-2.29918	0.023	0.092	1.27861e-13
cftr	7.25567e-18	-3.97496	0.002	0.053	1.33693e-13
grasp	7.34098e-18	-3.21441	0.006	0.062	1.35265e-13
aldocb	8.11294e-18	-4.19529	0.011	0.07	1.49489e-13
anp32b	8.24737e-18	-2.24653	0.027	0.1	1.51966e-13
serpinh1b	8.45872e-18	-5.34747	0.003	0.056	1.5586e-13
si:dkey-246j7.1	8.5448e-18	-4.64249	0.003	0.056	1.57446e-13
abcg5	8.99054e-18	1.57398	0.09	0.029	1.6566e-13
si:dkey-11o18.5	9.06758e-18	1.9046	0.06	0.012	1.67079e-13
zgc:123244	9.61347e-18	2.46767	0.057	0.011	1.77138e-13
ANPEP.1	1.02237e-17	-3.56801	0.006	0.061	1.88381e-13
oaz1b	1.11784e-17	-1.00593	0.286	0.388	2.05973e-13
madd	1.12357e-17	-2.30417	0.033	0.108	2.0703e-13
atrnl1b	1.14306e-17	-2.30415	0.014	0.077	2.10621e-13
elavl3	1.14903e-17	-5.92681	0.003	0.054	2.11721e-13
hagh	1.15043e-17	0.47299	0.368	0.24	2.11979e-13
pbx3a	1.17831e-17	-6.31717	0.001	0.049	2.17116e-13
si:ch1073-165f9.2	1.1963e-17	1.35813	0.122	0.049	2.20429e-13
phf2	1.23592e-17	-1.59067	0.029	0.102	2.2773e-13
brd2a	1.24592e-17	-0.743482	0.518	0.582	2.29574e-13
ankdd1b	1.26924e-17	-4.13109	0.003	0.055	2.33871e-13
slc37a1	1.27195e-17	-1.98747	0.041	0.119	2.34369e-13
ube2d2	1.29789e-17	-0.934074	0.217	0.325	2.39149e-13
ywhaqb	1.33131e-17	-0.833097	0.332	0.432	2.45306e-13
cdkn1a	1.4352e-17	1.19899	0.126	0.051	2.6445e-13
si:dkey-286h2.3	1.47554e-17	2.64077	0.043	0.005	2.71883e-13
si:dkey-172h23.2	1.48283e-17	-1.31318	0.087	0.184	2.73226e-13
CABZ01079251.1	1.5549e-17	1.47233	0.122	0.05	2.86507e-13
s100v1	1.62907e-17	-0.999211	0.11	0.214	3.00173e-13
gls2b	1.71276e-17	0.815295	0.117	0.045	3.15592e-13
si:ch1073-385f13.3	1.90887e-17	1.75092	0.096	0.033	3.51729e-13
cotl1	1.93472e-17	1.28573	0.537	0.446	3.56491e-13
ptpn13	2.10671e-17	-2.32697	0.021	0.089	3.88182e-13
st3gal7	2.16001e-17	0.618534	0.369	0.24	3.98004e-13
slc3a2a	2.28578e-17	0.677075	0.263	0.154	4.21178e-13
twf1b	2.33527e-17	0.763454	0.259	0.152	4.30297e-13
acadvl	2.36895e-17	0.56681	0.435	0.308	4.36503e-13
atp5pf	2.51042e-17	0.689211	0.502	0.389	4.62571e-13
adcy9	2.56394e-17	1.35554	0.091	0.03	4.72432e-13
xkr9	2.60043e-17	1.04402	0.178	0.088	4.79155e-13
arl14	2.71742e-17	3.92471	0.047	0.008	5.00712e-13
ywhae1	2.71941e-17	-1.12263	0.208	0.316	5.01078e-13
ran	3.01957e-17	-0.94878	0.371	0.452	5.56386e-13
itpka	3.15206e-17	-3.39688	0.007	0.061	5.80798e-13
dbn1	3.25004e-17	-4.18344	0.001	0.05	5.98852e-13
hoxa4a	3.35179e-17	-2.92711	0.009	0.065	6.17601e-13
s100v2	3.35768e-17	-4.23418	0.003	0.053	6.18686e-13
rars1	3.41779e-17	0.790298	0.173	0.084	6.29762e-13
zgc:63863	3.49743e-17	1.08115	0.169	0.084	6.44436e-13
ucp3	3.59968e-17	1.40987	0.083	0.025	6.63277e-13
pipox	3.65997e-17	0.638878	0.168	0.079	6.74386e-13
aco1	3.71863e-17	1.05318	0.143	0.064	6.85195e-13
hoxb13a	3.78231e-17	-7.63542	0.001	0.048	6.96929e-13
wscd2	3.83182e-17	1.08597	0.092	0.031	7.0605e-13
ddc	3.88176e-17	0.328686	0.278	0.156	7.15253e-13
eif3m	3.92223e-17	-1.05409	0.24	0.34	7.2271e-13
nr5a5	3.93441e-17	1.34271	0.102	0.037	7.24954e-13
abhd4	3.98156e-17	0.630976	0.326	0.205	7.33642e-13
bag2	4.01888e-17	1.34003	0.12	0.048	7.40519e-13
ube2e2	4.1487e-17	-3.55444	0.008	0.063	7.64439e-13
glipr2l	4.20145e-17	1.75976	0.078	0.023	7.7416e-13
foxo1a	4.45521e-17	0.714684	0.239	0.136	8.20916e-13
col1a1a	4.8458e-17	-5.4708	0.011	0.068	8.92888e-13
cebpd	5.05193e-17	-1.53294	0.359	0.448	9.30868e-13
dlc	5.28427e-17	1.19313	0.114	0.045	9.73679e-13
hmgn6	5.34551e-17	-1.52296	0.252	0.349	9.84964e-13
rps26	5.37196e-17	-0.669267	0.733	0.721	9.89837e-13
mycn	5.7003e-17	-2.93266	0.016	0.078	1.05034e-12
TESK1	5.79834e-17	1.66769	0.108	0.042	1.0684e-12
inpp5b	6.19009e-17	0.685385	0.272	0.162	1.14059e-12
magi1b	6.26856e-17	-1.76031	0.033	0.106	1.15504e-12
ENSDARG00000071353	6.89106e-17	0.425579	0.349	0.225	1.26975e-12
zgc:101744	6.89932e-17	0.727394	0.291	0.18	1.27127e-12
pim1	7.02984e-17	-1.00525	0.381	0.461	1.29532e-12
ctsf	7.12078e-17	-1.89938	0.076	0.164	1.31207e-12
znf516	7.54847e-17	-5.00542	0.001	0.047	1.39088e-12
csnk1a1	7.98962e-17	-0.624225	0.462	0.542	1.47217e-12
cfl1	7.99913e-17	0.279833	0.837	0.715	1.47392e-12
edf1	8.19762e-17	0.583648	0.541	0.417	1.51049e-12
slc13a5a	8.4032e-17	1.03432	0.082	0.025	1.54837e-12
myh10	9.00424e-17	-3.76527	0.005	0.056	1.65912e-12
cd99	9.55068e-17	-7.14878	0.001	0.046	1.75981e-12
si:ch211-173n18.3	9.62203e-17	2.02348	0.047	0.008	1.77295e-12
satb2	9.77489e-17	-2.09332	0.033	0.105	1.80112e-12
zgc:153409	9.78154e-17	-1.09193	0.215	0.323	1.80235e-12
bmpr2b	1.0233e-16	-2.01846	0.021	0.087	1.88554e-12
si:ch211-251b21.1	1.05246e-16	-5.95935	0.005	0.055	1.93927e-12
sgip1a	1.05257e-16	-5.18637	0.003	0.051	1.93947e-12
hp1bp3	1.12174e-16	-1.7023	0.066	0.152	2.06692e-12
stard14	1.12175e-16	0.305853	0.589	0.43	2.06693e-12
cdh2	1.12635e-16	-4.02653	0.001	0.048	2.07542e-12
hoxa13b	1.14658e-16	-4.09908	0.002	0.05	2.1127e-12
si:ch73-18b11.2	1.15011e-16	1.31228	0.088	0.029	2.1192e-12
lgals9l1	1.15489e-16	2.4983	0.045	0.007	2.128e-12
hk1	1.21353e-16	-2.35744	0.009	0.065	2.23605e-12
cyp46a1.3	1.25576e-16	2.50988	0.056	0.012	2.31386e-12
tsku	1.25951e-16	1.15481	0.132	0.057	2.32078e-12
si:ch211-152p11.4	1.26904e-16	-2.52068	0.017	0.078	2.33834e-12
sorl1	1.28112e-16	-2.10464	0.015	0.075	2.36059e-12
pfkfb4b	1.29296e-16	-2.01958	0.039	0.114	2.38241e-12
rarres3l	1.29465e-16	1.0658	0.157	0.076	2.38552e-12
fam177a1	1.3015e-16	-1.55205	0.037	0.111	2.39815e-12
lrp1aa	1.30547e-16	-7.52301	0.001	0.048	2.40545e-12
ginm1	1.3116e-16	-1.70574	0.058	0.141	2.41676e-12
bcam	1.31193e-16	-3.22419	0.008	0.062	2.41735e-12
cox5ab	1.35991e-16	0.492454	0.417	0.294	2.50578e-12
chd6	1.36726e-16	-1.18691	0.063	0.15	2.5193e-12
col1a1b	1.38363e-16	-6.89264	0.006	0.057	2.54947e-12
si:ch211-214c7.4	1.42373e-16	-1.82909	0.009	0.063	2.62336e-12
soga1	1.46346e-16	-2.25779	0.009	0.063	2.69657e-12
si:dkey-56m19.5	1.54433e-16	0.963884	0.156	0.074	2.84558e-12
plcd3a	1.57884e-16	-4.51325	0.006	0.057	2.90918e-12
rtcb	1.6116e-16	1.34419	0.114	0.046	2.96953e-12
ebf3a.1	1.70037e-16	-6.30006	0.003	0.052	3.1331e-12
polr2d	1.74209e-16	-1.56512	0.04	0.116	3.20998e-12
si:ch211-244b2.3	1.74529e-16	0.837025	0.148	0.068	3.21587e-12
man2b1	1.81274e-16	-2.34389	0.056	0.135	3.34015e-12
cdc42ep5	1.84438e-16	-1.44393	0.059	0.143	3.39845e-12
myt1a	1.91e-16	-5.53791	0.001	0.047	3.51937e-12
krt5	1.91089e-16	-4.58925	0.009	0.063	3.521e-12
glrx	1.9906e-16	0.683766	0.338	0.221	3.66788e-12
srgap2	1.99656e-16	-2.35508	0.005	0.056	3.67886e-12
chd4b	2.02574e-16	-1.12483	0.226	0.334	3.73262e-12
tbx3a	2.04374e-16	-3.09972	0.007	0.06	3.76579e-12
nrarpb	2.07137e-16	-3.46927	0.003	0.05	3.8167e-12
ppp1r15a	2.10574e-16	0.528312	0.425	0.299	3.88003e-12
retsat	2.13678e-16	0.805344	0.205	0.111	3.93723e-12
hsd17b12b	2.16856e-16	1.30042	0.11	0.044	3.99578e-12
tshz1	2.172e-16	-2.6904	0.026	0.093	4.00214e-12
tpmt.2	2.17212e-16	1.59484	0.09	0.031	4.00234e-12
rpl13	2.20783e-16	-0.434381	0.887	0.891	4.06815e-12
cd164	2.35227e-16	0.550534	0.381	0.254	4.33429e-12
abhd14b	2.62959e-16	0.64903	0.229	0.128	4.84529e-12
tacc1	2.77219e-16	-3.25149	0.009	0.062	5.10804e-12
fam174b	2.86851e-16	-2.85842	0.001	0.047	5.28552e-12
btg2	3.00022e-16	-0.702175	0.74	0.739	5.52821e-12
CU499336.2	3.00981e-16	-8.6888	0	0.043	5.54587e-12
dab2ipa	3.08627e-16	-1.71313	0.056	0.135	5.68677e-12
cxcl18b	3.20626e-16	-6.18957	0.003	0.051	5.90786e-12
prlra	3.3435e-16	-2.94779	0.009	0.063	6.16072e-12
zgc:110789	3.3833e-16	1.22877	0.092	0.032	6.23407e-12
pde4cb	3.40766e-16	1.59482	0.084	0.028	6.27896e-12
si:dkey-286j15.3	3.56589e-16	1.25078	0.144	0.067	6.5705e-12
ctdsp2	3.59972e-16	-1.49395	0.106	0.2	6.63284e-12
rap1gap	3.62887e-16	-4.85579	0.001	0.046	6.68655e-12
SH3TC1	3.67762e-16	-2.71315	0.022	0.085	6.77639e-12
rarga	3.79699e-16	-3.84908	0.001	0.046	6.99633e-12
nanos1	4.01993e-16	-3.27832	0.003	0.05	7.40713e-12
pabpc1b	4.02462e-16	-2.23219	0.034	0.104	7.41576e-12
ube2ib	4.11918e-16	-1.72981	0.048	0.126	7.58999e-12
pdx1	4.1692e-16	0.938657	0.144	0.067	7.68218e-12
hivep2a	4.2122e-16	-1.31888	0.131	0.23	7.76139e-12
cpda	4.25313e-16	-2.02675	0.027	0.094	7.83682e-12
lrch4	4.29217e-16	-2.47694	0.009	0.062	7.90875e-12
tmsb	4.39217e-16	-5.72093	0.003	0.051	8.09301e-12
creb5a	4.42036e-16	-1.08774	0.126	0.228	8.14495e-12
dcaf7	4.6216e-16	-1.87568	0.041	0.115	8.51576e-12
hexim1	4.68376e-16	-1.35384	0.114	0.211	8.6303e-12
mycb	4.74702e-16	-2.36974	0.086	0.171	8.74686e-12
st6gal2b	4.93231e-16	-4.65701	0.005	0.053	9.08828e-12
pbld	5.14325e-16	1.45967	0.084	0.027	9.47694e-12
slka	5.15483e-16	-1.55791	0.039	0.112	9.49828e-12
fam151a	5.22594e-16	3.21646	0.036	0.004	9.62932e-12
setd3	5.41194e-16	0.853191	0.187	0.098	9.97205e-12
pde3a	5.6368e-16	-5.44733	0.003	0.05	1.03864e-11
si:ch73-46j18.5	5.75566e-16	-2.66453	0.025	0.089	1.06054e-11
C7H16orf87	6.01106e-16	-2.58252	0.017	0.077	1.1076e-11
insm1b	6.59136e-16	-3.82682	0.003	0.05	1.21452e-11
fndc4b	6.63898e-16	-4.72436	0.005	0.053	1.2233e-11
clic4	6.73302e-16	0.666547	0.245	0.143	1.24063e-11
btr07	6.76866e-16	1.11261	0.09	0.031	1.24719e-11
brk1	6.83989e-16	-1.34076	0.065	0.149	1.26032e-11
zgc:113208	6.93527e-16	-2.41036	0.026	0.091	1.27789e-11
pparg	7.0064e-16	1.63119	0.097	0.036	1.291e-11
ephx1	7.63353e-16	1.57445	0.062	0.016	1.40655e-11
anpepb	7.80537e-16	0.624406	0.421	0.301	1.43822e-11
si:ch211-286o17.1	7.97119e-16	-7.60012	0.001	0.044	1.46877e-11
tet2	8.21523e-16	-1.58482	0.039	0.111	1.51374e-11
si:dkey-23k10.5	8.39405e-16	0.601067	0.305	0.193	1.54669e-11
cyp2ae1	8.60577e-16	1.83561	0.078	0.025	1.5857e-11
myt1b	8.77582e-16	-4.20246	0.003	0.048	1.61703e-11
socs3b	8.94289e-16	-2.62902	0.019	0.08	1.64782e-11
prnprs3	9.09374e-16	-2.80458	0.006	0.056	1.67561e-11
tshz3b	9.09983e-16	-2.33496	0.006	0.056	1.67674e-11
gnb1b	9.17497e-16	-1.2732	0.238	0.335	1.69058e-11
gstt1b	9.18263e-16	0.776911	0.232	0.136	1.69199e-11
tshz2	9.5982e-16	-3.59121	0.005	0.054	1.76856e-11
pcdh19	9.81665e-16	-3.77422	0.002	0.047	1.80882e-11
irge4	1.01198e-15	2.41567	0.06	0.015	1.86467e-11
hdr	1.01562e-15	1.14138	0.122	0.052	1.87138e-11
ret	1.04879e-15	-4.24744	0.01	0.063	1.9325e-11
tmem59	1.10173e-15	-1.27149	0.066	0.15	2.03004e-11
atp5md	1.10768e-15	0.791405	0.423	0.315	2.041e-11
si:ch1073-340i21.2	1.11655e-15	-1.07453	0.074	0.161	2.05736e-11
si:dkeyp-120h9.1	1.13806e-15	-4.40225	0.004	0.051	2.09698e-11
kdm2ba	1.17775e-15	-2.16159	0.025	0.088	2.17013e-11
actn1	1.17813e-15	-2.10424	0.023	0.086	2.17082e-11
tmem176l.4	1.19741e-15	-5.19408	0.001	0.045	2.20635e-11
tmem120a	1.19883e-15	-2.97986	0.006	0.055	2.20896e-11
pcbp2	1.24254e-15	-0.99638	0.165	0.272	2.2895e-11
eif4ebp3	1.30769e-15	-2.74566	0.019	0.079	2.40955e-11
apoba	1.34937e-15	5.30733	0.03	0.002	2.48636e-11
rpl28	1.35387e-15	-0.43329	0.874	0.875	2.49463e-11
sdhb	1.51091e-15	0.459419	0.444	0.328	2.78401e-11
nfyba	1.6935e-15	-1.99452	0.043	0.117	3.12044e-11
pnp5b	1.73208e-15	-1.62011	0.007	0.058	3.19154e-11
ptgdsb.2	1.77598e-15	-6.19527	0.007	0.056	3.27242e-11
sccpdha.1	1.80635e-15	1.6417	0.079	0.026	3.32838e-11
ndufa5	1.83694e-15	0.568312	0.421	0.306	3.38475e-11
faah2a	1.83867e-15	1.09598	0.129	0.058	3.38793e-11
akr1b1.2	1.86233e-15	-1.77044	0.013	0.069	3.43154e-11
mcfd2	1.95224e-15	0.970916	0.102	0.04	3.59721e-11
gng5	1.97859e-15	-1.01396	0.145	0.246	3.64576e-11
tmeff1b	2.0519e-15	-6.68933	0.001	0.044	3.78083e-11
rpl27	2.15381e-15	-0.461932	0.749	0.772	3.96861e-11
l2hgdh	2.19725e-15	2.29861	0.06	0.015	4.04865e-11
fundc2	2.21595e-15	-1.76341	0.013	0.068	4.08311e-11
tmprss13b	2.26809e-15	-2.85196	0.006	0.054	4.17919e-11
ppp1r14bb	2.29596e-15	-2.33792	0.003	0.047	4.23054e-11
rabac1	2.30266e-15	-1.97162	0.037	0.107	4.24289e-11
ptgis	2.32667e-15	-3.48086	0.008	0.058	4.28712e-11
rgs16	2.51585e-15	-4.56275	0.004	0.05	4.6357e-11
eno1a	2.63079e-15	-3.01287	0.026	0.089	4.84749e-11
zgc:110626	2.81664e-15	1.69613	0.097	0.037	5.18994e-11
zgc:174906	2.82707e-15	-2.91152	0.007	0.057	5.20916e-11
pdcd10a	2.83717e-15	0.591739	0.374	0.257	5.22776e-11
ptbp1b	3.02993e-15	-1.13244	0.064	0.147	5.58294e-11
aoc2	3.13641e-15	-4.1672	0.005	0.051	5.77915e-11
cyc1	3.25617e-15	0.679972	0.344	0.237	5.99982e-11
nsa2	3.27051e-15	-0.750899	0.439	0.502	6.02624e-11
stx1b	3.68264e-15	-5.60089	0.003	0.048	6.78563e-11
pgm1	3.73226e-15	2.12744	0.084	0.03	6.87706e-11
tuba2	3.7775e-15	-5.4112	0.003	0.046	6.96042e-11
prkar1ab	3.81975e-15	-1.50622	0.043	0.116	7.03827e-11
faah2b	3.92516e-15	0.8865	0.108	0.043	7.2325e-11
proza	3.92546e-15	-5.47909	0.002	0.045	7.23305e-11
pcloa	4.034e-15	-4.4075	0.002	0.045	7.43304e-11
cux1a	4.10353e-15	-1.69152	0.059	0.137	7.56117e-11
ch25h	4.11884e-15	-2.75867	0.009	0.059	7.58937e-11
ing4	4.18779e-15	-3.60869	0.01	0.061	7.71643e-11
si:dkey-58f10.12	4.48367e-15	2.85989	0.033	0.003	8.26161e-11
myo5aa	4.50843e-15	-2.82013	0.002	0.045	8.30724e-11
chac1	4.64359e-15	-0.737602	0.583	0.628	8.55628e-11
pcsk5b	4.86523e-15	1.00578	0.117	0.05	8.96466e-11
xpnpep2	5.00088e-15	0.935415	0.118	0.051	9.21462e-11
ndrg4	5.1607e-15	-5.64302	0.001	0.042	9.5091e-11
CR339041.2	5.23155e-15	-5.62554	0.001	0.043	9.63965e-11
ywhag2	5.24098e-15	-3.77972	0.013	0.067	9.65703e-11
gnpda1	5.46291e-15	0.608253	0.267	0.163	1.0066e-10
si:ch73-269m23.5	6.00219e-15	1.99322	0.061	0.016	1.10596e-10
rel	6.09491e-15	-1.77471	0.029	0.094	1.12305e-10
sec24a	6.1119e-15	1.5597	0.08	0.027	1.12618e-10
hexb	6.32448e-15	-1.60738	0.106	0.192	1.16535e-10
si:ch211-276i12.9	6.82667e-15	-2.73735	0.018	0.075	1.25788e-10
si:ch211-142d6.2	6.96966e-15	3.76441	0.032	0.003	1.28423e-10
fahd1	7.02018e-15	1.06942	0.148	0.073	1.29354e-10
ptpn6	7.1876e-15	1.43045	0.09	0.033	1.32439e-10
pfkpb	7.38016e-15	-4.10484	0.002	0.044	1.35987e-10
hdac1	7.43054e-15	-1.40551	0.09	0.176	1.36915e-10
hoxc13a	7.4747e-15	-4.73449	0.001	0.043	1.37729e-10
gpx1a	7.78819e-15	0.698926	0.239	0.143	1.43505e-10
serpina10a	7.79879e-15	-3.29631	0.002	0.044	1.43701e-10
elmo1	8.88529e-15	-8.08201	0.001	0.041	1.6372e-10
tmem176	8.93324e-15	-7.6625	0.001	0.041	1.64604e-10
bicdl2l	9.19282e-15	-2.44189	0.005	0.051	1.69387e-10
ndufab1a	9.3426e-15	0.603835	0.264	0.166	1.72147e-10
eif3ea	9.55613e-15	-0.942392	0.229	0.325	1.76081e-10
hoxc10a	9.8465e-15	-3.16722	0.006	0.053	1.81432e-10
ldlra	9.96207e-15	0.591285	0.393	0.282	1.83561e-10
si:ch1073-272o11.3	1.01936e-14	3.14116	0.035	0.004	1.87827e-10
diabloa	1.04567e-14	0.643308	0.333	0.222	1.92675e-10
si:ch211-194k22.8	1.04819e-14	-2.26133	0.012	0.064	1.9314e-10
higd1a	1.0588e-14	-0.859007	0.386	0.456	1.95094e-10
ndufs5	1.07716e-14	0.502951	0.382	0.269	1.98477e-10
ap2m1a	1.10996e-14	-0.834297	0.188	0.291	2.0452e-10
erh	1.18014e-14	-0.886491	0.23	0.331	2.17452e-10
crybg1b	1.19782e-14	0.685953	0.227	0.133	2.20711e-10
ugp2b	1.19812e-14	0.913243	0.199	0.113	2.20766e-10
arrdc2	1.21728e-14	-3.09128	0.029	0.092	2.24297e-10
fdps	1.22615e-14	0.919134	0.197	0.111	2.25931e-10
emp2	1.25277e-14	-6.50736	0.001	0.042	2.30835e-10
fam92a1	1.25277e-14	-2.70286	0.017	0.072	2.30836e-10
gnao1a	1.27652e-14	-6.21695	0.001	0.042	2.35211e-10
pbx3b	1.28518e-14	-6.62423	0.001	0.042	2.36807e-10
esrp1	1.29016e-14	-1.22411	0.093	0.18	2.37725e-10
ndufa3	1.29303e-14	0.641493	0.302	0.201	2.38253e-10
tspan7	1.30569e-14	-1.72006	0.014	0.068	2.40586e-10
hdlbpa	1.311e-14	0.341265	0.534	0.407	2.41564e-10
tpmt.1	1.35769e-14	1.02257	0.177	0.097	2.50169e-10
brd3b	1.36375e-14	-1.39239	0.078	0.16	2.51285e-10
scn8ab	1.39242e-14	1.90116	0.053	0.012	2.56568e-10
dek	1.40757e-14	-2.86247	0.011	0.062	2.59358e-10
cthl	1.4285e-14	2.12388	0.054	0.013	2.63215e-10
aldh3a1	1.45197e-14	1.68003	0.064	0.018	2.6754e-10
si:dkey-276j7.1	1.46919e-14	-2.69328	0.02	0.077	2.70714e-10
mef2aa	1.50137e-14	-1.3656	0.082	0.166	2.76642e-10
fam102aa	1.53055e-14	-7.98311	0	0.039	2.82019e-10
lpl	1.61559e-14	-4.41921	0.008	0.056	2.97688e-10
znf292a	1.64999e-14	-2.8621	0.015	0.069	3.04027e-10
plk2b	1.68573e-14	-3.57928	0.004	0.048	3.10613e-10
ndufa2	1.70215e-14	0.73278	0.324	0.222	3.13638e-10
st6galnac1.1	1.75212e-14	-2.17201	0.035	0.101	3.22846e-10
slc5a9	1.75487e-14	1.07789	0.069	0.021	3.23351e-10
pdgfra	1.80543e-14	-3.42704	0.001	0.042	3.32668e-10
fmn1	1.81493e-14	-4.37722	0.001	0.042	3.34419e-10
cgnb	1.82186e-14	-1.422	0.029	0.092	3.35697e-10
slc38a5a	1.83916e-14	-2.90963	0.007	0.054	3.38883e-10
ptrh1	1.87043e-14	2.13315	0.056	0.014	3.44645e-10
si:ch211-195b11.3	1.89037e-14	-5.39122	0.009	0.057	3.4832e-10
DST	1.91004e-14	0.632531	0.242	0.144	3.51943e-10
akap12b	1.93828e-14	-2.4638	0.003	0.046	3.57147e-10
her15.1	2.15735e-14	-3.74211	0.006	0.051	3.97513e-10
si:ch73-263o4.4	2.15963e-14	1.92299	0.057	0.015	3.97933e-10
gdi1	2.22688e-14	-6.67679	0.001	0.04	4.10324e-10
dhrs11a	2.26954e-14	1.02685	0.133	0.063	4.18185e-10
sox11b	2.28515e-14	-3.24611	0.012	0.063	4.21062e-10
rcc2	2.4386e-14	-2.41794	0.023	0.081	4.49336e-10
sec23b	2.46592e-14	0.533089	0.258	0.157	4.5437e-10
ppp4cb	2.4664e-14	-1.21609	0.054	0.128	4.5446e-10
pdzrn3b	2.46647e-14	-4.64624	0.001	0.041	4.54471e-10
si:dkey-167k11.5	2.51052e-14	0.925364	0.142	0.069	4.62589e-10
selenop	2.54668e-14	0.786779	0.603	0.538	4.69252e-10
grinab	2.79457e-14	-1.305	0.06	0.135	5.14927e-10
shmt2	2.98629e-14	1.8186	0.052	0.012	5.50254e-10
twist1a	3.00393e-14	-7.20249	0.002	0.042	5.53504e-10
si:dkey-183c6.9	3.04354e-14	2.39379	0.037	0.005	5.60802e-10
wnk1b	3.11597e-14	-1.69736	0.056	0.129	5.74148e-10
snx2	3.12631e-14	-3.04905	0.013	0.063	5.76054e-10
pabpc1a	3.25433e-14	0.336048	0.76	0.673	5.99643e-10
sfrp5	3.38431e-14	-4.48149	0.001	0.041	6.23592e-10
kcnn3	3.57947e-14	-2.95921	0.002	0.042	6.59554e-10
MEP1B	3.62197e-14	0.894113	0.186	0.102	6.67384e-10
bcl2l1	3.66191e-14	-1.01007	0.157	0.252	6.74743e-10
rab11bb	3.89913e-14	-2.35416	0.023	0.081	7.18453e-10
plscr3b	3.97675e-14	-2.20829	0.009	0.056	7.32756e-10
si:ch211-139d20.3	4.11459e-14	-3.02925	0.007	0.052	7.58154e-10
slc6a18	4.18092e-14	-2.95531	0.006	0.051	7.70376e-10
sema4ba	4.18303e-14	0.535437	0.296	0.192	7.70765e-10
zgc:92606	4.26712e-14	-1.51661	0.112	0.198	7.8626e-10
itm2ba	4.36745e-14	-1.00865	0.198	0.296	8.04747e-10
ccn2a	4.3928e-14	-5.59499	0.001	0.04	8.09418e-10
pard6a	4.46975e-14	-2.00598	0.033	0.097	8.23595e-10
lama5	4.75818e-14	-3.05016	0.01	0.058	8.76743e-10
cavin2a	4.84735e-14	-1.89904	0.018	0.073	8.93172e-10
hsd3b7	4.85482e-14	0.931208	0.102	0.042	8.9455e-10
paip2b	4.99979e-14	-1.4077	0.106	0.191	9.21262e-10
neurod1	5.01571e-14	-4.4706	0.006	0.05	9.24195e-10
chl1a	5.10948e-14	-8.03435	0	0.037	9.41473e-10
mgll	5.22936e-14	-2.697	0.005	0.048	9.63563e-10
mob2a	5.40652e-14	-1.94056	0.019	0.075	9.96205e-10
stk17al	5.41932e-14	0.700296	0.193	0.108	9.98564e-10
dnajc10	5.45483e-14	-2.03543	0.01	0.058	1.00511e-09
ntd5	5.46996e-14	-7.9733	0.001	0.039	1.0079e-09
si:ch211-105c13.3	5.47709e-14	-1.36016	0.079	0.159	1.00921e-09
notch3	5.57167e-14	-2.44597	0.024	0.082	1.02664e-09
adtrp1	5.60424e-14	0.936104	0.17	0.092	1.03264e-09
aplp1	5.82216e-14	-5.95267	0.001	0.04	1.07279e-09
sypa	5.83977e-14	-5.94192	0.002	0.042	1.07604e-09
rhoub	5.85527e-14	0.882313	0.211	0.124	1.07889e-09
id4	5.90644e-14	-4.1561	0.003	0.045	1.08832e-09
CU856539.2	6.13751e-14	0.32499	0.492	0.356	1.1309e-09
taf12	6.41313e-14	-1.64951	0.057	0.13	1.18168e-09
si:ch211-218g23.6	6.44957e-14	-3.69185	0.003	0.043	1.1884e-09
ckbb	6.47849e-14	-0.100235	0.448	0.307	1.19373e-09
si:ch73-359m17.9	6.54959e-14	-4.58041	0.011	0.059	1.20683e-09
tuft1a	6.58423e-14	-1.37731	0.195	0.283	1.21321e-09
histh1l	6.93474e-14	-1.40941	0.273	0.36	1.2778e-09
hsph1	7.02856e-14	-1.51825	0.018	0.072	1.29508e-09
ndufa12	7.22652e-14	0.653433	0.267	0.171	1.33156e-09
fzr1a	7.50234e-14	-1.61935	0.046	0.115	1.38238e-09
ehbp1	7.5032e-14	-1.79011	0.023	0.081	1.38254e-09
dachb	7.78254e-14	-3.05913	0.004	0.046	1.43401e-09
rnf24	7.92425e-14	-4.07313	0.001	0.038	1.46012e-09
fez1	7.92425e-14	-4.38872	0.001	0.038	1.46012e-09
dll4	8.13114e-14	-4.65526	0.002	0.041	1.49824e-09
tm9sf3	8.20031e-14	-1.22155	0.106	0.193	1.51099e-09
rbfox1	8.56452e-14	-3.73505	0.002	0.041	1.5781e-09
badb	8.86543e-14	0.613707	0.163	0.086	1.63354e-09
rfk	8.88791e-14	0.88646	0.177	0.098	1.63769e-09
epdl2	9.06157e-14	-2.10226	0.583	0.56	1.66968e-09
dhrs4	9.22573e-14	0.852762	0.163	0.086	1.69993e-09
st3gal1l	9.32727e-14	-3.48605	0.007	0.052	1.71864e-09
fgfr1b	9.33028e-14	-8.03936	0	0.036	1.7192e-09
atp6ap1a	9.35708e-14	-2.05944	0.003	0.044	1.72414e-09
tpi1b	9.39599e-14	0.282377	0.448	0.328	1.73131e-09
ankrd12	9.51334e-14	-0.964374	0.185	0.281	1.75293e-09
itpr3	9.59175e-14	-1.48577	0.099	0.181	1.76738e-09
svild	9.82042e-14	0.607126	0.342	0.233	1.80951e-09
mmp2	9.9915e-14	-7.83477	0.001	0.038	1.84103e-09
pik3ip1	1.02139e-13	-4.39548	0.005	0.048	1.88202e-09
rap1b	1.04769e-13	-0.931189	0.161	0.256	1.93048e-09
stat2	1.05687e-13	0.853681	0.213	0.127	1.94739e-09
palm1b	1.05826e-13	-5.09658	0.001	0.038	1.94996e-09
cntf	1.07473e-13	-1.87021	0.023	0.079	1.9803e-09
si:ch211-214c20.1	1.08879e-13	1.71224	0.061	0.018	2.0062e-09
tiam2a	1.09709e-13	-2.13641	0.017	0.07	2.0215e-09
krt96	1.09777e-13	0.698849	0.151	0.076	2.02275e-09
vps28	1.1888e-13	-1.17497	0.064	0.139	2.19048e-09
serpine2	1.20421e-13	-2.49202	0.008	0.053	2.21889e-09
FO744833.2	1.22313e-13	0.704611	0.236	0.142	2.25374e-09
cbx5	1.25791e-13	-1.66534	0.056	0.127	2.31783e-09
slc43a1a	1.32398e-13	-3.22386	0.004	0.045	2.43956e-09
tead1b	1.36156e-13	-1.39592	0.092	0.172	2.5088e-09
gnai1	1.36365e-13	-1.0576	0.048	0.119	2.51266e-09
rbm4.2	1.38835e-13	-0.884978	0.132	0.224	2.55817e-09
myo3b	1.45104e-13	3.56148	0.039	0.007	2.67369e-09
pdzd3b	1.46184e-13	1.31224	0.066	0.02	2.69359e-09
casz1	1.46322e-13	-3.87293	0.003	0.043	2.69613e-09
rimkla	1.48643e-13	-3.60058	0.001	0.039	2.7389e-09
mettl7a	1.48788e-13	1.42611	0.082	0.031	2.74157e-09
dusp6	1.5555e-13	-1.1142	0.148	0.24	2.86617e-09
thrab	1.5589e-13	1.46225	0.078	0.028	2.87242e-09
psph	1.58552e-13	0.692967	0.172	0.093	2.92149e-09
sdf2l1	1.65675e-13	-1.55474	0.039	0.103	3.05272e-09
sgms1	1.70315e-13	-7.50444	0	0.036	3.13822e-09
nr4a1	1.75045e-13	-0.954625	0.231	0.322	3.22538e-09
si:dkey-228d14.5	1.76905e-13	-2.40038	0.005	0.048	3.25965e-09
p2rx1	1.83698e-13	-6.73435	0.001	0.037	3.38482e-09
ebf3a	1.86963e-13	-6.56406	0.001	0.037	3.44499e-09
rpl32	1.88332e-13	-0.42619	0.871	0.858	3.4702e-09
bin2a	1.88965e-13	0.428323	0.296	0.19	3.48187e-09
sh3gl2a	1.89268e-13	-5.82687	0.001	0.037	3.48746e-09
ipmkb	1.90887e-13	0.663802	0.201	0.116	3.51728e-09
slc12a10.1	1.91601e-13	-5.23018	0.001	0.037	3.53045e-09
pfkfb4a	1.95455e-13	1.21011	0.111	0.05	3.60145e-09
scg5	1.98707e-13	-4.63155	0.001	0.039	3.66137e-09
galm	2.00189e-13	1.66661	0.064	0.02	3.68869e-09
thrap3a	2.00535e-13	-2.49371	0.011	0.059	3.69505e-09
diablob	2.02389e-13	0.999731	0.115	0.053	3.72921e-09
ndfip2	2.06259e-13	-2.16175	0.035	0.097	3.80054e-09
im:7152348	2.09558e-13	-4.13614	0.002	0.04	3.86131e-09
lbr	2.10154e-13	-2.9114	0.011	0.059	3.8723e-09
cyfip2	2.11091e-13	-3.59533	0.002	0.04	3.88957e-09
slc26a2	2.11708e-13	-3.45627	0.002	0.04	3.90093e-09
si:ch211-117n7.7	2.16897e-13	1.30658	0.084	0.032	3.99654e-09
npr1b	2.21111e-13	1.35723	0.06	0.018	4.0742e-09
zgc:153704	2.27577e-13	-6.7845	0.007	0.051	4.19334e-09
prox1a	2.52452e-13	-7.38084	0.001	0.038	4.65168e-09
fev	2.57212e-13	-6.16869	0.001	0.038	4.73939e-09
tnfrsf11a	2.64814e-13	-5.30656	0.001	0.038	4.87946e-09
si:dkey-156k2.4.1	2.79038e-13	0.738452	0.189	0.107	5.14156e-09
ahcyl1	2.79807e-13	-2.03234	0.019	0.073	5.15573e-09
fam114a2	2.85732e-13	0.880781	0.115	0.053	5.2649e-09
cyp2y3.1	2.91575e-13	3.72659	0.032	0.004	5.37256e-09
si:dkey-192p21.6	2.92038e-13	1.40065	0.061	0.018	5.3811e-09
calm3a.1	2.92947e-13	-3.43243	0.014	0.063	5.39785e-09
casc4	2.98144e-13	-1.98062	0.045	0.11	5.49361e-09
hyou1	3.02143e-13	0.448272	0.351	0.242	5.56729e-09
hif1al	3.0765e-13	-0.994853	0.173	0.266	5.66877e-09
fzd2	3.1078e-13	-7.68985	0	0.035	5.72644e-09
cav1	3.1562e-13	-2.34065	0.011	0.057	5.81562e-09
cdx4	3.16685e-13	-1.87752	0.041	0.104	5.83525e-09
si:dkey-22f5.9	3.23132e-13	3.17218	0.032	0.004	5.95404e-09
snap25b	3.27918e-13	-6.94286	0.003	0.041	6.04221e-09
slc20a1a	3.30143e-13	-2.91861	0.006	0.048	6.08321e-09
mab21l1	3.37865e-13	-6.53091	0.001	0.036	6.2255e-09
rassf1	3.39769e-13	-2.25352	0.019	0.071	6.26058e-09
egr4	3.4282e-13	-3.57448	0.006	0.048	6.31679e-09
hsbp1a	3.43964e-13	-1.68951	0.031	0.091	6.33788e-09
mab21l2	3.44552e-13	-6.85495	0.001	0.038	6.34872e-09
rhov	3.44693e-13	-3.08151	0.007	0.051	6.35131e-09
zgc:195173	3.51306e-13	-5.92926	0.001	0.038	6.47316e-09
fndc3ba	3.51422e-13	-5.7403	0.002	0.039	6.47529e-09
nt5dc2	3.64999e-13	-4.8209	0.002	0.039	6.72547e-09
cx43.4	3.67566e-13	-3.44882	0.003	0.041	6.77277e-09
acy1	3.69136e-13	0.662733	0.205	0.119	6.80171e-09
h2ax1	3.95018e-13	-0.986683	0.415	0.49	7.2786e-09
rgs5b	3.97186e-13	-3.91453	0.007	0.05	7.31855e-09
ivd	4.06532e-13	0.489886	0.229	0.14	7.49076e-09
cct2.1	4.18005e-13	-1.34325	0.076	0.153	7.70216e-09
kyat1	4.21434e-13	1.15088	0.071	0.024	7.76534e-09
igf2b	4.38476e-13	-4.27638	0.005	0.046	8.07937e-09
sult3st1	4.40779e-13	0.874386	0.128	0.062	8.1218e-09
kcnma1a	4.45675e-13	-2.94049	0.004	0.043	8.21201e-09
mrps28	4.59834e-13	1.03431	0.148	0.077	8.47289e-09
pkp1b	4.60002e-13	-3.27349	0.006	0.048	8.476e-09
vat1	4.75242e-13	-2.69416	0.012	0.059	8.75681e-09
rad21a	4.88974e-13	-1.33565	0.077	0.153	9.00984e-09
snap91a	4.91746e-13	-5.18475	0.002	0.039	9.06091e-09
efnb3b	5.06974e-13	-3.52907	0.001	0.037	9.3415e-09
scocb	5.18526e-13	-2.74034	0.008	0.051	9.55436e-09
foxn3	5.28341e-13	-1.71464	0.037	0.098	9.73521e-09
ctsh	5.31791e-13	-1.83992	0.151	0.229	9.79877e-09
si:ch211-196g2.4	5.33301e-13	-2.99614	0.007	0.049	9.8266e-09
slc4a10a	5.50423e-13	-3.83024	0.005	0.045	1.01421e-08
kmt2cb	5.56694e-13	-0.847541	0.167	0.261	1.02577e-08
slc25a12	5.63964e-13	-3.64416	0.006	0.047	1.03916e-08
rbbp6	5.65627e-13	-0.760875	0.24	0.335	1.04222e-08
lad1	5.68201e-13	0.803737	0.184	0.105	1.04697e-08
acadm	5.6851e-13	0.654534	0.347	0.244	1.04754e-08
si:dkeyp-113d7.1	5.79098e-13	-3.95248	0.004	0.043	1.06705e-08
hhipl1	5.80445e-13	1.04426	0.079	0.029	1.06953e-08
adipor1a	6.04775e-13	-4.70752	0.003	0.042	1.11436e-08
cav2	6.22308e-13	-4.4829	0.003	0.042	1.14667e-08
mmp14a	6.48353e-13	-3.97816	0.001	0.036	1.19465e-08
psma5	6.54635e-13	-1.42007	0.059	0.129	1.20623e-08
si:ch211-195b15.8	6.58096e-13	-1.48878	0.076	0.151	1.21261e-08
chp1	6.6178e-13	-1.77171	0.066	0.136	1.2194e-08
col5a2a	6.61985e-13	-4.91312	0.001	0.037	1.21977e-08
pmp22b	6.70517e-13	0.568093	0.31	0.208	1.23549e-08
ncam1a	6.74586e-13	-4.65205	0.002	0.039	1.24299e-08
si:ch211-288g17.3	6.77289e-13	-2.08709	0.083	0.156	1.24797e-08
itga2.1	6.86207e-13	0.653285	0.234	0.144	1.26441e-08
ier2b	6.97214e-13	-0.594331	0.71	0.719	1.28469e-08
atp6v0ca	6.97827e-13	-0.957515	0.452	0.509	1.28582e-08
sox4b	7.00697e-13	-3.3173	0.007	0.048	1.2911e-08
ctbp1	7.31919e-13	-1.63342	0.05	0.117	1.34863e-08
wasla	7.39993e-13	-1.58224	0.047	0.113	1.36351e-08
creb1a	7.40663e-13	-1.79233	0.032	0.091	1.36475e-08
ppp2r1bb	7.48152e-13	-2.40186	0.017	0.068	1.37855e-08
cplx2	7.64201e-13	-2.56731	0.005	0.046	1.40812e-08
tuba1a	7.65547e-13	-8.49907	0	0.034	1.4106e-08
nomo	7.69105e-13	0.934756	0.169	0.095	1.41715e-08
kdm1a	7.85203e-13	-0.911438	0.144	0.232	1.44681e-08
lrp1ab	8.10792e-13	-1.5732	0.034	0.094	1.49397e-08
FAM83G	8.20188e-13	-1.27226	0.096	0.175	1.51128e-08
stk35	8.29253e-13	-1.81819	0.049	0.115	1.52798e-08
mxra8b	8.92455e-13	-5.18261	0.001	0.037	1.64444e-08
pparaa	9.33103e-13	2.08452	0.038	0.007	1.71934e-08
aifm4	9.33477e-13	1.25785	0.148	0.08	1.72002e-08
rps19	9.37226e-13	-0.3682	0.9	0.906	1.72693e-08
tma7	9.40659e-13	0.557266	0.46	0.352	1.73326e-08
eef1da	9.86813e-13	-0.956771	0.32	0.386	1.8183e-08
ftr01	1.00834e-12	1.52824	0.084	0.033	1.85797e-08
zfr	1.02251e-12	-1.22534	0.116	0.2	1.88408e-08
smo	1.03372e-12	-7.61043	0	0.033	1.90474e-08
s100a10a	1.03386e-12	0.103884	0.808	0.642	1.90499e-08
sarnp	1.08177e-12	-1.06635	0.083	0.161	1.99327e-08
cct5	1.09076e-12	-1.12962	0.165	0.249	2.00983e-08
tiam1b	1.1098e-12	-7.04734	0.001	0.035	2.04492e-08
kctd14	1.1183e-12	-3.27441	0.008	0.05	2.06058e-08
nrxn1a	1.12346e-12	-6.84891	0.001	0.035	2.07009e-08
pacsin1a	1.12616e-12	-5.44035	0.003	0.039	2.07506e-08
hoxd9a	1.1511e-12	-1.93861	0.004	0.042	2.12102e-08
rbm8a	1.17548e-12	-0.805961	0.193	0.286	2.16595e-08
slc38a4	1.18109e-12	-2.4275	0.015	0.063	2.17627e-08
si:dkey-16l2.20	1.197e-12	0.317906	0.534	0.404	2.20558e-08
dhrs12	1.21616e-12	0.633873	0.278	0.183	2.2409e-08
smad7	1.21752e-12	-1.89615	0.025	0.08	2.2434e-08
napsa	1.21883e-12	-2.48109	0.007	0.049	2.24582e-08
mtdha	1.232e-12	0.265687	0.53	0.403	2.27009e-08
snap25a	1.23305e-12	-5.36299	0.002	0.038	2.27202e-08
ppox	1.23771e-12	2.4164	0.039	0.008	2.2806e-08
calua	1.27823e-12	-3.47775	0.007	0.049	2.35527e-08
b3gnt7	1.28661e-12	-3.59011	0.005	0.043	2.37071e-08
btg1	1.34587e-12	-0.477311	0.764	0.788	2.47991e-08
enah	1.35541e-12	-3.81945	0.005	0.043	2.49747e-08
celf3a	1.35706e-12	-2.70165	0.013	0.06	2.50052e-08
reep3a	1.36083e-12	1.14661	0.148	0.08	2.50746e-08
prss16	1.36705e-12	-1.86454	0.067	0.136	2.51893e-08
slmapa	1.37758e-12	0.725321	0.269	0.178	2.53832e-08
CU302253.1	1.3845e-12	0.424371	0.391	0.276	2.55108e-08
cdh11	1.39573e-12	-8.59087	0	0.033	2.57177e-08
hvcn1	1.39573e-12	-7.31386	0	0.033	2.57177e-08
vamp8	1.45519e-12	-1.55103	0.031	0.089	2.68134e-08
colec12	1.50953e-12	-6.849	0.001	0.034	2.78145e-08
ugt2a7.1	1.55023e-12	1.54663	0.058	0.017	2.85646e-08
atp5f1c	1.5707e-12	0.461289	0.363	0.26	2.89417e-08
cbfa2t2	1.58463e-12	-3.66328	0.003	0.04	2.91984e-08
si:dkey-83k24.5	1.59057e-12	-1.80269	0.006	0.046	2.93078e-08
sox9a	1.60904e-12	-4.38436	0.003	0.039	2.96482e-08
atp1a3a	1.63366e-12	-4.99134	0.001	0.036	3.01019e-08
col2a1b	1.64154e-12	-4.17787	0.007	0.048	3.0247e-08
csrp2	1.64781e-12	-1.6012	0.043	0.105	3.03626e-08
irf2bp2a	1.653e-12	-2.07174	0.021	0.073	3.04581e-08
si:ch73-86n18.1	1.72633e-12	-2.78961	0.011	0.055	3.18093e-08
slc17a9b	1.73646e-12	-2.1652	0.012	0.057	3.1996e-08
pim3	1.76497e-12	-1.90459	0.028	0.084	3.25214e-08
bcl9	1.85187e-12	-1.18839	0.042	0.105	3.41225e-08
si:dkey-91i10.3	1.87942e-12	1.87221	0.04	0.008	3.46302e-08
pde9a	1.98834e-12	-1.90116	0.018	0.068	3.66371e-08
tspan35	2.01563e-12	-2.55097	0.006	0.046	3.71399e-08
sox6	2.01724e-12	-2.85478	0.011	0.054	3.71696e-08
zgc:92275	2.01881e-12	-6.85932	0.001	0.034	3.71987e-08
pcdh18b	2.03274e-12	-6.65601	0.001	0.034	3.74554e-08
itgb6	2.04128e-12	-1.42181	0.116	0.195	3.76126e-08
ap1m1	2.0759e-12	-4.11578	0.003	0.04	3.82506e-08
ptgdsb.1	2.12422e-12	-4.37714	0.032	0.088	3.91409e-08
n4bp1	2.1446e-12	0.618148	0.274	0.181	3.95163e-08
cadm4	2.14674e-12	-2.49625	0.004	0.042	3.95558e-08
prdx5	2.15768e-12	-1.66142	0.043	0.105	3.97573e-08
si:dkey-112a7.4	2.1887e-12	-1.30882	0.102	0.18	4.03289e-08
cwc25	2.19089e-12	-1.38607	0.041	0.104	4.03693e-08
runx1t1	2.24994e-12	-3.49934	0.003	0.039	4.14575e-08
cdc42bpab	2.26481e-12	-4.31929	0.001	0.036	4.17313e-08
znf710b	2.2699e-12	-2.69085	0.008	0.05	4.18253e-08
plod2	2.29018e-12	-2.85104	0.001	0.036	4.21988e-08
pou2f1b	2.31224e-12	-2.12589	0.01	0.053	4.26053e-08
si:dkey-222f8.3	2.35104e-12	-1.25905	0.033	0.092	4.33203e-08
si:ch73-147o17.1	2.37904e-12	-2.9342	0.013	0.058	4.38362e-08
pnpla6	2.43647e-12	0.432159	0.318	0.215	4.48944e-08
dpydb	2.4445e-12	0.28988	0.274	0.172	4.50424e-08
pim2	2.45314e-12	-2.09098	0.016	0.064	4.52016e-08
si:ch211-106h4.4	2.49368e-12	1.60827	0.037	0.007	4.59486e-08
mid1ip1l	2.50416e-12	-1.39887	0.088	0.164	4.61416e-08
pcmtd1	2.55239e-12	-3.30096	0.008	0.049	4.70304e-08
arhgap21a	2.58039e-12	-2.59212	0.013	0.059	4.75462e-08
lmo4a	2.59699e-12	-3.19891	0.006	0.045	4.78522e-08
insl5a	2.60363e-12	-5.01204	0.015	0.061	4.79745e-08
zeb2a	2.63579e-12	-3.53454	0.004	0.041	4.8567e-08
plxna4	2.68254e-12	-3.3709	0.007	0.046	4.94286e-08
slc12a9	2.73196e-12	-3.0134	0.006	0.045	5.03391e-08
disc1	2.7912e-12	1.57971	0.071	0.026	5.14307e-08
zgc:85777	2.86235e-12	0.646218	0.215	0.131	5.27417e-08
klf15	2.87199e-12	0.518416	0.092	0.038	5.29193e-08
asap3	2.87728e-12	-1.50923	0.062	0.131	5.30168e-08
hpse	2.8892e-12	-1.7607	0.012	0.057	5.32364e-08
fscn1a	2.89311e-12	-5.68492	0.001	0.035	5.33085e-08
si:ch211-93g23.2	2.9381e-12	1.61926	0.049	0.013	5.41374e-08
hmgb2b	2.94292e-12	-1.85613	0.189	0.268	5.42262e-08
uap1	2.98388e-12	-1.29848	0.094	0.169	5.4981e-08
sh3d21	3.00726e-12	-1.531	0.047	0.11	5.54117e-08
hbp1	3.2459e-12	-1.6145	0.053	0.118	5.98089e-08
phlpp2	3.34058e-12	1.49544	0.054	0.015	6.15536e-08
tanc2a	3.37845e-12	-1.80689	0.024	0.077	6.22514e-08
krt1-c5	3.43387e-12	-6.99902	0	0.032	6.32725e-08
cspg5a	3.69646e-12	-7.72778	0.001	0.033	6.8111e-08
snx8a	3.70494e-12	-6.45984	0.001	0.033	6.82672e-08
tubb5	3.76843e-12	-3.35223	0.011	0.055	6.94371e-08
sypb	3.77826e-12	-6.82953	0.002	0.036	6.96182e-08
arhgef4	3.7876e-12	-3.77125	0.003	0.039	6.97904e-08
prdm1b	3.79127e-12	0.410618	0.387	0.274	6.98579e-08
mogat3b	3.83024e-12	2.20782	0.04	0.009	7.0576e-08
lrrfip1a	3.92384e-12	0.862	0.179	0.103	7.23006e-08
spry4	3.95689e-12	-1.25165	0.129	0.21	7.29096e-08
dachd	4.10882e-12	-1.74904	0.011	0.055	7.57091e-08
acot18	4.16748e-12	1.08537	0.115	0.055	7.67899e-08
mbd3a	4.41641e-12	-1.17555	0.019	0.068	8.13768e-08
CABZ01080568.1	4.43568e-12	0.368051	0.49	0.369	8.17319e-08
ube2d1b	4.47538e-12	0.398933	0.471	0.355	8.24634e-08
ldb1a	4.50662e-12	-2.30777	0.035	0.093	8.3039e-08
slc31a2	4.55323e-12	-2.9508	0.008	0.048	8.38978e-08
ube2w	4.58394e-12	-1.35377	0.018	0.067	8.44637e-08
zgc:158432	4.59964e-12	0.588104	0.118	0.056	8.47529e-08
fbxl8	4.66175e-12	1.05298	0.106	0.049	8.58973e-08
adgrg6	4.67089e-12	-3.49829	0.004	0.04	8.60659e-08
CDPF1	4.74514e-12	1.0492	0.18	0.107	8.74339e-08
clta	4.77233e-12	-1.17822	0.201	0.281	8.7935e-08
ubap2a	4.88053e-12	-1.32455	0.086	0.161	8.99287e-08
CRACR2A	4.9192e-12	-3.0274	0.006	0.045	9.06413e-08
hspe1	5.05706e-12	0.399839	0.401	0.293	9.31813e-08
crema	5.16536e-12	-1.01765	0.285	0.359	9.5177e-08
tjp1a	5.27876e-12	-1.07292	0.129	0.211	9.72665e-08
apoa2	5.31013e-12	4.19324	0.069	0.025	9.78445e-08
irak3	5.33917e-12	-4.96325	0.001	0.034	9.83795e-08
efnb2a	5.43103e-12	-5.12739	0.001	0.034	1.00072e-07
pclob	5.4346e-12	-4.39498	0.005	0.042	1.00138e-07
tmcc1b	5.47895e-12	1.60582	0.067	0.024	1.00955e-07
sumo3b	5.53224e-12	-1.81923	0.019	0.067	1.01937e-07
nipal4	5.53407e-12	-3.82661	0.003	0.037	1.01971e-07
hmox1a	5.60082e-12	-3.52837	0.003	0.037	1.03201e-07
hsbp1b	5.60309e-12	-1.05137	0.082	0.156	1.03243e-07
ndufb9	5.63346e-12	0.616369	0.293	0.201	1.03802e-07
C25H12orf73	5.69338e-12	0.944467	0.149	0.082	1.04906e-07
hnf1bb	5.78207e-12	-2.56264	0.017	0.063	1.06541e-07
uhrf1bp1l	5.79786e-12	0.865844	0.151	0.082	1.06831e-07
zc3h15	5.81796e-12	0.73311	0.204	0.124	1.07202e-07
gmds	6.00227e-12	-1.72515	0.035	0.093	1.10598e-07
lhfpl2a	6.08879e-12	0.472022	0.28	0.183	1.12192e-07
sypl2a	6.14085e-12	-1.01778	0.201	0.28	1.13151e-07
slc35d1b	6.15515e-12	1.039	0.082	0.033	1.13415e-07
dennd4a	6.25564e-12	-7.81936	0	0.031	1.15266e-07
si:dkey-108k24.2	6.62366e-12	1.29248	0.088	0.037	1.22048e-07
abcg8	6.68651e-12	2.63845	0.043	0.011	1.23206e-07
best4	6.75566e-12	-6.67722	0.001	0.033	1.2448e-07
tardbp	6.79734e-12	-1.27843	0.086	0.16	1.25248e-07
dpysl3	6.80739e-12	-6.35385	0.001	0.033	1.25433e-07
vasna	6.92257e-12	-6.06554	0.001	0.033	1.27555e-07
cnp	7.21185e-12	-1.95966	0.018	0.066	1.32886e-07
CABZ01073265.1	7.25318e-12	-3.5387	0.005	0.041	1.33647e-07
hoxd3a	7.4812e-12	-4.00134	0.002	0.036	1.37849e-07
cox5b2	7.68e-12	2.21706	0.049	0.014	1.41512e-07
tkfc	7.73609e-12	1.10778	0.097	0.043	1.42545e-07
bach2b	8.22542e-12	-2.70229	0.014	0.059	1.51562e-07
cxcl12a	8.3928e-12	-6.76709	0.003	0.038	1.54646e-07
evpla	8.41018e-12	-5.32319	0.003	0.038	1.54966e-07
crtac1a	8.72082e-12	-1.9671	0.041	0.099	1.6069e-07
appa	9.01118e-12	-1.0059	0.269	0.351	1.6604e-07
irg1l	9.24488e-12	-4.9162	0.003	0.037	1.70346e-07
hkdc1	9.42325e-12	1.1244	0.076	0.03	1.73633e-07
eif4a3	9.71405e-12	-1.36334	0.084	0.156	1.78991e-07
map4k5	9.77651e-12	-1.91166	0.013	0.057	1.80142e-07
wtap	9.81168e-12	-1.33883	0.044	0.105	1.8079e-07
endouc	1.03318e-11	-4.29076	0.002	0.035	1.90374e-07
rbm24a	1.04613e-11	-1.37798	0.005	0.042	1.9276e-07
rps27l	1.08873e-11	0.261961	0.37	0.265	2.00609e-07
prxl2b	1.1042e-11	0.707391	0.227	0.145	2.03459e-07
ACSF3	1.1308e-11	1.50111	0.055	0.017	2.08361e-07
syt4	1.13929e-11	-7.64489	0	0.03	2.09925e-07
ap1s2	1.13929e-11	-7.44881	0	0.03	2.09925e-07
gng7	1.13979e-11	-3.4397	0.004	0.039	2.10017e-07
thnsl2	1.16849e-11	1.53856	0.04	0.009	2.15307e-07
stxbp1a	1.1784e-11	-3.60528	0.004	0.039	2.17131e-07
pole3	1.18613e-11	-1.95278	0.015	0.06	2.18557e-07
apex1	1.18855e-11	-1.29981	0.055	0.119	2.19002e-07
si:ch211-15b10.6	1.23755e-11	-0.927332	0.207	0.293	2.28031e-07
si:dkey-67c22.2	1.25403e-11	-1.36154	0.095	0.17	2.31067e-07
mfap2	1.26056e-11	-6.75541	0.001	0.033	2.32271e-07
olfm1b	1.26243e-11	-7.39492	0.001	0.033	2.32615e-07
golga7ba	1.28601e-11	-5.84155	0.002	0.035	2.36961e-07
phb	1.292e-11	0.488112	0.205	0.125	2.38064e-07
cluha	1.29602e-11	0.96432	0.12	0.061	2.38805e-07
pkma	1.30117e-11	-1.00105	0.148	0.233	2.39754e-07
igfbp5b	1.32556e-11	-5.21557	0.002	0.035	2.44247e-07
slit3	1.32843e-11	-3.98563	0.002	0.035	2.44776e-07
epc1b	1.33805e-11	-1.36983	0.047	0.108	2.46549e-07
mthfd1b	1.34182e-11	0.930451	0.144	0.077	2.47245e-07
ppm1ab	1.34825e-11	-2.087	0.008	0.047	2.48428e-07
si:ch1073-429i10.3	1.36516e-11	-0.994642	0.199	0.282	2.51545e-07
gadd45gip1	1.51013e-11	0.671322	0.213	0.133	2.78256e-07
si:ch211-288d18.1	1.53733e-11	-8.0565	0	0.03	2.83269e-07
tle2a	1.53733e-11	-7.56046	0	0.03	2.83269e-07
id2b	1.53761e-11	-2.74821	0.011	0.052	2.8332e-07
kctd13	1.56946e-11	-1.6988	0.041	0.099	2.89188e-07
uqcrc2a	1.57167e-11	0.783736	0.225	0.145	2.89595e-07
mbnl3	1.62483e-11	-3.71436	0.005	0.042	2.99391e-07
fasn	1.63825e-11	-2.03245	0.018	0.064	3.01863e-07
pitpnbl	1.68132e-11	1.03032	0.137	0.074	3.09799e-07
serpinb1l3	1.68905e-11	0.289989	0.556	0.417	3.11224e-07
FAR2	1.6918e-11	-5.8449	0.001	0.031	3.11732e-07
ifitm1	1.69282e-11	-9.88366	0.001	0.033	3.11919e-07
zgc:175214	1.69567e-11	-5.89081	0.001	0.031	3.12445e-07
hpdb	1.69688e-11	-7.02488	0.002	0.034	3.12666e-07
ldb2a	1.7056e-11	-3.8512	0.003	0.037	3.14273e-07
tcf7l1b	1.73028e-11	-4.51567	0.003	0.036	3.18822e-07
csrnp1a	1.74003e-11	-4.03905	0.003	0.036	3.20618e-07
notch1b	1.76185e-11	-5.64203	0.001	0.033	3.24638e-07
RAMP1	1.78414e-11	-5.28986	0.001	0.033	3.28747e-07
si:ch211-242b18.1	1.79109e-11	-3.89214	0.002	0.034	3.30027e-07
nuak2	1.79925e-11	-1.70663	0.018	0.065	3.3153e-07
sptlc2a	1.80271e-11	-4.49039	0.001	0.033	3.32168e-07
bcap29	1.80389e-11	1.25641	0.084	0.035	3.32386e-07
dnajc5aa	1.84587e-11	-4.24126	0.001	0.033	3.4012e-07
fmnl2b	1.9123e-11	-3.04782	0.002	0.034	3.52361e-07
tmem135	1.92341e-11	1.76296	0.056	0.018	3.54408e-07
rpl31	1.96081e-11	-0.380317	0.875	0.865	3.61299e-07
rpn1	1.96352e-11	0.64273	0.221	0.14	3.61799e-07
rasef	1.99204e-11	-3.00583	0.006	0.043	3.67053e-07
nucks1b	2.01589e-11	-1.21076	0.052	0.115	3.71449e-07
nipal3	2.02303e-11	-0.968786	0.079	0.15	3.72764e-07
sap18	2.03029e-11	-1.13247	0.084	0.155	3.74102e-07
nfe2l2a	2.07409e-11	0.405333	0.452	0.343	3.82171e-07
bik	2.08252e-11	-0.670164	0.116	0.199	3.83724e-07
nat16	2.08841e-11	-5.49713	0.003	0.037	3.84811e-07
CU104709.1	2.0989e-11	-0.889058	0.221	0.307	3.86743e-07
mtbl	2.13969e-11	-3.73972	0.011	0.051	3.94259e-07
zgc:92140	2.17247e-11	-2.85474	0.019	0.065	4.003e-07
hoxb10a	2.19267e-11	-3.89375	0.003	0.037	4.04021e-07
kif1aa	2.2111e-11	-3.47752	0.005	0.041	4.07418e-07
zgc:136439	2.21212e-11	1.36797	0.078	0.032	4.07605e-07
dla	2.23551e-11	-7.85173	0.001	0.031	4.11916e-07
abcb9	2.26576e-11	0.99875	0.109	0.053	4.17489e-07
si:ch211-194c3.5	2.27273e-11	-3.0912	0.004	0.039	4.18773e-07
COX5B.1	2.28938e-11	0.452997	0.584	0.479	4.21841e-07
necap1	2.30529e-11	-6.34179	0.001	0.033	4.24773e-07
or109-11	2.31109e-11	5.35271	0.019	0.001	4.25841e-07
ptgs2a	2.33794e-11	-4.30186	0.005	0.04	4.30788e-07
fyna	2.37408e-11	-2.25513	0.001	0.031	4.37449e-07
rnf183	2.39915e-11	-3.49442	0.008	0.046	4.42068e-07
lef1	2.43205e-11	-4.75008	0.002	0.034	4.48129e-07
alyref	2.60929e-11	-0.839212	0.267	0.348	4.80788e-07
ppfia3	2.64203e-11	-4.29023	0.004	0.038	4.8682e-07
clrn3	2.67436e-11	0.417371	0.393	0.283	4.92777e-07
hs3st1l2	2.75366e-11	-1.10085	0.007	0.044	5.07389e-07
mov10b.1	2.75367e-11	1.4341	0.078	0.032	5.07391e-07
afg3l2	2.82109e-11	1.19551	0.096	0.044	5.19813e-07
tgif1	2.83682e-11	-1.24162	0.084	0.155	5.22712e-07
cxcl8a	2.95088e-11	-4.3351	0.014	0.056	5.43729e-07
papss2a	3.02158e-11	0.31984	0.211	0.129	5.56756e-07
smim14	3.04697e-11	-1.07081	0.004	0.038	5.61435e-07
pkn1a	3.0684e-11	-5.99544	0.001	0.031	5.65383e-07
sp8a	3.08479e-11	-5.9174	0.001	0.031	5.68403e-07
foxred1	3.16914e-11	1.26133	0.072	0.028	5.83945e-07
dcn	3.19223e-11	-4.19957	0.001	0.031	5.882e-07
ndufb7	3.23128e-11	0.557044	0.342	0.249	5.95395e-07
gatd3a	3.24569e-11	1.54228	0.058	0.019	5.9805e-07
allc	3.26048e-11	1.87395	0.046	0.013	6.00777e-07
nr1d1	3.31426e-11	0.970955	0.091	0.04	6.10685e-07
pcdh7b	3.39329e-11	-3.75858	0.002	0.034	6.25248e-07
myb	3.39376e-11	-3.0034	0.003	0.035	6.25334e-07
zgc:153115	3.40998e-11	-1.38018	0.054	0.115	6.28323e-07
prrg1	3.46034e-11	-3.05971	0.001	0.032	6.37602e-07
rnf128a	3.56221e-11	0.257599	0.595	0.46	6.56372e-07
eif2s3	3.57834e-11	-0.83534	0.174	0.257	6.59345e-07
etv5b	3.60795e-11	-0.987306	0.133	0.211	6.64801e-07
ubtf	3.61645e-11	-0.893362	0.124	0.205	6.66367e-07
atp5mf	3.73957e-11	0.499075	0.524	0.435	6.89054e-07
ftr14l	3.77571e-11	-7.47275	0	0.029	6.95712e-07
cables2a	3.7779e-11	1.98364	0.051	0.015	6.96116e-07
cyp46a1.1	3.84288e-11	1.47551	0.06	0.021	7.08088e-07
mlxipl	3.94094e-11	1.75684	0.044	0.012	7.26158e-07
si:ch211-210c8.7	4.00908e-11	-4.39689	0.003	0.036	7.38714e-07
arhgap17a	4.06704e-11	-4.15269	0.003	0.036	7.49392e-07
dnajc5ab	4.07474e-11	-1.33023	0.081	0.149	7.50811e-07
OSCP1	4.096e-11	1.06239	0.093	0.042	7.54728e-07
baiap2a	4.15091e-11	-1.43248	0.021	0.068	7.64847e-07
pkp2	4.17562e-11	0.592396	0.277	0.188	7.69401e-07
antxr1c	4.33739e-11	-5.30042	0.001	0.032	7.99208e-07
plpp2a	4.3793e-11	0.894127	0.095	0.043	8.06929e-07
gsr	4.38665e-11	1.14513	0.137	0.075	8.08285e-07
CABZ01057488.1	4.47524e-11	1.36844	0.064	0.023	8.24607e-07
camk2n1a	4.47641e-11	-2.96545	0.003	0.036	8.24823e-07
C7H4orf48	4.51141e-11	-3.5596	0.002	0.033	8.31273e-07
gm2a	4.54957e-11	-2.66327	0.011	0.051	8.38304e-07
slc30a1a	4.56515e-11	1.02346	0.128	0.068	8.41174e-07
tmem131	4.58485e-11	0.436459	0.372	0.272	8.44805e-07
tmem37	4.61617e-11	2.48598	0.028	0.004	8.50575e-07
rps5	4.63336e-11	-0.441601	0.872	0.853	8.53743e-07
arvcfb	4.68977e-11	-2.35857	0.008	0.045	8.64138e-07
adgre10	4.73579e-11	-2.26229	0.022	0.069	8.72617e-07
sept15	4.97766e-11	-2.9575	0.011	0.051	9.17183e-07
COX7A2	5.19218e-11	0.774814	0.249	0.169	9.56711e-07
hypk	5.23831e-11	0.57236	0.282	0.198	9.65212e-07
rbpjb	5.42376e-11	-1.5767	0.027	0.077	9.99381e-07
micall2b	5.56625e-11	-1.53983	0.023	0.071	1.02564e-06
ppm1da	5.63654e-11	-6.67938	0.001	0.031	1.03859e-06
noxo1a	5.66711e-11	-4.51455	0.003	0.034	1.04422e-06
insm1a	5.68668e-11	-7.14734	0.001	0.031	1.04783e-06
gltpa	5.77264e-11	1.66122	0.063	0.023	1.06367e-06
ptprna	5.80968e-11	-5.15604	0.001	0.031	1.07049e-06
frmd6	5.81436e-11	-3.43869	0.001	0.03	1.07135e-06
xirp2a	5.8844e-11	-2.30647	0.007	0.044	1.08426e-06
gnai2a	5.91215e-11	-0.845096	0.157	0.237	1.08937e-06
sema3b	5.94738e-11	-2.35118	0.013	0.055	1.09586e-06
fam184b	6.11635e-11	-3.13729	0.008	0.045	1.127e-06
hapln1a	6.20361e-11	-3.6917	0.001	0.031	1.14308e-06
lmo4b	6.22448e-11	-3.67033	0.005	0.039	1.14692e-06
ssbp4	6.24363e-11	-1.64474	0.025	0.073	1.15045e-06
b3gnt2b	6.27065e-11	-2.74851	0.006	0.041	1.15543e-06
zgc:92380	6.43065e-11	-2.60145	0.008	0.045	1.18491e-06
gys1	6.49857e-11	0.960828	0.096	0.045	1.19743e-06
slc37a4a	6.79841e-11	0.961704	0.089	0.04	1.25267e-06
rgs3a	6.84524e-11	-2.69514	0.011	0.051	1.2613e-06
aprt	6.90349e-11	1.57725	0.092	0.043	1.27204e-06
col14a1a	7.06348e-11	-3.80844	0.005	0.04	1.30152e-06
arl4cb	7.25856e-11	-2.54093	0.009	0.046	1.33746e-06
gadd45aa	7.36524e-11	0.310635	0.41	0.299	1.35712e-06
kctd5a	7.6251e-11	-0.830199	0.111	0.187	1.405e-06
dlb	7.62871e-11	-5.83872	0.001	0.029	1.40567e-06
enc1	7.62921e-11	-1.48734	0.023	0.071	1.40576e-06
fam199x	7.6412e-11	-1.18469	0.079	0.147	1.40797e-06
slc4a2b	7.66649e-11	-5.10461	0.001	0.029	1.41263e-06
rims2a	7.75247e-11	-6.11047	0.001	0.031	1.42847e-06
jun	7.77508e-11	-0.514914	0.894	0.847	1.43264e-06
selenom	7.80278e-11	-3.85544	0.003	0.034	1.43774e-06
vasnb	7.82136e-11	-5.69334	0.001	0.031	1.44116e-06
zgc:136410	7.99729e-11	2.52803	0.027	0.004	1.47358e-06
foxq1a	8.00677e-11	-3.80497	0.003	0.034	1.47533e-06
sgce	8.04677e-11	-3.4974	0.002	0.033	1.4827e-06
atp5l	8.14348e-11	0.463087	0.57	0.474	1.50052e-06
trim8b	8.17345e-11	-1.12373	0.068	0.133	1.50604e-06
morf4l1	8.21858e-11	-0.961611	0.114	0.19	1.51436e-06
atxn1b	8.32211e-11	-3.14836	0.002	0.033	1.53343e-06
arid1aa	8.33804e-11	-1.02021	0.054	0.115	1.53637e-06
kif1b	8.70174e-11	-1.07269	0.037	0.091	1.60338e-06
sfxn1	8.71727e-11	0.872114	0.065	0.024	1.60624e-06
mllt1a	9.12126e-11	1.15145	0.081	0.035	1.68068e-06
ndfip1	9.18168e-11	0.418684	0.395	0.293	1.69182e-06
si:ch211-220m17.4	9.26804e-11	-7.13824	0	0.028	1.70773e-06
fstl3	9.44647e-11	-5.3112	0.005	0.038	1.74061e-06
api5	9.46102e-11	-1.69572	0.042	0.098	1.74329e-06
rpl35a	9.86154e-11	-0.403581	0.86	0.841	1.81709e-06
yy1a	1.00397e-10	-0.870046	0.108	0.182	1.84991e-06
mavs	1.00959e-10	0.921122	0.137	0.076	1.86027e-06
relt	1.02706e-10	-5.28533	0.001	0.029	1.89246e-06
cobll1b	1.05313e-10	-3.98305	0.001	0.029	1.9405e-06
tpd52	1.06666e-10	-1.59411	0.011	0.051	1.96542e-06
acvr1ba	1.07282e-10	-2.77347	0.007	0.043	1.97677e-06
camk2g1	1.07361e-10	-1.46866	0.073	0.138	1.97823e-06
hpgd	1.0803e-10	-4.56779	0.002	0.032	1.99056e-06
PPM1K	1.08595e-10	0.578393	0.097	0.045	2.00097e-06
ptprsa.1	1.09557e-10	-4.81831	0.001	0.031	2.01871e-06
acoxl	1.10097e-10	1.68105	0.064	0.024	2.02866e-06
kifap3a	1.10735e-10	-2.18797	0.014	0.055	2.0404e-06
znf703	1.11476e-10	-1.75242	0.015	0.057	2.05406e-06
si:ch73-1a9.3	1.1378e-10	-1.86938	0.359	0.414	2.09652e-06
si:ch73-12o23.1	1.1411e-10	1.81695	0.04	0.01	2.10259e-06
prickle1b	1.16456e-10	-4.2179	0.004	0.036	2.14582e-06
si:dkey-40c11.2	1.17132e-10	-2.78652	0.006	0.04	2.15827e-06
dmxl2	1.17422e-10	-1.78802	0.025	0.073	2.16362e-06
ahr1a	1.18118e-10	2.49601	0.047	0.014	2.17643e-06
baxa.1	1.187e-10	-0.940512	0.068	0.133	2.18717e-06
itsn2a	1.19869e-10	-1.63843	0.06	0.121	2.2087e-06
galnt2	1.21104e-10	-1.35341	0.072	0.136	2.23145e-06
pou3f3b	1.25007e-10	-8.16253	0	0.027	2.30338e-06
ankrd11	1.25024e-10	-0.787403	0.218	0.302	2.3037e-06
wwtr1	1.25346e-10	1.08219	0.103	0.05	2.30962e-06
nectin1b	1.26064e-10	-1.84123	0.015	0.056	2.32285e-06
map2k6	1.26753e-10	-1.6514	0.058	0.117	2.33555e-06
rab10	1.29868e-10	-0.554867	0.421	0.491	2.39295e-06
nhsl2	1.3474e-10	-7.34924	0.001	0.029	2.48272e-06
adra2a	1.34945e-10	-6.77563	0.001	0.029	2.4865e-06
arl6ip5b	1.34977e-10	-1.68832	0.043	0.099	2.48709e-06
pcdh9	1.35459e-10	-6.65797	0.001	0.029	2.49596e-06
hoxc11a	1.35871e-10	-6.30192	0.001	0.029	2.50356e-06
pax6b	1.36172e-10	-4.83069	0.003	0.033	2.5091e-06
gng3	1.37445e-10	-5.64732	0.002	0.032	2.53256e-06
suox	1.38523e-10	-6.18963	0.001	0.03	2.55242e-06
hmgn7	1.38585e-10	-1.22732	0.192	0.264	2.55356e-06
zgc:194659	1.387e-10	-2.96968	0.01	0.048	2.55569e-06
nrsn1	1.38829e-10	-6.34486	0.001	0.03	2.55807e-06
pank2	1.40205e-10	-3.4914	0.008	0.044	2.58342e-06
pmm1	1.43654e-10	1.51643	0.035	0.008	2.64696e-06
miox	1.45502e-10	3.66909	0.023	0.003	2.68101e-06
si:dkey-19b23.8	1.45679e-10	-3.5066	0.003	0.033	2.68429e-06
mlf2	1.46014e-10	-1.71961	0.037	0.09	2.69046e-06
mark3a	1.4732e-10	-1.61899	0.039	0.093	2.71452e-06
tgfb1a	1.50397e-10	-3.59525	0.002	0.032	2.77122e-06
rpl13a	1.50739e-10	-0.379498	0.828	0.815	2.77752e-06
ets2	1.53806e-10	-0.699834	0.405	0.456	2.83404e-06
plpbp	1.55248e-10	0.703858	0.114	0.058	2.86059e-06
wu:fc21g02	1.58601e-10	-2.54759	0.006	0.04	2.92238e-06
pof1b	1.63795e-10	-1.27254	0.098	0.167	3.01808e-06
tmed2	1.71017e-10	-0.865368	0.112	0.186	3.15115e-06
csnk1da	1.74058e-10	-0.788429	0.201	0.282	3.20719e-06
meaf6	1.79826e-10	-1.0974	0.1	0.171	3.31348e-06
gab2	1.80012e-10	-2.75442	0.003	0.034	3.31691e-06
dok4	1.81605e-10	-2.58655	0.003	0.034	3.34626e-06
smarcb1b	1.82287e-10	-2.92024	0.005	0.039	3.35882e-06
rfxap	1.82846e-10	-2.99724	0.011	0.05	3.36913e-06
bdnf	1.84158e-10	-6.26542	0.001	0.028	3.39329e-06
CABZ01044277.1	1.86757e-10	0.612407	0.12	0.063	3.44119e-06
zgc:193726	1.9173e-10	-5.60328	0.001	0.03	3.53282e-06
si:dkey-6n21.12	1.92295e-10	-5.5698	0.001	0.03	3.54323e-06
col6a3.1	1.92711e-10	-4.29063	0.002	0.031	3.55089e-06
rpl34	1.9273e-10	-0.353057	0.816	0.809	3.55124e-06
si:ch1073-291c23.2	1.9423e-10	-4.4669	0.002	0.031	3.57889e-06
ankrd10b	1.94367e-10	-1.29275	0.029	0.078	3.5814e-06
soat1	1.94562e-10	1.48356	0.059	0.021	3.58501e-06
nap1l1	1.95253e-10	-1.01551	0.108	0.18	3.59773e-06
nxn	1.96583e-10	-5.02161	0.001	0.03	3.62223e-06
nr5a2	1.97023e-10	0.498603	0.137	0.075	3.63035e-06
zbtb20	1.99619e-10	-3.2218	0.003	0.033	3.67818e-06
ephb4b	2.01671e-10	-1.44404	0.039	0.092	3.71598e-06
kmt2e	2.03923e-10	-1.25899	0.058	0.118	3.75749e-06
apba1b	2.04031e-10	-2.58317	0.002	0.031	3.75948e-06
grb10a	2.0729e-10	-2.94321	0.009	0.045	3.81952e-06
aldh2.2	2.08e-10	0.607217	0.142	0.079	3.83261e-06
dld	2.10082e-10	-2.86055	0.002	0.031	3.87098e-06
aqp11	2.13223e-10	0.985293	0.073	0.03	3.92885e-06
prkar1aa	2.24636e-10	-1.22616	0.103	0.173	4.13915e-06
nck1a	2.26189e-10	-1.33883	0.047	0.103	4.16776e-06
trim3a	2.27385e-10	-6.9602	0	0.026	4.18979e-06
nfasca	2.27385e-10	-8.37221	0	0.026	4.18979e-06
actb1	2.29283e-10	-0.361778	0.912	0.868	4.22478e-06
col6a2	2.29712e-10	-4.47735	0.006	0.039	4.23266e-06
adnpa	2.30151e-10	-2.10271	0.02	0.064	4.24076e-06
cyp2aa8	2.34428e-10	2.22093	0.041	0.011	4.31957e-06
vps13d	2.36362e-10	0.393411	0.14	0.077	4.35521e-06
mst1ra	2.41125e-10	-1.25788	0.18	0.252	4.44296e-06
atp6ap2	2.42787e-10	-0.862168	0.104	0.177	4.47359e-06
CABZ01020840.1	2.50294e-10	0.355112	0.302	0.209	4.61191e-06
dusp22a	2.52317e-10	1.14643	0.078	0.034	4.64919e-06
ctnnb2	2.54876e-10	-1.20963	0.063	0.125	4.69634e-06
h2az2a	2.56612e-10	-1.60723	0.102	0.17	4.72833e-06
tmod4	2.56783e-10	1.9616	0.027	0.004	4.73148e-06
zgc:194330	2.57535e-10	-5.20164	0.002	0.031	4.74533e-06
sorbs1	2.58453e-10	-3.98906	0.001	0.028	4.76226e-06
si:dkey-253d23.4	2.58879e-10	-1.68653	0.003	0.034	4.7701e-06
ssh2a	2.59212e-10	-1.81889	0.039	0.092	4.77624e-06
tubb2b	2.60511e-10	-1.24972	0.169	0.242	4.80017e-06
hpcal1	2.60862e-10	-4.73926	0.002	0.031	4.80664e-06
klhl24b	2.6206e-10	-1.07611	0.06	0.119	4.82872e-06
si:dkey-192g7.3	2.64357e-10	1.43587	0.068	0.027	4.87104e-06
s100a10b	2.66229e-10	-1.46284	0.086	0.153	4.90553e-06
mcf2l2	2.66367e-10	-2.60621	0.003	0.033	4.90807e-06
si:dkeyp-61b2.1	2.7761e-10	-2.83872	0.004	0.035	5.11524e-06
fryl	2.79052e-10	-1.0938	0.074	0.139	5.14182e-06
zgc:136858	2.79061e-10	0.625381	0.129	0.07	5.14197e-06
fer1l6	2.7982e-10	-4.3529	0.004	0.035	5.15596e-06
ap1s3a	2.80222e-10	0.807574	0.089	0.041	5.16337e-06
cdv3	2.83243e-10	0.426397	0.482	0.383	5.21903e-06
plgrkt	2.85134e-10	1.26618	0.107	0.054	5.25387e-06
sh3bgrl	2.91579e-10	-0.747071	0.056	0.116	5.37263e-06
slc23a3	3.036e-10	3.04558	0.025	0.003	5.59413e-06
si:dkey-261h17.1	3.0665e-10	-7.93165	0	0.026	5.65034e-06
[truncated: 9,710 more rows]

## Sheet: Best4-Otop2
gene	p_val	avg_log2FC	pct.1	pct.2	p_val_adj
cftr	0	8.53792	0.887	0.004	0
pbx3a	0	7.36342	0.716	0.007	0
ANPEP.1	0	6.01602	0.681	0.019	0
best4	0	9.50472	0.567	0.002	0
ptger4c	1.97108e-301	7.57265	0.362	0.001	3.63191e-297
zgc:193726	1.01684e-285	7.48327	0.433	0.005	1.87363e-281
slc20a1a	4.53267e-283	6.25783	0.56	0.014	8.35189e-279
tacr2	5.96728e-283	9.58937	0.34	0.001	1.09953e-278
ca2	9.78636e-242	5.52755	0.794	0.055	1.80323e-237
fam92a1	9.1496e-222	5.77807	0.624	0.032	1.68591e-217
npr1a	4.7587e-214	6.75315	0.355	0.005	8.76837e-210
cfd	1.40778e-212	5.47625	0.879	0.088	2.59397e-208
notch2	1.86793e-210	4.8051	0.752	0.056	3.44185e-206
syt7b	1.52575e-204	5.75619	0.319	0.004	2.81134e-200
adra2a	1.70017e-199	6.44625	0.355	0.007	3.13273e-195
ca4b	3.06421e-198	5.97402	0.865	0.095	5.64611e-194
adgrg4b	5.12762e-180	4.06186	0.667	0.048	9.44816e-176
zgc:92140	1.7597e-179	4.87016	0.546	0.03	3.24242e-175
otop2	1.53833e-173	5.02404	0.574	0.036	2.83453e-169
lhfpl2b	1.28315e-163	5.0873	0.525	0.032	2.36432e-159
zcchc24	1.85869e-158	3.92682	0.482	0.025	3.42483e-154
si:ch211-191i18.2	1.64069e-150	5.86759	0.227	0.002	3.02314e-146
tp53bp2b	6.55932e-146	3.99237	0.603	0.05	1.20862e-141
tmem51a	2.67484e-144	4.47035	0.525	0.037	4.92866e-140
si:ch73-366l1.5	2.00394e-133	5.1533	0.355	0.016	3.69246e-129
ush1ga	5.60713e-126	6.40495	0.241	0.005	1.03317e-121
hyal2b	8.70272e-126	4.11168	0.496	0.039	1.60356e-121
meis1b	1.00232e-125	3.16702	0.709	0.086	1.84687e-121
tusc2b	1.08611e-110	3.77165	0.617	0.077	2.00126e-106
ndrg2	4.18202e-105	3.13625	0.681	0.099	7.70579e-101
vasnb	4.70646e-96	4.52272	0.262	0.012	8.67213e-92
asz1	7.45788e-95	9.90983	0.106	0	1.37419e-90
si:ch73-139e5.4	6.67049e-94	3.01523	0.738	0.132	1.22911e-89
relt	2.13723e-92	4.51771	0.248	0.011	3.93806e-88
kif1aa	3.24365e-89	2.76023	0.305	0.018	5.97674e-85
si:ch211-214j24.14	2.52514e-80	4.81062	0.248	0.014	4.65282e-76
slc38a2	3.85308e-80	2.9795	0.908	0.288	7.09969e-76
adcy6a	6.06134e-79	3.92028	0.277	0.018	1.11686e-74
spink2.4	2.36739e-78	6.77452	0.106	0.001	4.36215e-74
hrh2b	2.482e-78	7.10057	0.106	0.001	4.57333e-74
dacha	1.81228e-77	3.30177	0.454	0.056	3.3393e-73
adgrg6	2.48084e-76	3.87336	0.277	0.018	4.5712e-72
cxcr4a	2.67148e-75	4.8438	0.17	0.005	4.92246e-71
wu:fj05g07	5.93835e-74	3.18019	0.532	0.081	1.0942e-69
si:rp71-1c10.11	1.11283e-73	4.63846	0.135	0.003	2.0505e-69
anxa4	4.60379e-73	2.93602	0.851	0.278	8.48294e-69
tmem176l.2	1.28042e-72	2.66744	0.965	0.498	2.3593e-68
tmtops2b	2.97382e-72	5.65959	0.099	0.001	5.47957e-68
pde9al	5.68823e-71	7.55053	0.092	0	1.04811e-66
zgc:174164	3.70047e-68	4.40846	0.206	0.011	6.81848e-64
adrb3a	9.87204e-68	6.08728	0.156	0.005	1.81902e-63
bhlhe40	1.85096e-66	2.72889	0.901	0.362	3.41059e-62
insl5a	2.28119e-66	-1.14461	0.34	0.034	4.20332e-62
si:dkey-191g9.7	2.28924e-66	2.7263	0.61	0.12	4.21816e-62
cib2	2.69654e-66	3.79538	0.227	0.014	4.96864e-62
fthl27	3.256e-66	2.47224	1	0.903	5.9995e-62
cables2b	1.46287e-65	4.15922	0.156	0.005	2.69549e-61
apela	1.55371e-64	4.47028	0.149	0.005	2.86287e-60
si:ch211-274p24.2	3.36026e-64	4.19279	0.199	0.011	6.19162e-60
bag3	3.77458e-64	2.46917	0.723	0.178	6.95504e-60
rps6ka3b	9.94437e-64	3.83565	0.234	0.016	1.83235e-59
ywhag2	1.5116e-63	2.24322	0.348	0.037	2.78527e-59
anpepb	8.82021e-63	2.36782	0.879	0.325	1.62521e-58
clu	1.21581e-62	3.27193	0.213	0.013	2.24024e-58
sytl5	7.24562e-62	3.08489	0.411	0.056	1.33508e-57
si:ch73-267c23.10	1.87173e-60	5.90307	0.113	0.002	3.44884e-56
si:ch211-284d12.3	4.01665e-59	2.26379	0.44	0.064	7.40109e-55
atp7a	2.80695e-58	3.04647	0.326	0.036	5.17209e-54
si:dkey-83k24.5	1.57463e-57	3.46506	0.262	0.024	2.90141e-53
tspan15	1.58682e-57	2.7001	0.582	0.124	2.92387e-53
nme2b.2	3.5063e-57	0.9257	0.184	0.011	6.46071e-53
hepacam2	4.02281e-57	2.67145	0.411	0.059	7.41243e-53
hmgcs1	1.50223e-56	2.82944	0.723	0.212	2.76801e-52
BX571715.1	5.74522e-56	2.96012	0.426	0.066	1.05861e-51
stk17al	3.53221e-55	2.68083	0.567	0.124	6.50845e-51
ankrd1b	2.16821e-54	6.42548	0.078	0.001	3.99515e-50
her15.2	4.65632e-54	1.74778	0.34	0.043	8.57974e-50
sytl4	2.74398e-53	2.52988	0.376	0.053	5.05606e-49
gmnn	6.76654e-53	3.33273	0.298	0.034	1.2468e-48
epdl1	7.80339e-53	3.62699	0.255	0.024	1.43785e-48
dachb	1.36023e-52	3.39749	0.248	0.023	2.50637e-48
anxa3b	7.27674e-52	2.56552	0.461	0.081	1.34081e-47
lmo7a	2.36806e-51	2.08804	0.872	0.385	4.36339e-47
si:dkey-40c11.2	3.56266e-51	3.13831	0.234	0.021	6.56455e-47
tcnba	8.21248e-51	3.09479	0.688	0.22	1.51323e-46
gapdhs	2.46406e-50	1.22809	0.702	0.178	4.54027e-46
fhl1b	4.11613e-50	2.15061	0.553	0.121	7.58438e-46
ece2b	1.33012e-49	2.50708	0.326	0.043	2.45089e-45
CRACR2A	3.13019e-49	3.24835	0.241	0.023	5.76768e-45
krt18a.1	1.14449e-48	1.78995	0.965	0.49	2.10884e-44
klf6a	4.38746e-48	1.94295	0.929	0.62	8.08434e-44
si:ch211-210g13.5	6.95996e-48	5.83049	0.099	0.003	1.28244e-43
nedd4l	2.68515e-46	2.15331	0.582	0.144	4.94766e-42
zgc:136870	1.19144e-45	2.798	0.489	0.107	2.19535e-41
vipr1a	2.76852e-45	3.76212	0.17	0.012	5.10127e-41
metrnla	5.64949e-45	3.0836	0.298	0.04	1.04098e-40
scpp8	1.5222e-44	4.02147	0.191	0.016	2.80481e-40
adamts12	4.54828e-44	4.87442	0.099	0.003	8.38065e-40
si:ch73-147o17.1	1.99012e-43	3.09271	0.27	0.034	3.66699e-39
sctr	9.66603e-43	8.45984	0.064	0.001	1.78106e-38
atp2a3	2.53988e-42	2.11392	0.34	0.053	4.67998e-38
arhgef1a	3.83459e-42	2.9214	0.362	0.062	7.06561e-38
hacd3	3.91484e-42	2.74332	0.319	0.048	7.21348e-38
col8a1b	1.34497e-41	3.42543	0.078	0.002	2.47823e-37
si:dkey-221l4.10	2.9497e-41	3.5765	0.227	0.025	5.43512e-37
tm4sf4	7.41806e-41	1.38977	0.986	0.635	1.36685e-36
zgc:158258	1.35559e-40	1.95118	0.738	0.265	2.4978e-36
ctnnal1	2.28438e-40	3.2707	0.255	0.033	4.2092e-36
sult5a1	3.17969e-40	5.88061	0.085	0.002	5.8589e-36
hspa5	3.21159e-40	1.64603	0.972	0.738	5.91768e-36
iscub	1.46591e-39	2.73762	0.262	0.034	2.70109e-35
fthl31	1.59927e-39	2.69129	0.397	0.078	2.94681e-35
midn	1.72479e-39	1.68055	0.908	0.599	3.1781e-35
cbx3b	4.23688e-39	2.27454	0.34	0.058	7.80687e-35
hsp90aa1.2	1.04706e-38	1.47762	0.972	0.788	1.92931e-34
wscd2	1.04844e-38	3.34106	0.291	0.044	1.93186e-34
oxr1b	1.42339e-38	2.88213	0.163	0.013	2.62274e-34
UBB	1.71543e-38	1.30036	0.986	0.8	3.16085e-34
id2a	4.21605e-38	1.92284	0.801	0.346	7.7685e-34
sstr5	2.28032e-37	2.12165	0.305	0.049	4.20172e-33
si:busm1-57f23.1	3.45128e-37	1.97454	0.461	0.106	6.35932e-33
si:ch73-60h1.1	4.35442e-37	3.34927	0.142	0.01	8.02346e-33
rbpjb	4.8008e-37	3.04589	0.305	0.051	8.84595e-33
abtb2b	9.57736e-37	2.0417	0.305	0.049	1.76473e-32
tnfaip8l3	2.01336e-36	3.50483	0.121	0.007	3.70982e-32
gpr78a	2.36614e-36	7.67152	0.064	0.001	4.35985e-32
znf185	4.50651e-36	2.54423	0.326	0.059	8.3037e-32
vasna	5.03274e-36	2.93857	0.17	0.016	9.27333e-32
cln8	6.45417e-36	2.93793	0.191	0.02	1.18925e-31
stap2b	1.62301e-35	2.40931	0.475	0.126	2.99056e-31
zgc:172120	1.83427e-35	3.20651	0.206	0.024	3.37983e-31
endouc	3.20339e-35	2.81775	0.177	0.018	5.90257e-31
hmgcra	5.41578e-35	2.42117	0.489	0.136	9.97911e-31
slc39a5	7.24851e-35	3.97796	0.085	0.003	1.33561e-30
atf3	1.96745e-34	1.42926	0.957	0.808	3.62523e-30
CU639469.1	2.3323e-34	2.54022	0.383	0.083	4.2975e-30
si:dkey-219e21.2	3.07883e-34	1.7713	0.681	0.25	5.67305e-30
shroom4	3.4334e-34	3.67892	0.149	0.013	6.32637e-30
pdcd6	5.77757e-34	2.22263	0.532	0.16	1.06458e-29
her1	1.0163e-33	6.33722	0.057	0.001	1.87264e-29
kita	6.03908e-33	2.87209	0.177	0.019	1.11276e-28
mvda	7.5976e-33	3.15722	0.262	0.042	1.39993e-28
dhcr24	9.72416e-33	2.00261	0.447	0.112	1.79177e-28
cnn3a	3.45289e-32	1.89804	0.539	0.164	6.3623e-28
lrp1ab	4.96665e-32	2.2027	0.326	0.064	9.15155e-28
trib1	1.09869e-31	2.34685	0.383	0.088	2.02445e-27
msmo1	2.05491e-31	2.03501	0.553	0.181	3.78638e-27
prdx1	2.27957e-31	2.95032	0.426	0.112	4.20034e-27
slc43a2b	2.63727e-31	1.91019	0.631	0.243	4.85944e-27
sqstm1	5.25423e-31	1.8309	0.865	0.55	9.68144e-27
aifm4	5.38803e-31	1.98388	0.397	0.094	9.92798e-27
si:ch211-147k10.5	5.39927e-31	5.5018	0.057	0.001	9.94869e-27
tfe3a	5.96163e-31	1.73148	0.589	0.193	1.09849e-26
pde3a	6.83819e-31	2.93079	0.206	0.027	1.26001e-26
bnip3lb	7.56421e-31	2.4724	0.291	0.054	1.39378e-26
litaf	9.90286e-31	2.23837	0.411	0.104	1.8247e-26
ywhaqa	1.42599e-30	2.06346	0.56	0.198	2.62753e-26
fndc4b	2.17657e-30	2.1806	0.213	0.029	4.01055e-26
gnai2a	2.60742e-30	1.86743	0.567	0.196	4.80443e-26
zgc:194981	6.05837e-30	3.09097	0.149	0.015	1.11632e-25
prkacab	1.24081e-29	2.48438	0.17	0.02	2.28631e-25
fdps	1.42736e-29	2.34883	0.454	0.131	2.63005e-25
depdc7a	1.62864e-29	2.79788	0.241	0.039	3.00094e-25
nipal3	2.89288e-29	1.77932	0.433	0.114	5.33043e-25
mllt3	3.78902e-29	3.04375	0.142	0.014	6.98165e-25
sh3gl1b	3.92836e-29	2.34011	0.319	0.068	7.23839e-25
ncf1	4.31462e-29	2.13368	0.383	0.094	7.95012e-25
lcp2a	1.83966e-28	4.75792	0.092	0.005	3.38976e-24
si:dkey-177p2.6	1.87437e-28	1.38229	0.879	0.552	3.45371e-24
hk1	2.0999e-28	2.54953	0.234	0.038	3.86928e-24
sh3bgrl2	2.90451e-28	1.86737	0.284	0.054	5.35185e-24
rhoua	3.39189e-28	3.02329	0.213	0.032	6.2499e-24
krt18a.2	3.89156e-28	1.92018	0.504	0.156	7.1706e-24
hiat1b	4.82236e-28	2.16489	0.369	0.09	8.88567e-24
adck5	5.26533e-28	3.49473	0.149	0.016	9.7019e-24
fxyd1	7.44518e-28	1.8625	0.376	0.092	1.37185e-23
insig1	1.024e-27	1.72089	0.702	0.336	1.88682e-23
mid1ip1b	1.08918e-27	1.72399	0.596	0.218	2.00692e-23
sh3kbp1	1.45809e-27	2.36412	0.277	0.053	2.68668e-23
her6	1.84128e-27	1.6634	0.667	0.286	3.39274e-23
phospho2	1.86252e-27	2.59965	0.312	0.068	3.43189e-23
mt2	2.06537e-27	1.97041	0.383	0.101	3.80564e-23
enox2	3.08048e-27	2.08433	0.234	0.039	5.67609e-23
zgc:77439	3.27886e-27	2.78178	0.312	0.07	6.04162e-23
CABZ01037174.1	3.28872e-27	8.32216	0.035	0	6.05979e-23
spink2.5	3.32793e-27	7.28182	0.035	0	6.13204e-23
si:ch211-106k21.5	3.44836e-27	6.11326	0.035	0	6.35394e-23
osr2	4.49402e-27	2.36555	0.333	0.078	8.28068e-23
spink4	5.13352e-27	1.59315	0.631	0.236	9.45902e-23
slc16a5b	6.32035e-27	3.74383	0.099	0.007	1.16459e-22
gab2	6.56424e-27	3.6389	0.156	0.018	1.20953e-22
tmem196b	1.09779e-26	4.60989	0.085	0.005	2.0228e-22
marcksl1a	1.47598e-26	0.715377	0.454	0.122	2.71964e-22
fam120a	1.5981e-26	1.91258	0.461	0.141	2.94467e-22
pdzk1ip1	1.94236e-26	3.19703	0.163	0.02	3.579e-22
cyp51	2.3748e-26	1.9877	0.496	0.166	4.37581e-22
rgs4	4.86801e-26	1.82353	0.447	0.134	8.96979e-22
pitpnc1b	5.26924e-26	4.68977	0.092	0.006	9.70909e-22
slc17a9b	8.60347e-26	2.56522	0.213	0.035	1.58527e-21
si:ch73-21k16.1	8.66635e-26	3.28712	0.092	0.006	1.59686e-21
micall2b	9.57039e-26	2.77196	0.248	0.047	1.76344e-21
lamp2	1.02399e-25	1.85743	0.44	0.132	1.88681e-21
hsp90b1	1.57547e-25	1.19885	0.894	0.564	2.90296e-21
rap1gap2a	2.64291e-25	3.33817	0.199	0.031	4.86983e-21
osbpl3a	2.79977e-25	1.67134	0.454	0.136	5.15885e-21
lifrb	3.31684e-25	2.403	0.234	0.043	6.1116e-21
chia.6.1	3.8661e-25	2.44892	0.113	0.01	7.12368e-21
esm1	4.11738e-25	3.29426	0.071	0.004	7.58668e-21
manf	5.39632e-25	1.75584	0.617	0.25	9.94326e-21
sqlea	5.77509e-25	2.15437	0.284	0.061	1.06412e-20
hsd17b2	7.71435e-25	5.03815	0.057	0.002	1.42145e-20
tsc22d1	7.77731e-25	1.37654	0.745	0.355	1.43305e-20
il6st	9.09976e-25	1.35414	0.723	0.327	1.67672e-20
lratd2	1.56036e-24	2.937	0.163	0.022	2.87511e-20
sgk1	2.19916e-24	1.51179	0.78	0.459	4.05217e-20
calml4a	2.90605e-24	1.45874	0.702	0.33	5.35468e-20
si:dkeyp-73b11.8	3.57608e-24	0.954323	0.95	0.683	6.58929e-20
cers6	3.97149e-24	2.26352	0.099	0.008	7.31787e-20
bik	4.08582e-24	1.29022	0.489	0.158	7.52854e-20
gramd4b	4.35607e-24	1.53979	0.411	0.118	8.0265e-20
hip1rb	4.76289e-24	2.56013	0.27	0.058	8.77609e-20
parp8	5.00772e-24	2.56157	0.135	0.015	9.22723e-20
elovl1b	6.17831e-24	1.26995	0.61	0.228	1.13842e-19
pde8b	7.31222e-24	3.29801	0.078	0.005	1.34735e-19
map6d1	7.65738e-24	1.9299	0.085	0.006	1.41095e-19
sigirr	8.81037e-24	1.99022	0.404	0.119	1.6234e-19
dop1b	9.8249e-24	2.05996	0.284	0.063	1.81034e-19
pkp3a	9.99067e-24	1.58357	0.553	0.207	1.84088e-19
tax1bp1b	1.176e-23	1.73388	0.574	0.228	2.1669e-19
slc25a43	2.28392e-23	1.97024	0.433	0.137	4.20835e-19
mob2a	2.39971e-23	2.48559	0.241	0.048	4.42171e-19
kcnj19a	3.18455e-23	3.01962	0.085	0.006	5.86786e-19
pstpip1b	4.0901e-23	4.73995	0.071	0.004	7.53642e-19
maff	6.85363e-23	1.42591	0.688	0.334	1.26285e-18
cdc42ep5	7.12288e-23	1.74057	0.369	0.104	1.31246e-18
fthl30	7.32849e-23	3.18649	0.149	0.02	1.35035e-18
ptbp3	8.56208e-23	2.2103	0.362	0.102	1.57765e-18
hnrpkl	9.51623e-23	1.79906	0.496	0.178	1.75346e-18
cd63	1.14649e-22	0.49313	0.865	0.511	2.11252e-18
xirp2a	1.21759e-22	2.36304	0.17	0.026	2.24353e-18
vav2	1.33565e-22	2.09774	0.248	0.051	2.46106e-18
bach1b	1.49601e-22	2.44596	0.262	0.058	2.75655e-18
btk	2.13583e-22	4.61212	0.064	0.003	3.93549e-18
ebp	2.39251e-22	1.77129	0.333	0.088	4.40843e-18
wnk4b	2.80478e-22	2.40552	0.177	0.028	5.16808e-18
jag1a	2.84725e-22	3.87826	0.078	0.005	5.24634e-18
oxsr1b	4.27784e-22	2.35354	0.213	0.04	7.88235e-18
htatsf1	4.88641e-22	2.40927	0.291	0.071	9.0037e-18
cdv3	6.1107e-22	1.47912	0.738	0.407	1.12596e-17
hmox1a	6.21619e-22	3.03587	0.149	0.02	1.14539e-17
her7	6.65474e-22	3.97722	0.057	0.002	1.2262e-17
PIEZO2	6.81948e-22	4.07042	0.057	0.002	1.25656e-17
tnfrsf11a	7.96401e-22	2.55591	0.149	0.02	1.46745e-17
vipr1b	8.07193e-22	2.74561	0.156	0.022	1.48733e-17
zgc:174888	8.08813e-22	2.52321	0.149	0.02	1.49032e-17
gsto1	8.16733e-22	1.88448	0.411	0.132	1.50491e-17
hspa8	9.45614e-22	0.610268	1	0.955	1.74239e-17
trib3	1.01263e-21	1.48249	0.61	0.263	1.86587e-17
herpud1	1.39823e-21	1.85424	0.468	0.168	2.57638e-17
slc12a2	1.99021e-21	1.82515	0.348	0.097	3.66716e-17
osbpl3b	2.01136e-21	2.38459	0.163	0.025	3.70613e-17
vil1	2.0165e-21	0.94945	0.901	0.592	3.71559e-17
si:dkey-220k22.1	2.06901e-21	2.03019	0.206	0.038	3.81235e-17
acot19	2.26506e-21	1.59332	0.645	0.295	4.1736e-17
atf4a	2.76916e-21	1.36033	0.716	0.376	5.10246e-17
tuba8l	4.51418e-21	1.59469	0.61	0.271	8.31782e-17
sat1a.2	5.42274e-21	1.37514	0.773	0.464	9.99193e-17
phtf1	6.21193e-21	1.2287	0.482	0.166	1.14461e-16
sorcs3b	1.08871e-20	4.18694	0.057	0.003	2.00606e-16
asap3	1.24193e-20	1.92386	0.34	0.098	2.28838e-16
hspa4a	1.87771e-20	1.21959	0.809	0.531	3.45987e-16
oprl1	2.12792e-20	3.90452	0.071	0.005	3.92091e-16
gucy2c	2.22353e-20	1.6592	0.433	0.144	4.09707e-16
si:ch211-15d5.11	2.58836e-20	2.43691	0.199	0.038	4.76931e-16
mgat5	2.77592e-20	1.49935	0.461	0.161	5.11492e-16
pdlim3a	2.78912e-20	8.0358	0.021	0	5.13923e-16
oprm1	2.88203e-20	5.50733	0.035	0.001	5.31043e-16
zgc:195001	2.95904e-20	2.24772	0.035	0.001	5.45234e-16
farp2	3.60408e-20	2.85654	0.17	0.029	6.64088e-16
g6pd	3.62201e-20	2.03761	0.34	0.101	6.67391e-16
actb1	3.68696e-20	0.859521	0.957	0.881	6.79359e-16
chrm3a	4.40367e-20	3.46584	0.078	0.006	8.1142e-16
atf4b	4.6447e-20	1.03654	0.83	0.518	8.55832e-16
lgals2b	5.94381e-20	0.903347	0.986	0.873	1.09521e-15
hipk2	7.24319e-20	2.74305	0.17	0.029	1.33463e-15
anxa11a	8.30357e-20	1.74765	0.525	0.225	1.53002e-15
tob1b	9.8809e-20	0.875107	0.929	0.716	1.82066e-15
zgc:163080	1.02899e-19	1.73783	0.447	0.162	1.89602e-15
zgc:123284	1.22967e-19	2.51048	0.241	0.055	2.26578e-15
igsf9a	1.4263e-19	1.33235	0.489	0.18	2.62811e-15
ubb	1.65604e-19	0.984531	0.979	0.768	3.05142e-15
fkbp4	1.75526e-19	1.94363	0.418	0.148	3.23424e-15
pag1	1.87677e-19	2.36957	0.149	0.023	3.45814e-15
adipor2	1.88501e-19	1.19256	0.695	0.357	3.47332e-15
krt4	1.89494e-19	0.964692	0.915	0.75	3.49161e-15
chmp4ba	2.01003e-19	1.27124	0.695	0.353	3.70368e-15
si:ch211-195b15.8	2.15159e-19	1.8738	0.369	0.115	3.96452e-15
mknk1	2.72042e-19	1.90816	0.362	0.114	5.01264e-15
aldh3a2b	3.05348e-19	2.10729	0.298	0.081	5.62635e-15
mcl1b	3.93564e-19	1.0866	0.695	0.333	7.25181e-15
si:dkey-88n24.12	4.66129e-19	5.83162	0.043	0.002	8.5889e-15
cited4a	5.78151e-19	1.29999	0.603	0.276	1.0653e-14
ppp2cb	9.26908e-19	1.46305	0.56	0.258	1.70792e-14
zfand2a	9.28917e-19	1.54045	0.504	0.206	1.71162e-14
fosl2	1.0439e-18	1.20353	0.78	0.455	1.92349e-14
cmip	1.08843e-18	1.56943	0.362	0.113	2.00555e-14
ankrd22	1.19803e-18	1.89935	0.34	0.104	2.2075e-14
CABZ01080568.1	1.22408e-18	1.39822	0.709	0.402	2.25549e-14
gadd45ab	1.3154e-18	1.44535	0.511	0.203	2.42376e-14
higd1a	1.44686e-18	1.19873	0.73	0.42	2.66599e-14
acsbg2	1.46757e-18	1.48608	0.525	0.216	2.70415e-14
ccdc186	1.51915e-18	1.70054	0.411	0.147	2.79919e-14
srd5a2a	1.54725e-18	1.56834	0.376	0.122	2.85096e-14
si:ch211-156b7.4	1.6243e-18	1.76754	0.149	0.024	2.99293e-14
arl8bb	1.83334e-18	2.94905	0.177	0.034	3.37811e-14
kif13ba	1.84507e-18	1.58803	0.489	0.192	3.39973e-14
smpd2b	1.92264e-18	2.08821	0.234	0.054	3.54265e-14
dusp1	2.03235e-18	1.27546	0.745	0.454	3.7448e-14
tenm3	2.25406e-18	1.51353	0.213	0.046	4.15333e-14
mcl1a	2.79856e-18	0.840048	0.915	0.77	5.15663e-14
xaf1	3.00261e-18	1.83153	0.17	0.031	5.53261e-14
rab5c	3.34211e-18	1.42464	0.567	0.262	6.15816e-14
rel	4.01796e-18	1.78419	0.255	0.064	7.40349e-14
myo1ea	4.07811e-18	1.54249	0.355	0.112	7.51432e-14
arhgap42a	4.25924e-18	2.065	0.348	0.112	7.84807e-14
jun	4.27142e-18	1.08415	1	0.859	7.87052e-14
zfp36l2	4.8071e-18	1.6614	0.61	0.306	8.85756e-14
abhd15a	4.92469e-18	2.73294	0.099	0.011	9.07423e-14
klf11a	4.94328e-18	2.37508	0.199	0.042	9.10849e-14
tspan14	5.07066e-18	1.76263	0.284	0.077	9.3432e-14
spry4	5.10553e-18	1.53201	0.454	0.171	9.40745e-14
mctp2b	5.52276e-18	2.22307	0.17	0.032	1.01762e-13
mef2aa	5.72961e-18	1.45966	0.383	0.127	1.05574e-13
add3a	6.22611e-18	1.29551	0.603	0.291	1.14722e-13
hax1	6.54552e-18	1.32874	0.397	0.135	1.20608e-13
NFX1	6.94943e-18	1.79488	0.312	0.091	1.2805e-13
dact3a	7.59914e-18	4.10313	0.05	0.002	1.40022e-13
CABZ01079192.1	9.94824e-18	1.49942	0.404	0.141	1.83306e-13
tcn2	1.1212e-17	1.62675	0.34	0.106	2.06593e-13
igdcc4	1.15071e-17	2.34151	0.142	0.023	2.1203e-13
birc5b	1.21811e-17	6.04252	0.028	0	2.2445e-13
si:dkey-27p18.7	1.22965e-17	5.88612	0.028	0	2.26575e-13
dnajb9b	1.2795e-17	2.13671	0.227	0.054	2.35761e-13
col12a1a	1.45572e-17	0.388879	0.284	0.076	2.68232e-13
plxna3	1.46949e-17	2.56668	0.163	0.03	2.70768e-13
jak1	1.73416e-17	1.37919	0.504	0.218	3.19536e-13
gstp1	1.99538e-17	1.07227	0.879	0.614	3.67669e-13
cldn15la	1.99733e-17	0.721779	0.986	0.826	3.68028e-13
fat1a	2.01425e-17	1.10924	0.504	0.194	3.71146e-13
spata13	2.15015e-17	2.09477	0.305	0.091	3.96187e-13
sptssa	2.20808e-17	1.18545	0.589	0.272	4.06861e-13
malrd1	2.28693e-17	1.58466	0.369	0.122	4.2139e-13
mst1	2.37377e-17	1.88651	0.298	0.086	4.37391e-13
cebpa	2.80441e-17	1.31635	0.546	0.237	5.1674e-13
fam13b	2.98809e-17	1.47268	0.426	0.158	5.50585e-13
CU302253.1	3.51955e-17	1.21176	0.624	0.306	6.48512e-13
calr3a	3.87279e-17	1.37548	0.567	0.264	7.13601e-13
dusp5	4.34187e-17	1.08772	0.702	0.367	8.00033e-13
cib1	4.3904e-17	1.45459	0.489	0.206	8.08975e-13
dlg5a	4.56225e-17	1.51116	0.262	0.07	8.40641e-13
cant1b	4.9136e-17	1.4898	0.426	0.161	9.05381e-13
gabpa	4.92038e-17	1.6323	0.255	0.066	9.06629e-13
atp10d	6.13271e-17	1.02897	0.723	0.369	1.13001e-12
map4l	7.15973e-17	1.32424	0.454	0.178	1.31925e-12
parla	8.08937e-17	1.76168	0.312	0.096	1.49055e-12
etnk2	8.15823e-17	2.44672	0.128	0.02	1.50324e-12
il17rc	9.68474e-17	1.41777	0.489	0.196	1.78451e-12
arrb2b	1.02168e-16	1.60841	0.262	0.071	1.88255e-12
crema	1.18412e-16	1.32314	0.631	0.322	2.18186e-12
cavin2b	1.23257e-16	1.97587	0.277	0.079	2.27114e-12
gclc	1.32204e-16	1.56293	0.418	0.157	2.43599e-12
lasp1	1.38558e-16	1.41225	0.518	0.228	2.55307e-12
foxa3	1.50738e-16	1.04794	0.66	0.326	2.7775e-12
nr1d2b	1.5252e-16	1.35498	0.539	0.24	2.81034e-12
snx12	1.66527e-16	1.45052	0.319	0.1	3.06844e-12
cldn7b	1.71453e-16	0.533579	0.532	0.203	3.15919e-12
slco2b1	1.74868e-16	1.49043	0.369	0.127	3.22212e-12
degs1	1.76333e-16	1.65182	0.213	0.05	3.24912e-12
kcnd2	2.04533e-16	2.98027	0.064	0.005	3.76873e-12
usp12b	2.36415e-16	2.45127	0.17	0.034	4.35618e-12
pnp5b	3.03667e-16	2.43882	0.17	0.035	5.59536e-12
ciartb	3.38568e-16	1.6983	0.362	0.126	6.23845e-12
TESK1	3.41059e-16	2.027	0.234	0.06	6.28435e-12
lurap1	3.48528e-16	2.1656	0.128	0.02	6.42198e-12
ralyl	3.55876e-16	3.64378	0.043	0.002	6.55737e-12
FIBCD1	3.62227e-16	4.112	0.043	0.002	6.67439e-12
CABZ01086293.1	3.67625e-16	3.25084	0.099	0.013	6.77385e-12
sgk2a	3.99093e-16	1.88618	0.305	0.096	7.35369e-12
amd1	4.15658e-16	1.45543	0.411	0.153	7.65891e-12
wscd1b	4.3485e-16	3.135	0.035	0.001	8.01255e-12
pef1	4.66621e-16	1.58176	0.362	0.126	8.59796e-12
laptm4b	4.6824e-16	1.05192	0.227	0.056	8.62779e-12
b3gnt7l	5.02765e-16	4.20773	0.071	0.006	9.26394e-12
tuba8l4	5.151e-16	0.996997	0.638	0.315	9.49124e-12
rbm24a	5.65835e-16	1.89637	0.142	0.025	1.04261e-11
jund	5.73219e-16	0.815499	0.879	0.66	1.05621e-11
srebf2	5.97011e-16	1.67033	0.369	0.131	1.10005e-11
cers2a	6.20014e-16	1.45959	0.34	0.114	1.14244e-11
baiap2a	6.5895e-16	2.04301	0.199	0.046	1.21418e-11
mt-atp6	6.85459e-16	-1.01472	1	0.985	1.26303e-11
ahr1b	6.91288e-16	2.23171	0.071	0.006	1.27377e-11
slc6a22.1	7.11044e-16	1.64801	0.234	0.06	1.31017e-11
cdx1b	7.58431e-16	1.07232	0.667	0.34	1.39748e-11
cst3	7.77012e-16	1.09202	0.695	0.398	1.43172e-11
cldn15a	7.99048e-16	1.51634	0.532	0.237	1.47233e-11
cemip	8.12893e-16	2.14871	0.142	0.025	1.49784e-11
rbm4.2	1.00522e-15	1.1861	0.454	0.181	1.85222e-11
ccni	1.1602e-15	1.02664	0.752	0.46	2.13778e-11
rps6ka1	1.28117e-15	1.73908	0.326	0.108	2.36069e-11
flvcr1	1.34881e-15	1.9315	0.206	0.05	2.48531e-11
si:ch211-248a14.8	1.49569e-15	1.57081	0.319	0.104	2.75595e-11
creb5a	1.53908e-15	1.19044	0.454	0.182	2.83592e-11
spred2a	1.79232e-15	1.73926	0.284	0.087	3.30253e-11
dll4	1.85602e-15	1.63213	0.135	0.023	3.41991e-11
malt2	1.8638e-15	2.64239	0.135	0.024	3.43424e-11
pim1	2.09473e-15	0.80295	0.745	0.422	3.85974e-11
tent5ba	2.1447e-15	1.48501	0.489	0.222	3.95182e-11
ubald1a	2.67948e-15	1.84734	0.241	0.066	4.93721e-11
anxa11b	3.08561e-15	1.17325	0.475	0.202	5.68554e-11
cyp2aa1	3.11032e-15	1.45907	0.376	0.136	5.73107e-11
xkr9	3.39092e-15	1.62105	0.333	0.113	6.24812e-11
si:ch73-252i11.1	3.60178e-15	2.01749	0.135	0.024	6.63664e-11
itga3a	3.62295e-15	1.85829	0.319	0.109	6.67564e-11
her15.1	3.6543e-15	1.11874	0.156	0.031	6.73341e-11
cry3b	3.81669e-15	1.34824	0.312	0.1	7.03263e-11
rarres3l	4.15194e-15	1.49759	0.305	0.098	7.65037e-11
BX569796.4	4.3363e-15	4.84286	0.028	0.001	7.99007e-11
stk17b	5.34741e-15	1.71098	0.291	0.092	9.85314e-11
golga1	5.43331e-15	1.31063	0.426	0.171	1.00114e-10
ap1m2	5.49794e-15	1.16287	0.546	0.252	1.01305e-10
zgc:77748	7.16581e-15	1.33604	0.475	0.204	1.32037e-10
hpn	7.92519e-15	1.81449	0.255	0.074	1.4603e-10
il4r.2	8.19534e-15	1.89035	0.099	0.014	1.51007e-10
zgc:158564	8.49125e-15	1.39293	0.383	0.148	1.5646e-10
ccnl1a	8.66048e-15	1.09959	0.631	0.33	1.59578e-10
frem2a	9.45849e-15	2.03583	0.128	0.022	1.74282e-10
elovl1a	9.70486e-15	0.922306	0.397	0.146	1.78822e-10
si:ch1073-392o20.2	1.13613e-14	1.36372	0.369	0.138	2.09343e-10
rab5ab	1.14172e-14	1.33097	0.447	0.187	2.10373e-10
jag2a	1.19838e-14	3.50168	0.057	0.004	2.20813e-10
lrrc58a	1.20903e-14	4.11256	0.085	0.011	2.22775e-10
rbm14b	1.23306e-14	1.83144	0.262	0.079	2.27204e-10
atrnl1b	1.53607e-14	1.72832	0.199	0.049	2.83036e-10
mt-co2	1.62386e-14	-0.858875	1	0.996	2.99213e-10
chmp2a	1.66832e-14	1.21651	0.596	0.305	3.07405e-10
si:ch211-196l7.4	1.68639e-14	1.00762	0.688	0.401	3.10734e-10
plpp2b	1.69221e-14	0.898464	0.369	0.131	3.11807e-10
grinab	1.70357e-14	2.08265	0.298	0.101	3.13901e-10
si:rp71-80o10.4	1.71437e-14	2.13043	0.156	0.032	3.15889e-10
ampd2b	1.83977e-14	2.27131	0.135	0.025	3.38997e-10
cry1a	1.86046e-14	1.23894	0.475	0.21	3.42808e-10
efna1b	1.9592e-14	1.30772	0.482	0.216	3.61002e-10
tsta3	1.99482e-14	2.53397	0.128	0.023	3.67566e-10
ldlra	2.10611e-14	1.24538	0.617	0.312	3.88072e-10
mt-nd4	2.13335e-14	-0.86901	0.986	0.951	3.93091e-10
cebpg	2.31873e-14	1.19105	0.426	0.171	4.27249e-10
acsl3b	2.59954e-14	1.69578	0.22	0.059	4.78991e-10
cul1b	2.85331e-14	1.68497	0.241	0.069	5.25751e-10
p4ha2	2.85934e-14	2.53687	0.142	0.028	5.26863e-10
gsna	3.10862e-14	1.27497	0.362	0.134	5.72794e-10
reep3a	3.38834e-14	1.58203	0.298	0.098	6.24335e-10
ush1c	3.6287e-14	1.28418	0.504	0.233	6.68624e-10
si:dkey-17m8.2	3.69071e-14	2.45411	0.092	0.013	6.8005e-10
cmah	3.78745e-14	1.04314	0.369	0.132	6.97875e-10
cnppd1	3.81259e-14	1.72137	0.291	0.095	7.02507e-10
frzb	4.3864e-14	2.13451	0.071	0.007	8.08238e-10
plac8.1	4.62208e-14	0.735069	0.887	0.648	8.51664e-10
tmem184a	4.89759e-14	1.27213	0.362	0.134	9.02431e-10
necab2	5.01608e-14	2.90638	0.057	0.005	9.24262e-10
herc4	5.12365e-14	1.63855	0.184	0.044	9.44083e-10
adnp2b	5.22988e-14	2.49498	0.199	0.052	9.63658e-10
xbp1	5.34075e-14	0.76873	0.879	0.619	9.84086e-10
per3	5.58801e-14	1.04987	0.567	0.277	1.02965e-09
tarbp2	5.7798e-14	1.61775	0.227	0.063	1.06499e-09
nccrp1	6.88594e-14	1.25796	0.652	0.37	1.2688e-09
grb2b	7.0063e-14	1.32393	0.362	0.137	1.29098e-09
pmaip1	7.33989e-14	1.22313	0.596	0.311	1.35245e-09
fthl28	7.47369e-14	2.94014	0.128	0.024	1.3771e-09
zgc:198329	7.78353e-14	1.35631	0.34	0.122	1.43419e-09
grap2b	8.43652e-14	3.4167	0.071	0.008	1.55451e-09
waslb	8.66039e-14	1.21496	0.504	0.228	1.59576e-09
rnf169	9.04633e-14	1.47688	0.333	0.121	1.66688e-09
stip1	1.00034e-13	1.29654	0.56	0.29	1.84322e-09
mt-nd5	1.13001e-13	-0.995969	0.936	0.91	2.08216e-09
vldlr	1.13954e-13	2.05339	0.17	0.04	2.09972e-09
arhgef16	1.29814e-13	1.24386	0.362	0.137	2.39195e-09
wsb1	1.32798e-13	1.0419	0.525	0.246	2.44694e-09
cyb5b	1.36621e-13	1.76663	0.248	0.074	2.51737e-09
bmf2	1.47738e-13	2.50372	0.106	0.017	2.72223e-09
cln6a	1.48793e-13	2.52378	0.078	0.01	2.74167e-09
prox1a	1.54635e-13	1.42874	0.121	0.021	2.84931e-09
ptprh.1	1.65246e-13	1.152	0.525	0.246	3.04483e-09
smim13	1.67103e-13	1.48262	0.191	0.048	3.07903e-09
lysmd3	1.68118e-13	1.48375	0.34	0.128	3.09775e-09
zfyve9a	1.73455e-13	1.62838	0.262	0.083	3.19608e-09
prkcba	1.81913e-13	3.09459	0.05	0.004	3.35193e-09
ablim1b	2.12345e-13	1.05689	0.617	0.334	3.91266e-09
ahsa1b	2.19862e-13	1.0289	0.574	0.306	4.05118e-09
tax1bp3	2.22955e-13	1.29926	0.426	0.181	4.10817e-09
tead1b	2.58001e-13	1.35722	0.355	0.136	4.75392e-09
tmem178	2.60333e-13	2.97176	0.035	0.002	4.7969e-09
ccl35.1	2.72543e-13	1.74537	0.035	0.002	5.02187e-09
si:dkey-229b18.3	2.79318e-13	1.38867	0.277	0.09	5.14672e-09
si:zfos-943e10.1	2.98355e-13	1.0493	0.582	0.304	5.49749e-09
aak1a	3.06167e-13	1.91556	0.177	0.043	5.64143e-09
sft2d2b	3.09423e-13	1.77181	0.135	0.027	5.70143e-09
rad54l2	3.23544e-13	1.34182	0.411	0.176	5.96163e-09
otud3	3.80014e-13	1.33282	0.199	0.052	7.00215e-09
sh3bgrl	3.81506e-13	1.56603	0.27	0.088	7.02963e-09
lipg	4.41689e-13	2.71027	0.135	0.028	8.13856e-09
zgc:162730	4.45618e-13	0.939425	0.901	0.704	8.21096e-09
nfe2l2a	4.50489e-13	0.973452	0.652	0.373	8.30072e-09
nsdhl	4.67628e-13	1.64034	0.262	0.084	8.61651e-09
cirbpa	4.7822e-13	0.642906	0.809	0.517	8.81169e-09
mt-nd2	5.01912e-13	-0.910453	0.929	0.915	9.24824e-09
hsp70.2	5.16085e-13	0.815697	0.879	0.714	9.50937e-09
sigmar1	5.24875e-13	1.30676	0.34	0.128	9.67135e-09
dedd1	5.48078e-13	0.784971	0.73	0.439	1.00989e-08
abhd2a	5.665e-13	1.03946	0.376	0.147	1.04383e-08
rasgef1bb	5.78149e-13	1.64483	0.199	0.054	1.0653e-08
prkar2aa	5.83465e-13	1.40081	0.418	0.184	1.07509e-08
ero1b	6.86183e-13	1.52899	0.277	0.092	1.26436e-08
zbtb17	7.33546e-13	1.40071	0.319	0.116	1.35163e-08
mt-cyb	7.76888e-13	-0.786683	1	0.994	1.43149e-08
clrn3	7.96298e-13	1.10236	0.582	0.314	1.46726e-08
prrg1	8.23778e-13	2.13755	0.106	0.018	1.51789e-08
cald1b	8.68716e-13	1.91366	0.05	0.004	1.6007e-08
mapre3b	8.72834e-13	1.40866	0.206	0.056	1.60828e-08
CR753886.1	8.77965e-13	1.86439	0.22	0.064	1.61774e-08
mt-co3	8.95526e-13	-0.80555	1	0.992	1.6501e-08
scap	9.12786e-13	4.59442	0.071	0.009	1.6819e-08
erh	9.31836e-13	0.870075	0.56	0.285	1.717e-08
arf5	1.00017e-12	1.04294	0.525	0.253	1.84291e-08
ptp4a1	1.01631e-12	1.08351	0.532	0.266	1.87266e-08
rflna	1.15308e-12	2.37573	0.135	0.028	2.12467e-08
ubc	1.15933e-12	0.710488	0.83	0.604	2.13618e-08
tanc1b	1.28488e-12	1.36961	0.206	0.057	2.36752e-08
nfe2l1b	1.40353e-12	1.06584	0.44	0.194	2.58614e-08
rab2a	1.41675e-12	0.919844	0.546	0.272	2.6105e-08
si:ch211-214j24.10	1.45237e-12	1.33114	0.518	0.259	2.67613e-08
PLEKHH3	1.53479e-12	1.26592	0.255	0.082	2.828e-08
peli3	1.90359e-12	2.35218	0.092	0.014	3.50756e-08
hey1	1.94297e-12	0.959134	0.22	0.064	3.58012e-08
ulk1a	1.9678e-12	1.86848	0.255	0.084	3.62587e-08
flii	1.97926e-12	1.60377	0.262	0.086	3.64698e-08
elf1	2.01643e-12	0.930666	0.511	0.242	3.71547e-08
socs3a	2.01859e-12	0.609021	0.596	0.315	3.71946e-08
pnp4b	2.04056e-12	1.5094	0.326	0.123	3.75994e-08
il4r.1	2.04527e-12	1.29342	0.206	0.058	3.76861e-08
kat7b	2.0586e-12	1.57621	0.191	0.052	3.79318e-08
sec61g	2.21298e-12	0.817065	0.865	0.663	4.07764e-08
coq10b	2.53942e-12	1.00492	0.518	0.26	4.67914e-08
zgc:77486.1	2.6436e-12	0.895168	0.652	0.358	4.8711e-08
pxnb	2.93622e-12	5.49766	0.021	0	5.41028e-08
BX072577.1	3.01188e-12	2.38501	0.021	0	5.54969e-08
pls1	3.07455e-12	1.24565	0.291	0.101	5.66516e-08
mt-co1	3.07606e-12	-0.793537	1	0.992	5.66795e-08
ldlrap1a	3.32792e-12	2.06876	0.092	0.015	6.13202e-08
CU462878.2	3.32977e-12	1.2362	0.305	0.109	6.13543e-08
mycbp	3.53781e-12	1.20857	0.404	0.172	6.51877e-08
map2k6	3.60564e-12	1.68111	0.262	0.09	6.64375e-08
hspb1	3.63887e-12	2.25999	0.199	0.058	6.70498e-08
pde7a	3.71286e-12	1.1417	0.248	0.08	6.84132e-08
uxs1	3.74437e-12	1.08057	0.184	0.048	6.89937e-08
slc30a1a	3.80067e-12	1.49634	0.255	0.084	7.00312e-08
calr	3.83602e-12	1.32096	0.397	0.171	7.06825e-08
bsdc1	3.90665e-12	1.55212	0.262	0.088	7.1984e-08
si:ch211-191j22.3	4.06067e-12	1.35339	0.312	0.116	7.48219e-08
pdcd4b	4.19695e-12	0.79895	0.716	0.435	7.7333e-08
chmp5b	4.56496e-12	0.964472	0.617	0.364	8.41139e-08
stim1b	4.70766e-12	2.54056	0.078	0.011	8.67434e-08
nr4a1	4.84342e-12	0.998792	0.553	0.28	8.92449e-08
sb:cb1058	5.20204e-12	0.830377	0.624	0.336	9.58528e-08
traf6	5.26255e-12	1.60019	0.255	0.086	9.69677e-08
znf598	5.40192e-12	1.42044	0.355	0.143	9.95358e-08
cbsb	5.50656e-12	1.69264	0.255	0.084	1.01464e-07
oaz1b	6.52117e-12	0.844047	0.617	0.342	1.20159e-07
sypl2a	6.83723e-12	0.965791	0.496	0.243	1.25983e-07
pgd	7.65396e-12	1.35071	0.418	0.188	1.41032e-07
cd9b	7.7977e-12	1.03766	0.518	0.261	1.4368e-07
hic1l	9.10563e-12	1.00907	0.369	0.15	1.6778e-07
myo7bb	9.11464e-12	0.744164	0.78	0.489	1.67946e-07
myo1b	9.70451e-12	0.933271	0.546	0.274	1.78815e-07
optc	1.02571e-11	6.28221	0.028	0.001	1.88997e-07
fam102bb	1.02837e-11	1.6575	0.142	0.032	1.89487e-07
hnrnpaba	1.07079e-11	0.602267	0.73	0.479	1.97305e-07
rab1ba	1.11491e-11	1.25055	0.383	0.166	2.05433e-07
tmem134	1.15258e-11	1.74165	0.17	0.045	2.12375e-07
si:ch211-105j21.9	1.15685e-11	1.81412	0.234	0.076	2.13161e-07
si:ch211-152c2.3	1.16023e-11	1.57148	0.085	0.013	2.13784e-07
eva1a	1.161e-11	1.64798	0.135	0.03	2.13927e-07
mbd2	1.16727e-11	1.05887	0.39	0.166	2.15081e-07
si:ch211-194e15.5	1.18233e-11	4.02453	0.043	0.003	2.17857e-07
pif1	1.18736e-11	2.15332	0.043	0.003	2.18782e-07
rab22a	1.20107e-11	1.66478	0.156	0.039	2.21309e-07
bcl7ba	1.20395e-11	1.95802	0.191	0.054	2.2184e-07
ptges3a	1.28394e-11	0.949843	0.383	0.162	2.36578e-07
glrx	1.31131e-11	0.991284	0.504	0.255	2.41622e-07
msi2b	1.32321e-11	0.921323	0.284	0.102	2.43815e-07
cbx7a	1.3331e-11	0.293566	0.298	0.106	2.45638e-07
wu:fb18f06	1.36239e-11	-2.08693	0.326	0.544	2.51035e-07
onecut1	1.36655e-11	2.77586	0.057	0.006	2.518e-07
ajap1	1.5069e-11	2.18653	0.057	0.006	2.77661e-07
h2ax1	1.51492e-11	0.686722	0.752	0.453	2.79139e-07
si:ch211-222k6.3	1.59569e-11	2.69582	0.142	0.034	2.94021e-07
arhgap18	1.67347e-11	1.82147	0.163	0.042	3.08353e-07
ccng2	1.71402e-11	0.746301	0.745	0.463	3.15826e-07
gnb1b	1.75655e-11	0.61093	0.56	0.291	3.23662e-07
pdia4	1.78218e-11	1.16197	0.319	0.124	3.28384e-07
slc27a6	1.83122e-11	1.31912	0.213	0.064	3.37421e-07
hephl1a	1.86999e-11	2.49218	0.092	0.016	3.44564e-07
smc6	2.00162e-11	1.74248	0.241	0.08	3.68819e-07
C5H9orf78	2.01441e-11	1.64427	0.234	0.078	3.71175e-07
papola	2.33768e-11	1.15882	0.376	0.161	4.30741e-07
soga1	2.39753e-11	1.86178	0.156	0.04	4.4177e-07
apln	2.59256e-11	1.07642	0.113	0.022	4.77705e-07
tln1	2.61433e-11	1.019	0.518	0.256	4.81717e-07
ppp1r13l	2.66572e-11	2.35357	0.142	0.034	4.91185e-07
palm3	2.8287e-11	1.34448	0.184	0.052	5.21216e-07
foxa	2.85176e-11	2.0005	0.142	0.034	5.25465e-07
pi4k2b	2.86325e-11	1.54113	0.156	0.039	5.27582e-07
sorl1	2.9037e-11	1.67494	0.177	0.049	5.35036e-07
kcnh7	2.93197e-11	2.46612	0.078	0.012	5.40244e-07
dnajb11	2.94324e-11	1.35584	0.418	0.194	5.42321e-07
krt94	3.01633e-11	2.42644	0.085	0.014	5.55789e-07
tpt1	3.01858e-11	0.733255	0.844	0.727	5.56204e-07
dhcr7	3.08028e-11	1.22509	0.348	0.142	5.67573e-07
chd2	3.24359e-11	0.950154	0.553	0.294	5.97664e-07
fam219aa	3.29261e-11	2.1159	0.092	0.016	6.06696e-07
zgc:153018	3.60483e-11	1.01962	0.312	0.121	6.64225e-07
lss	4.0344e-11	1.73297	0.184	0.052	7.43379e-07
rab5aa	4.10392e-11	1.04718	0.397	0.174	7.56188e-07
gsr	4.12026e-11	1.23114	0.262	0.092	7.59199e-07
crim1	4.18929e-11	1.25494	0.206	0.062	7.71918e-07
slc15a4	4.23346e-11	1.98663	0.17	0.046	7.80058e-07
fras1	4.38519e-11	2.23365	0.092	0.016	8.08016e-07
il20ra	4.60663e-11	1.40735	0.248	0.085	8.48817e-07
si:ch211-222l21.1	4.86323e-11	0.223978	0.695	0.383	8.961e-07
mt-nd1	4.8636e-11	-0.776637	0.986	0.955	8.96167e-07
dpm2	4.87522e-11	1.5319	0.248	0.086	8.98308e-07
bcl10	5.20535e-11	1.02899	0.397	0.173	9.59138e-07
cacna1ab	5.28151e-11	2.5467	0.043	0.004	9.7317e-07
tenm4	5.49333e-11	1.48068	0.106	0.02	1.0122e-06
bmp16	5.9054e-11	2.18945	0.142	0.034	1.08813e-06
cyp1a	6.00907e-11	2.19124	0.468	0.258	1.10723e-06
st3gal7	6.13372e-11	0.825298	0.539	0.278	1.1302e-06
ist1	6.33198e-11	0.854944	0.617	0.336	1.16673e-06
nipa2	6.37384e-11	0.732413	0.66	0.386	1.17444e-06
elovl5	6.4309e-11	2.45117	0.106	0.021	1.18496e-06
bicdl2l	6.46929e-11	1.54321	0.135	0.031	1.19203e-06
cracr2b	7.08326e-11	1.4189	0.248	0.086	1.30516e-06
ptp4a2b	7.33575e-11	1.00903	0.596	0.347	1.35169e-06
ippk	7.5101e-11	1.71608	0.319	0.131	1.38381e-06
tmem30aa	7.96299e-11	1.73836	0.234	0.08	1.46726e-06
si:dkey-33c12.4	8.08963e-11	1.15783	0.404	0.182	1.49059e-06
zgc:172079	8.43718e-11	0.755565	0.816	0.568	1.55463e-06
lpcat4	9.07778e-11	1.69275	0.184	0.053	1.67267e-06
arf6a	9.13568e-11	1.55557	0.27	0.101	1.68334e-06
arnt2	9.34715e-11	1.97395	0.177	0.051	1.72231e-06
atp6v1e1a	9.48721e-11	1.13513	0.255	0.089	1.74811e-06
bcl6ab	9.61467e-11	1.55124	0.255	0.092	1.7716e-06
snap23.1	9.62292e-11	1.19652	0.319	0.128	1.77312e-06
foxred2	1.02203e-10	1.67286	0.078	0.012	1.88319e-06
dgkza	1.02447e-10	1.2885	0.298	0.117	1.88769e-06
tpm1	1.04561e-10	0.77344	0.234	0.078	1.92663e-06
rhoq	1.05347e-10	2.58666	0.064	0.008	1.94112e-06
sftpbb	1.18046e-10	2.16066	0.092	0.016	2.17511e-06
ppp2r5a	1.19767e-10	2.25459	0.135	0.032	2.20683e-06
hnf4g	1.21666e-10	1.23489	0.376	0.172	2.24181e-06
stat2	1.30713e-10	1.18452	0.355	0.151	2.40852e-06
ywhaqb	1.34894e-10	0.852906	0.617	0.388	2.48555e-06
tubb4b	1.45377e-10	0.584098	0.709	0.432	2.67871e-06
CABZ01088484.1	1.55765e-10	1.64735	0.291	0.114	2.87013e-06
plpp5	1.58118e-10	1.69865	0.142	0.035	2.91348e-06
si:dkey-204f11.64	1.65471e-10	1.03094	0.255	0.091	3.04896e-06
ADAM12	1.72372e-10	2.93819	0.028	0.002	3.17613e-06
gcnt7	1.7333e-10	1.228	0.291	0.114	3.19377e-06
zgc:103586	1.75551e-10	1.78961	0.071	0.01	3.2347e-06
csnk1a1	1.93978e-10	0.723269	0.759	0.504	3.57424e-06
mnta	1.95887e-10	1.17219	0.376	0.168	3.60942e-06
pld1b	1.97567e-10	1.20477	0.34	0.143	3.64037e-06
si:ch211-147a11.3	2.04102e-10	1.8386	0.121	0.027	3.76079e-06
baxa.1	2.0709e-10	1.01268	0.277	0.103	3.81584e-06
flrt2	2.10777e-10	2.2127	0.064	0.009	3.88379e-06
si:dkey-262k9.2	2.1641e-10	0.545063	0.355	0.146	3.98757e-06
abcb11a	2.17865e-10	1.74185	0.191	0.059	4.01439e-06
C19H6orf62	2.1925e-10	0.746106	0.702	0.43	4.03989e-06
FBXO48	2.21994e-10	1.30138	0.227	0.076	4.09046e-06
dync1li2	2.34809e-10	1.39098	0.241	0.084	4.3266e-06
zc3h7a	2.43558e-10	2.38608	0.113	0.025	4.48781e-06
rock1	2.44596e-10	1.32846	0.199	0.062	4.50692e-06
get3	2.52056e-10	1.56692	0.156	0.042	4.64438e-06
tox2	2.58198e-10	1.6188	0.142	0.036	4.75755e-06
si:ch211-218c6.8	2.99103e-10	1.53836	0.199	0.062	5.51126e-06
tnni4a	3.01074e-10	4.79281	0.021	0.001	5.54759e-06
rilpl2	3.12384e-10	2.19765	0.128	0.03	5.75598e-06
snx9a	3.29739e-10	1.20094	0.22	0.074	6.07576e-06
lonrf1l	3.32338e-10	0.890055	0.525	0.281	6.12365e-06
kif5ba	3.33999e-10	1.17762	0.333	0.142	6.15427e-06
nfkbiab	3.34312e-10	0.956019	0.681	0.457	6.16003e-06
gpr39	3.48468e-10	1.08154	0.277	0.102	6.42087e-06
abcc12	3.53066e-10	0.867053	0.475	0.232	6.5056e-06
appa	3.5803e-10	0.606657	0.574	0.312	6.59705e-06
si:dkey-112e7.2	3.68375e-10	1.09336	0.355	0.156	6.78767e-06
gng12a	3.80285e-10	1.12885	0.206	0.066	7.00713e-06
tmem263	3.87352e-10	1.46554	0.206	0.067	7.13735e-06
rc3h2	3.93735e-10	0.685885	0.582	0.318	7.25496e-06
deptor	4.00356e-10	1.03966	0.376	0.168	7.37697e-06
sertad2a	4.06192e-10	1.69412	0.17	0.049	7.48449e-06
si:ch211-160o17.4	4.11994e-10	1.2833	0.461	0.233	7.5914e-06
mt-nd6	4.28954e-10	-1.21827	0.511	0.689	7.9039e-06
txn	4.49476e-10	0.760378	0.652	0.388	8.28205e-06
si:ch211-169p10.1	4.57753e-10	1.99169	0.057	0.007	8.43455e-06
sh3bgrl3	4.64194e-10	1.27091	0.291	0.116	8.55323e-06
si:ch1073-185p12.2	4.90065e-10	1.95083	0.106	0.022	9.02995e-06
tmem45b	4.97212e-10	1.07443	0.39	0.179	9.16163e-06
gadd45aa	5.14847e-10	0.815618	0.603	0.33	9.48657e-06
txnrd3	5.30324e-10	0.914236	0.688	0.443	9.77174e-06
tmem54a	5.41121e-10	1.52155	0.227	0.079	9.9707e-06
zak.1	5.51939e-10	2.03384	0.121	0.028	1.017e-05
dbnlb	5.59372e-10	1.3114	0.319	0.133	1.0307e-05
zgc:100918	5.94535e-10	1.37551	0.298	0.123	1.09549e-05
rab1ab	6.47027e-10	0.890776	0.553	0.313	1.19221e-05
idi1	6.50535e-10	1.40869	0.298	0.124	1.19868e-05
flcn	6.80436e-10	1.44439	0.149	0.04	1.25377e-05
plpp1a	6.91291e-10	1.19674	0.383	0.176	1.27377e-05
plcb3	6.92733e-10	1.06577	0.326	0.137	1.27643e-05
tmem59	6.9898e-10	0.919422	0.291	0.114	1.28794e-05
gnpda2	7.0239e-10	1.43183	0.199	0.064	1.29422e-05
zanl	7.23974e-10	-1.67466	0.426	0.609	1.33399e-05
pnpla8	7.68088e-10	1.3175	0.248	0.092	1.41528e-05
itpr3	7.84244e-10	0.763845	0.348	0.145	1.44505e-05
znf385a	7.91924e-10	1.53238	0.064	0.009	1.4592e-05
pard3ba.1	7.95852e-10	1.60391	0.177	0.054	1.46644e-05
ofd1	7.96664e-10	2.00789	0.092	0.018	1.46793e-05
epn1	8.24363e-10	0.816145	0.539	0.288	1.51897e-05
bbox1	8.42535e-10	1.17517	0.34	0.147	1.55245e-05
capza1b	8.8055e-10	0.947404	0.468	0.24	1.6225e-05
irf2bp2a	8.87424e-10	1.433	0.17	0.051	1.63517e-05
hsh2d	8.88383e-10	1.41133	0.277	0.109	1.63694e-05
dok4	9.93928e-10	1.85512	0.099	0.02	1.83141e-05
gbp	1.06498e-09	1.28191	0.291	0.121	1.96233e-05
hspbp1	1.13595e-09	1.00172	0.461	0.238	2.09309e-05
bco2a	1.14338e-09	1.28013	0.206	0.068	2.1068e-05
pitpnaa	1.1627e-09	1.0053	0.447	0.226	2.1424e-05
pfn2	1.19786e-09	0.671243	0.787	0.58	2.20717e-05
si:ch211-196f2.3	1.22633e-09	-2.54089	0.142	0.374	2.25964e-05
ralbp1	1.24235e-09	1.31569	0.333	0.15	2.28915e-05
crfb4	1.27717e-09	0.869748	0.22	0.075	2.35332e-05
arfip1	1.32938e-09	1.13142	0.213	0.072	2.44951e-05
pfn1	1.36721e-09	0.369679	0.454	0.228	2.51921e-05
oaz1a	1.49318e-09	0.620947	0.78	0.604	2.75134e-05
rab32a	1.51274e-09	1.68977	0.163	0.048	2.78738e-05
zpr1	1.51397e-09	1.33203	0.163	0.048	2.78963e-05
zgc:174944.2	1.51743e-09	5.50015	0.014	0	2.79602e-05
sil1	1.59719e-09	1.61315	0.17	0.051	2.94299e-05
nmur3	1.66959e-09	2.08691	0.028	0.002	3.07638e-05
zfp36l1b	1.85114e-09	0.909363	0.461	0.228	3.41091e-05
qrfpr4	1.87774e-09	3.11797	0.071	0.012	3.45992e-05
chic2	2.04091e-09	1.55326	0.135	0.035	3.76057e-05
lmbrd1	2.0806e-09	1.29323	0.22	0.078	3.83372e-05
ctsba	2.23649e-09	1.16701	0.511	0.274	4.12096e-05
grn1	2.24917e-09	-2.71591	0.092	0.322	4.14432e-05
ppip5k1a	2.32588e-09	1.53263	0.149	0.042	4.28567e-05
sacm1la	2.35372e-09	2.64565	0.113	0.027	4.33696e-05
tmem98	2.38844e-09	1.20235	0.184	0.059	4.40093e-05
zgc:136872	2.43712e-09	1.53145	0.27	0.107	4.49064e-05
mt-nd3	2.44261e-09	-0.703335	0.872	0.893	4.50076e-05
sde2	2.50217e-09	1.42179	0.227	0.084	4.61049e-05
si:dkey-33i11.9	2.60265e-09	0.593062	0.773	0.533	4.79564e-05
tmc5	2.75027e-09	1.16697	0.39	0.192	5.06764e-05
prdx2	2.78079e-09	0.624397	0.809	0.646	5.12389e-05
dbi	2.80681e-09	0.664177	0.695	0.446	5.17182e-05
h3f3b.1.1	2.96607e-09	0.415231	0.532	0.276	5.46527e-05
crebzf	3.03136e-09	0.917876	0.589	0.353	5.58558e-05
morf4l1	3.03637e-09	0.686176	0.355	0.156	5.59482e-05
ankrd10b	3.17587e-09	1.29257	0.177	0.056	5.85185e-05
gng5	3.18867e-09	0.728815	0.418	0.202	5.87545e-05
ubqln4	3.20199e-09	1.01212	0.475	0.256	5.89998e-05
arf1	3.29764e-09	0.880582	0.496	0.27	6.07623e-05
malt3	3.33951e-09	2.27909	0.078	0.014	6.15339e-05
cebpb	3.50518e-09	0.661698	0.809	0.579	6.45864e-05
tmed10	3.65044e-09	0.879325	0.504	0.278	6.72629e-05
igf2r	3.87267e-09	1.2021	0.348	0.157	7.13579e-05
lrrc58b	3.89266e-09	1.26326	0.206	0.072	7.17262e-05
gmps	3.92596e-09	0.914211	0.191	0.063	7.23396e-05
stk35l	4.04646e-09	0.888797	0.305	0.128	7.45602e-05
apaf1	4.21095e-09	1.36315	0.227	0.083	7.75909e-05
ube2l3b	4.23965e-09	1.05127	0.383	0.186	7.81198e-05
ppp1r9alb	4.2444e-09	0.760543	0.716	0.464	7.82074e-05
f11r.1	4.26834e-09	0.67269	0.574	0.324	7.86485e-05
rab11ba	4.35216e-09	0.825912	0.22	0.078	8.01929e-05
tollip	4.39474e-09	1.36717	0.241	0.09	8.09776e-05
crebrf	4.49548e-09	1.38228	0.277	0.114	8.28337e-05
epb41l4a	4.49562e-09	2.80368	0.071	0.012	8.28363e-05
ezh1	4.74101e-09	1.4815	0.113	0.027	8.73579e-05
hipk3a	4.84911e-09	1.09173	0.39	0.187	8.93497e-05
stat1a	4.92863e-09	1.12177	0.376	0.184	9.08149e-05
itsn2a	4.96198e-09	0.864493	0.248	0.093	9.14294e-05
rab14	5.09053e-09	0.930468	0.34	0.153	9.37981e-05
krt97	5.39921e-09	-1.89467	0.234	0.446	9.94859e-05
sc5d	5.63727e-09	1.49535	0.191	0.064	0.000103872
glcci1a	5.77858e-09	1.78565	0.142	0.04	0.000106476
sclt1	5.7862e-09	2.21674	0.085	0.017	0.000106617
cab39l	5.92843e-09	1.14216	0.305	0.134	0.000109237
stard14	6.03592e-09	0.536854	0.759	0.478	0.000111218
stx12	6.45483e-09	0.633279	0.27	0.106	0.000118937
fbxl3a	6.46446e-09	1.262	0.277	0.114	0.000119114
hsp70.1	6.52557e-09	0.474346	0.865	0.686	0.00012024
CABZ01087948.1	6.53975e-09	1.35063	0.135	0.036	0.000120501
tmem183a	6.54936e-09	1.2568	0.213	0.077	0.000120679
ddx61	6.56051e-09	0.649914	0.695	0.44	0.000120884
stam	6.62547e-09	1.38913	0.184	0.06	0.000122081
smek1	6.64792e-09	1.43196	0.22	0.082	0.000122495
nudcd3	6.80644e-09	1.22182	0.184	0.061	0.000125415
ehbp1	6.90709e-09	1.00182	0.177	0.056	0.00012727
cd164	7.23527e-09	0.82828	0.518	0.292	0.000133317
ucp2	7.36611e-09	0.420564	0.766	0.548	0.000135728
tob1a	7.67456e-09	0.716126	0.794	0.609	0.000141411
fuca2	7.87736e-09	0.64459	0.511	0.269	0.000145148
ccdc6b	8.05422e-09	1.73228	0.113	0.028	0.000148407
nrarpa	8.12594e-09	1.18332	0.355	0.167	0.000149729
vps9d1	8.21631e-09	1.62038	0.113	0.028	0.000151394
scpp1	8.55268e-09	3.55687	0.021	0.001	0.000157592
rsrp1	8.62795e-09	0.636819	0.901	0.787	0.000158979
srrm2	8.78657e-09	0.743696	0.468	0.244	0.000161901
pof1b	9.4545e-09	1.01577	0.312	0.136	0.000174209
skap2	9.73346e-09	1.95604	0.121	0.031	0.000179349
pgfb	1.0204e-08	4.56142	0.035	0.003	0.000188019
eif5	1.04429e-08	0.671346	0.652	0.4	0.00019242
si:dkey-196j8.2	1.04619e-08	3.43113	0.028	0.002	0.000192771
ccl44	1.06533e-08	3.37511	0.028	0.002	0.000196297
sptlc3	1.0739e-08	1.01255	0.376	0.179	0.000197877
trim62.2	1.10699e-08	3.29283	0.035	0.003	0.000203974
letm2	1.12038e-08	1.03229	0.454	0.242	0.000206442
CABZ01061592.1	1.13081e-08	1.19025	0.135	0.037	0.000208363
csnk1db	1.13593e-08	0.7129	0.489	0.264	0.000209306
ppardb	1.14668e-08	1.9333	0.177	0.06	0.000211286
rplp2	1.27046e-08	0.426879	0.929	0.895	0.000234095
pank1b	1.28299e-08	1.19083	0.34	0.16	0.000236404
vsig10	1.31606e-08	1.1891	0.227	0.086	0.000242497
tmem79b	1.32768e-08	1.07053	0.234	0.09	0.000244638
foxa2	1.32974e-08	3.47368	0.064	0.011	0.000245019
srsf2b	1.43843e-08	1.5145	0.177	0.06	0.000265046
ehd1b	1.45699e-08	1.33791	0.241	0.094	0.000268465
irf2bp2b	1.46738e-08	0.816421	0.291	0.124	0.000270379
nuak1b	1.49525e-08	0.746698	0.44	0.234	0.000275515
si:dkey-36i7.3	1.50334e-08	0.496868	0.645	0.391	0.000277005
slc12a9	1.52207e-08	1.29893	0.113	0.028	0.000280456
ier3ip1	1.56508e-08	1.16374	0.291	0.126	0.000288381
serp1	1.72833e-08	0.803056	0.411	0.208	0.000318463
C9H2orf76	1.81992e-08	1.76633	0.135	0.038	0.000335338
ftr01	1.82047e-08	1.44521	0.156	0.048	0.00033544
mgrn1a	1.84712e-08	1.04682	0.121	0.032	0.000340351
cdk9	1.91038e-08	1.30517	0.248	0.099	0.000352006
abcf2a	2.03237e-08	0.931222	0.362	0.172	0.000374484
patj	2.04189e-08	0.935582	0.298	0.126	0.000376239
tiparp	2.0975e-08	1.1302	0.532	0.307	0.000386485
CABZ01026681.1	2.12186e-08	1.07671	0.206	0.074	0.000390973
slc4a4a	2.15183e-08	-1.84554	0.199	0.418	0.000396496
zgc:158463	2.16865e-08	-0.674391	0.972	0.985	0.000399596
tiam1a	2.18101e-08	1.75045	0.128	0.035	0.000401872
fam199x	2.38692e-08	1.08655	0.277	0.117	0.000439814
baiap2l1a	2.42281e-08	0.738547	0.362	0.17	0.000446427
kif1b	2.55077e-08	1.21034	0.191	0.068	0.000470004
bzw1b	2.56792e-08	0.663336	0.745	0.532	0.000473166
bbx	2.89342e-08	0.824622	0.163	0.052	0.000533142
ptpn1	2.91594e-08	1.24278	0.22	0.083	0.000537291
canx	2.94812e-08	0.791872	0.638	0.412	0.000543221
eif1	2.98607e-08	0.535331	0.794	0.619	0.000550214
mt-nd4l	3.0808e-08	-0.741585	0.787	0.831	0.000567669
chmp2bb	3.12952e-08	0.57972	0.56	0.313	0.000576645
si:ch211-13k12.2	3.15061e-08	1.76148	0.142	0.043	0.000580531
tpmt.1	3.17711e-08	1.13214	0.277	0.12	0.000585415
fam120c	3.18812e-08	0.872831	0.418	0.22	0.000587442
rnf128a	3.2452e-08	0.608119	0.73	0.501	0.00059796
exoc3l4	3.2988e-08	1.69412	0.191	0.069	0.000607837
cnpy3	3.3466e-08	0.79455	0.284	0.121	0.000616644
zc3h15	3.36026e-08	1.02913	0.319	0.147	0.000619161
si:dkey-25e12.3	3.38998e-08	0.976093	0.418	0.219	0.000624637
zgc:123010	3.41834e-08	1.16751	0.241	0.097	0.000629863
ppiab	3.46905e-08	0.555132	0.809	0.625	0.000639207
SBNO2	3.47395e-08	0.935783	0.404	0.212	0.00064011
ago3b	3.53527e-08	1.21805	0.234	0.092	0.000651409
ube2v2	3.57032e-08	0.830232	0.482	0.273	0.000657867
rxfp3.3b	3.59434e-08	2.25346	0.035	0.004	0.000662293
casz1	3.62066e-08	1.21233	0.106	0.026	0.000667142
fndc1	3.64469e-08	1.56808	0.035	0.004	0.00067157
rtca	3.69197e-08	1.29757	0.284	0.127	0.000680282
nrbf2b	3.81954e-08	1.4513	0.206	0.078	0.000703788
tmem255a	3.82635e-08	1.39916	0.035	0.004	0.000705043
phlda2	3.89358e-08	0.373545	0.993	0.812	0.000717431
mapk14b	4.07198e-08	1.32525	0.184	0.065	0.000750303
apbb1	4.09648e-08	0.881524	0.262	0.109	0.000754818
zgc:158846	4.1981e-08	-1.54513	0.404	0.55	0.000773541
zdhhc18a	4.2764e-08	1.17668	0.255	0.108	0.000787969
mvk	4.29117e-08	2.26694	0.078	0.016	0.00079069
flot1b	4.31555e-08	0.891828	0.262	0.109	0.000795182
tnikb	4.38196e-08	1.43105	0.163	0.054	0.000807419
baz2ba	4.43725e-08	0.736844	0.468	0.247	0.000817607
mych	4.47649e-08	0.585241	0.454	0.232	0.000824838
irf2	4.47872e-08	0.942936	0.34	0.162	0.000825249
tm7sf2	4.50252e-08	1.6884	0.177	0.062	0.000829634
pxk	4.72403e-08	1.04921	0.298	0.134	0.000870449
gpr61l	4.97399e-08	4.17633	0.028	0.002	0.000916507
march8	5.06577e-08	1.15479	0.284	0.126	0.000933418
sdc4	5.09154e-08	0.398962	0.801	0.546	0.000938168
selenos	5.37361e-08	0.675582	0.348	0.162	0.000990141
ifngr1l	5.56615e-08	2.4497	0.078	0.016	0.00102562
myl12.1	5.63899e-08	0.66315	0.674	0.48	0.00103904
abi1a	5.77656e-08	1.12945	0.255	0.108	0.00106439
arpc4l	5.87902e-08	0.804891	0.44	0.235	0.00108327
ddx5	5.96548e-08	0.470379	0.887	0.708	0.0010992
sowahaa	5.97759e-08	1.92727	0.135	0.04	0.00110143
bloc1s6	6.14561e-08	1.17047	0.248	0.104	0.00113239
tgfbr1a	6.38655e-08	2.79432	0.043	0.005	0.00117679
si:dkey-7j14.6	6.40845e-08	0.788655	0.22	0.085	0.00118082
zgc:173570	6.4226e-08	2.47061	0.092	0.021	0.00118343
nsa2	6.55696e-08	0.898341	0.652	0.474	0.00120819
MYO7B	6.58285e-08	0.560297	0.723	0.474	0.00121296
atp6v1f	6.90829e-08	1.11046	0.213	0.081	0.00127292
mvp	7.14211e-08	0.63139	0.709	0.493	0.00131601
ap1s3b	7.27379e-08	1.04416	0.291	0.13	0.00134027
sorbs3	7.3922e-08	0.937005	0.163	0.053	0.00136209
si:ch211-71m22.1	7.42865e-08	0.87233	0.383	0.195	0.0013688
per2	7.65876e-08	0.896399	0.369	0.186	0.0014112
h3f3d	7.70065e-08	0.120015	0.809	0.582	0.00141892
acvr1ba	7.98203e-08	1.46767	0.106	0.028	0.00147077
clul1.1	8.14318e-08	1.12463	0.34	0.166	0.00150046
sdf2l1	8.2273e-08	0.568487	0.206	0.076	0.00151596
ARF5	8.27141e-08	0.407137	0.936	0.79	0.00152409
baz1b	8.30234e-08	0.67916	0.369	0.182	0.00152979
si:ch211-215a10.4	8.31437e-08	2.06954	0.071	0.014	0.00153201
mtpn	8.34935e-08	0.979338	0.355	0.178	0.00153845
ERG28	8.49369e-08	2.12541	0.078	0.016	0.00156505
hsp70.3	8.52385e-08	0.617877	0.915	0.811	0.0015706
lims1	8.57712e-08	1.06585	0.369	0.187	0.00158042
ubap1	8.57756e-08	0.808451	0.277	0.117	0.0015805
lpin1	8.68288e-08	-2.31589	0.206	0.393	0.00159991
lpgat1	8.79989e-08	1.24184	0.27	0.118	0.00162147
ppp4r2a	8.86724e-08	1.23738	0.142	0.044	0.00163388
fbxo34	9.03728e-08	0.93617	0.355	0.173	0.00166521
dyrk1ab	9.24566e-08	1.00647	0.227	0.091	0.00170361
dhx32b	9.3351e-08	2.56507	0.035	0.004	0.00172009
cdkl1	9.3351e-08	2.56288	0.035	0.004	0.00172009
pdcd6ip	9.4334e-08	0.720929	0.496	0.279	0.0017382
si:dkey-246i14.3	1.00047e-07	5.30293	0.021	0.001	0.00184347
GNG12	1.03207e-07	4.96854	0.021	0.001	0.0019017
ugp2a	1.05368e-07	3.33521	0.021	0.001	0.0019415
tmem265	1.05914e-07	2.4978	0.021	0.001	0.00195158
rabac1	1.08584e-07	1.27473	0.206	0.078	0.00200076
tbc1d10aa	1.11056e-07	1.52878	0.163	0.055	0.00204631
cst14b.1	1.12349e-07	2.00051	0.078	0.016	0.00207014
mvb12a	1.13926e-07	1.42146	0.199	0.076	0.0020992
tnip1	1.17785e-07	0.715355	0.376	0.191	0.0021703
prkcda	1.18648e-07	1.54239	0.121	0.034	0.00218621
itgb4	1.19214e-07	0.157007	0.333	0.15	0.00219663
vps4b	1.22281e-07	0.595403	0.652	0.414	0.00225315
dennd4c	1.22371e-07	1.27514	0.234	0.098	0.00225481
edrf1	1.31441e-07	0.768932	0.468	0.257	0.00242193
rnf10	1.32256e-07	0.687695	0.525	0.322	0.00243696
gab1	1.33455e-07	1.17757	0.234	0.096	0.00245905
chmp4c	1.34649e-07	0.86	0.355	0.172	0.00248104
ms4a17a.11	1.3629e-07	2.82181	0.043	0.005	0.00251129
si:dkey-111e8.5	1.37566e-07	1.74389	0.099	0.025	0.00253479
brd2a	1.41834e-07	0.535123	0.773	0.551	0.00261342
synrg	1.44988e-07	1.48915	0.199	0.076	0.00267155
stx5a	1.49216e-07	1.07992	0.312	0.146	0.00274944
mfn2	1.49323e-07	1.23832	0.22	0.088	0.00275143
gnb1a	1.50186e-07	0.453914	0.504	0.29	0.00276732
tnrc6b	1.50212e-07	1.00358	0.326	0.156	0.00276781
fkbp8	1.50304e-07	0.964398	0.177	0.063	0.0027695
chpfa	1.50797e-07	2.6056	0.099	0.025	0.00277859
dctn3	1.52009e-07	0.969975	0.227	0.092	0.00280091
ndfip2	1.55489e-07	0.919842	0.191	0.071	0.00286505
map2k4a	1.56096e-07	1.5742	0.121	0.034	0.00287622
hnf4a	1.56683e-07	0.986802	0.206	0.079	0.00288705
sik1	1.57219e-07	0.589431	0.61	0.372	0.00289693
calm3b	1.58127e-07	0.514865	0.56	0.333	0.00291365
ugt2a7	1.59425e-07	0.61363	0.383	0.191	0.00293757
arpc1a	1.59641e-07	0.731674	0.426	0.228	0.00294154
kmt5b	1.60115e-07	1.07724	0.199	0.075	0.00295028
zgc:103759	1.69237e-07	3.27646	0.05	0.007	0.00311836
si:ch211-213a13.2	1.69257e-07	1.93398	0.106	0.028	0.00311874
si:ch211-15d5.12	1.70438e-07	1.6203	0.106	0.028	0.0031405
gata5	1.71753e-07	1.54418	0.22	0.089	0.00316472
golga2	1.72978e-07	1.53537	0.184	0.068	0.00318728
mthfd2	1.77346e-07	2.20473	0.142	0.046	0.00326777
irf6	1.84503e-07	0.811309	0.482	0.274	0.00339965
abcb4	1.87434e-07	0.650268	0.546	0.319	0.00345366
uacab	1.9128e-07	1.30621	0.22	0.09	0.00352452
ENSDARG00000105209	1.91373e-07	0.974341	0.22	0.088	0.00352625
spint1b	1.92054e-07	1.17664	0.184	0.068	0.00353879
zfpm1	1.92283e-07	1.72858	0.149	0.049	0.00354301
plpp3	1.97616e-07	0.357492	0.17	0.059	0.00364127
mob1a	1.98181e-07	0.928747	0.255	0.11	0.00365167
slc38a10	2.01366e-07	1.14169	0.277	0.126	0.00371036
zcchc2	2.02636e-07	2.7329	0.064	0.012	0.00373377
tsc22d3	2.06139e-07	0.996384	0.355	0.184	0.00379831
spink2.1	2.06615e-07	0.631193	0.482	0.276	0.00380708
igfbp1a	2.09128e-07	-1.66377	0.255	0.448	0.00385339
pck1	2.15158e-07	-1.23572	0.504	0.643	0.0039645
mbnl2	2.19096e-07	0.688344	0.348	0.172	0.00403706
hsf2	2.20191e-07	0.589215	0.277	0.121	0.00405725
si:ch73-269m14.2	2.28403e-07	0.857617	0.355	0.174	0.00420856
si:dkey-225k4.1	2.38015e-07	2.47948	0.035	0.004	0.00438566
tomm34	2.4025e-07	1.50969	0.135	0.042	0.00442684
slc45a3	2.40459e-07	1.14591	0.142	0.046	0.0044307
roraa	2.434e-07	0.323776	0.17	0.059	0.00448489
leng9	2.43953e-07	1.16647	0.326	0.162	0.00449509
stk24a	2.48849e-07	1.10812	0.227	0.093	0.00458528
hnrnpa0l	2.55201e-07	1.19975	0.085	0.02	0.00470233
cyp2j20	2.56637e-07	1.68846	0.113	0.032	0.0047288
rap1b	2.60835e-07	0.73502	0.404	0.215	0.00480614
ergic3	2.6431e-07	1.27915	0.177	0.065	0.00487017
ap2m1a	2.68427e-07	0.691566	0.44	0.247	0.00494604
hsd17b12b	2.7111e-07	1.09546	0.177	0.064	0.00499547
adam10a	2.71415e-07	0.793931	0.369	0.191	0.00500109
cbln20	2.75203e-07	4.90383	0.014	0	0.00507089
hif1ab	2.77465e-07	0.657652	0.518	0.307	0.00511257
nudc	2.78398e-07	1.01497	0.262	0.118	0.00512976
capns1a	2.79387e-07	0.736007	0.326	0.152	0.00514799
crlf3	2.8332e-07	1.99969	0.071	0.015	0.00522045
tm4sf5	2.86892e-07	0.658185	0.44	0.238	0.00528627
iqsec1b	2.89076e-07	0.432251	0.227	0.091	0.00532651
dazap2	2.91594e-07	0.882611	0.404	0.224	0.00537291
parp4	2.9261e-07	0.855782	0.326	0.156	0.00539164
h1-0	2.97952e-07	0.730194	0.496	0.296	0.00549006
nob1	3.01995e-07	1.5858	0.156	0.054	0.00556457
gprc5c	3.06407e-07	0.608674	0.34	0.162	0.00564586
slc23a2	3.14199e-07	1.26239	0.135	0.043	0.00578943
FO744833.1	3.18093e-07	1.32761	0.177	0.065	0.00586119
pdk4	3.19498e-07	1.91366	0.184	0.072	0.00588707
fam167ab	3.22755e-07	1.87044	0.071	0.015	0.00594709
ensab	3.27371e-07	2.83443	0.05	0.008	0.00603215
rhogb	3.28235e-07	1.19958	0.113	0.032	0.00604806
rnf14	3.30033e-07	1.98328	0.163	0.059	0.00608118
sec62	3.30405e-07	0.651328	0.348	0.177	0.00608804
higd2a	3.30696e-07	0.841132	0.333	0.164	0.00609341
alcamb	3.41414e-07	1.34611	0.17	0.061	0.0062909
si:ch73-44m9.3.1	3.50668e-07	0.960368	0.085	0.02	0.0064614
zgc:110591	3.54107e-07	1.27255	0.092	0.023	0.00652477
ier5	3.5725e-07	0.545559	0.794	0.613	0.00658269
ywhaz	3.58941e-07	0.666541	0.277	0.124	0.00661385
slc25a33	3.77112e-07	0.859435	0.319	0.151	0.00694866
leng8	3.78444e-07	0.907827	0.298	0.14	0.00697321
laptm4a	3.7919e-07	0.671721	0.333	0.161	0.00698696
cacnb1	3.80745e-07	2.15789	0.092	0.023	0.00701561
atp7b	3.96558e-07	1.61124	0.085	0.02	0.00730699
mmd	4.10185e-07	2.44955	0.071	0.015	0.00755808
reep5	4.22558e-07	1.04688	0.277	0.127	0.00778605
ap1m3	4.36537e-07	1.64678	0.071	0.015	0.00804364
eef1db	4.37077e-07	0.716942	0.603	0.434	0.00805358
h3f3b.1	4.37782e-07	0.153095	0.589	0.368	0.00806658
pde4ba	4.48977e-07	0.828648	0.234	0.1	0.00827284
si:dkey-42i9.4	4.50302e-07	0.841409	0.518	0.307	0.00829726
ubtd1b	4.56326e-07	2.0937	0.135	0.044	0.00840825
taok1b	4.63301e-07	1.4645	0.199	0.08	0.00853679
rps15a	4.67056e-07	0.434329	0.879	0.846	0.00860597
tm9sf3	4.69301e-07	1.16249	0.312	0.156	0.00864734
pogzb	4.7338e-07	1.68747	0.135	0.044	0.00872249
blcap	4.81402e-07	0.63621	0.248	0.108	0.00887031
hnf4b	4.83573e-07	1.70041	0.22	0.093	0.00891032
stim2b	4.8692e-07	2.3636	0.05	0.008	0.00897199
tmem33	4.89844e-07	1.16095	0.177	0.067	0.00902587
plcg2	5.08806e-07	0.422223	0.135	0.043	0.00937525
zgc:77880	5.11913e-07	1.30423	0.099	0.026	0.00943251
vhll	5.14872e-07	1.79491	0.05	0.008	0.00948703
ugt2a4	5.19382e-07	0.876353	0.44	0.246	0.00957013
nfe2l2b	5.21825e-07	1.32326	0.227	0.098	0.00961515
zgc:194930	5.28807e-07	1.64863	0.128	0.04	0.0097438
plk3	5.48217e-07	0.527019	0.539	0.336	0.0101014
acadm	5.52237e-07	0.706206	0.468	0.275	0.0101755
si:ch211-214b16.2	5.52398e-07	3.51649	0.035	0.004	0.0101785
lamtor3	5.63354e-07	1.12708	0.206	0.084	0.0103804
atp2b4	5.63486e-07	0.863709	0.34	0.172	0.0103828
smap1	5.66695e-07	1.15393	0.227	0.096	0.0104419
zgc:114046	5.75417e-07	1.65261	0.106	0.03	0.0106026
fthl29	5.82558e-07	1.72437	0.035	0.004	0.0107342
eif4a1a	5.92215e-07	0.640771	0.525	0.313	0.0109122
pcm1	5.9513e-07	1.29186	0.113	0.033	0.0109659
si:dkeyp-68b7.5	6.13056e-07	1.62342	0.099	0.027	0.0112962
mhc1zba	6.17159e-07	0.505052	0.702	0.501	0.0113718
cirbpb	6.39488e-07	0.210417	0.83	0.655	0.0117832
itprip	6.40186e-07	1.9262	0.085	0.021	0.0117961
inavab	6.41812e-07	0.588279	0.589	0.36	0.011826
ugt8	6.48893e-07	0.399967	0.567	0.342	0.0119565
atf1	6.58987e-07	1.06494	0.135	0.044	0.0121425
ctsla	6.60105e-07	0.476645	0.837	0.678	0.0121631
tagln	6.80738e-07	1.86648	0.028	0.003	0.0125433
ip6k2b	6.84195e-07	0.775002	0.617	0.406	0.012607
lgals9l3	6.91672e-07	0.525821	0.291	0.133	0.0127448
phyh	6.98511e-07	0.755842	0.397	0.208	0.0128708
fis1	6.9985e-07	0.721738	0.447	0.25	0.0128954
phf20b	7.15076e-07	0.746559	0.255	0.114	0.013176
jhy	7.1643e-07	3.78836	0.021	0.002	0.0132009
chmp1b	7.23284e-07	0.686586	0.553	0.347	0.0133272
dusp6	7.26321e-07	0.816315	0.383	0.2	0.0133832
tmed2	7.32346e-07	0.954403	0.312	0.154	0.0134942
dvl1b	7.36343e-07	2.69389	0.021	0.002	0.0135679
adrm1	7.78424e-07	1.17159	0.191	0.076	0.0143432
ctsl.1	7.93918e-07	-3.37178	0.298	0.461	0.0146287
si:ch211-197h24.6	7.97868e-07	1.2938	0.113	0.034	0.0147015
sugt1	8.02915e-07	0.871357	0.34	0.175	0.0147945
rufy2	8.05119e-07	1.33173	0.113	0.034	0.0148351
plbd1	8.38684e-07	2.62082	0.057	0.011	0.0154536
fbxw11b	8.45365e-07	0.619922	0.454	0.253	0.0155767
cdc42l	8.86383e-07	0.658342	0.511	0.308	0.0163325
acsl4a	8.98137e-07	0.729677	0.383	0.204	0.0165491
ndrg1a	9.42422e-07	0.571411	0.461	0.258	0.0173651
copz1	9.70271e-07	0.935171	0.305	0.149	0.0178782
sptbn5	9.7699e-07	-2.88918	0.071	0.242	0.018002
jupa	9.78692e-07	0.402424	0.667	0.444	0.0180334
mindy3	9.80383e-07	1.03303	0.284	0.136	0.0180645
epc1b	1.0032e-06	1.26186	0.199	0.082	0.0184849
g6pca.2	1.00881e-06	-1.39874	0.227	0.406	0.0185884
dspa	1.03281e-06	0.469468	0.66	0.438	0.0190306
rlim	1.03781e-06	1.43312	0.142	0.048	0.0191228
abracl	1.0436e-06	0.95757	0.312	0.153	0.0192293
get4	1.04554e-06	1.28326	0.206	0.086	0.0192652
ggps1	1.04578e-06	0.483631	0.631	0.399	0.0192696
rab8b	1.05249e-06	1.35674	0.149	0.052	0.0193931
map3k15	1.11998e-06	3.58373	0.035	0.004	0.0206368
ripk1l	1.15504e-06	2.70548	0.05	0.009	0.0212828
cdhr5b	1.15715e-06	0.815083	0.319	0.157	0.0213217
ostf1	1.16006e-06	0.85438	0.241	0.106	0.0213752
tmed1b	1.17933e-06	2.51038	0.071	0.016	0.0217304
stx11b.2	1.19823e-06	2.94672	0.035	0.004	0.0220785
exoc3	1.20328e-06	1.52289	0.099	0.028	0.0221717
ehd1a	1.22357e-06	0.956158	0.234	0.102	0.0225455
zfand5a	1.23906e-06	0.560106	0.603	0.382	0.022831
meaf6	1.26235e-06	0.880419	0.291	0.14	0.02326
ash1l	1.26672e-06	0.787436	0.39	0.214	0.0233406
atg12	1.32514e-06	1.1118	0.17	0.064	0.024417
tmem184ba	1.35986e-06	1.47951	0.142	0.049	0.0250567
ppfibp2b	1.38636e-06	1.50695	0.163	0.062	0.025545
slc35d2	1.39659e-06	1.84707	0.135	0.046	0.0257336
hbp1	1.40055e-06	0.829287	0.213	0.09	0.0258065
aclya	1.4015e-06	1.16246	0.163	0.061	0.0258241
zgc:152774	1.41954e-06	1.30376	0.05	0.009	0.0261564
pgk1	1.4204e-06	0.635338	0.376	0.198	0.0261722
si:dkey-38p12.3	1.44518e-06	0.997578	0.27	0.126	0.0266289
derl1	1.46536e-06	1.05274	0.163	0.06	0.0270007
igfbp1b	1.47222e-06	-2.61905	0.071	0.242	0.0271272
psap	1.47868e-06	0.707755	0.539	0.336	0.0272462
myo10	1.5374e-06	1.33051	0.22	0.097	0.0283282
daam1a	1.54149e-06	0.72166	0.291	0.14	0.0284035
smim29	1.54197e-06	0.996949	0.177	0.069	0.0284124
gpa33b	1.54788e-06	0.933838	0.248	0.114	0.0285212
epha6	1.59515e-06	2.57204	0.043	0.006	0.0293922
srp9	1.61721e-06	1.1986	0.177	0.069	0.0297987
amfra	1.66155e-06	0.959702	0.199	0.082	0.0306157
slc25a36b	1.66202e-06	0.885728	0.298	0.148	0.0306243
birc2	1.66204e-06	0.566572	0.277	0.13	0.0306247
cbl	1.66635e-06	1.61887	0.085	0.022	0.0307042
prkar1ab	1.68838e-06	0.581107	0.206	0.085	0.03111
tmem230b	1.70887e-06	1.16084	0.135	0.046	0.0314876
chchd2	1.71483e-06	0.609355	0.589	0.377	0.0315975
crebl2	1.74804e-06	1.64123	0.092	0.025	0.0322094
scamp2l	1.74804e-06	2.0215	0.092	0.025	0.0322094
arhgdia	1.76692e-06	0.679774	0.397	0.216	0.0325573
ficd	1.7799e-06	0.841337	0.099	0.028	0.0327965
lrrc38b	1.80039e-06	3.27307	0.028	0.003	0.033174
her2	1.80212e-06	0.985488	0.064	0.014	0.0332058
col14a1a	1.80453e-06	1.04931	0.092	0.025	0.0332503
lypd6b	1.80637e-06	3.50988	0.028	0.003	0.0332841
slc2a10	1.81838e-06	3.23704	0.028	0.003	0.0335054
si:dkey-16n15.6	1.8291e-06	1.87454	0.085	0.022	0.033703
tex9	1.83046e-06	2.86921	0.028	0.003	0.0337281
mtmr1b	1.84385e-06	1.36559	0.099	0.028	0.0339748
si:dkey-4c15.16	1.87338e-06	2.70913	0.028	0.003	0.0345189
fosab	1.87864e-06	0.425468	0.922	0.813	0.0346158
prdm10	1.88634e-06	1.8146	0.106	0.032	0.0347577
tmem54b	1.89833e-06	3.27449	0.028	0.003	0.0349787
si:dkey-208k22.6	1.9092e-06	1.25439	0.163	0.062	0.0351789
im:7151449	1.91779e-06	1.02925	0.106	0.032	0.0353371
DHRS11	1.92341e-06	0.959076	0.355	0.188	0.0354408
adipor1b	1.94934e-06	1.64495	0.121	0.039	0.0359186
perp	1.95122e-06	0.5216	0.532	0.325	0.0359531
kdm6bb	1.97475e-06	0.661286	0.156	0.057	0.0363867
abcc5	1.97582e-06	1.04949	0.191	0.078	0.0364065
b2ml	1.98364e-06	0.759672	0.574	0.392	0.0365506
spata2	1.99388e-06	2.0072	0.078	0.019	0.0367392
mapk3	2.00352e-06	1.29629	0.177	0.069	0.0369169
apoeb	2.00891e-06	-1.61498	0.298	0.464	0.0370161
rfk	2.02105e-06	0.795866	0.262	0.122	0.0372398
twf1b	2.03124e-06	0.776665	0.348	0.185	0.0374275
oga	2.04091e-06	0.704288	0.397	0.221	0.0376057
gadd45ba	2.05193e-06	0.485419	0.78	0.588	0.0378089
ggact.2	2.08376e-06	1.24803	0.156	0.059	0.0383954
C3H17orf75	2.12526e-06	1.67006	0.078	0.019	0.03916
ptpn2b	2.14075e-06	1.10083	0.191	0.078	0.0394454
zgc:77938	2.14606e-06	1.26306	0.156	0.058	0.0395433
rnf130	2.18938e-06	1.45075	0.078	0.019	0.0403415
pdlim1	2.21054e-06	0.462187	0.652	0.434	0.0407313
arpp19a	2.26272e-06	1.10287	0.142	0.05	0.0416929
hist2h2l	2.30147e-06	1.05127	0.326	0.172	0.0424068
adma	2.32593e-06	1.78233	0.071	0.016	0.0428577
ghra	2.35571e-06	1.2995	0.121	0.039	0.0434063
shroom2a	2.38944e-06	1.46773	0.149	0.054	0.0440278
slc12a7b	2.4081e-06	1.32095	0.064	0.014	0.0443717
arhgap17a	2.40977e-06	1.92911	0.085	0.022	0.0444025
SSBP4	2.4109e-06	0.158537	0.184	0.073	0.0444232
ccl25a	2.42777e-06	0.843197	0.284	0.136	0.0447341
dip2ba	2.48363e-06	0.709806	0.234	0.104	0.0457633
myzap	2.53643e-06	1.0226	0.241	0.111	0.0467363
pgap6	2.54374e-06	3.01219	0.043	0.007	0.0468709
vkorc1l1	2.57516e-06	2.26186	0.128	0.044	0.0474498
zgc:153733	2.62435e-06	1.25604	0.085	0.022	0.0483563
sirt2	2.64914e-06	1.34378	0.163	0.063	0.048813
pptc7a	2.65317e-06	0.643983	0.418	0.239	0.0488873
chd4a	2.70527e-06	0.499055	0.319	0.163	0.0498472
snx11	2.71144e-06	1.77269	0.085	0.022	0.049961
tspan31	2.7707e-06	0.930979	0.262	0.127	0.0510529
creld1b	2.77364e-06	2.13802	0.043	0.007	0.0511071
SERP1	2.80671e-06	0.711265	0.418	0.248	0.0517165
plekhj1	2.82995e-06	1.34524	0.163	0.063	0.0521446
inpp4aa	2.85385e-06	1.01959	0.142	0.05	0.0525851
fermt1	2.94204e-06	0.884932	0.199	0.083	0.0542101
serbp1b	2.96376e-06	0.770271	0.383	0.211	0.0546102
plekha6	2.98687e-06	0.71641	0.397	0.219	0.055036
hyou1	2.99815e-06	0.781238	0.461	0.275	0.0552439
ptmaa	2.99865e-06	-0.5025	0.496	0.287	0.055253
slc25a44b	3.03803e-06	1.11806	0.149	0.054	0.0559787
akap8l	3.07336e-06	0.800702	0.447	0.258	0.0566297
uhrf1bp1l	3.0808e-06	1.14474	0.227	0.103	0.0567668
acad8	3.08976e-06	1.33255	0.106	0.032	0.0569319
rnf111	3.1151e-06	0.802853	0.248	0.116	0.0573988
cdk10	3.148e-06	1.68872	0.05	0.009	0.0580051
CABZ01041962.1	3.17644e-06	1.88383	0.106	0.033	0.0585291
tmem176l.3a	3.18103e-06	0.853883	0.284	0.138	0.0586136
rab5b	3.20482e-06	1.20639	0.135	0.047	0.0590521
orai1b	3.24066e-06	1.82719	0.064	0.014	0.0597124
usp33	3.27091e-06	1.00974	0.163	0.063	0.0602697
selenop	3.31057e-06	-1.32271	0.418	0.567	0.0610005
rhoca	3.31615e-06	0.864763	0.255	0.122	0.0611035
vcp	3.32649e-06	0.486199	0.482	0.279	0.0612939
si:ch211-198m17.1	3.33171e-06	0.546707	0.433	0.246	0.0613902
ank2b	3.34749e-06	-0.196752	0.142	0.049	0.0616808
si:ch211-161h7.5	3.35058e-06	-1.32673	0.305	0.463	0.0617378
si:dkey-205h13.1	3.35698e-06	1.02899	0.099	0.029	0.0618558
abca2	3.35876e-06	0.859008	0.177	0.071	0.0618885
trim33	3.36385e-06	0.873679	0.206	0.088	0.0619823
cfl1l	3.37115e-06	0.230324	0.426	0.235	0.0621167
cldn15lb	3.37178e-06	0.354753	0.752	0.552	0.0621283
folr	3.37631e-06	-2.27366	0.106	0.274	0.0622119
fbxo16	3.40269e-06	3.74653	0.021	0.002	0.062698
si:dkey-234i14.6	3.40269e-06	3.72153	0.021	0.002	0.062698
aldob	3.40623e-06	-1.13988	0.681	0.718	0.0627633
ube2z	3.43422e-06	0.743577	0.199	0.082	0.063279
coq6	3.49477e-06	1.1925	0.149	0.055	0.0643947
ENSDARG00000115101	3.5013e-06	2.37837	0.021	0.002	0.064515
grk6	3.50454e-06	1.52034	0.128	0.044	0.0645747
abcc6b.1	3.51561e-06	2.54544	0.021	0.002	0.0647787
si:ch211-218g4.2	3.56973e-06	1.7526	0.135	0.048	0.0657758
pard3ba	3.58747e-06	1.16597	0.142	0.051	0.0661028
slc31a1	3.5983e-06	0.925325	0.404	0.237	0.0663023
si:dkey-250k15.7	3.61826e-06	2.68069	0.113	0.037	0.06667
micu2	3.63462e-06	0.606113	0.348	0.184	0.0669715
baxb	3.6375e-06	1.61846	0.135	0.048	0.0670246
lonp2	3.6752e-06	0.900604	0.17	0.067	0.0677192
hivep2a	3.7395e-06	0.704992	0.355	0.188	0.068904
zhx3	3.81416e-06	1.36361	0.17	0.068	0.0702798
id3	3.84518e-06	1.00986	0.333	0.177	0.0708512
evi5a	3.84783e-06	2.52015	0.078	0.02	0.0709001
ahr2	3.86349e-06	0.648972	0.411	0.238	0.0711887
sept9a	3.87267e-06	0.82749	0.284	0.138	0.0713579
ggh	3.88518e-06	0.998951	0.177	0.072	0.0715884
aacs	3.89632e-06	1.95252	0.106	0.034	0.0717935
ddb1	3.91588e-06	1.6685	0.106	0.033	0.0721541
atrx	3.92261e-06	0.349495	0.418	0.23	0.0722781
brd1b	3.94281e-06	0.677192	0.333	0.174	0.0726502
cfap298	3.96237e-06	1.88334	0.106	0.033	0.0730107
ubald2	4.02023e-06	2.28669	0.085	0.023	0.0740767
ugt1a1	4.04728e-06	-1.94635	0.163	0.33	0.0745753
ppp4cb	4.09652e-06	0.71582	0.22	0.097	0.0754825
chmp3	4.10663e-06	1.18701	0.227	0.104	0.0756687
wbp2nl	4.11056e-06	0.67233	0.496	0.308	0.0757412
wu:fu71h07	4.13671e-06	1.79312	0.092	0.026	0.076223
spint2	4.14035e-06	0.281251	0.624	0.378	0.07629
kmt2cb	4.15121e-06	0.605101	0.397	0.221	0.0764902
KLHL29	4.15284e-06	2.50208	0.043	0.007	0.0765202
camk2g1	4.16152e-06	0.538142	0.241	0.11	0.0766802
prelid3b	4.22644e-06	0.548545	0.66	0.461	0.0778764
map1lc3a	4.30377e-06	0.661368	0.34	0.178	0.0793013
arhgap1	4.33948e-06	0.582641	0.184	0.075	0.0799593
mustn1a	4.40582e-06	2.01598	0.05	0.009	0.0811816
rbm4.1	4.46698e-06	1.40631	0.099	0.03	0.0823086
si:dkey-121b10.7	4.46869e-06	3.19545	0.028	0.003	0.0823402
tom1	4.53241e-06	2.47046	0.057	0.012	0.0835142
tpbgb	4.53864e-06	1.56054	0.035	0.005	0.0836289
tbcc	4.69074e-06	1.80811	0.071	0.017	0.0864316
gata4	4.72755e-06	1.52686	0.043	0.007	0.0871098
baz2a	4.73703e-06	0.486856	0.248	0.116	0.0872844
vegfaa	4.76965e-06	0.969161	0.241	0.113	0.0878855
eif3eb	4.78718e-06	1.19429	0.05	0.009	0.0882086
zgc:158343	4.80019e-06	-4.34185	0.035	0.182	0.0884482
stambpl1	4.85218e-06	1.09805	0.05	0.009	0.0894063
neurl1aa	4.98601e-06	0.595948	0.206	0.087	0.0918722
kpnb1	4.99553e-06	1.01697	0.397	0.233	0.0920476
dlc1	5.02988e-06	0.967711	0.142	0.052	0.0926805
si:rp71-1h20.9	5.12354e-06	0.888358	0.184	0.077	0.0944064
tep1	5.17932e-06	0.439698	0.447	0.254	0.0954341
GGH	5.23461e-06	1.32958	0.142	0.052	0.0964529
ostm1	5.25872e-06	1.58625	0.149	0.056	0.0968972
dhrs11b	5.26548e-06	0.385494	0.397	0.218	0.0970218
C7H19orf12.3	5.33147e-06	1.56883	0.135	0.049	0.0982378
usp54a	5.56729e-06	0.617565	0.39	0.218	0.102583
zdhhc13	5.66824e-06	1.60742	0.184	0.078	0.104443
si:ch73-22o12.1	5.67817e-06	0.492958	0.56	0.354	0.104626
sphk2	5.69458e-06	1.11968	0.22	0.099	0.104928
zgc:153990	5.75083e-06	1.17942	0.099	0.03	0.105965
arf2a	5.80288e-06	0.594779	0.326	0.174	0.106924
pora	5.81112e-06	0.907154	0.177	0.072	0.107076
si:ch73-91k6.2	5.87233e-06	1.02961	0.312	0.165	0.108204
si:ch211-196c10.15	5.88348e-06	0.661555	0.369	0.202	0.108409
LO017771.1	6.02205e-06	1.17149	0.135	0.049	0.110962
fryl	6.0489e-06	0.641966	0.241	0.112	0.111457
si:dkeyp-84f3.5	6.07998e-06	1.72154	0.149	0.057	0.11203
akirin2	6.25401e-06	1.21805	0.227	0.107	0.115236
fbxl3l	6.26636e-06	5.65728	0.014	0.001	0.115464
irf10	6.26636e-06	5.8522	0.014	0.001	0.115464
rab6bb	6.28714e-06	1.39505	0.071	0.018	0.115847
ptdss1b	6.3004e-06	1.10655	0.135	0.048	0.116091
col7a1l	6.3017e-06	5.44267	0.014	0.001	0.116115
si:dkey-23c22.7	6.33724e-06	5.22258	0.014	0.001	0.11677
si:ch73-299h12.2	6.33724e-06	4.68224	0.014	0.001	0.11677
ndufa4l	6.33817e-06	0.459846	0.681	0.486	0.116787
ndnl2	6.3851e-06	1.40532	0.142	0.053	0.117652
spen	6.39801e-06	0.367762	0.39	0.211	0.11789
slc7a8a	6.40726e-06	0.450896	0.319	0.166	0.11806
cd59	6.40889e-06	2.06187	0.014	0.001	0.11809
CR391991.4	6.40889e-06	3.25495	0.014	0.001	0.11809
pkma	6.45053e-06	0.444828	0.362	0.196	0.118858
magt1	6.47156e-06	0.653237	0.312	0.163	0.119245
esama	6.47225e-06	1.10178	0.163	0.065	0.119258
irgq1	6.48193e-06	1.21433	0.184	0.076	0.119436
anp32e	6.53123e-06	-0.491513	0.227	0.099	0.120345
irak3	6.53385e-06	1.44253	0.078	0.02	0.120393
bahcc1b	6.60288e-06	0.819682	0.255	0.122	0.121665
mt-atp8	6.73486e-06	-0.938152	0.56	0.668	0.124097
ralab	6.7892e-06	1.26037	0.149	0.057	0.125098
bzw1a	7.02961e-06	0.543715	0.397	0.222	0.129528
vps13d	7.14859e-06	1.02253	0.213	0.096	0.13172
rnf11b	7.15397e-06	1.36946	0.213	0.097	0.131819
map1lc3b	7.18019e-06	0.536703	0.262	0.126	0.132302
wipf2a	7.22049e-06	1.04333	0.255	0.126	0.133045
cxcr3.1	7.25841e-06	2.24009	0.092	0.027	0.133743
snap29	7.25964e-06	1.01909	0.234	0.109	0.133766
dnajc1	7.27489e-06	0.692744	0.149	0.056	0.134047
CU695232.1	7.32344e-06	1.42386	0.064	0.015	0.134942
mcu	7.36161e-06	1.41749	0.199	0.089	0.135645
h2az2b	7.39423e-06	-0.404967	0.447	0.245	0.136246
hnrnpl2	7.53519e-06	0.902089	0.27	0.133	0.138843
clk2a	7.54676e-06	1.00114	0.291	0.15	0.139057
cisd1	7.61086e-06	0.643689	0.213	0.094	0.140238
gsto2	7.72166e-06	0.419026	0.447	0.275	0.142279
il17ra2	7.75131e-06	3.30465	0.035	0.005	0.142826
clic1	7.76752e-06	0.826335	0.199	0.086	0.143124
foxp1a	7.9322e-06	0.516335	0.404	0.228	0.146159
psme1	8.00297e-06	1.18437	0.142	0.052	0.147463
mknk2b	8.02986e-06	0.28532	0.901	0.714	0.147958
senp2	8.15625e-06	0.543026	0.44	0.257	0.150287
si:dkey-16j16.4	8.20348e-06	1.16996	0.156	0.061	0.151157
CABZ01111496.1	8.30092e-06	2.15331	0.035	0.005	0.152953
zgc:153968	8.32869e-06	-1.50995	0.369	0.483	0.153464
si:dkey-28b4.8	8.35766e-06	1.46003	0.113	0.038	0.153998
hnf1a	8.40219e-06	1.11027	0.184	0.079	0.154819
dnajc7	8.44831e-06	0.599424	0.461	0.278	0.155669
fbxl8	8.45877e-06	1.46822	0.163	0.066	0.155861
nme2b.1	8.64735e-06	0.386239	0.844	0.763	0.159336
egr3	8.66925e-06	-2.74774	0.064	0.214	0.15974
sh3bp5la	8.70686e-06	0.759671	0.262	0.13	0.160433
hnrnpd	8.81547e-06	0.963401	0.319	0.172	0.162434
emc3	8.85074e-06	0.91735	0.135	0.049	0.163084
TC2N	9.19245e-06	1.60227	0.064	0.015	0.16938
[truncated: 10,394 more rows]

## Sheet: Pharynx
gene	p_val	avg_log2FC	pct.1	pct.2	p_val_adj
[truncated: 12,185 more rows]

[truncated: 11 more sheets: PEC1, PEC2, Cloaca 3, Goblet, EEC, Tuft-Immune, Neuronal, Epidermis, Acinar, Cluster 5, Cluster 15]
