# Supplementary material for: Protein absorption in the zebrafish gut is regulated by interactions between lysosome rich enterocytes and the microbiome
Source: eLife. 2025 Mar 13;13:RP100611. doi: 10.7554/eLife.100611 (PMC11906160; doi:10.7554/eLife.100611)
Supplement: Supplementary file 3. [file elife-100611-supp3.zip]

Archive with 1 entries (1 files):
- Supplementary File 3.xlsx
