# Supplementary material for: Protein absorption in the zebrafish gut is regulated by interactions between lysosome rich enterocytes and the microbiome
Source: eLife. 2025 Mar 13;13:RP100611. doi: 10.7554/eLife.100611 (PMC11906160; doi:10.7554/eLife.100611)
Supplement: Supplementary file 3. [file elife-100611-supp3.zip › Supplementary File 3.xlsx]

## Sheet: Read me
All GF, CV, mCherry-positive and mCherry-negative cells were included in this table.
This gene expression table was generated from normalized values and RNA counts in our Seurat object using the [["RNA"]]$data or [["RNA"]]$counts functions, respectively.
For each gene, total expression was calculated by summing the normalized values or RNA counts in all cells within the cluster.
For each gene, average expression per cell was calculated by dividing the total expression by the number of cells in the cluster.
PEC1 = "Pharynx, esophagus, cloaca 1"
PEC2 = "Pharynx, esophagus, cloaca 2"
EEC = "Enteroendocrine"

## Sheet: Normalized_data
Gene	Pharynx (Total expression)	Pharynx (Avg. expression per cell)	Anterior enterocytes	Anterior enterocytes (Avg. expression per cell)	Ileocytes	Ileocytes (Avg. expression per cell)	Anterior LREs (Total expression)	Anterior LREs (Avg. expression per cell)	Posterior LREs (Total expression)	Posterior LREs (Avg. expression per cell)	Cloaca 3 (Total expression)	Cloaca 3 (Avg. expression per cell)	Acinar (Total expression)	Acinar (Avg. expression per cell)	Goblet (Total expression)	Goblet (Avg. expression per cell)	EEC (Total expression)	EEC (Avg. expression per cell)	Best4/Otop2 enterocytes (Total expression)	Best4/Otop2 enterocytes (Avg. expression per cell)	Neuronal (Total expression)	Neuronal (Avg. expression per cell)	Epidermis (Total expression)	Epidermis (Avg. expression per cell)	Tuft & Immune (Total expression)	Tuft & Immune (Avg. expression per cell)	PEC1 (Total expression)	PEC1 (Avg. expression per cell)	PEC2 (Total expression)	PEC2 (Avg. expression per cell)	Cluster 5 (Total expression)	Cluster 5 (Avg. expression per cell)	Cluster 15 (Total expression)	Cluster 15 (Avg. expression per cell)
fgfr1op2	27.7748	0.0957752	169.699	0.0453255	14.9896	0.0304049	21.5275	0.065235	21.3361	0.0288326	4.47391	0.0491638	4.39325	0.0426529	34.6774	0.0703395	22.0963	0.100896	50.2439	0.142738	33.4399	0.128122	15.3976	0.0850699	60.4106	0.10362	37.3522	0.0452754	13.9935	0.0945505	41.0682	0.069255	9.98756	0.0811997
znf1114	3.26704	0.0112657	19.5189	0.00521337	0	0	0.861883	0.00261177	0	0	0.568811	0.00625067	0	0	2.25518	0.0045744	1.2478	0.00569773	5.48002	0.0155682	5.10172	0.0195468	0.540549	0.00298646	6.49729	0.0111446	2.17365	0.00263473	3.13377	0.0211741	9.44033	0.0159196	0	0
ERC1	47.2431	0.162907	398.394	0.106409	63.6312	0.129069	18.8807	0.0572141	68.0175	0.0919155	19.0099	0.2089	15.0573	0.146188	113.209	0.229632	47.2428	0.215721	43.6595	0.124033	19.9604	0.0764765	10.7093	0.0591675	53.4278	0.0916429	111.721	0.135419	29.2979	0.197959	84.5666	0.142608	6.7915	0.0552154
erc1b	2.03168	0.0070058	4.25724	0.00113708	0.481598	0.000976872	0	0	3.01336	0.00407211	0	0	0	0	1.18122	0.00239599	0	0	0	0	0	0	0	0	0.409251	0.000701974	3.79827	0.00460397	0	0	1.61555	0.00272436	0	0
tm7sf3	0.475368	0.0016392	86.6935	0.0231553	3.55618	0.00721335	4.78652	0.0145046	13.8368	0.0186983	1.27815	0.0140456	0	0	4.39884	0.0089226	0.6991	0.00319224	2.41984	0.00687454	0.816949	0.00313007	7.42088	0.0409993	13.6406	0.0233972	1.98332	0.00240402	2.4365	0.0164628	8.66891	0.0146187	0	0
galnt8b.2	0	0	5.8866	0.00157228	1.45014	0.00294146	0	0	2.04504	0.00276357	0	0	3.41245	0.0331306	27.8752	0.0565419	0	0	1.03049	0.00292754	0	0	0	0	1.14193	0.00195871	0	0	3.84927	0.0260086	0	0	0	0
pax4	0	0	3.56008	0.000950875	0	0	0	0	0	0	0	0	0	0	0	0	11.1162	0.0507588	0	0	0	0	0	0	11.4926	0.0197128	4.38541	0.00531565	0	0	0	0	0	0
dyrk2	4.51209	0.0155589	140.09	0.0374172	0	0	2.08163	0.00630798	0	0	1.47798	0.0162416	0.719663	0.00698702	2.4358	0.00494077	20.9831	0.0958131	18.643	0.052963	48.5354	0.185959	6.62782	0.0366178	44.9734	0.0771414	26.0168	0.0315355	16.143	0.109075	34.0033	0.0573412	5.46898	0.0444632
lhfpl3	0	0	0	0	0	0	0	0	0	0	0	0	0	0	1.60671	0.00325904	2.33674	0.0106701	0	0	43.9309	0.168318	0	0	1.18138	0.00202638	0	0	0	0	4.49731	0.007584	15.7388	0.127957
si:ch211-197e7.1	1.97243	0.00680148	7.89719	0.00210929	0	0	0	0	1.46123	0.00197463	0	0	0	0	0	0	0	0	1.01141	0.00287332	0	0	36.4031	0.201122	0	0	3.76932	0.00456888	0	0	0.79722	0.00134439	0	0
si:dkeyp-82h4.3	0	0	6.85302	0.0018304	0.233598	0.00047383	2.04915	0.00620955	1.50221	0.00203002	0	0	0	0	0	0	1.03774	0.00473853	0	0	0	0	0	0	3.61697	0.00620406	2.28363	0.00276804	0.723031	0.00488535	5.57644	0.00940378	0	0
znf1136	0	0	10.8966	0.00291041	0	0	0	0	2.11041	0.00285191	0.780641	0.00857848	0	0	1.91678	0.00388798	1.38858	0.00634054	4.19511	0.0119179	4.2433	0.0162578	1.15765	0.00639587	6.44041	0.011047	0.569743	0.000690598	1.8399	0.0124318	11.4874	0.0193717	0	0
wnt5b	0	0	35.9843	0.00961119	1.3632	0.0027651	0	0	0	0	1.90716	0.0209578	1.45089	0.0140863	18.715	0.0379615	5.80043	0.026486	3.87153	0.0109987	0	0	7.63621	0.042189	11.5121	0.0197464	0	0	0	0	73.6084	0.124129	0	0
fbxl14b	1.04338	0.00359787	35.7396	0.00954584	3.30184	0.00669745	0	0	0	0	3.98253	0.0437641	0	0	1.82967	0.00371129	8.93008	0.0407766	13.6774	0.0388562	30.8086	0.118041	11.6601	0.0644202	32.2914	0.0553884	5.63619	0.00683174	9.98706	0.0674801	26.4844	0.0446617	1.64021	0.0133351
atp6v1e1b	118.362	0.408144	940.758	0.251271	93.8825	0.190431	222.884	0.675407	325.806	0.440278	47.6053	0.523135	20.7978	0.20192	140.838	0.285676	170.54	0.77872	180.213	0.511969	204.089	0.78195	31.4797	0.173921	98.1027	0.168272	97.9485	0.118725	61.7765	0.417409	62.2713	0.105011	102.676	0.834761
nampta	43.2333	0.14908	402.74	0.107569	40.0998	0.0813384	13.995	0.0424092	39.2195	0.0529993	4.58731	0.05041	9.23346	0.0896452	30.5294	0.0619257	21.72	0.0991781	44.3596	0.126022	25.2866	0.0968834	12.5282	0.0692165	32.0697	0.0550081	77.9064	0.094432	17.8064	0.120313	14.4388	0.0243487	9.21895	0.0749508
zgc:172014	0.663249	0.00228706	0.408894	0.000109213	0	0	0	0	1.7063	0.00230582	0	0	0	0	1.8822	0.00381785	0.996988	0.00455246	0	0	0	0	1.15765	0.00639587	4.22094	0.00724004	1.37766	0.00166989	0	0	0	0	0.648016	0.00526842
zgc:173709	1.87702	0.0064725	13.9429	0.00372407	0	0	0	0	6.22956	0.00841832	0	0	2.8972	0.0281281	1.56909	0.00318274	3.16011	0.0144297	6.0861	0.0172901	5.84905	0.0224102	26.9165	0.14871	11.1287	0.0190887	9.38446	0.0113751	0.832713	0.00562644	6.64313	0.0112026	0	0
rbm17	7.89812	0.0272349	167.246	0.0446703	29.0896	0.0590052	11.5538	0.0350117	60.5808	0.081866	3.73613	0.0410563	1.65828	0.0160998	51.5491	0.104562	10.0072	0.045695	18.5725	0.0527628	19.786	0.0758083	9.34313	0.0516195	48.7022	0.0835373	46.5975	0.0564818	10.8591	0.0733725	34.0411	0.0574049	3.08219	0.0250584
zgc:174944	3.8698	0.0133441	47.4225	0.0126663	9.34918	0.0189639	2.9171	0.00883969	13.2409	0.0178931	0	0	0	0	1.54602	0.00313594	0	0	8.46904	0.0240598	0	0	0	0	0	0	11.6088	0.0140713	2.2397	0.0151331	4.37795	0.00738271	1.64021	0.0133351
braf	4.71284	0.0162512	38.4059	0.010258	10.2489	0.0207888	2.92513	0.00886404	8.5697	0.0115807	0.673305	0.00739896	0	0	2.02451	0.00410651	2.2669	0.0103511	8.03302	0.0228211	34.4736	0.132083	0.880304	0.00486356	13.4629	0.0230925	12.1993	0.0147871	1.07462	0.00726092	16.2783	0.0274508	11.1792	0.0908881
kmt2e	47.6632	0.164356	341.624	0.0912458	43.9066	0.0890599	10.5639	0.0320117	52.2932	0.0706665	13.6996	0.150545	16.06	0.155922	72.0832	0.146213	71.811	0.327904	76.0349	0.216008	58.46	0.223985	24.1885	0.133638	117.16	0.20096	77.3296	0.0937328	27.8742	0.188339	61.1863	0.103181	11.6687	0.0948676
si:dkey-178j11.5	2.1261	0.00733138	7.91433	0.00211387	2.16671	0.00439495	0	0	0	0	3.08415	0.0338917	0	0	1.52038	0.00308394	2.33156	0.0106464	3.88743	0.0110438	0	0	0.33213	0.00183497	0.539413	0.000925238	9.83382	0.0119198	1.54254	0.0104226	0.947897	0.00159848	0	0
si:dkey-156k2.4	3.64954	0.0125846	41.3145	0.0110348	4.82407	0.00978512	0	0	0	0	0	0	0	0	5.57102	0.0113002	1.83913	0.00839785	4.35489	0.0123719	0	0	16.5308	0.0913306	0.539413	0.000925238	5.85677	0.00709912	3.09711	0.0209264	3.13731	0.00529057	0	0
med21	7.81115	0.026935	126.667	0.0338319	12.7948	0.0259529	13.5418	0.0410358	7.24008	0.00978389	4.0173	0.0441461	3.90793	0.037941	15.3247	0.0310845	39.9425	0.182386	34.9113	0.0991797	83.7052	0.320709	19.6857	0.108761	123.485	0.21181	34.4887	0.0418045	12.9033	0.0871846	63.7774	0.10755	19.9343	0.162067
si:dkey-16p19.5.1	0	0	0.856563	0.000228783	0	0	0	0	0	0	0	0	0	0	0	0	0	0	2.03804	0.00578989	0.741817	0.00284221	0	0	2.81732	0.00483246	0	0	1.93043	0.0130435	4.8002	0.00809477	0	0
si:dkey-11n14.1	0	0	20.0596	0.0053578	0	0	0	0	1.43557	0.00193996	0	0	0	0	10.995	0.0223021	0.613927	0.00280332	0	0	0	0	0.658718	0.00363933	0	0	4.63369	0.00561659	0	0	0	0	0	0
sypl1	1.52882	0.00527178	6.45123	0.00172309	0	0	0	0	0	0	0	0	0	0	0	0	1.54594	0.00705906	1.94032	0.00551228	0.871151	0.00333775	0	0	1.87044	0.00320831	2.66441	0.00322959	2.65887	0.0179653	3.94724	0.0066564	0	0
il22	0	0	0	0	0	0	0	0	0	0	5.8303	0.0640692	0	0	2.79856	0.0056766	33.0138	0.150748	0	0	0	0	0	0	0.483259	0.000828917	0	0	0	0	0	0	0	0
atp2b1a	32.3075	0.111405	1854	0.495192	120.185	0.243783	42.5286	0.128875	198.214	0.267857	12.5721	0.138154	31.6191	0.306981	80.8968	0.164091	121.754	0.555956	134.656	0.382547	149.127	0.571369	20.5327	0.11344	204.173	0.350211	149.982	0.181797	28.8977	0.195255	55.5087	0.0936065	22.39	0.182032
adipor2	182.511	0.62935	3324.66	0.887997	208.303	0.422521	64.2467	0.194687	225.309	0.304471	38.6377	0.42459	44.608	0.433088	283.759	0.575576	151.9	0.693607	395.18	1.12267	56.3932	0.216066	205.687	1.13639	208.495	0.357624	433.623	0.525604	66.9479	0.452351	255.576	0.430988	35.696	0.290212
mdm1	0	0	12.0556	0.00321997	0	0	0	0	0	0	0	0	0	0	2.68529	0.00544683	1.29977	0.00593501	0	0	11.2138	0.0429647	2.46408	0.0136137	4.53119	0.0077722	4.44923	0.00539301	1.5466	0.01045	6.33034	0.0106751	4.13313	0.0336026
si:dkey-16p19.8	1.21232	0.00418042	3.28416	0.000877179	0	0	1.84943	0.00560433	1.8198	0.00245919	0	0	0	0	2.99088	0.00606669	3.52992	0.0161183	1.46433	0.00416004	2.79895	0.010724	2.80826	0.0155152	3.861	0.00662264	0	0	0.860779	0.00581607	1.15333	0.00194491	3.83227	0.0311566
tspan11	1.91699	0.00661031	13.0143	0.00347605	0	0	0	0	0	0	0	0	0	0	0.556781	0.00112937	9.34281	0.0426612	0	0	6.94014	0.0265906	0	0	11.0148	0.0188933	0.737352	0.00089376	11.8056	0.0797675	7.37105	0.0124301	0	0
pmpcb	17.9806	0.0620021	534.166	0.142673	39.5294	0.0801814	17.464	0.0529214	35.3648	0.0477902	8.29846	0.0911919	7.42504	0.0720878	36.5333	0.0741041	23.2063	0.105965	42.0062	0.119336	24.2853	0.0930471	24.2577	0.13402	56.6107	0.0971024	78.2955	0.0949036	8.97653	0.0606522	59.0191	0.0995263	31.2345	0.253939
si:dkey-43f9.4	4.58561	0.0158124	20.3442	0.00543382	4.98334	0.0101082	4.33204	0.0131274	4.42035	0.00597345	0	0	0	0	2.23024	0.0045238	0.610102	0.00278585	1.35567	0.00385133	7.81793	0.0299538	2.1741	0.0120116	6.47495	0.0111063	2.86574	0.00347362	0.884372	0.00597549	9.12556	0.0153888	2.97312	0.0241717
si:ch73-389k6.1	0	0	21.492	0.00574039	3.4597	0.00701765	0	0	6.90561	0.00933191	0	0	0	0	1.48852	0.00301931	1.2439	0.0056799	0	0	2.70894	0.0103791	0.531053	0.00293399	2.47811	0.00425062	3.92936	0.00476286	0.689715	0.00466024	1.02029	0.00172055	0	0
dnajc2	2.28442	0.0078773	107.663	0.028756	16.0465	0.0325488	3.49917	0.0106036	15.3108	0.0206902	0	0	3.15114	0.0305936	3.70688	0.00751902	5.83941	0.026664	13.3068	0.0378034	5.77025	0.0221083	4.18004	0.0230942	25.2686	0.0433424	28.2009	0.034183	4.81865	0.0325584	18.0796	0.0304884	0	0
znf977	0	0	5.03762	0.00134552	0	0	0	0	2.48097	0.00335267	0	0	0	0	0	0	1.37432	0.00627542	0	0	0	0	0.910079	0.00502806	0	0	9.33253	0.0113122	0	0	2.07734	0.00350311	0	0
znf1110	0	0	5.19904	0.00138863	1.1907	0.00241521	0	0	0	0	0.708493	0.00778563	0	0	0	0	0	0	0.527925	0.00149979	0	0	0	0	1.77505	0.00304468	0.73171	0.000886921	1.00008	0.00675732	0.574486	0.000968779	0	0
ndufb2	73.1831	0.252355	1704.22	0.455187	91.5256	0.18565	114.028	0.34554	107.501	0.145272	64.8818	0.712987	18.525	0.179855	106.5	0.216025	80.3425	0.366861	120.653	0.342766	120.426	0.461402	49.1319	0.271447	232.9	0.399486	260.575	0.315849	58.4157	0.394701	91.5753	0.154427	63.7022	0.517904
atxn7l1	2.58664	0.00891944	9.44217	0.00252195	0	0	1.80479	0.00546907	0	0	0	0	0	0	0	0	1.24285	0.00567512	0.382186	0.00108576	0.741817	0.00284221	0	0	2.31326	0.00396786	1.68417	0.00204142	1.34215	0.00906857	4.58528	0.00773235	2.28267	0.0185583
znf800b	5.41357	0.0186675	22.2576	0.00594486	1.55155	0.00314716	0	0	0	0	3.97984	0.0437345	0	0	4.07476	0.00826524	3.08931	0.0141064	3.9271	0.0111565	1.99255	0.00763428	5.55596	0.0306959	5.99312	0.0102798	8.7094	0.0105568	3.71443	0.0250975	20.1624	0.0340007	0	0
acot14	8.62546	0.029743	144.935	0.0387112	39.1841	0.079481	12.0298	0.0364541	45.2826	0.0611926	4.98253	0.0547531	0	0	11.7476	0.0238288	5.30852	0.0242398	16.3331	0.0464009	0	0	7.39636	0.0408639	4.79503	0.00822475	27.7832	0.0336766	5.32201	0.0359595	28.9047	0.0487432	0	0
si:ch211-214j24.14	6.89666	0.0237816	47.4962	0.0126859	0.481598	0.000976872	6.92466	0.0209838	10.3238	0.0139511	2.43689	0.0267791	0	0	2.53341	0.00513876	0	0	92.3386	0.262326	0	0	0.386326	0.0021344	7.60914	0.0130517	3.52598	0.00427392	33.2345	0.224557	1.8316	0.00308869	0	0
si:ch211-245n8.4	0	0	5.90303	0.00157666	0	0	0	0	0	0	0	0	0	0	0	0	0	0	0.666966	0.00189479	0	0	0	0	1.85704	0.00318531	1.08209	0.00131162	0.930348	0.00628613	0	0	0	0
cacna2d1a	0	0	0.238696	6.37543e-05	0	0	0	0	0	0	0	0	0	0	0	0	37.2591	0.170133	0	0	3.0938	0.0118537	0.722917	0.00399402	2.91605	0.00500181	0	0	0	0	13.0888	0.0220721	0	0
kdm7aa	17.7799	0.06131	430.353	0.114945	45.8353	0.0929723	3.47209	0.0105215	40.487	0.0547122	2.1475	0.0235988	6.48339	0.0629455	12.4481	0.0252497	23.5664	0.107609	53.2306	0.151223	13.8825	0.0531897	11.7723	0.0650405	33.7456	0.0578827	54.2073	0.0657058	4.93291	0.0333305	5.02259	0.00846979	7.80099	0.0634227
znf1094	0.663249	0.00228706	15.1596	0.00404903	0	0	0	0	5.12151	0.00692096	0.925631	0.0101718	0	0	2.01358	0.00408434	0	0	1.0229	0.00290598	0	0	1.37405	0.00759142	9.28305	0.0159229	3.69861	0.00448316	1.22383	0.00826911	3.02565	0.00510228	3.04643	0.0247677
si:dkeyp-44d3.5	0.92766	0.00319883	2.92669	0.000781702	0	0	5.68022	0.0172128	1.03038	0.0013924	0	0	0	0	4.3398	0.00880284	0	0	0	0	0	0	6.3209	0.0349221	0.488337	0.000837628	0.416301	0.000504607	0	0	0	0	0	0
mpped1	0	0	3.44929	0.000921285	0	0	0	0	0	0	0	0	0	0	0	0	0	0	0	0	28.8625	0.110584	0.281247	0.00155385	2.40722	0.00412902	1.6037	0.00194388	0.65563	0.00442993	6.84389	0.0115411	0	0
snap91b	3.81375	0.0131509	55.4172	0.0148016	5.89428	0.0119559	0	0	2.51517	0.00339887	2.55325	0.0280577	0	0	16.7712	0.0340188	71.7528	0.327638	8.05777	0.0228914	142.826	0.547226	1.40592	0.00776753	2.10483	0.00361035	22.172	0.0268752	0	0	0.388118	0.000654499	59.5157	0.483867
si:ch211-208f21.2	0	0	2.31152	0.000617394	0	0	0	0	0	0	0	0	0	0	0	0	0	0	0.527925	0.00149979	2.72921	0.0104567	0.815752	0.00450692	1.35952	0.00233194	3.44471	0.00417541	1.04461	0.0070582	1.76915	0.00298338	0	0
zgc:171673	1.72091	0.00593416	3.97573	0.00106189	0	0	0	0	0	0	0	0	1.13381	0.0110079	0	0	1.56399	0.00714152	0	0	6.03214	0.0231116	1.10899	0.00612699	3.48505	0.00597779	0.693948	0.000841149	0.906562	0.00612542	1.25151	0.00211048	0	0
ccdc167	30.2182	0.104201	128.815	0.0344057	17.1515	0.03479	7.25869	0.021996	8.41046	0.0113655	16.8503	0.185169	3.58455	0.0348015	35.7424	0.0724998	5.391	0.0246164	18.9965	0.0539674	26.2973	0.100756	7.83	0.0432597	33.6612	0.057738	36.1175	0.0437788	15.2818	0.103255	25.0297	0.0422086	9.5804	0.0778894
si:dkey-19c16.12	2.20362	0.00759868	20.9761	0.0056026	1.33395	0.00270577	3.24674	0.00983861	7.32908	0.00990416	0.791766	0.00870073	1.05378	0.0102308	0	0	0	0	2.94897	0.00837776	0	0	0	0	1.42929	0.00245161	6.72856	0.00815584	0	0	0	0	0	0
si:ch73-158p21.2	0	0	5.57569	0.00148923	0	0	0	0	0	0	0	0	0	0	1.60402	0.00325359	0.957584	0.00437253	1.21017	0.00343798	2.79779	0.0107195	0	0	2.84002	0.00487139	0	0	0	0	3.44173	0.00580393	1.7141	0.0139357
si:ch211-208f21.3	3.93465	0.0135677	29.1814	0.00779418	0	0	0	0	3.01005	0.00406763	1.00204	0.0110115	0.719663	0.00698702	2.22177	0.00450664	2.75153	0.012564	0.975445	0.00277115	0	0	0	0	1.58221	0.0027139	6.07243	0.00736052	1.04461	0.0070582	0	0	0	0
si:dkey-156j15.1	1.71223	0.00590425	2.58607	0.000690723	0	0	0	0	1.57514	0.00212857	0	0	0	0	0.826373	0.00167621	0	0	1.17268	0.00333149	0	0	0	0	2.06075	0.00353473	0	0	0.961259	0.00649499	0	0	0	0
si:dkey-265e15.5	0	0	3.3796	0.000902672	0	0	0	0	1.24885	0.00168763	0	0	0	0	1.67211	0.0033917	0.613927	0.00280332	0.382186	0.00108576	0	0	0	0	0.96396	0.00165345	1.61749	0.00196059	0	0	2.40154	0.00404981	0	0
znf976	0	0	8.34328	0.00222844	1.43998	0.00292085	0	0	0	0	0	0	2.29783	0.022309	2.39408	0.00485614	2.16756	0.00989753	0.842225	0.00239269	0	0	0	0	0	0	0.374055	0.0004534	0	0	0	0	0	0
si:dkey-16p6.1.1	5.83119	0.0201075	39.8356	0.0106398	10.3937	0.0210826	3.64748	0.011053	20.4423	0.0276247	1.35311	0.0148693	2.28187	0.022154	3.08946	0.00626664	3.66274	0.0167248	6.47522	0.0183955	2.18103	0.00835645	0	0	2.83691	0.00486606	29.9931	0.0363553	3.22351	0.0217805	2.78058	0.004689	0	0
si:ch73-158p21.3	0.618868	0.00213403	8.70678	0.00232553	0	0	0	0	0	0	0	0	0	0	0	0	1.65551	0.00755941	1.97613	0.00561401	0	0	0.793023	0.00438134	1.10176	0.0018898	0	0	0	0	1.6429	0.00277049	0	0
znf1026	4.0864	0.014091	32.9748	0.00880737	0.959368	0.00194598	2.9451	0.00892454	1.99569	0.00269688	2.92944	0.0321917	0.595279	0.00577941	0	0	0	0	4.65709	0.0132304	1.4079	0.00539426	3.64044	0.0201129	8.92985	0.0153171	5.76337	0.0069859	3.04184	0.020553	7.65655	0.0129116	0	0
svopl	15.2845	0.0527052	23.3001	0.00622332	11.8702	0.0240775	1.83028	0.00554629	3.97875	0.00537669	1.40095	0.015395	2.55001	0.0247574	39.922	0.0809776	17.8032	0.081293	5.23643	0.0148762	4.37992	0.0167813	19.0169	0.105066	16.6078	0.0284868	21.8696	0.0265086	9.55888	0.0645871	0	0	0	0
msgn1	0	0	2.05995	0.000550201	7.12165	0.0144455	0	0	7.22656	0.00976562	0	0	0	0	11.6916	0.0237151	18.4456	0.0842263	3.66413	0.0104095	0	0	0	0	2.27121	0.00389573	28.7224	0.0348151	0	0	1.44452	0.00243595	0	0
calua	1.67387	0.00577196	24.5339	0.00655285	1.6429	0.00333245	0	0	5.18299	0.00700404	4.43203	0.0487037	37.5697	0.364755	37.4777	0.0760197	26.6497	0.121688	3.41513	0.00970207	95.235	0.364885	7.26553	0.040141	21.903	0.0375695	8.67357	0.0105134	2.54109	0.0171695	88.434	0.14913	3.89353	0.0316547
sema3c	0	0	0	0	0	0	0	0	0	0	0	0	0	0	0	0	5.92607	0.0270597	0	0	0	0	0.206595	0.00114141	0	0	0	0	1.65486	0.0111815	6.57676	0.0110907	0	0
acot15	20.5675	0.0709226	355.48	0.0949465	74.3971	0.150907	40.0307	0.121305	88.0397	0.118973	2.35024	0.0258268	6.53585	0.0634549	50.4028	0.102237	26.2816	0.120007	31.5999	0.0897724	1.51959	0.00582216	16.0219	0.0885186	39.8907	0.0684232	75.5199	0.0915393	18.0927	0.122248	53.7409	0.0906254	0	0
mrps33	20.3783	0.07027	322.655	0.0861791	26.0004	0.0527391	23.4388	0.0710268	35.5822	0.048084	14.0905	0.15484	1.15286	0.0111928	27.7622	0.0563128	21.6438	0.0988299	21.8731	0.0621396	61.8985	0.237159	12.2248	0.0675402	112.236	0.192514	57.4462	0.0696317	16.389	0.110736	41.9922	0.0708131	12.2266	0.0994032
sema3aa	1.92395	0.00663432	8.56621	0.00228798	2.01573	0.0040887	0	0	9.28284	0.0125444	0	0	4.26189	0.0413776	9.8883	0.0200574	4.25671	0.019437	2.133	0.00605966	9.31113	0.0356748	8.92525	0.0493108	4.27895	0.00733954	7.47276	0.00905789	0	0	109.999	0.185495	0	0
scube1	1.75363	0.00604701	4.75349	0.00126963	3.10997	0.00630825	0	0	4.12168	0.00556984	0	0	0	0	0	0	4.95387	0.0226204	0	0	4.691	0.0179732	9.88264	0.0546002	4.86895	0.00835155	7.87763	0.00954864	1.9358	0.0130797	38.2719	0.0645394	0	0
si:ch211-51e12.7	28.6808	0.0988995	389.214	0.103957	99.9489	0.202736	28.2126	0.0854926	127.048	0.171686	4.83057	0.0530831	13.0695	0.126888	115.806	0.2349	80.313	0.366726	77.1186	0.219087	174.85	0.669924	47.6882	0.26347	212.572	0.364617	194.512	0.235772	19.7214	0.133253	67.8116	0.114353	56.3166	0.457858
si:dkey-165e24.1	0	0	0	0	0	0	1.28948	0.00390751	0	0	0	0	0	0	0	0	0	0	0.971142	0.00275893	0	0	17.7892	0.0982831	3.2562	0.00558525	9.35533	0.0113398	0	0	0	0	0	0
FP074874.1	0	0	10.5058	0.00280603	1.08106	0.00219282	0	0	4.86301	0.00657163	0	0	0	0	0	0	0	0	0	0	4.82165	0.0184737	0	0	1.03892	0.00178202	5.49989	0.00666653	0	0	5.99194	0.0101044	0	0
zgc:172128.1	0.615487	0.00212237	93.0082	0.0248419	15.1572	0.0307449	3.24238	0.0098254	18.1259	0.0244945	3.02534	0.0332455	0	0	12.2659	0.02488	3.62422	0.0165489	3.47045	0.00985923	9.04776	0.0346657	4.10614	0.0226859	13.5795	0.0232925	31.5638	0.0382591	1.34162	0.00906499	6.34551	0.0107007	1.3384	0.0108813
zgc:113209	2.58711	0.00892106	12.5905	0.00336285	1.51774	0.00307857	0	0	4.46144	0.00602897	0	0	0	0	0.457539	0.000928072	0.553681	0.00252822	0	0	10.0596	0.0385427	0	0	3.01448	0.00517063	0	0	2.1456	0.0144973	2.22892	0.00375871	0	0
opn1sw1	0	0	15.5387	0.0041503	1.64256	0.00333177	0	0	4.81224	0.00650303	0	0	1.39111	0.013506	4.1884	0.00849574	0	0	0	0	0.942224	0.00361005	1.16186	0.00641912	3.44543	0.00590982	0	0	0	0	2.53452	0.00427406	20.1954	0.16419
si:dkeyp-90h9.1	0.90123	0.00310769	34.6324	0.00925011	2.44761	0.00496473	1.61716	0.00490049	5.053	0.00682837	0	0	0	0	4.86723	0.00987269	0.613927	0.00280332	8.35516	0.0237362	0	0	1.73339	0.00957676	0.41034	0.000703843	8.60364	0.0104287	0	0	0	0	0	0
tmem178b	0	0	28.63	0.00764691	1.94935	0.00395405	2.85624	0.00865527	5.8125	0.00785473	0	0	2.93182	0.0284643	7.1156	0.0144333	58.0432	0.265038	4.54327	0.012907	151.651	0.58104	4.69245	0.0259251	25.5029	0.0437443	9.67768	0.0117305	0.795883	0.00537759	33.3585	0.0562539	71.8316	0.583997
chpt1	25.9871	0.0896107	2065.82	0.551767	139.789	0.283548	38.3821	0.116309	60.2417	0.0814078	11.7443	0.129059	12.7465	0.123752	43.9991	0.0892477	49.6898	0.226894	90.545	0.25723	7.39933	0.0283499	8.43495	0.0466019	65.8744	0.112992	52.152	0.0632145	7.721	0.0521689	27.058	0.045629	10.4106	0.0846391
epyc	1.3353	0.00460447	0	0	0	0	0	0	0	0	0	0	0	0	0.894679	0.00181476	0	0	0	0	0	0	0	0	9.3326	0.0160079	0	0	0	0	167.446	0.282371	0	0
si:dkey-72l17.5	0	0	6.58092	0.00175772	1.49816	0.00303885	0	0	3.68841	0.00498434	0	0	0	0	0	0	0	0	0	0	0	0	0	0	0	0	1.85078	0.00224337	0	0	3.68644	0.0062166	0	0
cd36	28.1	0.0968964	3814.2	1.01875	109.687	0.22249	0	0	3.8851	0.00525013	14.7571	0.162166	18.3589	0.178242	43.4798	0.0881944	39.1131	0.178599	97.8514	0.277987	21.0628	0.0807006	9.74358	0.0538319	73.9413	0.126829	61.6007	0.0746675	6.6485	0.0449223	36.5725	0.0616737	6.81296	0.0553899
gpr37b	0	0	1.43314	0.000382782	0	0	0	0	0	0	0	0	0	0	0	0	0	0	0	0	17.5912	0.0673992	0	0	2.2871	0.00392299	0	0	0	0	4.75569	0.00801972	0	0
nudt4b	1.04318	0.00359718	127.196	0.0339734	2.68418	0.00544459	0	0	0	0	0	0	4.06279	0.0394446	0	0	0.667289	0.00304698	22.6099	0.0642325	4.00174	0.0153323	0.216465	0.00119594	2.4081	0.00413054	2.86856	0.00347704	0	0	2.8767	0.0048511	4.72512	0.0384156
si:dkey-16p6.1.2	0	0	16.0026	0.0042742	5.26467	0.0106788	1.55539	0.00471329	7.90514	0.0106826	1.25027	0.0137392	0	0	2.64572	0.00536657	0	0	0	0	2.17693	0.00834072	0	0	2.1949	0.00376483	7.28337	0.00882832	0.837306	0.00565748	0	0	0	0
si:dkeyp-38g8.5	0.873096	0.00301067	14.1992	0.00379252	0	0	0	0	1.76038	0.00237889	0	0	0	0	0	0	0	0	1.92498	0.0054687	7.66163	0.0293549	0	0	15.2632	0.0261805	1.5622	0.00189358	2.99893	0.020263	13.1083	0.022105	0	0
zgc:113119	0	0	13.3282	0.00355987	0	0	0	0	3.92231	0.00530042	2.07369	0.0227878	0	0	0.622608	0.0012629	1.23346	0.00563224	0	0	4.38712	0.0168089	0	0	4.24718	0.00728505	0	0	0.211058	0.00142607	3.44173	0.00580393	0	0
ube2nb	32.1529	0.110872	417.64	0.111549	42.5422	0.0862925	24.1809	0.0732755	40.3779	0.0545647	3.68141	0.040455	9.07902	0.0881458	41.621	0.0844239	32.2231	0.147138	50.1376	0.142436	82.1034	0.314573	14.5554	0.0804163	120.332	0.206401	43.1629	0.0523187	11.5995	0.0783747	58.3238	0.0983538	14.3628	0.116771
si:dkey-22a18.2	12.9566	0.0446779	64.1532	0.0171349	4.68517	0.00950338	2.06763	0.00626555	9.29043	0.0125546	2.4008	0.0263824	0	0	2.13472	0.00433006	0	0	0.568313	0.00161453	0	0	3.40242	0.0187979	0.779617	0.00133725	6.46455	0.00783582	0	0	2.30349	0.00388446	1.90181	0.0154619
ftr51	1.81505	0.0062588	42.6307	0.0113864	1.7063	0.00346106	0	0	10.3119	0.0139349	0.843205	0.00926598	0.62353	0.00605369	5.34712	0.0108461	1.54951	0.0070754	2.95535	0.00839589	3.25953	0.0124886	0	0	4.39134	0.00753231	13.3914	0.016232	1.42484	0.00962729	5.53215	0.0093291	2.3043	0.0187341
waslb	62.7511	0.216383	959.766	0.256348	139.049	0.282046	139.204	0.421832	232.955	0.314804	53.7337	0.59048	38.2201	0.371069	210.351	0.426675	93.5385	0.427117	204.455	0.580838	28.1671	0.10792	83.285	0.460138	112.052	0.192199	245.339	0.297381	64.0941	0.433068	75.2847	0.126956	80.5053	0.654515
gpr85	0	0	1.15556	0.000308643	0	0	0	0	0	0	0	0	0	0	0	0	1.58462	0.0072357	0.901056	0.00255982	137.21	0.525707	1.72614	0.0095367	2.05327	0.0035219	0	0	0	0	9.11034	0.0153631	37.0384	0.301125
zgc:174696	2.21812	0.00764868	5.94723	0.00158847	0	0	0	0	1.12954	0.00152641	0	0	0	0	0	0	0	0	0	0	6.74522	0.0258438	1.40302	0.00775152	3.89556	0.00668192	1.17826	0.00142819	1.83118	0.0123729	5.83241	0.00983544	5.30873	0.0431604
acot16	0	0	12.0419	0.00321632	2.91352	0.00590979	0	0	0	0	0	0	0	0	3.75913	0.00762501	0.406535	0.00185632	0.971142	0.00275893	0	0	0	0	0	0	0.893398	0.00108291	0	0	0	0	0	0
gcc1	3.28401	0.0113242	55.834	0.0149129	0.233598	0.00047383	3.46472	0.0104992	7.20083	0.00973085	4.68629	0.0514977	5.86951	0.0569856	5.55664	0.0112711	5.22981	0.0238804	7.96712	0.0226339	7.60159	0.0291249	3.5876	0.019821	16.8867	0.0289653	7.39637	0.00896529	2.98642	0.0201785	5.23031	0.00882009	2.65033	0.0215474
lamtor4	29.3083	0.101063	235.541	0.0629115	19.3873	0.0393252	56.2202	0.170364	58.5568	0.0791308	11.25	0.123626	0.614161	0.00596272	61.3418	0.124426	22.2262	0.101489	49.3581	0.140222	61.9257	0.237263	23.0545	0.127373	96.9904	0.166364	26.7346	0.0324056	19.629	0.132628	57.8316	0.0975237	13.2737	0.107916
atp6v1f	13.832	0.0476965	194.001	0.0518165	21.8066	0.0442325	95.7724	0.29022	102.636	0.138697	9.53822	0.104816	7.84474	0.0761625	54.8867	0.111332	72.494	0.331023	70.7005	0.200854	38.7718	0.148551	4.78014	0.0264096	42.51	0.0729159	25.6379	0.0310762	8.44443	0.057057	24.4727	0.0412694	26.8019	0.217901
znf1148	0	0	1.60832	0.000429573	0	0	0	0	0	0	0	0	0	0	0	0	1.54364	0.00704859	0	0	4.53942	0.0173924	0.261106	0.00144257	3.25824	0.00558874	2.59017	0.0031396	1.76437	0.0119214	5.90686	0.00996097	0	0
tmem168a	1.24268	0.00428509	24.2248	0.00647029	0	0	0	0	2.75106	0.00371765	1.69823	0.0186619	0	0	6.81916	0.013832	2.52465	0.0115281	6.9592	0.0197705	2.92911	0.0112226	0.911156	0.00503401	3.84603	0.00659697	3.21148	0.0038927	0	0	6.52989	0.0110116	1.04821	0.00852203
tnpo3	19.9064	0.0686428	298.023	0.0796002	21.3454	0.043297	17.2065	0.0521409	18.0686	0.024417	3.22595	0.03545	11.2607	0.109327	29.6115	0.0600639	17.0477	0.0778434	22.8317	0.0648627	22.7172	0.0870391	7.96543	0.0440079	55.6342	0.0954275	44.1046	0.0534602	12.2586	0.0828287	17.4125	0.0293634	5.76503	0.0468702
spi2	1.24268	0.00428509	2.1383	0.000571128	0	0	0	0	0	0	0	0	0	0	0	0	0.589284	0.00269079	2.61983	0.00744269	2.28109	0.00873981	0	0	15.0541	0.0258219	0	0	3.06513	0.0207103	0	0	0	0
dnajb9b	65.2936	0.22515	373.183	0.0996749	35.0149	0.071024	6.58741	0.0199619	40.5285	0.0547682	5.63125	0.0618818	30.1477	0.292696	34.4693	0.0699174	7.57423	0.0345855	103.294	0.293448	0	0	7.19781	0.0397669	7.1397	0.0122465	31.3184	0.0379616	4.08936	0.0276308	2.44657	0.00412574	3.4833	0.0283195
si:dkey-72l17.6	0	0	2.71554	0.000725304	0	0	0	0	1.19181	0.00161056	0	0	0	0	0	0	0	0	0	0	0	0	0.658718	0.00363933	2.16333	0.00371069	0	0	0.211058	0.00142607	2.99193	0.00504541	0	0
mybpc1	0	0	12.5476	0.00335139	3.78718	0.00768191	0	0	0	0	0	0	0	0	0	0	0	0	0	0	0	0	0	0	0.837365	0.0014363	0	0	0	0	0	0	0	0
zgc:174698	1.51013	0.00520736	7.60961	0.00203248	1.4995	0.00304159	5.53412	0.0167701	3.60918	0.00487727	0	0	0	0	0	0	1.11583	0.00509509	0.484046	0.00137513	0	0	2.38871	0.0131973	3.86616	0.00663149	2.00328	0.00242822	0	0	7.19466	0.0121326	0	0
cnot4b	12.3819	0.0426962	191.342	0.0511063	34.9159	0.0708232	11.8334	0.0358588	22.356	0.0302108	0.579655	0.00636984	7.13281	0.0692506	40.8102	0.0827793	15.1477	0.0691674	12.8547	0.0365191	13.452	0.0515401	6.10897	0.0337512	31.5709	0.0541524	51.6182	0.0625675	13.6623	0.092313	32.8687	0.0554278	6.1792	0.0502374
samm50l	3.60332	0.0124252	28.3995	0.00758535	2.48226	0.00503501	4.26898	0.0129363	10.2172	0.013807	0.579655	0.00636984	3.04452	0.0295585	6.80581	0.0138049	3.43396	0.0156802	4.34086	0.012332	8.13205	0.0311573	0.298781	0.00165072	7.70213	0.0132112	6.73174	0.00815969	4.00652	0.0270711	6.3912	0.0107777	4.19232	0.0340839
dennd6b	0	0	1.987	0.000530716	0	0	0	0	1.40488	0.00189848	0	0	0	0	1.68723	0.00342237	0	0	0	0	23.4567	0.0898724	0	0	0	0	0	0	0	0	6.28371	0.0105965	2.03053	0.0165084
si:ch211-59d8.2	3.24696	0.0111964	19.232	0.00513676	2.47597	0.00502225	2.61232	0.00791611	4.78939	0.00647215	0	0	0	0	2.9785	0.00604158	1.8654	0.00851781	2.04743	0.00581655	4.05488	0.0155359	1.58741	0.00877021	1.42592	0.00244583	6.65972	0.00807239	0.960661	0.00649095	0.651733	0.00109904	0	0
pcloa	1.88836	0.00651159	11.0912	0.00296239	1.71447	0.00347763	3.36247	0.0101893	4.17691	0.00564448	0	0	8.60269	0.0835212	38.7208	0.0785411	195.811	0.894115	1.07112	0.00304296	176.961	0.678012	1.40592	0.00776753	3.82802	0.00656607	4.0254	0.00487927	0	0	4.11895	0.00694596	13.3446	0.108492
si:ch211-76m11.8	3.68293	0.0126998	100.134	0.0267453	8.02903	0.0162861	5.02786	0.0152359	9.71646	0.0131303	6.77405	0.0744401	0.700528	0.00680124	11.1841	0.0226859	6.87366	0.0313866	11.2899	0.0320737	10.2014	0.039086	16.6599	0.0920437	14.2718	0.0244799	12.854	0.0155806	2.22183	0.0150124	14.1662	0.023889	5.55903	0.0451954
mrpl42	0.947608	0.00326761	127.507	0.0340564	7.0645	0.0143296	14.1517	0.042884	12.5309	0.0169336	2.58927	0.0284535	0.614161	0.00596272	17.5261	0.0355498	6.52394	0.0297897	12.0347	0.0341894	39.0367	0.149566	11.5195	0.0636434	85.2841	0.146285	29.9911	0.0363529	10.4329	0.0704927	38.7752	0.0653882	3.5666	0.0289967
mrps10	8.2257	0.0283645	288.624	0.0770897	14.839	0.0300995	17.8295	0.0540288	11.5953	0.0156693	5.95934	0.0654872	3.69198	0.0358444	27.3198	0.0554154	21.1419	0.0965386	19.3167	0.0548769	47.4932	0.181966	22.8485	0.126235	126.385	0.216784	37.2878	0.0451973	20.7604	0.140273	48.8806	0.0824294	7.30967	0.0594282
si:dkeyp-107f9.1	0	0	0	0	0	0	0	0	10.0213	0.0135423	0	0	0	0	0	0	0	0	0	0	0	0	2.88342	0.0159305	1.11736	0.00191657	3.86684	0.00468708	0	0	0	0	0	0
znf1118	0	0	2.99553	0.000800088	0	0	2.60617	0.00789748	2.66135	0.00359642	0	0	0	0	1.12615	0.00228428	0	0	1.91699	0.005446	2.94535	0.0112849	0	0	4.53698	0.00778212	0	0	2.81441	0.0190163	0	0	0	0
znf1085	0	0	2.22669	0.000594736	0	0	0	0	0	0	0	0	0	0	1.40349	0.00284683	0	0	0.901056	0.00255982	0	0	1.9767	0.010921	1.30926	0.00224573	2.44265	0.00296079	0	0	1.23002	0.00207424	0	0
si:dkey-265e7.1	1.99044	0.00686358	8.9134	0.00238072	2.73093	0.00553942	0	0	1.48191	0.00200259	0	0	0	0	0	0	0	0	0	0	0	0	1.18641	0.00655477	0.483259	0.000828917	1.09238	0.0013241	0	0	0	0	0	0
si:dkey-16p6.1.3	0	0	17.9353	0.00479041	0	0	0	0	0	0	0.708493	0.00778563	0	0	0	0	1.44617	0.0066035	3.78348	0.0107485	4.55746	0.0174615	0	0	0.611449	0.0010488	4.24112	0.00514075	0.941937	0.00636444	6.79213	0.0114538	0	0
gnai1	37.6726	0.129905	265.044	0.0707917	25.4643	0.0516516	0	0	10.5186	0.0142143	26.6496	0.292853	7.57831	0.0735758	70.2789	0.142554	161.529	0.737573	80.4005	0.22841	92.4149	0.35408	52.1242	0.287979	131.922	0.226282	36.2593	0.0439506	28.3787	0.191748	63.9278	0.107804	3.4161	0.0277732
parp12b	1.71851	0.00592591	64.5364	0.0172373	9.42123	0.01911	2.92513	0.00886404	13.7955	0.0186425	0	0	3.78999	0.0367961	7.25768	0.0147215	10.5693	0.0482616	5.93585	0.0168632	29.8209	0.114256	2.08112	0.0114979	31.4872	0.054009	12.3804	0.0150065	2.63777	0.0178227	37.0891	0.0625448	2.10154	0.0170857
si:dkey-16b10.1	0.321517	0.00110868	13.8815	0.00370766	1.58896	0.00322304	2.38885	0.00723895	7.86661	0.0106306	3.94949	0.043401	0	0	3.28435	0.00666196	0.654962	0.00299069	4.00651	0.0113821	0	0	0	0	1.37038	0.00235057	2.75718	0.00334203	1.26102	0.00852039	0	0	0	0
znf1034	1.91403	0.0066001	15.3597	0.00410249	1.37611	0.00279129	0	0	1.36558	0.00184538	0.936151	0.0102874	0	0	1.45874	0.0029589	1.58616	0.00724273	0.992823	0.00282052	0	0	0	0	6.54515	0.0112267	7.33716	0.00889353	0.211058	0.00142607	7.22898	0.0121905	3.28631	0.026718
si:dkeyp-27e10.3	0	0	3.49329	0.000933037	0	0	4.27935	0.0129677	0	0	1.41944	0.0155982	0	0	2.64382	0.00536272	1.85844	0.00848605	2.08938	0.00593572	27.5668	0.10562	0.528524	0.00292002	0.772526	0.00132509	0	0	0	0	0.79722	0.00134439	4.12105	0.0335045
ifrd1	224.546	0.774296	2486.92	0.664241	340.817	0.691312	146.8	0.444847	473.08	0.639297	34.0859	0.37457	113.842	1.10526	441.858	0.896264	200.561	0.915804	267.76	0.760681	201.7	0.772797	121.184	0.669526	358.111	0.614256	769.156	0.93231	170.667	1.15316	308.237	0.519792	97.2723	0.790832
pwp1	5.76704	0.0198863	537.491	0.143561	32.9358	0.0668069	29.3259	0.0888664	48.8921	0.0660705	8.06833	0.088663	18.4061	0.1787	30.6461	0.0621625	9.97207	0.0455346	16.4182	0.0466425	21.7842	0.0834645	20.7969	0.1149	132.791	0.227771	97.3013	0.117941	15.6115	0.105483	105.38	0.177706	12.4106	0.100899
irf5	10.2545	0.0353602	131.677	0.0351701	11.2993	0.0229195	1.60784	0.00487224	11.351	0.0153392	2.19358	0.0241052	6.89229	0.0669154	35.4306	0.0718674	8.40998	0.0384017	27.1546	0.0771438	0	0	11.2218	0.0619987	14.687	0.0251921	46.5241	0.0563929	2.27694	0.0153847	4.72555	0.0079689	0	0
tulp4a	3.15607	0.010883	74.2707	0.0198373	11.6685	0.0236684	2.96436	0.00898292	16.1116	0.0217725	6.83225	0.0750797	1.44998	0.0140774	22.8715	0.0463925	4.80704	0.0219499	10.8422	0.0308016	17.0353	0.0652695	3.24439	0.0179248	7.20313	0.0123553	24.9629	0.0302581	2.56548	0.0173343	9.52418	0.016061	2.67382	0.0217384
ppp6r2a	9.24397	0.0318757	254.279	0.0679163	20.2161	0.0410063	8.98629	0.0272312	26.097	0.0352662	2.64971	0.0291176	5.37746	0.0522084	45.5299	0.0923527	40.2856	0.183953	40.8608	0.116082	21.377	0.0819042	10.7959	0.0596457	49.2002	0.0843915	47.1203	0.0571155	18.2715	0.123456	65.4547	0.110379	12.682	0.103106
si:dkey-14k9.3	0	0	20.1951	0.005394	1.48244	0.00300698	0	0	3.58885	0.0048498	0.956596	0.010512	2.01464	0.0195596	1.57241	0.00318947	0.751332	0.00343074	2.12132	0.00602648	6.01437	0.0230436	0	0	3.12346	0.00535756	0.679867	0.000824081	1.06911	0.0072237	3.57635	0.00603094	0	0
si:ch211-214j24.15	151.414	0.522117	2073.92	0.553931	286.644	0.581429	61.8496	0.187423	291.197	0.393509	35.5235	0.390368	10.8118	0.104969	225.326	0.457052	38.401	0.175347	170.389	0.484058	5.28977	0.0202673	4.21626	0.0232943	42.7092	0.0732577	332.597	0.403148	40.1887	0.271545	8.76442	0.0147798	3.24646	0.026394
si:ch211-214j24.10	136.936	0.472194	1518.52	0.405587	183.873	0.372967	64.5793	0.195695	220.195	0.297561	47.1832	0.518497	27.2819	0.264873	250.067	0.507235	251.701	1.14932	264.31	0.750881	58.5097	0.224175	116.025	0.64102	286.354	0.491174	231.956	0.281159	117.971	0.797103	163.257	0.275307	31.4198	0.255445
aldh1l2	0.369497	0.00127413	22.3315	0.00596462	0	0	3.29547	0.00998627	3.84106	0.00519062	1.2325	0.0135439	2.22293	0.0215818	1.20679	0.00244785	3.62591	0.0165566	1.72363	0.00489669	2.32985	0.00892664	0	0	8.73857	0.014989	9.17024	0.0111154	0	0	0.890593	0.00150184	2.03053	0.0165084
si:ch211-59d8.3	0.54214	0.00186945	30.0062	0.00801447	2.43853	0.00494632	0	0	12.263	0.0165716	0	0	1.59176	0.0154539	0	0	0	0	3.93161	0.0111693	0	0	0	0	0	0	1.36863	0.00165895	2.69288	0.0181951	0	0	0	0
akr1b1.1	115.28	0.397516	4666.45	1.24638	382.358	0.775573	386.592	1.17149	538.465	0.727655	66.9828	0.736075	55.9937	0.543628	229.775	0.466075	303.132	1.38417	432.894	1.22981	32.4872	0.124472	10.761	0.0594531	121.126	0.207764	595.703	0.722064	38.9921	0.26346	78.6287	0.132595	11.3652	0.0924004
cd9b	306.095	1.0555	1384.76	0.369861	210.219	0.426408	95.898	0.2906	226.608	0.306227	18.8822	0.207496	22.6605	0.220004	341.102	0.69189	49.9027	0.227866	299.675	0.85135	7.27284	0.0278653	251.045	1.38699	193.397	0.331727	475.716	0.576625	239.421	1.61771	35.5177	0.0598949	7.26652	0.0590774
mkrn1	29.1386	0.100478	224.448	0.0599488	33.0813	0.0671021	17.0303	0.0516069	21.4372	0.0289691	0.708493	0.00778563	13.1803	0.127964	79.2719	0.160795	36.5093	0.166709	50.1204	0.142388	94.3277	0.361409	13.9699	0.0771819	90.1242	0.154587	84.1267	0.101972	33.3369	0.22525	80.594	0.135909	54.038	0.439333
si:dkey-16p6.1.5	1.15348	0.00397751	24.2387	0.006474	4.65997	0.00945227	3.25824	0.00987345	0	0	2.86692	0.0315046	1.16909	0.0113504	0.489312	0.000992519	0	0	1.113	0.00316195	0	0	0	0	1.37988	0.00236686	1.70665	0.00206867	0.674833	0.00455968	2.55908	0.00431548	0	0
akr1b1.2	13.3035	0.045874	61.5766	0.0164467	9.20392	0.0186692	19.607	0.059415	13.8142	0.0186678	0.634403	0.00697147	6.18938	0.0600911	99.7272	0.202286	26.255	0.119886	30.6497	0.087073	7.10414	0.0272189	24.4614	0.135146	79.2093	0.135865	36.7011	0.0444862	10.6761	0.0721359	100.704	0.169821	4.89139	0.0397674
nup107	7.93098	0.0273482	100.156	0.026751	12.6854	0.0257309	7.54968	0.0228778	18.5578	0.0250781	1.78712	0.0196387	1.06353	0.0103256	26.0159	0.0527705	7.18887	0.0328259	7.87869	0.0223826	13.2702	0.0508436	6.4952	0.0358851	41.5253	0.0712269	13.5605	0.0164369	7.53224	0.0508935	11.1383	0.0187829	2.12716	0.017294
tmem181	12.2688	0.0423061	137.878	0.0368264	9.52587	0.0193223	10.1838	0.03086	21.5458	0.0291159	0.507962	0.005582	8.65408	0.0840202	47.1724	0.0956843	20.4662	0.0934528	15.2545	0.0433366	14.3535	0.0549941	3.55979	0.0196674	22.5691	0.0387119	14.6387	0.0177438	5.97575	0.0403767	13.7506	0.0231881	0	0
ms4a17a.7	0	0	1.65993	0.000443357	0	0	0	0	0	0	0	0	0	0	0	0	0	0	0	0	0	0	0.815752	0.00450692	0	0	0	0	0	0	72.9637	0.123042	0	0
si:dkeyp-4f2.1	4.36493	0.0150515	184.782	0.0493541	3.5042	0.00710791	1.15855	0.00351076	10.5545	0.0142629	0	0	0	0	2.30375	0.00467293	5.11045	0.0233354	12.9105	0.0366776	0	0	0	0	4.13355	0.00709014	29.9957	0.0363584	8.88009	0.0600006	0	0	1.15022	0.0093514
ccdc87	3.04292	0.0104928	19.2504	0.00514166	0	0	0	0	2.86397	0.00387023	0	0	2.27559	0.0220931	0	0	1.38435	0.00632122	2.02766	0.0057604	0.702116	0.0026901	0	0	1.23492	0.00211821	1.51234	0.00183313	1.64169	0.0110925	0	0	0	0
osgep	4.77616	0.0164695	40.2331	0.010746	1.27054	0.00257717	1.77285	0.00537226	3.97364	0.00536978	1.74514	0.0191773	1.4544	0.0141204	6.48552	0.0131552	3.60202	0.0164476	1.3706	0.00389376	2.01573	0.00772309	1.49911	0.00828238	28.2547	0.0484643	4.98184	0.00603859	4.76911	0.0322237	12.1069	0.0204164	0	0
dock4b	1.20022	0.00413871	28.908	0.00772116	0	0	0	0	12.5167	0.0169145	1.25743	0.0138179	1.74656	0.0169569	6.32777	0.0128352	19.45	0.0888128	0.928446	0.00263763	23.9471	0.0917514	0.715222	0.0039515	22.5512	0.0386814	6.7132	0.00813721	0.863625	0.0058353	18.413	0.0310506	14.9829	0.121812
ttc41	0	0	6.24816	0.00166885	7.59916	0.0154141	0	0	0	0	0	0	1.95245	0.0189559	8.08208	0.0163937	1.4929	0.00681691	1.79804	0.00510806	1.0528	0.00403373	0	0	2.17156	0.00372481	0	0	0	0	0	0	0	0
fam3c	76.4673	0.26368	464.405	0.12404	112.543	0.228283	34.6072	0.10487	110.027	0.148686	2.44439	0.0268614	38.0605	0.369519	458.547	0.930116	65.1338	0.297414	71.9787	0.204485	12.7781	0.0489582	30.4486	0.168224	65.4242	0.11222	162.852	0.197396	62.5733	0.422792	31.7406	0.0535255	7.81783	0.0635596
ms4a17a.12	0	0	1.55713	0.000415901	0	0	0	0	0	0	0	0	0	0	0	0	0	0	0	0	0	0	8.68924	0.0480068	0	0	0	0	0	0	3.4854	0.00587757	0	0
lum	1.20148	0.00414304	5.56777	0.00148712	0	0	0	0	1.91501	0.00258786	0	0	0	0	0	0	0	0	2.89745	0.0082314	0	0	7.40881	0.0409326	0.698693	0.00119844	3.19941	0.00387807	0	0	184.652	0.311387	0	0
il17ra1a	28.3025	0.0975947	138.052	0.0368728	4.51771	0.00916372	3.59742	0.0109013	9.84568	0.013305	0	0	9.34487	0.0907269	27.1577	0.0550866	18.407	0.0840501	24.4313	0.069407	0	0	4.99948	0.0276215	45.3848	0.077847	23.949	0.0290291	9.66691	0.0653169	7.32138	0.0123463	0	0
si:ch73-56d11.5	1.71223	0.00590425	0.977818	0.000261169	0	0	0	0	0	0	0	0	0	0	0	0	5.22603	0.0238632	0.568313	0.00161453	0	0	11.218	0.0619779	1.42517	0.00244454	0	0	0	0	0	0	0	0
ankrd16	0	0	7.82371	0.00208967	1.48244	0.00300698	0	0	1.49385	0.00201872	0	0	0	0	3.30994	0.00671388	0	0	0	0	0	0	2.91931	0.0161288	3.98989	0.00684372	2.18523	0.00264876	2.8508	0.0192621	0	0	0	0
pnpla8	48.8358	0.168399	697.735	0.186361	44.0305	0.0893115	21.3541	0.0647093	53.5599	0.0723782	2.81256	0.0309072	1.32436	0.0128578	43.3427	0.0879162	26.2874	0.120034	93.8214	0.266538	27.8194	0.106588	14.1793	0.0783385	30.3604	0.0520761	59.1113	0.0716501	14.4463	0.0976099	35.7263	0.0602467	15.695	0.127602
dynlt1	1.2958	0.00446829	14.0204	0.00374477	0.938229	0.0019031	0	0	3.60366	0.00486981	0	0	0	0	3.31156	0.00671715	15.2276	0.0695323	7.43094	0.0211106	12.496	0.0478774	0.216465	0.00119594	12.7285	0.0218328	3.67009	0.00444859	9.11515	0.0615888	6.71165	0.0113181	3.82291	0.0310805
si:dkeyp-81f3.4	5.06841	0.0174773	117.875	0.0314837	10.3071	0.0209069	0	0	3.84898	0.00520133	0	0	0	0	1.75601	0.00356189	5.98927	0.0273483	5.81476	0.0165192	3.41183	0.0130721	0.956398	0.00528397	4.30322	0.00738117	5.43284	0.00658526	1.07913	0.00729143	0	0	0	0
znf1072	0	0	9.41595	0.00251494	0	0	0	0	0	0	0	0	0	0	2.36358	0.00479429	0	0	0	0	2.61344	0.0100132	0	0	6.06982	0.0104114	4.47267	0.00542141	1.08559	0.00733504	5.53158	0.00932814	0	0
si:dkey-247i3.5	0	0	3.62814	0.000969055	0	0	0	0	1.32547	0.00179118	0	0	0	0	0	0	0	0	0	0	0	0	0.535861	0.00296056	0.59744	0.00102477	2.09028	0.00253367	0.484381	0.00327284	1.80268	0.00303993	0	0
znf1000	0	0	7.05318	0.00188386	0	0	0	0	1.76078	0.00237943	0	0	0	0	0	0	0	0	0	0	1.75009	0.00670532	0	0	0.350483	0.000601172	2.26237	0.00274227	0	0	4.43955	0.0074866	0	0
dcn	2.76642	0.00953936	9.00585	0.00240541	1.47824	0.00299847	0	0	2.85436	0.00385725	0	0	0	0	0	0	0.568081	0.00259398	0	0	1.90802	0.00731041	2.66942	0.0147482	5.1691	0.00886638	3.01333	0.00365253	0	0	313.982	0.529481	0	0
fbxo18	9.68619	0.0334007	85.8379	0.0229268	12.4556	0.0252649	7.41398	0.0224666	5.62005	0.00759467	5.5928	0.0614593	2.842	0.0275923	15.3374	0.0311103	4.15491	0.0189722	8.33965	0.0236922	14.3586	0.0550137	6.93526	0.0383164	29.976	0.0514168	11.3691	0.0137807	6.31002	0.0426353	42.847	0.0722546	5.10931	0.0415391
glt8d2	1.65828	0.00571822	13.1916	0.00352341	1.65102	0.00334893	0	0	0	0	0	0	3.26407	0.03169	4.46193	0.00905057	2.48982	0.011369	2.70469	0.00768377	5.11202	0.0195863	0	0	1.23676	0.00212137	0	0	1.13316	0.00765647	1.14035	0.00192302	1.81119	0.0147251
prdm4	2.81028	0.00969061	36.9463	0.00986813	5.97516	0.01212	0	0	9.11487	0.0123174	0.700477	0.00769755	3.40685	0.0330762	2.14654	0.00435404	1.97724	0.00902848	4.51784	0.0128348	4.63622	0.0177633	2.05842	0.0113725	4.99236	0.00856322	11.5771	0.0140328	4.43525	0.0299679	10.9245	0.0184225	3.258	0.0264878
rpl18a	395.3	1.3631	5662.73	1.51248	694.642	1.40901	613.668	1.8596	663.918	0.897187	176.907	1.94403	158.052	1.53448	879.322	1.78361	431.767	1.97154	723.128	2.05434	488.203	1.87051	434.915	2.40284	1769.95	3.03594	1311.25	1.5894	381.111	2.57507	1580.42	2.66513	162.915	1.32451
hsp90b1	282.455	0.973983	4582.96	1.22408	846.449	1.71693	243.54	0.737999	762.837	1.03086	23.3881	0.257012	241.671	2.34632	869.3	1.76329	313.725	1.43254	790.413	2.24549	309.165	1.18454	83.9574	0.463853	663.074	1.13735	940.289	1.13974	150.818	1.01904	199.091	0.335735	76.2621	0.620017
si:dkeyp-4f2.3	0	0	7.37095	0.00196874	0	0	1.45039	0.00439512	0	0	0	0	0	0	0	0	0	0	0	0	0	0	0	0	0.990989	0.00169981	1.57423	0.00190816	0	0	3.32571	0.00560829	0	0
si:dkey-240n22.6	3.66214	0.0126281	18.6601	0.00498399	3.32968	0.00675391	4.58359	0.0138897	8.00572	0.0108185	0.514344	0.00565213	0.950032	0.00922361	1.30142	0.0026398	2.28573	0.0104371	0	0	0	0	5.10501	0.0282045	1.67401	0.00287136	2.66301	0.00322788	5.8144	0.0392865	0.79722	0.00134439	0	0
si:dkey-48p11.3	2.26744	0.00781876	23.7962	0.00635583	5.69682	0.0115554	0	0	4.64081	0.00627137	1.34945	0.0148291	0	0	5.36841	0.0108893	1.82131	0.00831649	2.97918	0.00846358	4.04731	0.0155069	5.44486	0.0300821	17.9767	0.0308348	10.6433	0.0129009	5.53376	0.0373903	7.96521	0.0134321	0	0
acot18	21.8557	0.0753644	568.262	0.151779	63.6196	0.129046	30.7855	0.0932895	64.475	0.0871284	15.3478	0.168657	4.5869	0.044533	27.4223	0.0556234	14.7369	0.067292	17.3286	0.0492291	8.8006	0.0337188	7.59044	0.0419361	28.9864	0.0497194	69.7429	0.0845369	9.13475	0.0617213	13.1683	0.0222063	2.87641	0.0233854
si:dkey-201g16.1	0	0	4.79846	0.00128164	0	0	0	0	1.86218	0.00251646	0	0	0	0	0.911695	0.00184928	0	0	1.73416	0.0049266	7.68626	0.0294493	0	0	5.33756	0.00915534	2.5221	0.00305709	0.65563	0.00442993	2.84435	0.00479654	0	0
si:dkey-240n22.6.1	17.4853	0.060294	196.633	0.0525195	25.7507	0.0522327	14.0648	0.0426206	54.7224	0.0739492	0.708493	0.00778563	5.45788	0.0529891	16.2447	0.0329508	7.82686	0.0357391	15.4854	0.0439926	7.51242	0.0287832	12.2267	0.067551	3.88611	0.00666571	39.32	0.0476606	5.90019	0.0398661	0.79362	0.00133831	0	0
znf1090	0	0	4.56397	0.00121901	0.481598	0.000976872	0	0	0	0	0	0	0.595279	0.00577941	0	0	0	0	0	0	1.66512	0.00637978	0	0	1.84335	0.00316184	0.851126	0.00103167	0.80108	0.00541271	1.4554	0.0024543	0	0
cep83	7.19435	0.0248081	55.771	0.0148961	0.683781	0.00138698	4.89438	0.0148315	6.34952	0.00858043	0	0	0	0	11.6594	0.0236498	3.55935	0.0162527	9.34014	0.0265345	2.3693	0.00907778	4.16452	0.0230084	17.5291	0.030067	9.53328	0.0115555	10.2711	0.0693992	16.1576	0.0272472	3.00903	0.0244637
ano6	23.863	0.0822862	8.78995	0.00234774	2.39956	0.00486726	0	0	0	0	0	0	0	0	1.12868	0.00228941	0	0	1.2222	0.00347215	0.702116	0.0026901	15.1313	0.0835986	35.2407	0.0604472	0.416301	0.000504607	6.49554	0.0438888	23.2164	0.0391508	0	0
znf1137	0	0	6.68601	0.00178579	0	0	0	0	2.14961	0.00290488	0	0	0	0	0	0	0	0	1.38233	0.00392708	1.25671	0.00481496	0	0	1.62871	0.00279367	1.12125	0.00135909	0	0	0.79362	0.00133831	1.14713	0.00932628
ano2b	1.95352	0.00673627	2.8807	0.000769417	2.31471	0.00469516	0	0	0	0	0	0	0	0	0.831245	0.0016861	1.52431	0.0069603	0	0	9.47311	0.0362955	11.758	0.0649615	0	0	0	0	0.737011	0.00497981	0.559659	0.000943775	6.71103	0.0545612
si:dkey-16p6.2	1.24268	0.00428509	1.20605	0.00032213	0	0	0	0	0	0	0.718152	0.00789178	0	0	3.8989	0.00790852	0	0	0.546666	0.00155303	0	0	0.206595	0.00114141	0.792361	0.00135911	0	0	0	0	2.34248	0.00395021	0	0
slc41a2b	2.76041	0.00951864	34.0095	0.00908373	7.52316	0.01526	2.39336	0.00725261	10.8256	0.0146292	0.673305	0.00739896	1.92083	0.0186488	11.065	0.0224442	3.74579	0.017104	10.3844	0.029501	0	0	7.27711	0.040205	8.3179	0.0142674	4.65808	0.00564616	0.691601	0.00467298	6.57192	0.0110825	0	0
si:ch211-171l17.14	1.3353	0.00460447	14.5452	0.00388494	0	0	0	0	1.40441	0.00189786	0	0	0	0	0.647364	0.00131311	0	0	0	0	0	0	3.17239	0.017527	0	0	2.96435	0.00359315	0	0	1.74072	0.00293545	0	0
si:ch73-177h5.2	0	0	0	0	0	0	0	0	0	0	0	0	0	0	0	0	0	0	0	0	0	0	0	0	4.01289	0.00688317	0	0	6.1851	0.0417912	0	0	0	0
si:ch211-76m11.5	4.49258	0.0154916	137.031	0.0366001	24.1002	0.0488849	5.984	0.0181333	32.0623	0.0433275	0	0	0	0	11.9002	0.0241384	1.98549	0.00906614	10.8726	0.0308881	0	0	0	0	4.98063	0.00854311	57.6132	0.0698341	4.48042	0.0302731	2.79058	0.00470587	0	0
lrrc17	0	0	0	0	0	0	0	0	2.40474	0.00324965	0	0	0	0	0.77215	0.00156623	6.83978	0.0312319	0	0	0	0	8.78017	0.0485092	1.69808	0.00291266	4.99687	0.00605681	2.17496	0.0146957	81.7609	0.137877	0	0
si:dkey-240n22.3	7.95034	0.027415	50.6174	0.0135196	7.21332	0.0146315	3.44875	0.0104507	4.4398	0.00599973	1.54631	0.0169924	0	0	0	0	5.79736	0.026472	1.1361	0.00322757	0	0	1.5204	0.00840002	5.76591	0.00989007	12.9155	0.0156552	1.53347	0.0103613	2.74504	0.00462907	0	0
si:dkey-29j8.1	23.6189	0.0814446	106.408	0.0284209	11.2159	0.0227503	1.28776	0.00390231	34.1508	0.0461497	1.97939	0.0217515	1.34006	0.0130103	9.40739	0.0190819	3.31047	0.0151163	6.80502	0.0193324	0.99662	0.00381847	4.8395	0.0267376	4.30557	0.0073852	56.756	0.0687952	6.00049	0.0405438	0	0	0	0
si:dkey-84h14.2	0	0	5.39635	0.00144133	0	0	0	0	1.56969	0.00212121	0	0	0	0	0	0	0	0	0	0	0	0	6.1695	0.0340856	1.3658	0.00234271	1.88884	0.0022895	0	0	0	0	0	0
btg1	869.482	2.99821	7609.79	2.03253	1148.1	2.3288	474.39	1.43755	1721.04	2.32573	89.7712	0.986497	299.301	2.90583	1500.42	3.04345	502.142	2.29288	855.565	2.43058	370.537	1.41968	427.014	2.35919	766.034	1.31395	2195.07	2.6607	413.892	2.79657	925.006	1.55987	227.832	1.8523
nrcama	0	0	3.97837	0.0010626	0	0	0	0	0	0	0	0	0	0	0	0	35.7154	0.163084	0	0	22.9632	0.0879815	1.46903	0.0081162	7.63079	0.0130888	0.964161	0.00116868	0	0	0	0	7.80423	0.0634491
gdi2	80.8247	0.278706	1175.78	0.314044	127.18	0.257971	121.206	0.36729	214.697	0.290132	15.068	0.165582	58.0766	0.56385	239.444	0.485687	124.992	0.57074	152.256	0.432545	123.317	0.472478	34.9243	0.192952	259.528	0.445159	243.852	0.295579	70.9892	0.479657	95.6066	0.161225	21.5355	0.175085
znf1009	3.52325	0.0121491	14.7991	0.00395275	0	0	0	0	0	0	0	0	0	0	0	0	0	0	4.73463	0.0134507	0	0	0	0	4.66908	0.00800872	1.37921	0.00167177	0	0	1.24619	0.00210151	0	0
chst11	0	0	2.72692	0.000728344	0	0	0	0	1.68023	0.00227059	1.21645	0.0133676	2.52739	0.0245377	0	0	5.93133	0.0270837	1.63654	0.00464926	16.5248	0.0633134	1.25896	0.00695557	4.34076	0.00744555	0	0	0	0	3.39589	0.00572663	0	0
asb13a.1	0	0	6.5345	0.00174533	2.35843	0.00478383	1.79051	0.00542579	4.76916	0.00644481	0	0	2.05804	0.019981	3.31377	0.00672165	0.883789	0.00403556	4.06179	0.0115392	5.75913	0.0220656	0.281247	0.00155385	7.28539	0.0124964	4.14418	0.00502325	0	0	4.12237	0.00695172	4.51242	0.0366864
si:dkey-172k15.11	1.24198	0.00428268	22.7327	0.00607176	0.508437	0.00103131	0	0	0	0	1.82251	0.0200276	0	0	2.94143	0.0059664	2.90028	0.0132433	0.630393	0.00179089	7.77919	0.0298053	2.53868	0.0140258	10.0635	0.0172616	6.95406	0.00842916	0	0	15.7913	0.0266295	1.72957	0.0140615
CU467646.5	0	0	4.20793	0.00112391	0	0	0	0	5.25109	0.00709607	0.925631	0.0101718	0	0	2.04504	0.00414816	0	0	0	0	3.05886	0.0117198	0	0	0.60226	0.00103304	1.24198	0.00150543	0	0	3.03317	0.00511495	0	0
znf1009.1	10.2645	0.0353949	148.569	0.0396818	18.5494	0.0376256	0	0	5.68948	0.00768849	1.09516	0.0120347	2.27423	0.0220799	24.0126	0.0487071	19.6343	0.0896544	29.1823	0.0829042	33.7465	0.129297	13.9065	0.0768315	28.949	0.0496552	33.2806	0.0403402	11.9833	0.0809685	27.7092	0.0467271	19.1149	0.155405
znf1009.2	0	0	8.5897	0.00229426	2.35623	0.00477937	0	0	0	0	2.69889	0.0296581	0	0	0	0	0	0	0	0	0	0	0	0	3.22637	0.00553408	0	0	0	0	0.67776	0.00114293	0	0
si:dkey-172k15.6	1.64796	0.00568264	0.713342	0.000190529	0	0	0	0	0	0	0	0	0	0	0	0	0	0	3.3951	0.00964518	1.29043	0.00494418	1.08494	0.00599412	1.01431	0.00173982	1.16398	0.00141088	0.593098	0.00400742	0	0	0	0
si:dkey-240n22.8	0	0	11.1055	0.0029662	0	0	0	0	0	0	0	0	1.01735	0.00987716	0.906123	0.00183798	0	0	2.92234	0.00830209	2.94625	0.0112883	0.565902	0.00312653	2.85545	0.00489785	0	0	1.00008	0.00675732	5.51386	0.00929824	0	0
apaf1	58.2957	0.20102	469.211	0.125323	50.9992	0.103447	18.546	0.0562	48.7779	0.0659161	14.5485	0.159873	9.8982	0.096099	56.6784	0.114966	36.3704	0.166075	71.0826	0.201939	3.66799	0.0140536	22.4139	0.123834	38.5884	0.0661894	96.0169	0.116384	7.84064	0.0529773	18.0446	0.0304293	1.15646	0.00940208
CU467646.7	0	0	23.676	0.00632371	6.04731	0.0122664	0	0	1.24198	0.00167835	0	0	0	0	5.02282	0.0101883	0.785091	0.00358489	1.25959	0.00357838	3.07909	0.0117973	1.14849	0.00634525	2.02116	0.00346683	6.35398	0.00770179	0	0	3.40395	0.00574022	2.44752	0.0198985
trpm2	3.23777	0.0111647	31.4328	0.00839552	3.88072	0.00787165	0	0	4.33636	0.00585995	1.41565	0.0155566	0	0	8.30356	0.0168429	1.66888	0.00762045	2.27312	0.00645773	2.16009	0.00827621	9.62842	0.0531957	4.04666	0.0069411	6.75606	0.00818916	0	0	0	0	0	0
gsap	2.91438	0.0100496	66.6721	0.0178077	14.7913	0.0300026	2.51685	0.00762682	17.9968	0.02432	0	0	2.64054	0.0256364	7.29154	0.0147901	1.88209	0.00859404	6.2329	0.0177071	1.12714	0.00431854	1.37271	0.00758404	11.3357	0.0194437	11.6331	0.0141007	3.47708	0.0234938	7.27014	0.0122599	1.83957	0.0149558
ccdc146	0	0	0.671849	0.000179447	0	0	0	0	1.63123	0.00220436	0	0	0	0	0	0	0	0	0	0	3.3182	0.0127134	1.85714	0.0102605	0	0	1.40418	0.00170204	7.45567	0.0503761	0	0	0	0
stk38l	0	0	10.3746	0.00277098	1.52178	0.00308678	2.73631	0.00829186	0	0	0.936151	0.0102874	0	0	2.56342	0.00519963	26.447	0.120762	0.556653	0.0015814	29.118	0.111563	0	0	6.25423	0.0107277	3.67355	0.00445279	0.209734	0.00141712	0.897597	0.00151365	0	0
tnni4a	0	0	1.69062	0.000451553	0	0	0	0	1.72804	0.00233519	0	0	0	0	0	0	0	0	4.43602	0.0126023	0.954921	0.0036587	0	0	3.72159	0.00638352	1.40418	0.00170204	0	0	0	0	0	0
magi2a	0	0	9.49233	0.00253534	0	0	0	0	2.29381	0.00309975	0	0	0	0	0	0	3.19568	0.0145922	0.646151	0.00183566	33.3185	0.127657	2.92014	0.0161334	11.1801	0.0191768	1.93081	0.00234038	0.211058	0.00142607	8.00896	0.0135058	2.60617	0.0211884
apex1	16.9742	0.0585317	243.014	0.0649077	39.9508	0.0810361	18.6561	0.0565335	44.9749	0.0607769	1.63123	0.0179256	3.46585	0.033649	44.8337	0.0909406	16.0943	0.0734899	28.2367	0.080218	163.566	0.626689	31.688	0.175072	337.978	0.579722	79.8354	0.0967702	25.4813	0.172171	93.5546	0.157765	22.706	0.184601
si:dkey-29j8.2	0	0	6.6025	0.00176349	0.785805	0.00159392	0	0	3.69854	0.00499802	0	0	0.538699	0.00523009	1.55469	0.00315353	1.09002	0.00497726	1.81624	0.00515978	3.68587	0.0141221	0	0	5.3662	0.00920445	7.05888	0.00855622	0.785884	0.00531003	0.76275	0.00128626	0	0
slc26a5	12.4406	0.0428984	121.058	0.032334	268.62	0.544867	57.2283	0.173419	351.344	0.474789	33.0893	0.363619	52.6771	0.511428	140.782	0.285561	125.325	0.572259	82.5038	0.234386	9.07569	0.0347727	32.6617	0.180451	53.6877	0.0920886	310.361	0.376196	17.9526	0.121301	26.8036	0.0452	3.71846	0.0302314
pthlha	1.57605	0.00543466	2.87591	0.000768137	0	0	0	0	2.70581	0.0036565	0	0	0	0	0	0	0	0	0	0	2.34827	0.00899721	0	0	0	0	0	0	0	0	29.8022	0.0502567	0	0
fgl2a	0	0	0	0	0	0	0	0	0	0	0	0	0	0	0	0	0.729924	0.00333298	0	0	0	0	0	0	2.65627	0.00455621	7.66495	0.00929085	6.50268	0.0439371	20.2048	0.0340722	0	0
si:dkey-84h14.1	2.34007	0.0080692	25.5217	0.00681671	2.17548	0.00441274	0	0	7.47086	0.0100958	0	0	0.867051	0.00841797	12.0747	0.0244923	8.15992	0.0372599	3.8806	0.0110244	3.85105	0.014755	3.10277	0.0171424	0.829493	0.0014228	3.05905	0.00370794	0	0	4.19095	0.00706737	0	0
ntf3	0	0	6.83844	0.00182651	0	0	0	0	0	0	0	0	0	0	11.0401	0.0223938	3.24269	0.0148068	2.29082	0.006508	1.5834	0.00606665	9.37174	0.0517776	0.418262	0.00071743	0	0	0	0	27.4678	0.0463201	33.3963	0.271514
znf1073	2.42636	0.00836676	11.6689	0.0031167	1.1806	0.00239472	0	0	0	0	0	0	0	0	0	0	1.89669	0.0086607	2.80185	0.00795981	0	0	1.73339	0.00957676	9.0322	0.0154926	0	0	1.00008	0.00675732	5.93269	0.0100045	0	0
nfyba	10.4896	0.036171	186.855	0.0499079	25.9626	0.0526626	25.6812	0.077822	34.9299	0.0472026	7.92892	0.087131	3.53155	0.0342869	40.1109	0.0813608	23.9281	0.109261	25.2618	0.0717664	188.8	0.723372	10.7693	0.0594991	205.572	0.35261	37.3227	0.0452396	35.7632	0.241643	127.03	0.214215	34.8173	0.283067
psmc2	31.7241	0.109393	285.752	0.0763227	34.6826	0.0703501	25.077	0.0759909	42.4214	0.0573262	12.7721	0.140352	7.42245	0.0720626	28.3618	0.0575291	31.019	0.141639	43.0404	0.122274	43.1698	0.165402	18.3047	0.101131	93.3108	0.160053	57.6941	0.0699323	19.1916	0.129673	47.8863	0.0807526	9.50401	0.0772684
si:ch211-197f20.1	0	0	16.7764	0.00448087	1.37522	0.0027895	1.69098	0.00512417	4.40557	0.00595347	0.67307	0.00739637	0	0	0.875131	0.00177511	0	0	0	0	0	0	2.87714	0.0158958	0	0	0.737352	0.00089376	1.48003	0.0100002	0	0	0	0
xpot	13.3403	0.0460011	288.723	0.0771161	24.667	0.0500345	8.78684	0.0266268	53.8424	0.07276	3.29991	0.0362627	8.66546	0.0841306	21.2738	0.0431517	15.4366	0.0704867	24.4871	0.0695657	19.4063	0.0743537	4.75388	0.0262645	50.3573	0.0863762	45.1555	0.0547339	12.7515	0.086159	22.9946	0.0387767	9.49921	0.0772293
caprin2	0	0	4.74323	0.00126689	0	0	0	0	0	0	0	0	2.27559	0.0220931	1.55657	0.00315734	1.24408	0.00568074	1.61265	0.00458138	0	0	0	0	2.33063	0.00399765	0	0	0	0	1.83557	0.0030954	0	0
si:dkey-28i19.3	0	0	14.6946	0.00392483	0	0	2.13567	0.00647172	2.44271	0.00330096	0	0	0.682471	0.00662593	2.3953	0.00485862	0.613927	0.00280332	0	0	0	0	0	0	0	0	3.25905	0.00395036	0	0	1.39089	0.00234551	0	0
si:dkey-250k10.1	3.81826	0.0131664	43.0924	0.0115097	5.74018	0.0116434	7.58179	0.0229751	8.11136	0.0109613	1.36233	0.0149707	0	0	0.929512	0.00188542	0.613927	0.00280332	2.6985	0.0076662	4.63015	0.01774	0	0	3.68118	0.0063142	2.58401	0.00313214	0.303532	0.00205089	3.07543	0.00518622	0	0
znf1026.1	3.39716	0.0117144	15.3462	0.00409888	3.52899	0.0071582	0	0	7.66604	0.0103595	0	0	0	0	0.700784	0.00142147	3.50971	0.0160261	0	0	0	0	3.00857	0.016622	4.2787	0.0073391	5.05265	0.00612442	0	0	8.75873	0.0147702	0	0
si:dkey-29p23.2	0	0	3.80404	0.00101604	0	0	0	0	0	0	0	0	0	0	0	0	1.10129	0.0050287	0	0	1.87984	0.00720246	0	0	4.00308	0.00686635	6.35889	0.00770774	0	0	10.4322	0.0175922	2.03111	0.0165131
si:dkeyp-53e4.4	3.00014	0.0103453	51.6725	0.0138014	7.25531	0.0147166	0	0	9.58219	0.0129489	2.6823	0.0294759	0	0	2.26947	0.00460339	6.46368	0.0295145	5.8125	0.0165128	8.49446	0.0325458	3.39794	0.0187731	6.60194	0.0113241	7.42661	0.00900195	0	0	11.4659	0.0193355	1.60212	0.0130254
FAR2	7.71956	0.0266192	2.02111	0.000539827	5.38722	0.0109274	7.19268	0.021796	15.4587	0.0208902	1.25027	0.0137392	0	0	9.67671	0.0196282	4.22045	0.0192715	10.8858	0.0309256	8.79927	0.0337137	18.3861	0.101581	8.21125	0.0140845	49.2211	0.0596619	6.43174	0.0434577	11.9467	0.0201463	10.9418	0.0889575
si:ch211-226o13.1	3.24629	0.0111941	19.7981	0.00528795	5.67608	0.0115133	2.44945	0.00742259	6.14978	0.00831051	0	0	0	0	4.93174	0.0100035	0	0	7.50576	0.0213232	6.73341	0.0257985	1.55069	0.00856733	8.80241	0.0150985	12.6264	0.0153047	1.15868	0.00782889	5.75609	0.00970672	0	0
tbc1d30	18.1443	0.0625666	67.9108	0.0181386	3.99951	0.00811259	0	0	3.52881	0.00476866	4.40157	0.0483689	16.3896	0.159122	61.9285	0.125616	15.8399	0.0723285	7.65439	0.0217454	7.85925	0.0301121	0	0	7.99503	0.0137136	21.3828	0.0259185	3.9556	0.026727	2.21666	0.00373804	1.15915	0.00942399
zgc:173705.1	0	0	6.2119	0.00165916	0	0	0	0	1.52825	0.0020652	0	0	0	0	2.66011	0.00539576	0	0	0	0	0	0	0.216465	0.00119594	1.80386	0.0030941	1.75918	0.00213234	0	0	0.692648	0.00116804	0	0
si:dkey-29p23.1	13.076	0.0450895	134.973	0.0360505	20.6119	0.0418091	5.72461	0.0173473	42.0076	0.0567671	1.25272	0.0137662	3.33832	0.0324108	8.63778	0.0175209	9.63524	0.0439965	6.92144	0.0196632	0	0	8.76927	0.048449	5.61685	0.00963439	29.7723	0.0360877	5.64744	0.0381584	2.46675	0.00415979	0	0
si:dkey-16p6.4	1.88836	0.00651159	1.84208	0.000492009	1.7063	0.00346106	0	0	0	0	1.25743	0.0138179	0.867051	0.00841797	0	0	0	0	0	0	0	0	0	0	0	0	8.71636	0.0105653	0	0	0	0	0	0
si:ch211-223g7.6	6.98131	0.0240735	110.312	0.0294637	13.0765	0.0265243	1.65273	0.00500826	18.415	0.0248852	0	0	0.614161	0.00596272	7.40741	0.0150252	5.61119	0.0256219	3.66814	0.0104208	4.00748	0.0153543	4.9144	0.0271514	0	0	13.4941	0.0163564	2.25279	0.0152215	0.388118	0.000654499	0	0
slc35e3	2.03168	0.0070058	24.0819	0.00643213	1.8369	0.00372596	0	0	0	0	0	0	1.90667	0.0185114	0.692149	0.00140395	0	0	2.88173	0.00818673	0	0	0	0	4.38292	0.00751787	3.99706	0.00484492	0	0	0	0	1.76961	0.0143871
si:dkey-250k10.4	1.38908	0.00478992	19.9839	0.00533759	3.65461	0.007413	1.00985	0.00306016	7.7413	0.0104612	0	0	0	0	1.60752	0.00326069	0	0	2.48702	0.00706539	0	0	3.1732	0.0175315	0.580624	0.000995925	6.17244	0.00748175	0	0	0	0	0	0
si:ch211-246b8.1	7.28059	0.0251055	81.2647	0.0217053	11.9772	0.0242946	1.75799	0.00532724	12.9952	0.0175611	0.507962	0.005582	0	0	1.95822	0.00397204	2.8839	0.0131685	2.55048	0.00724569	0	0	2.36658	0.013075	3.23995	0.00555738	15.4778	0.018761	1.04022	0.00702848	1.51649	0.00255731	0	0
lamb1b	0	0	1.89122	0.000505134	1.36776	0.00277436	0	0	0	0	0	0	0	0	2.59463	0.00526293	0	0	0	0	0	0	0.50051	0.00276525	9.87871	0.0169446	0	0	1.98641	0.0134217	102.925	0.173567	0	0
psmb10	0	0	12.9296	0.00345343	0.2754	0.000558621	2.15836	0.0065405	1.8031	0.00243662	0	0	0	0	1.49729	0.0030371	1.64259	0.00750039	3.61375	0.0102663	2.4479	0.00937891	0	0	6.99341	0.0119956	0	0	0	0	1.52487	0.00257145	1.25671	0.0102171
si:dkey-172k15.4	0	0	13.6901	0.00365655	1.92645	0.00390761	0	0	3.37115	0.00455561	0	0	0	0	1.49118	0.00302471	0	0	0	0	0	0	0.793747	0.00438534	2.5587	0.00438885	0	0	0	0	2.5753	0.00434283	1.15022	0.0093514
si:dkey-172k15.3	1.64796	0.00568264	17.098	0.00456678	0	0	0	0	3.45266	0.00466576	0	0	0	0	0.713873	0.00144802	1.07251	0.00489731	0.795683	0.00226046	8.04807	0.0308355	0.878901	0.00485581	7.51637	0.0128926	5.60411	0.00679286	0.873811	0.00590413	1.84046	0.00310364	1.04821	0.00852203
hcfc2	0	0	4.64214	0.00123989	0	0	0	0	0	0	0	0	0	0	0	0	0	0	0	0	0	0	0	0	5.50943	0.00945014	3.61164	0.00437774	0	0	2.86385	0.00482943	0	0
si:dkey-261p22.1	20.4784	0.0706151	149.744	0.0399956	13.866	0.0281258	6.41365	0.0194353	22.3443	0.030195	0	0	2.6943	0.0261583	14.8488	0.0301192	3.23342	0.0147645	16.0385	0.0455638	7.67606	0.0294102	2.46803	0.0136355	7.2768	0.0124816	45.5248	0.0551816	6.77001	0.0457433	0.388118	0.000654499	0	0
cntn1b	1.96162	0.00676421	1.45819	0.000389473	1.47097	0.00298371	0	0	0	0	0	0	0	0	0	0	3.42974	0.0156609	0	0	4.52361	0.0173318	0	0	0	0	1.12573	0.00136452	0	0	0	0	47.1892	0.383652
adm2a	5.60348	0.0193223	18.2022	0.00486169	3.24418	0.00658049	3.29453	0.00998341	2.11424	0.00285709	7.11658	0.0782042	4.4236	0.0429476	8.37238	0.0169825	23.9825	0.109509	1.13812	0.00323329	4.05436	0.0155339	0	0	0	0	0.964161	0.00116868	21.172	0.143054	0.718476	0.00121159	0	0
znf1104	1.63754	0.00564669	27.2216	0.00727073	2.64148	0.00535797	0	0	2.88592	0.00389989	4.10286	0.0450864	0	0	0.820492	0.00166428	0.676142	0.00308741	1.52346	0.00432802	4.18991	0.0160533	1.67777	0.00926945	3.79008	0.00650099	3.81201	0.00462062	2.49412	0.0168522	3.6339	0.00612799	0	0
gnsa	5.15807	0.0177864	50.49	0.0134856	8.64856	0.0175427	1.91551	0.00580457	23.2954	0.0314802	3.67558	0.040391	2.39384	0.0232411	10.7262	0.021757	15.8506	0.0723771	14.838	0.0421536	34.2329	0.13116	0.580832	0.00320902	14.4824	0.0248412	11.9503	0.0144852	4.86311	0.0328589	37.7266	0.0636199	5.50296	0.0447395
si:ch211-64i20.3	0.752339	0.00259427	8.9381	0.00238731	3.13315	0.00635527	1.91083	0.0057904	0	0	0	0	0	0	1.30103	0.00263901	0.788479	0.00360036	0	0	0	0	0	0	0	0	4.26279	0.00516702	0	0	1.33139	0.00224517	0	0
si:dkeyp-51g9.4	1.93359	0.00666755	29.1126	0.00777579	1.86956	0.00379222	0	0	1.63123	0.00220436	0	0	0	0	5.52662	0.0112102	1.84956	0.00844549	1.74072	0.00494523	0	0	9.17418	0.0506861	1.4289	0.00245094	9.40973	0.0114057	0.414952	0.00280373	0	0	0	0
sinhcaf	124.311	0.428659	976.528	0.260825	215.631	0.437385	38.9569	0.118051	164.118	0.221781	10.085	0.110824	63.1024	0.612645	307.993	0.624732	250.173	1.14234	181.855	0.516634	79.946	0.306306	24.3368	0.134458	220.888	0.378882	211.515	0.256382	49.1275	0.331942	156.448	0.263824	27.6453	0.224758
rergla	0	0	2.19374	0.000585934	0	0	0	0	0	0	0	0	0	0	0	0	0	0	0	0	16.4362	0.062974	4.78184	0.026419	13.0706	0.0224196	0	0	0	0	68.9443	0.116264	1.60212	0.0130254
si:ch211-237a4.2	0	0	14.2315	0.00380114	5.77962	0.0117234	0	0	1.76478	0.00238483	0	0	0	0	0.927567	0.00188148	2.01374	0.00919517	0	0	0	0	0	0	0	0	7.38945	0.0089569	1.27573	0.0086198	0	0	0	0
si:ch211-246b8.2	7.69955	0.0265502	119.769	0.0319897	9.16282	0.0185858	5.20373	0.0157689	30.5027	0.0412199	1.1331	0.0124516	1.5622	0.015167	12.8037	0.0259709	7.54818	0.0344666	13.1977	0.0374933	5.26223	0.0201618	3.77962	0.0208819	13.3746	0.022941	12.6007	0.0152736	1.80612	0.0122035	10.1521	0.0171199	0	0
zgc:113263	55.1575	0.190198	609.77	0.162866	69.6004	0.141177	16.2873	0.0493555	51.253	0.0692608	53.9603	0.59297	17.7734	0.172557	61.6611	0.125073	33.7511	0.154114	66.893	0.190037	51.4884	0.197273	43.0364	0.23777	104.359	0.179003	141.538	0.171561	29.3654	0.198415	72.2731	0.121877	15.5904	0.126751
si:dkey-14d8.1	3.96959	0.0136882	38.3151	0.0102337	3.80111	0.00771016	3.45682	0.0104752	1.84718	0.00249618	0.579655	0.00636984	4.13794	0.0401742	6.04651	0.0122647	2.52611	0.0115348	3.97347	0.0112883	9.48282	0.0363327	0.841324	0.0046482	17.108	0.0293447	4.40818	0.00534325	2.94106	0.0198721	16.0347	0.02704	4.43714	0.0360743
rtcb	47.7388	0.164617	468.069	0.125018	30.2465	0.0613519	17.6282	0.0534187	24.593	0.0332337	4.60818	0.0506393	16.4262	0.159478	26.4253	0.0536009	29.9689	0.136844	8.36998	0.0237784	11.6274	0.0445494	4.17334	0.0230571	27.5145	0.0471946	25.7135	0.0311678	4.5078	0.0304581	7.92042	0.0133565	5.45118	0.0443185
cpsf6	18.0631	0.0622865	379.633	0.101398	36.2957	0.0736222	24.9505	0.0756074	68.36	0.0923784	8.36217	0.091892	4.27164	0.0414723	45.6349	0.0925657	49.4644	0.225865	78.6528	0.223446	104.107	0.398877	30.8633	0.170515	212.65	0.364751	80.772	0.0979054	18.3027	0.123667	151.165	0.254916	29.0605	0.236265
anks1b	0	0	10.5177	0.00280922	0	0	0	0	3.56121	0.00481245	0.936151	0.0102874	3.17924	0.0308664	3.52477	0.00714964	6.94426	0.031709	4.66387	0.0132496	80.0842	0.306836	15.5746	0.0860473	4.37676	0.0075073	13.0489	0.0158169	1.14039	0.00770533	30.7178	0.0518006	9.54455	0.077598
mdm2	10.0356	0.0346055	95.5922	0.0255321	13.4782	0.0273392	5.57055	0.0168805	24.3237	0.0328698	1.52508	0.0167592	0.62353	0.00605369	15.1199	0.0306693	15.835	0.0723058	10.1702	0.0288926	19.7659	0.0757314	17.8385	0.098555	58.3646	0.100111	19.9459	0.0241769	12.125	0.0819259	56.0879	0.0945833	8.79396	0.0714956
dennd5b	13.7689	0.047479	702.532	0.187642	41.2231	0.0836169	2.34639	0.00711027	8.50809	0.0114974	8.02217	0.0881557	10.1772	0.0988076	16.3417	0.0331475	30.0133	0.137047	28.1952	0.0801	25.324	0.0970269	6.51187	0.0359772	32.7837	0.0562327	16.6132	0.0201372	4.59564	0.0310516	17.5007	0.0295122	26.9699	0.219267
si:ch211-223g7.6.1	2.85584	0.00984772	60.6001	0.0161859	6.72191	0.0136347	1.75799	0.00532724	9.66413	0.0130596	0	0	0	0	3.85727	0.00782408	8.53614	0.0389778	3.0817	0.00875484	3.7952	0.014541	3.28341	0.0181404	3.97312	0.00681496	12.4098	0.0150422	0	0	6.61341	0.0111525	1.64021	0.0133351
sbf1	75.5086	0.260374	594.936	0.158904	81.3154	0.16494	24.7748	0.0750751	178.692	0.241475	19.6475	0.215907	22.9843	0.223149	109.196	0.221494	47.4219	0.216538	69.7463	0.198143	33.5882	0.128691	19.6771	0.108713	57.2375	0.0981776	164.378	0.199246	33.2698	0.224796	32.5496	0.0548898	16.9417	0.137737
si:dkeyp-100h4.1	4.04991	0.0139652	31.7495	0.00848011	9.18609	0.018633	0	0	6.87984	0.00929709	4.79524	0.0526949	0	0	0	0	3.67493	0.0167805	1.10715	0.0031453	0	0	4.59222	0.0253714	1.60246	0.00274864	5.39106	0.00653462	0	0	0	0	0	0
slco1d1	6.11295	0.0210791	1074.93	0.287108	88.7178	0.179955	6.66203	0.020188	26.8736	0.0363157	6.12305	0.0672863	1.39188	0.0135134	5.03661	0.0102162	36.28	0.165662	16.158	0.0459033	3.54256	0.013573	4.51448	0.0249419	14.7409	0.0252846	30.9678	0.0375367	20.9509	0.14156	6.09858	0.0102843	0	0
avpr1ab	0	0	0	0	0	0	0	0	1.48113	0.00200152	0	0	0	0	0	0	1.09002	0.00497726	1.85988	0.00528376	8.78616	0.0336634	0	0	0.311352	0.000534052	0	0	0	0	13.047	0.0220017	0	0
CABZ01087415.1	1.81171	0.00624728	29.4331	0.00786142	10.203	0.0206958	1.93299	0.00585756	11.5797	0.0156482	0	0	0	0	0	0	0.956398	0.00436712	4.76873	0.0135475	4.2369	0.0162333	0.531053	0.00293399	3.24397	0.00556427	6.48753	0.00786368	5.21554	0.0352401	15.0287	0.0253435	0	0
AL935186.1	9.16293	0.0315963	7.93162	0.00211849	0	0	0	0	0	0	1.58269	0.0173922	0	0	0	0	0	0	0	0	0	0	3.35713	0.0185477	0	0	0	0	3.9307	0.0265588	1.29024	0.00217578	0	0
net1	184.131	0.634934	1592.49	0.425346	276.267	0.56038	128.63	0.389788	418.91	0.566094	17.1284	0.188224	13.5029	0.131096	111.519	0.226204	62.8009	0.286762	63.803	0.181259	33.0005	0.126439	125.837	0.695234	124.029	0.212743	310.015	0.375776	185.354	1.25239	199.556	0.336519	8.88244	0.072215
gbp4	1.48693	0.00512734	35.7274	0.00954257	1.5609	0.00316612	0	0	2.05092	0.00277152	2.15541	0.0236858	0	0	3.1482	0.0063858	0	0	0.418049	0.00118764	0	0	0	0	0.879973	0.00150939	4.46527	0.00541245	0.730099	0.0049331	0	0	0	0
srgap1b	0	0	4.64766	0.00124136	0	0	0	0	0	0	0	0	0	0	0	0	1.6701	0.00762601	0.568313	0.00161453	29.4499	0.112835	0	0	0	0	0	0	0	0	0.992114	0.00167304	0	0
arhgef39	0	0	1.05179	0.000280928	1.23346	0.00250195	0	0	0	0	0	0	0	0	0	0	0.409472	0.00186973	0	0	0	0	0.206595	0.00114141	14.6492	0.0251274	0	0	0	0	0	0	0	0
si:ch211-227e10.6	0	0	35.2159	0.00940596	2.93344	0.00595018	1.79552	0.00544097	3.17136	0.00428562	0	0	0	0	2.19416	0.00445064	0.665446	0.00303857	0	0	0	0	6.74734	0.0372781	0	0	6.14611	0.00744983	0	0	0	0	0	0
fbxo7	6.47839	0.0223393	156.175	0.0417134	15.9777	0.032409	12.2677	0.0371748	28.9235	0.0390857	1.18741	0.0130485	2.35595	0.0228733	8.89514	0.0180429	5.76966	0.0263455	12.8287	0.0364452	7.30768	0.0279988	7.19411	0.0397465	12.4667	0.0213837	11.0283	0.0133677	2.13723	0.0144407	15.3947	0.0259608	8.43718	0.068595
si:ch211-223g7.2	2.59799	0.00895859	7.47858	0.00199748	0	0	0	0	3.95209	0.00534067	0	0	0	0	0.77215	0.00156623	1.97446	0.00901578	2.34001	0.00664775	1.11639	0.00427736	1.15765	0.00639587	0.461298	0.000791249	6.39643	0.00775325	2.08582	0.0140934	0	0	0	0
PTCHD3	0	0	4.39832	0.00117476	4.23093	0.008582	0	0	0	0	1.17238	0.0128832	0	0	0	0	0.939652	0.00429065	3.00173	0.00852765	0	0	0	0	0.870549	0.00149322	0	0	0	0	0	0	0	0
tmcc3	53.7984	0.185512	606.783	0.162068	35.1712	0.0713413	10.5166	0.0318684	35.2023	0.0475707	16.0099	0.175933	3.44642	0.0334604	69.7502	0.141481	13.6706	0.0624227	24.6503	0.0700291	16.3374	0.0625954	34.3394	0.18972	63.5376	0.108984	112.747	0.136663	8.705	0.0588176	35.43	0.059747	4.83421	0.0393025
lrtm2a	0	0	3.35035	0.00089486	2.52527	0.00512225	0	0	0	0	0	0	4.01049	0.0389368	9.45396	0.0191764	3.95679	0.0180675	0.545871	0.00155077	3.52793	0.013517	0	0	2.39885	0.00411467	2.6548	0.00321794	0	0	1.56369	0.00263692	8.0307	0.0652902
si:dkey-61p9.9	0.592953	0.00204467	0	0	0	0	1.93198	0.00585449	0	0	2.09876	0.0230633	0	0	0	0	0	0	0	0	1.44491	0.00553607	8.30421	0.0458796	0	0	0	0	0	0	0	0	0	0
si:dkey-7j22.1	0	0	13.4377	0.00358912	0	0	0	0	0	0	0	0	0	0	0	0	0	0	1.13812	0.00323329	0	0	0	0	4.15726	0.00713081	0	0	0	0	2.52903	0.00426481	0	0
znf1115	3.93849	0.013581	4.1426	0.00110646	0	0	0	0	0	0	1.36929	0.0150471	0	0	0.622608	0.0012629	0	0	0.546666	0.00155303	0	0	2.1066	0.0116387	2.09401	0.00359179	0	0	0	0	2.22398	0.00375038	0	0
zgc:194209	2.84077	0.00979578	11.1158	0.00296897	1.51578	0.0030746	2.00176	0.00606593	0	0	0	0	0	0	0	0	1.48693	0.00678962	0	0	0	0	0	0	3.67432	0.00630243	6.27684	0.0076083	1.4806	0.0100041	2.16448	0.00365006	0	0
si:dkeyp-77c4.5	0	0	0	0	0	0	0	0	1.43265	0.00193602	0	0	1.99131	0.0193331	0	0	0	0	0	0	0	0	1.67557	0.00925728	5.96058	0.010224	2.62623	0.0031833	0	0	2.68397	0.00452608	0	0
pkp2	147.212	0.507626	1462.16	0.390534	144.763	0.293637	44.312	0.134279	184.72	0.249622	15.2959	0.168087	35.8502	0.34806	193.595	0.392688	99.7195	0.45534	152.646	0.433652	9.02283	0.0345702	60.9535	0.33676	91.6516	0.157207	283.678	0.343852	103.787	0.701262	23.1635	0.0390616	0.96779	0.00786821
znf980	0	0	1.58342	0.000422922	1.82284	0.00369744	0	0	1.48113	0.00200152	0	0	0	0	0.977612	0.00198298	0	0	0.562502	0.00159802	0	0	0	0	1.45541	0.00249641	1.23571	0.00149783	0	0	2.12916	0.00359048	0	0
tnnt2e	2.42121	0.00834901	5.30038	0.0014157	0	0	0	0	3.12825	0.00422737	2.07369	0.0227878	0	0	0.457539	0.000928072	0	0	0	0	0	0	3.4858	0.0192586	2.48298	0.00425898	3.39656	0.00411704	4.94553	0.0334158	2.485	0.00419055	0	0
pdzrn4	0	0	2.59934	0.000694268	0	0	0	0	0	0	0	0	0	0	0	0	0	0	0	0	36.2546	0.138906	0	0	4.99263	0.00856369	1.46327	0.00177366	0	0	0	0	0	0
trhde.2	0	0	3.84094	0.00102589	0	0	0	0	0	0	0	0	0	0	0	0	1.321	0.00603194	0	0	11.2852	0.0432382	0	0	0	0	0	0	0	0	2.85764	0.00481895	0	0
agbl5	3.18443	0.0109808	47.113	0.0125836	7.28075	0.0147683	3.87763	0.0117504	3.68675	0.00498209	0	0	4.87947	0.0473735	8.89657	0.0180458	11.2645	0.0514362	9.93311	0.0282191	16.3818	0.0627656	0.8607	0.00475525	12.6893	0.0217655	18.3253	0.0222124	4.39723	0.029711	11.4173	0.0192534	4.59253	0.0373377
ndufa12	42.8209	0.147658	1184.13	0.316274	64.4094	0.130648	88.1224	0.267038	83.2281	0.11247	44.983	0.494319	15.9538	0.154892	69.612	0.141201	65.1648	0.297556	69.1462	0.196438	70.3967	0.269719	31.7944	0.175659	183.751	0.315182	231.022	0.280027	40.9245	0.276517	71.4118	0.120425	36.8929	0.299942
si:dkey-269p2.1	0	0	9.02266	0.0024099	0	0	0	0	0	0	0	0	0	0	3.74393	0.00759418	0	0	0	0	0	0	7.28532	0.0402504	0	0	0	0	0	0	0	0	0	0
ost4	142.529	0.49148	2344.14	0.626107	114.651	0.232559	144.919	0.43915	164.53	0.222338	100.671	1.10628	61.6323	0.598371	233.425	0.473478	120.541	0.550414	160.624	0.456319	116.361	0.445828	96.0023	0.5304	302.88	0.51952	286.606	0.347401	57.7381	0.390122	167.667	0.282743	19.6505	0.15976
si:ch211-276i6.1	0	0	25.6559	0.00685253	6.26154	0.0127009	0	0	1.25617	0.00169752	0	0	0	0	0	0	1.18076	0.00539159	1.50442	0.00427391	0	0	3.70667	0.0204788	2.62259	0.00449844	4.09711	0.0049662	0	0	0	0	0	0
cacna2d4a	0	0	3.99662	0.00106747	0	0	0	0	0	0	0	0	0	0	0	0	26.6009	0.121465	0	0	0	0	0	0	1.18138	0.00202638	0	0	0	0	0	0	1.44269	0.0117292
si:ch211-227e10.1	2.52293	0.00869975	36.5521	0.00976284	8.25582	0.0167461	2.01291	0.00609973	8.97559	0.0121292	0.871637	0.00957842	0	0	2.73089	0.00553932	1.6075	0.00734018	1.10276	0.00313285	0	0	3.08232	0.0170294	2.93215	0.00502942	6.09043	0.00738234	0.339517	0.00229403	1.23415	0.0020812	0	0
yaf2	19.5273	0.0673356	98.0642	0.0261924	7.99561	0.0162183	7.50428	0.0227402	14.5645	0.0196817	1.14847	0.0126205	11.2099	0.108834	19.6068	0.0397703	27.0756	0.123633	23.4807	0.0667066	86.4622	0.331273	21.6765	0.11976	79.2568	0.135946	21.2457	0.0257523	14.9908	0.101289	25.9167	0.0437044	24.9353	0.202726
si:dkey-279j5.1	0	0	20.4033	0.00544959	4.36107	0.00884599	1.8082	0.00547938	0	0	0	0	0	0	0	0	0	0	3.54961	0.0100841	2.4819	0.0095092	6.11497	0.0337844	2.86004	0.00490573	1.84846	0.00224056	0.433503	0.00292908	4.59671	0.00775161	0	0
selenoo2	0	0	15.0891	0.00403022	0	0	0	0	0	0	0.902796	0.00992084	2.69674	0.0261819	0	0	0	0	2.28109	0.00648037	0	0	0	0	1.11736	0.00191657	0	0	4.85412	0.0327981	0	0	0	0
si:ch211-227e10.3	2.69944	0.0093084	32.8682	0.00877891	4.06523	0.0082459	1.4856	0.00450183	2.04458	0.00276295	0	0	0	0	0	0	1.36463	0.00623118	1.59979	0.00454487	1.55098	0.00594245	0	0	3.54125	0.00607419	8.15975	0.00989061	6.7697	0.0457412	0	0	0	0
C4H12orf66	0.7719	0.00266172	10.3259	0.002758	6.61802	0.013424	6.36834	0.019298	2.3988	0.00324163	2.45722	0.0270025	1.34006	0.0130103	0.517856	0.00105042	0.988498	0.00451369	4.39437	0.012484	7.99463	0.0306308	2.28448	0.0126214	9.33093	0.016005	2.95817	0.00358566	3.56972	0.0241198	12.8671	0.0216983	8.72489	0.0709341
rassf3	49.5531	0.170873	410.049	0.109522	62.8521	0.127489	11.9192	0.0361188	66.1334	0.0893695	9.75332	0.107179	4.86407	0.047224	32.8238	0.0665798	13.6132	0.0621606	67.1655	0.190811	7.18472	0.0275277	11.3138	0.0625072	24.1625	0.0414452	157.215	0.190563	18.1224	0.122448	18.9528	0.0319609	2.48758	0.0202242
zcrb1	4.81862	0.0166159	95.9977	0.0256404	13.667	0.0277222	14.6193	0.044301	7.43532	0.0100477	3.8574	0.042389	2.05473	0.0199489	17.6007	0.0357012	12.6621	0.0578179	10.1426	0.0288141	33.0958	0.126804	16.8737	0.0932249	43.8698	0.0752483	13.503	0.0163673	12.0375	0.0813347	57.5083	0.0969786	5.94087	0.0482997
pphln1	12.3593	0.0426183	233.001	0.0622332	30.3808	0.0616243	11.2555	0.0341077	43.9674	0.0594154	2.23192	0.0245266	2.27889	0.0221252	12.5577	0.0254719	12.2846	0.056094	13.259	0.0376677	39.413	0.151008	10.5921	0.05852	64.5535	0.110726	38.0671	0.0461419	13.3132	0.0899538	38.3058	0.0645965	11.2028	0.0910794
si:dkey-51d8.1	0	0	9.64388	0.00257582	0	0	2.91246	0.00882565	2.40888	0.00325524	0	0	0	0	0	0	0	0	1.42565	0.00405014	0	0	7.07044	0.0390632	0.65341	0.00112077	2.95622	0.0035833	0.339517	0.00229403	0	0	0	0
tspan33a	0	0	7.04653	0.00188209	13.4337	0.0272488	9.07236	0.027492	31.812	0.0429893	5.70617	0.0627052	4.43316	0.0430404	8.11725	0.016465	14.9709	0.0683605	9.42729	0.0267821	2.47597	0.00948648	17.8017	0.0983522	24.3197	0.0417147	26.0768	0.0316083	1.80534	0.0121983	5.13707	0.00866285	0	0
nr2c1	8.51297	0.0293551	81.5239	0.0217745	2.54842	0.00516921	10.5679	0.0320239	5.29774	0.00715911	0	0	2.05804	0.019981	8.14092	0.016513	5.09067	0.0232451	7.791	0.0221335	29.1151	0.111552	3.78493	0.0209112	29.512	0.050621	6.94736	0.00842104	0.407846	0.00275572	33.8358	0.0570587	9.66403	0.0785694
yeats4	9.81764	0.0338539	90.3181	0.0241234	12.2973	0.0249438	6.516	0.0197455	17.0222	0.0230029	15.4837	0.17015	4.90292	0.0476011	19.2418	0.03903	22.408	0.10232	11.6588	0.0331217	74.862	0.286828	7.55238	0.0417258	110.938	0.190288	24.4497	0.029636	10.8925	0.0735981	14.6457	0.0246976	10.7778	0.0876247
frs2a	1.75087	0.0060375	11.8306	0.00315988	0	0	0	0	0	0	0	0	0	0	1.62543	0.00329701	4.20113	0.0191833	3.15727	0.00896953	0	0	0	0	1.15959	0.001989	3.79821	0.00460389	0	0	0	0	0	0
gxylt1b	0.652791	0.002251	2.37547	0.000634475	0	0	0	0	0	0	0.634403	0.00697147	0	0	0	0	0	0	0	0	0	0	0	0	8.37155	0.0143594	0	0	0	0	2.89816	0.00488728	1.09755	0.00892314
lmo3	0	0	3.88947	0.00103885	1.45014	0.00294146	1.56072	0.00472944	4.55586	0.00615657	0.529699	0.00582087	0	0	0	0	0	0	0	0	154.267	0.59106	0	0	23.81	0.0408406	0	0	0	0	10.1848	0.0171751	7.52111	0.0611472
tcp11l2	12.1411	0.0418657	251.933	0.0672898	39.4587	0.0800379	19.8716	0.060217	51.7938	0.0699916	3.08875	0.0339423	5.3438	0.0518816	45.9163	0.0931365	27.9371	0.127567	19.1296	0.0543454	18.1319	0.0694707	13.8682	0.0766197	46.5898	0.0799139	43.4477	0.0526639	5.63974	0.0381064	53.9302	0.0909447	17.4304	0.14171
ikbip	0	0	31.8439	0.00850531	2.72942	0.00553636	2.61512	0.00792461	1.49065	0.00201439	0.673305	0.00739896	7.20861	0.0699865	16.8087	0.0340947	1.09835	0.00501528	7.26456	0.020638	1.1596	0.00444292	6.68231	0.0369188	9.42509	0.0161665	4.24522	0.00514572	0.239616	0.00161902	13.7975	0.0232672	0.96779	0.00786821
creb3l2	36.2224	0.124905	274.877	0.073418	18.6694	0.037869	3.53582	0.0107146	6.17401	0.00834326	2.10853	0.0231706	2.16222	0.0209924	30.345	0.0615516	39.379	0.179813	34.5518	0.0981585	0	0	46.192	0.255205	19.5865	0.033596	45.345	0.0549636	17.4821	0.118122	197.673	0.333343	0	0
dcp1b	6.57258	0.0226641	205.704	0.0549423	16.6117	0.0336951	9.86495	0.0298938	16.7869	0.022685	0	0	8.56467	0.0831521	14.9947	0.0304152	30.1992	0.137896	16.7186	0.0474961	1.19473	0.0045775	1.98394	0.010961	28.5823	0.0490263	22.7771	0.0276087	2.56536	0.0173335	19.6851	0.0331957	4.61495	0.0375199
si:dkey-207m2.4	0	0	7.93858	0.00212035	0	0	0	0	0	0	0	0	0	0	0	0	0.67307	0.00307338	0	0	0	0	0.386326	0.0021344	0.866154	0.00148568	1.46327	0.00177366	0	0	1.05499	0.00177908	0	0
naf1	0.7719	0.00266172	29.6512	0.00791965	8.23352	0.0167009	3.54222	0.010734	2.99946	0.00405333	0.700477	0.00769755	0	0	0.977612	0.00198298	6.85963	0.0313225	2.46118	0.00699199	7.03893	0.0269691	0.862055	0.00476274	15.8129	0.0271233	3.69065	0.00447352	3.27645	0.0221382	7.67295	0.0129392	2.28267	0.0185583
si:dkey-238k10.3	3.16006	0.0108968	19.4897	0.00520559	1.88707	0.00382774	5.78213	0.0175216	1.40372	0.00189692	5.19639	0.0571032	0	0	9.99872	0.0202814	10.7482	0.0490787	11.0859	0.0314939	3.2078	0.0122904	4.45409	0.0246082	16.1738	0.0277423	10.9746	0.0133025	6.27945	0.0424287	11.9547	0.0201597	0	0
ckap4	1.18769	0.00409547	3.56873	0.000953186	0	0	0	0	2.12781	0.00287542	0	0	11.6054	0.112674	21.6506	0.0439161	12.2075	0.0557422	0	0	0	0	37.3077	0.20612	3.75967	0.00644883	5.90926	0.00716274	1.25229	0.00846141	18.5695	0.0313145	0	0
arfgap3	16.4849	0.0568444	128.878	0.0344225	26.9318	0.0546283	11.5733	0.0350706	39.2762	0.0530759	6.4679	0.0710758	35.1584	0.341344	117.851	0.239048	23.5267	0.107428	33.5915	0.0954305	3.62418	0.0138858	14.8065	0.0818038	17.6482	0.0302713	53.648	0.0650279	9.11677	0.0615998	0.388118	0.000654499	0	0
uhrf1bp1l	33.1783	0.114408	753.121	0.201154	37.0567	0.0751656	7.66693	0.0232331	32.3403	0.0437031	26.9529	0.296186	13.9029	0.13498	44.1994	0.089654	107.246	0.489707	102.454	0.291063	22.8024	0.0873655	13.7816	0.0761413	29.8424	0.0511877	58.4429	0.0708399	34.493	0.233061	7.78085	0.0131212	5.91157	0.0480616
tmem214	15.7891	0.0544452	646.763	0.172746	42.8476	0.0869119	17.8799	0.0541817	58.9325	0.0796385	14.1038	0.154987	29.6866	0.288219	62.1191	0.126002	23.9536	0.109377	51.1084	0.145194	27.3622	0.104836	22.9385	0.126732	61.3383	0.105211	78.5555	0.0952188	9.66068	0.0652748	48.8018	0.0822965	12.1345	0.0986541
cct2	0	0	17.0299	0.00454858	3.47782	0.00705441	4.87948	0.0147863	0	0	0.791766	0.00870073	0	0	4.44639	0.00901904	2.29636	0.0104857	0.609872	0.00173259	7.09743	0.0271932	0	0	6.17974	0.0105999	4.1462	0.0050257	2.79548	0.0188884	2.10293	0.00354626	0	0
terfa	7.31994	0.0252412	98.2832	0.0262508	4.28176	0.00868511	1.4952	0.00453089	12.6394	0.0170803	0	0	1.72728	0.0167697	12.0688	0.0244803	2.55739	0.0116776	7.66648	0.0217798	3.55486	0.0136202	9.34458	0.0516275	40.1168	0.068811	19.3274	0.0234271	9.38258	0.0633958	23.8643	0.0402433	0	0
cpm	1.3991	0.0048245	44.9104	0.0119953	6.61337	0.0134145	2.0001	0.0060609	5.99303	0.00809869	0	0	1.95245	0.0189559	3.48204	0.00706295	7.57404	0.0345847	7.87985	0.0223859	5.55044	0.021266	12.7302	0.0703326	13.8595	0.0237727	1.43655	0.00174127	13.3028	0.0898838	7.14834	0.0120545	0	0
golt1ba	0.90123	0.00310769	19.7263	0.00526877	0	0	0	0	0	0	0	0	7.82905	0.0760102	8.49093	0.017223	5.28154	0.0241166	2.42862	0.00689949	0	0	2.54158	0.0140419	5.40225	0.00926629	4.90233	0.00594222	2.13621	0.0144338	15.5436	0.0262118	2.96786	0.0241289
si:dkey-51d8.3	0	0	19.3929	0.00517973	0	0	0	0	3.58157	0.00483995	0	0	0	0	0	0	1.75891	0.00803155	2.16384	0.00614727	0	0	1.3884	0.00767071	0.855306	0.00146708	3.00771	0.00364571	1.11297	0.00752005	0	0	0	0
CR847906.1	12.6223	0.0435253	12.1882	0.00325541	0	0	0	0	3.36395	0.00454588	0	0	0	0	1.12912	0.0022903	0	0	0	0	3.9053	0.0149628	6.73416	0.0372053	6.24762	0.0107163	0.374055	0.0004534	0.57239	0.0038675	3.66342	0.00617778	0	0
ssbp1	2.74856	0.00947779	101.85	0.0272034	11.6699	0.0236711	3.76343	0.0114043	17.9309	0.024231	2.28616	0.0251226	5.44117	0.0528269	7.9995	0.0162262	6.97117	0.0318318	9.94632	0.0282566	15.5605	0.0596189	6.65894	0.0367897	69.4974	0.119206	17.6629	0.0214095	6.56701	0.0443717	41.1738	0.0694331	4.30338	0.0349868
si:ch211-227e10.6.1	2.20522	0.0076042	20.3598	0.00543797	3.18876	0.00646808	1.50059	0.00454723	5.64114	0.00762316	0	0	0	0	4.96338	0.0100677	3.04464	0.0139025	6.28523	0.0178558	0	0	3.37988	0.0186734	1.46434	0.00251173	7.60079	0.00921308	0	0	3.51296	0.00592405	0	0
si:dkey-56m15.2	0	0	20.6229	0.00550826	0.998998	0.00202637	2.01291	0.00609973	5.96753	0.00806423	0	0	2.01686	0.0195811	2.68747	0.00545126	0.613927	0.00280332	2.45313	0.00696911	0	0	0	0	0.665171	0.00114094	9.09833	0.0110283	0	0	0	0	1.40233	0.0114011
si:dkeyp-4c4.2	0	0	12.4471	0.00332455	4.44734	0.00902097	2.20437	0.0066799	1.43924	0.00194492	1.92022	0.0211013	2.39336	0.0232365	3.55361	0.00720814	2.53349	0.0115684	0.507041	0.00144046	3.76103	0.0144101	16.7313	0.092438	2.68256	0.0046013	7.49158	0.0090807	0.239616	0.00161902	7.17902	0.0121063	0	0
si:dkey-56m15.5	0	0	29.3116	0.00782894	3.29379	0.00668112	1.71261	0.00518972	5.43611	0.0073461	1.27815	0.0140456	0	0	4.13907	0.00839569	3.65594	0.0166938	1.73076	0.00491692	2.02709	0.00776663	2.66318	0.0147137	1.75957	0.00301814	2.65628	0.00321973	0	0	9.96474	0.0168039	2.53377	0.0205998
ipo8	32.3523	0.11156	592.681	0.158302	92.409	0.187442	33.7208	0.102184	134.649	0.181959	8.76272	0.0962937	10.0728	0.0977939	45.7519	0.092803	29.6935	0.135587	66.9897	0.190312	46.4194	0.177852	8.75726	0.0483826	61.3973	0.105313	145.104	0.175884	15.4828	0.104614	55.8059	0.0941077	5.48302	0.0445774
STMP1	120.853	0.416736	878.418	0.23462	74.7619	0.151647	94.2782	0.285691	58.6501	0.0792569	66.2967	0.728535	19.0036	0.184501	78.3945	0.159015	97.7256	0.446236	96.3196	0.273635	57.3925	0.219895	48.8845	0.27008	124.662	0.213828	136.659	0.165648	49.707	0.335858	120.188	0.202678	18.9091	0.153732
si:dkey-56m15.9	1.58432	0.00546317	9.86686	0.00263538	5.39992	0.0109532	1.35567	0.00410809	0	0	0	0	0	0	0	0	0	0	0.901056	0.00255982	0	0	6.24266	0.0344898	0	0	4.09464	0.00496319	0	0	0	0	0	0
si:dkey-14d8.20	0	0	12.949	0.00345861	0	0	0	0	3.32901	0.00449866	0	0	0	0	0.550058	0.00111574	1.5294	0.00698354	0	0	1.47149	0.00563788	4.46134	0.0246483	7.58459	0.0130096	4.45972	0.00540572	6.57681	0.0444379	0	0	0	0
si:dkey-238k10.2	0	0	4.37959	0.00116976	2.36099	0.00478903	0	0	2.90218	0.00392187	4.06124	0.044629	0	0	0.550058	0.00111574	2.63741	0.012043	2.88279	0.00818975	0	0	3.25506	0.0179837	3.10977	0.00533408	0	0	0.782054	0.00528415	0	0	0	0
si:dkey-56m15.8	0.910895	0.00314102	15.9033	0.00424768	1.10035	0.00223194	0	0	2.90119	0.00392053	0	0	0	0	0	0	0	0	0	0	0	0	0	0	3.77404	0.00647349	4.65247	0.00563936	0	0	3.55467	0.00599439	0	0
si:dkey-14d8.22	0	0	5.69888	0.00152214	0.233598	0.00047383	2.16585	0.00656318	0	0	1.01712	0.0111772	0	0	3.49524	0.00708974	1.40302	0.00640651	2.14349	0.00608946	2.93912	0.011261	0	0	4.3826	0.00751732	5.91696	0.00717207	1.48687	0.0100464	12.834	0.0216426	2.63452	0.0214189
si:dkey-61p9.9.1	0	0	2.41143	0.000644079	0	0	0	0	0	0	0	0	0	0	2.79963	0.00567876	0	0	0	0	0	0	13.7752	0.076106	2.6944	0.00462162	1.07709	0.00130556	0	0	0	0	0	0
pacsin2	44.7171	0.154197	75.934	0.0202815	13.7744	0.02794	5.24414	0.0158913	15.8607	0.0214334	3.51536	0.0386304	12.3095	0.119509	66.639	0.13517	26.2038	0.119652	34.7571	0.0987419	1.21398	0.00465127	13.0818	0.0722754	17.6451	0.030266	55.5479	0.0673308	9.72143	0.0656853	14.8855	0.025102	0	0
si:dkey-176f19.4	26.4389	0.0911686	737.188	0.196898	73.0107	0.148095	27.5435	0.083465	110.133	0.148829	15.4615	0.169907	4.96158	0.0481707	21.4557	0.0435207	15.2766	0.0697563	45.2475	0.128544	3.95472	0.0151522	2.34358	0.0129479	12.4347	0.0213288	58.5929	0.0710217	4.58664	0.0309908	1.25221	0.00211165	6.90999	0.0561788
ccdc136b	0	0	3.46298	0.000924941	0	0	0	0	0	0	0	0	0	0	2.29899	0.00466327	3.67908	0.0167994	0.568313	0.00161453	15.9003	0.0609206	0	0	1.11736	0.00191657	0	0	0	0	16.7064	0.0281726	2.71367	0.0220623
zgc:174653	0	0	12.3985	0.00331157	5.20218	0.0105521	0	0	1.67176	0.00225913	0	0	0	0	3.31716	0.00672852	0.6991	0.00319224	3.7135	0.0105497	4.39968	0.016857	0	0	8.38841	0.0143884	3.80787	0.0046156	1.53706	0.0103856	9.94617	0.0167726	2.12716	0.017294
zgc:174180	1.79552	0.00619145	37.9059	0.0101244	0.785805	0.00159392	0	0	4.32768	0.00584822	0	0	0	0	0	0	1.03774	0.00473853	0	0	0	0	0.386326	0.0021344	0.388515	0.000666406	4.28533	0.00519434	0	0	0	0	1.7141	0.0139357
cacna1c	0	0	3.09861	0.00082762	2.70062	0.00547792	2.84942	0.00863462	3.64516	0.00492589	0	0	2.98206	0.028952	26.7109	0.0541803	33.1723	0.151472	3.51671	0.00999066	4.31093	0.016517	0	0	9.35894	0.0160531	3.92475	0.00475727	0	0	13.2109	0.0222781	0	0
ttll1	0	0	4.36348	0.00116546	0	0	0	0	0	0	0	0	0	0	0	0	0.861094	0.00393194	0	0	3.41977	0.0131025	0	0	6.99303	0.0119949	0	0	0.520364	0.00351597	2.55289	0.00430503	0	0
smo	0	0	4.12703	0.00110231	1.10035	0.00223194	0	0	0	0	0	0	0	0	0	0	0.675905	0.00308632	0	0	1.46174	0.00560053	3.96386	0.0218998	69.2576	0.118795	1.26158	0.00152919	1.52145	0.0102801	179.01	0.301871	0	0
usp6nl	13.0775	0.0450947	162.621	0.0434351	49.1683	0.0997329	14.5564	0.0441102	65.0092	0.0878503	0	0	16.3671	0.158904	36.5067	0.07405	31.5673	0.144143	18.5765	0.0527742	27.2412	0.104372	11.2766	0.0623017	38.4784	0.0660006	56.6123	0.068621	17.3061	0.116933	24.6205	0.0415186	1.15646	0.00940208
mgst1.2	7.58573	0.0261577	1118.79	0.298822	70.6085	0.143222	10.6426	0.0322502	17.1623	0.0231924	33.3497	0.36648	3.98458	0.0386852	18.5381	0.0376027	11.3167	0.0516742	29.2692	0.0831512	12.3179	0.0471951	111.898	0.61822	57.1055	0.0979511	28.0201	0.0339638	43.4862	0.293826	244.99	0.413136	0.648016	0.00526842
mgst1.1	0	0	70.3486	0.0187897	12.4306	0.0252143	0	0	11.758	0.0158892	6.69798	0.0736042	0	0	5.19868	0.010545	0.455419	0.00207954	2.85491	0.00811053	0.889916	0.00340964	27.7651	0.153399	18.962	0.0325248	4.57975	0.00555121	9.73863	0.0658015	63.9767	0.107887	0	0
si:ch73-278m9.1	1.4322	0.00493863	15.9651	0.00426418	0	0	0.861883	0.00261177	1.48113	0.00200152	0.718152	0.00789178	0	0	1.01836	0.00206565	10.2477	0.0467929	7.07624	0.0201029	12.3438	0.0472944	0.206595	0.00114141	5.24976	0.00900473	12.6874	0.0153787	8.95136	0.0604821	5.58564	0.0094193	0	0
plxnc1	0	0	9.68626	0.00258714	0	0	0	0	0	0	0	0	2.74718	0.0266716	4.96104	0.010063	7.86018	0.0358912	1.13812	0.00323329	2.63572	0.0100985	0	0	21.9053	0.0375735	2.63546	0.00319449	0.591041	0.00399352	8.99533	0.0151692	0	0
mapre3b	13.3766	0.0461261	409.608	0.109404	21.8597	0.0443402	14.5092	0.0439673	40.7242	0.0550326	0.936151	0.0102874	0	0	19.3737	0.0392976	28.1233	0.128417	63.257	0.179707	43.5282	0.166775	6.48349	0.0358204	22.3126	0.0382721	26.1913	0.0317471	6.65619	0.0449742	27.0596	0.0456316	7.93107	0.0644802
fgd6	1.38144	0.00476358	19.9315	0.00532359	1.13956	0.00231148	1.65273	0.00500826	3.4217	0.00462391	1.10384	0.0121301	0	0	2.60776	0.00528958	4.15796	0.0189861	4.28659	0.0121778	1.38569	0.00530917	0.580832	0.00320902	16.4754	0.0282597	4.92695	0.00597205	0.627572	0.00424035	11.5444	0.0194678	2.19666	0.017859
znf1109	0	0	6.22749	0.00166333	0.233598	0.00047383	0	0	1.36645	0.00184656	0	0	0	0	0	0	0	0	0	0	0	0	0	0	0.405565	0.000695652	2.95138	0.00357743	0	0	2.2661	0.00382141	0	0
si:dkey-191j3.2	0	0	4.50053	0.00120207	0	0	0	0	0	0	0	0	0	0	0	0	0.896221	0.00409233	0	0	0	0	5.2471	0.0289895	2.55653	0.00438513	1.65959	0.00201162	0.696009	0.00470277	4.81907	0.0081266	0	0
cmah	293.203	1.01105	781.97	0.20886	45.4156	0.0921209	15.2727	0.046281	26.0617	0.0352185	6.58583	0.0723717	19.0833	0.185275	200.411	0.406514	85.5666	0.390715	153.458	0.435959	3.95475	0.0151523	33.2947	0.183949	71.0694	0.121903	81.8156	0.0991704	142.59	0.963444	5.05782	0.00852921	0.648016	0.00526842
si:dkey-190j3.2	4.53739	0.0156462	130.727	0.0349165	17.6458	0.0357928	10.49	0.0317878	22.3108	0.0301498	0.673305	0.00739896	0	0	6.89253	0.0139808	1.10129	0.0050287	13.8115	0.0392373	2.14855	0.00823201	1.68844	0.00932837	3.61223	0.00619594	13.7534	0.0166707	1.17268	0.00792353	1.17453	0.00198067	2.31286	0.0188038
celf2	0	0	13.6062	0.00363414	0	0	1.65993	0.00503009	1.68023	0.00227059	0	0	0.826446	0.00802374	0	0	1.60301	0.0073197	0.635362	0.00180501	270.824	1.03764	37.5868	0.207662	117.863	0.202166	7.63124	0.00924999	0	0	158.24	0.266846	11.6969	0.0950967
mkln1	16.1925	0.0558364	164.646	0.0439759	17.196	0.0348803	7.56613	0.0229277	19.4321	0.0262596	4.63879	0.0509758	6.36778	0.0618231	22.8641	0.0463776	13.2677	0.0605833	13.1803	0.0374441	27.352	0.104797	7.93068	0.0438159	18.4783	0.0316952	36.9629	0.0448035	7.55554	0.0510509	13.3421	0.0224994	9.47673	0.0770466
tmtc1	2.63344	0.00908083	193.574	0.0517026	39.5361	0.0801949	3.53679	0.0107176	9.87894	0.0133499	1.5715	0.0172693	9.50343	0.0922663	75.8655	0.153885	18.1811	0.0830189	18.985	0.0539348	21.2391	0.0813759	6.9997	0.0386724	32.9269	0.0564784	43.0191	0.0521444	15.597	0.105385	101.356	0.17092	8.28038	0.0673201
si:dkey-238o14.1	0	0	15.777	0.00421395	2.27128	0.00460705	1.54341	0.004677	1.72995	0.00233777	1.99673	0.0219421	0	0	0	0	0.63432	0.00289644	1.02439	0.0029102	0	0	4.85805	0.0268401	0	0	0	0	0.676189	0.00456885	0	0	0	0
cradd	0	0	6.89683	0.0018421	0	0	0	0	0	0	1.69823	0.0186619	0	0	0	0	1.51649	0.00692459	1.45014	0.00411971	4.19111	0.0160579	0	0	1.65225	0.00283405	2.54626	0.00308638	0	0	3.04517	0.0051352	4.03458	0.0328015
si:dkey-51d8.6	0.90123	0.00310769	32.5264	0.0086876	1.3512	0.00274077	2.77494	0.0084089	0	0	0.936151	0.0102874	0	0	0.517856	0.00105042	2.07803	0.00948872	0	0	2.31163	0.00885684	0.206595	0.00114141	5.20494	0.00892786	5.67619	0.00688023	0.930348	0.00628613	20.2236	0.0341038	2.64539	0.0215073
dera	19.1896	0.066171	531.357	0.141922	60.0804	0.121867	58.3517	0.176823	117.081	0.158218	6.06115	0.066606	1.58691	0.0154069	52.114	0.105708	21.19	0.0967581	25.6282	0.0728073	7.80159	0.0298912	3.86198	0.0213369	33.8637	0.0580852	131	0.158788	24.7693	0.16736	17.9637	0.0302929	13.6917	0.111315
si:dkey-14d8.6	10.4514	0.0360395	102.214	0.0273006	45.6033	0.0925016	112.567	0.341112	156.413	0.211369	2.76756	0.0304128	66.612	0.646718	134.933	0.273699	84.7425	0.386952	31.9803	0.090853	9.48026	0.0363228	3.68818	0.0203767	54.9851	0.0943142	289.181	0.350523	76.7214	0.518388	14.4482	0.0243645	7.20569	0.0585828
glipr1a	2.02992	0.00699972	5.44013	0.00145303	1.92796	0.00391066	0	0	0	0	0	0	0	0	0	0	0.711278	0.00324784	0	0	0	0	1.82197	0.0100661	21.2948	0.0365262	0	0	1.03434	0.00698875	0	0	0	0
dpysl5b	0	0	2.13435	0.000570073	0	0	0	0	2.23882	0.00302543	0	0	0	0	0.831245	0.0016861	8.80097	0.0401871	1.95245	0.00554674	73.0645	0.279941	0	0	8.22656	0.0141107	2.15028	0.0026064	0	0	3.50124	0.00590429	23.8179	0.193642
klhdc10	2.61896	0.00903089	46.4389	0.0124035	1.77896	0.00360843	0	0	6.20615	0.00838669	0	0	0.62353	0.00605369	1.66375	0.00337475	4.42928	0.020225	4.72268	0.0134167	7.64901	0.0293066	2.18552	0.0120747	15.5901	0.0267412	6.98547	0.00846724	2.31571	0.0156467	9.07401	0.0153019	3.98666	0.0324119
si:dkey-14d8.7	0	0	4.68241	0.00125064	1.56849	0.00318152	0	0	1.3576	0.00183459	0	0	10.5951	0.102865	0.653498	0.00132555	1.88144	0.00859106	0.829785	0.00235734	0	0	0	0	0	0	2.11233	0.00256039	0	0	0.718476	0.00121159	0	0
mapk11	0	0	2.96505	0.000791948	1.40372	0.0028473	1.21984	0.00369648	0	0	0	0	0.682471	0.00662593	0	0	5.93522	0.0271014	0	0	15.2237	0.0583282	0.298781	0.00165072	2.34171	0.00401665	0.84829	0.00102823	0	0	0	0	0	0
coa6	31.2196	0.107654	861.808	0.230184	59.5336	0.120758	65.8141	0.199437	50.0429	0.0676256	31.173	0.342561	14.7016	0.142734	101.196	0.205265	68.2409	0.311602	83.3823	0.236881	50.3228	0.192808	38.1605	0.210831	176.693	0.303076	140.086	0.169801	37.8219	0.255553	84.8899	0.143153	32.2986	0.26259
ptprz1b	0	0	16.9689	0.00453229	1.48852	0.00301931	3.12615	0.00947319	4.7604	0.00643298	0	0	0	0	0	0	0	0	1.74539	0.00495849	18.1205	0.0694273	0	0	31.4142	0.0538837	3.18939	0.00386592	0	0	15.2259	0.025676	0	0
znf569l	0	0	14.6525	0.0039136	1.82284	0.00369744	0	0	0	0	0.507962	0.005582	1.34006	0.0130103	0	0	1.63965	0.00748698	0	0	3.78062	0.0144851	0	0	6.75379	0.0115845	2.39517	0.00290324	1.83958	0.0124296	1.28549	0.00216777	0	0
si:dkey-51d8.9	2.44632	0.0084356	103.082	0.0275325	8.20372	0.0166404	7.03854	0.0213289	18.5122	0.0250164	0	0	6.13471	0.0595603	8.66224	0.0175705	9.41744	0.043002	12.534	0.035608	8.65569	0.0331636	4.66751	0.0257874	32.8143	0.0562852	38.4287	0.0465802	10.6397	0.0718897	18.822	0.0317403	9.67379	0.0786487
BX649516.4	0	0	19.8772	0.00530909	4.2688	0.00865882	0	0	2.12521	0.0028719	0	0	0	0	0.616152	0.0012498	0	0	2.33816	0.0066425	4.0566	0.0155425	0	0	3.14669	0.0053974	3.59438	0.00435682	0	0	4.87666	0.00822372	0	0
slc13a4	0	0	9.96365	0.00266123	0	0	0	0	0	0	0	0	0	0	0	0	0	0	0	0	1.11639	0.00427736	0	0	6.94658	0.0119152	1.8608	0.00225552	0	0	0	0	0	0
krr1	0.475368	0.0016392	53.4963	0.0142885	5.52702	0.011211	4.06822	0.0123279	4.2736	0.00577514	2.10589	0.0231416	0.524834	0.00509548	3.88861	0.00788765	7.3789	0.0336936	3.70731	0.0105321	5.67031	0.0217253	6.08072	0.0335952	33.1297	0.0568262	15.2567	0.018493	6.64347	0.0448883	30.3516	0.0511831	1.04821	0.00852203
znf1029	0	0	13.4815	0.00360083	3.2005	0.00649188	1.72463	0.00522614	2.41721	0.0032665	0	0	0	0	2.35966	0.00478632	2.53499	0.0115753	0.418049	0.00118764	0	0	0	0	0.626313	0.00107429	3.99097	0.00483754	3.39562	0.0229434	4.26637	0.00719456	0	0
ldhba	30.3754	0.104743	110.843	0.0296056	178.652	0.362377	151.959	0.460481	205.779	0.278079	0.529699	0.00582087	43.2429	0.419834	164.231	0.333125	217.444	0.992896	77.0572	0.218912	197.82	0.757932	66.2022	0.365758	384.291	0.65916	364.268	0.441537	51.4731	0.347791	297.374	0.501474	143.873	1.1697
znf1115.1	0	0	1.75579	0.000468961	1.36298	0.00276467	0	0	0	0	0	0	0	0	2.8907	0.00586349	0.589284	0.00269079	1.26541	0.0035949	2.36492	0.009061	1.01825	0.00562569	3.98344	0.00683266	4.28844	0.00519811	0	0	2.65019	0.00446912	0	0
socs2	0	0	22.1523	0.00591675	0.683781	0.00138698	0	0	2.00564	0.00271033	3.10018	0.0340679	0	0	0	0	0	0	12.2203	0.0347167	1.88456	0.00722055	0	0	3.32846	0.00570919	4.06695	0.00492963	2.12535	0.0143605	37.7191	0.0636072	16.7669	0.136317
napepld	11.96	0.0412415	200.071	0.0534377	28.0311	0.0568582	19.0248	0.057651	27.6132	0.0373152	4.34808	0.0477811	3.9705	0.0385485	23.7991	0.048274	14.4801	0.0661192	29.9714	0.0851459	6.52714	0.0250082	16.4014	0.0906155	30.6545	0.0525807	31.8559	0.0386132	21.2496	0.143579	9.58431	0.0161624	5.00705	0.0407077
sco2	0	0	21.4619	0.00573234	3.44459	0.006987	0	0	0	0	1.14237	0.0125535	0	0	2.8623	0.00580588	0.443166	0.00202359	1.62483	0.00461599	7.22556	0.0276842	1.57575	0.00870579	4.50382	0.00772525	2.81707	0.00341463	0	0	0	0	1.77122	0.0144002
znf1078	0	0	8.90414	0.00237824	0	0	0	0	2.34592	0.00317016	0	0	0	0	1.82618	0.00370422	0	0	1.67811	0.00476735	0.741817	0.00284221	0	0	3.01619	0.00517356	2.11992	0.0025696	0.536921	0.00362785	0	0	0	0
ncaph2	0	0	9.84175	0.00262867	0	0	0	0	1.89122	0.00255571	1.30611	0.0143529	0	0	1.47975	0.00300152	0	0	0.741414	0.00210629	0	0	1.14905	0.00634835	30.7902	0.0528134	3.12542	0.00378839	0	0	3.1692	0.00534435	0	0
kcnd2	0	0	2.72054	0.000726641	0	0	0	0	0	0	0	0	0	0	0	0	4.93874	0.0225513	30.0679	0.0854202	41.7879	0.160107	1.60625	0.00887428	1.56012	0.00267602	0	0	0	0	0	0	12.5489	0.102024
helb	0	0	7.96441	0.00212725	3.05051	0.00618765	4.38601	0.0132909	5.18392	0.0070053	1.47032	0.0161574	0	0	0	0	0.978543	0.00446823	4.59358	0.01305	0	0	2.26808	0.0125308	23.2027	0.0397988	1.20072	0.00145542	5.07803	0.034311	22.2518	0.0375241	0	0
zc3hc1	1.51234	0.00521495	23.1706	0.00618872	1.25294	0.00254146	2.02082	0.00612369	1.36798	0.00184862	0.641007	0.00704403	0.486616	0.00472443	3.99791	0.00810935	0.662838	0.00302666	7.82084	0.0222183	20.2107	0.0774355	2.38484	0.0131759	19.8773	0.0340948	2.36695	0.00286903	2.04263	0.0138015	4.28565	0.00722707	4.12971	0.0335749
si:ch211-152c2.3	0	0	26.2687	0.00701621	3.1699	0.00642981	0	0	0	0	2.68126	0.0294643	0	0	1.37877	0.00279669	8.60829	0.0393073	23.9053	0.0679128	6.35849	0.024362	14.2722	0.0788519	57.0075	0.097783	0	0	0	0	77.0123	0.129869	0	0
sobpb	0	0	1.47877	0.00039497	0	0	1.69933	0.00514948	0	0	0	0	0	0	0	0	0	0	0	0	1.1596	0.00444292	1.86356	0.0102959	3.5023	0.00600737	1.75879	0.00213186	0.211058	0.00142607	18.3742	0.0309852	0	0
vezt	0	0	11.3767	0.00303866	0	0	0	0	0	0	0	0	0	0	0.718961	0.00145834	9.24112	0.0421969	2.8028	0.0079625	4.61119	0.0176674	2.47218	0.0136584	4.54514	0.00779613	3.13907	0.00380493	2.00278	0.0135323	3.82248	0.00644601	1.472	0.0119675
si:ch211-162i8.5	0	0	17.8947	0.00477958	0.724015	0.00146859	0	0	5.70157	0.00770482	0	0	6.21153	0.0603061	0	0	0.939652	0.00429065	4.55822	0.0129495	0.879726	0.0033706	2.62282	0.0144907	7.3451	0.0125988	3.02568	0.0036675	0	0	10.4592	0.0176378	3.27738	0.0266454
slc25a3a	0.873096	0.00301067	1.2879	0.000343991	0	0	0	0	2.14961	0.00290488	0	0	0	0	1.31422	0.00266575	1.68821	0.00770873	0	0	2.84764	0.0109105	2.5554	0.0141182	0	0	2.04974	0.00248454	0	0	0	0	32.1491	0.261375
si:dkey-16p6.1.7	1.03974	0.00358532	8.8459	0.00236269	0	0	0	0	0	0	0	0	0	0	0	0	0	0	0	0	2.44559	0.00937009	4.80025	0.0265207	0.529269	0.000907837	0	0	1.24046	0.00838149	0	0	0	0
ints13	12.521	0.0431757	188.346	0.050306	24.1608	0.0490077	10.5891	0.0320883	32.9746	0.0445603	7.36946	0.0809831	1.61538	0.0156833	20.5121	0.0416067	17.5582	0.0801744	14.7514	0.0419072	6.74304	0.0258354	13.2901	0.073426	50.3469	0.0863583	31.3372	0.0379845	8.36193	0.0564995	28.6284	0.0482772	0	0
si:ch211-162i8.4.1	0	0	7.94913	0.00212317	0	0	0	0	1.41494	0.00191208	0	0	0	0	0	0	0.694349	0.00317054	1.63787	0.00465305	0	0	0	0	3.19044	0.00547245	2.25124	0.00272877	1.67847	0.011341	3.23271	0.00545145	0	0
gata3	2.92651	0.0100914	7.28394	0.0019455	0	0	0	0	0	0	0.787629	0.00865527	0	0	1.46232	0.00296616	0.589284	0.00269079	1.91104	0.0054291	60.546	0.231977	38.6418	0.213491	38.3128	0.0657166	10.8084	0.0131011	2.88392	0.019486	37.1424	0.0626347	0	0
si:dkey-202b22.6	0	0	9.693	0.00258894	0.233598	0.00047383	0	0	0	0	1.35311	0.0148693	0	0	1.76759	0.00358538	0	0	0	0	1.06064	0.00406375	0	0	0.349845	0.000600078	0.507514	0.000615169	2.41177	0.0162958	0	0	0	0
prickle1b	0	0	11.9762	0.00319878	1.43508	0.00291092	0	0	7.10549	0.00960202	0	0	0	0	1.00816	0.00204494	2.68774	0.0122728	0.5299	0.0015054	10.9188	0.0418344	18.9112	0.104482	33.584	0.0576055	4.90814	0.00594926	79.4933	0.537117	114.049	0.192326	7.99143	0.0649709
zdhhc17	0.523093	0.00180377	32.9182	0.00879227	7.50035	0.0152137	0	0	8.28199	0.0111919	0	0	0.62353	0.00605369	12.7175	0.0257961	5.03789	0.0230041	2.09479	0.00595112	30.6854	0.117568	1.1433	0.00631659	4.30839	0.00739004	8.39967	0.0101814	2.33817	0.0157985	11.9586	0.0201662	7.53675	0.0612744
si:dkey-256i11.2	0	0	0.953645	0.000254713	0.724015	0.00146859	0	0	0	0	0	0	0	0	0	0	0	0	1.25134	0.00355493	0	0	0	0	5.45559	0.00935778	0	0	0	0	2.59463	0.00437542	0	0
ube2h	48.4853	0.167191	267.145	0.0713528	42.2328	0.085665	19.6421	0.0595216	54.2011	0.0732447	2.20686	0.0242513	5.63534	0.0547121	64.793	0.131426	33.8938	0.154766	42.3705	0.120371	69.1757	0.265041	34.1171	0.188492	79.0368	0.135569	87.8955	0.10654	26.962	0.182176	79.9939	0.134897	35.5426	0.288964
podxl	0	0	5.09103	0.00135978	0	0	0	0	0	0	0	0	0	0	0	0	0	0	3.93299	0.0111733	3.27502	0.012548	0	0	17.8891	0.0306846	2.02366	0.00245292	0	0	28.3942	0.0478822	2.86074	0.0232581
metap2a	1.60243	0.00552564	20.0236	0.00534818	0	0	0	0	1.41494	0.00191208	2.03168	0.0223262	0	0	0.655362	0.00132934	3.93841	0.0179836	0	0	0	0	1.50832	0.00833328	1.9954	0.00342264	0.354532	0.000429736	0.339517	0.00229403	0	0	0	0
crybg1b	59.6539	0.205703	1215.12	0.324552	165.498	0.335697	38.0373	0.115265	123.928	0.16747	9.71909	0.106803	5.52952	0.0536846	33.123	0.0671867	25.2321	0.115215	61.7252	0.175356	10.3421	0.0396247	84.2325	0.465373	48.7095	0.0835498	269.163	0.326258	14.6024	0.0986646	74.5087	0.125647	0	0
taf3	47.9048	0.165189	537.313	0.143513	93.3019	0.189253	29.6261	0.0897761	130.349	0.176147	2.5676	0.0282154	18.4631	0.179253	99.0004	0.200812	61.5024	0.280833	73.2873	0.208202	96.7872	0.370832	18.5316	0.102385	151.545	0.259939	104.278	0.126397	43.7722	0.295758	93.4425	0.157576	43.6597	0.354957
znf1038	0	0	2.32873	0.000621989	0	0	0	0	3.57565	0.00483195	1.1331	0.0124516	0	0	0.831245	0.0016861	1.21866	0.00556466	0	0	0	0	0.216465	0.00119594	2.97924	0.00511019	7.23027	0.00876396	0.407846	0.00275572	2.17603	0.00366952	0	0
tmpoa	1.52057	0.00524333	43.1396	0.0115223	5.4207	0.0109953	4.30694	0.0130513	11.4137	0.0154239	2.96382	0.0325695	6.88147	0.0668104	19.4918	0.0395372	15.337	0.0700321	14.7101	0.0417902	11.3704	0.0435649	5.4772	0.0302608	73.7517	0.126504	32.8337	0.0397984	2.30712	0.0155887	57.8862	0.0976158	2.88	0.0234146
si:dkey-26m3.3	10.9632	0.037804	299.895	0.0801002	44.3187	0.0898959	13.5077	0.0409323	31.1552	0.0421017	8.83183	0.0970531	5.15683	0.0500663	10.503	0.0213042	8.80203	0.0401919	22.5588	0.0640874	0	0	7.84526	0.043344	10.5971	0.0181768	64.7024	0.0784272	16.6912	0.112778	6.83294	0.0115227	2.60617	0.0211884
ing3	30.7781	0.106131	284.25	0.0759214	60.4126	0.122541	12.3561	0.0374427	25.0188	0.0338092	11.106	0.122043	8.88273	0.0862401	90.0019	0.18256	42.1658	0.192538	71.796	0.203966	48.4484	0.185626	24.3407	0.134479	133.465	0.228928	100.61	0.121952	38.4326	0.25968	128.6	0.216864	11.9532	0.0971801
si:ch211-215p11.1	0	0	6.14498	0.00164129	1.59425	0.00323378	0	0	0	0	1.73527	0.0190689	0.867051	0.00841797	0	0	3.39681	0.0155106	0	0	0	0	0.216465	0.00119594	1.12851	0.00193569	0	0	0	0	6.92675	0.0116809	0	0
lmf2b	9.54615	0.0329177	13.8611	0.00370222	0	0	0	0	6.35995	0.00859452	0	0	2.78991	0.0270865	21.4192	0.0434467	0.662838	0.00302666	4.88264	0.0138711	4.49159	0.0172092	16.5573	0.0914769	26.5256	0.0454984	9.12052	0.0110552	2.88128	0.0194681	23.8444	0.0402097	0	0
si:ch211-215p11.3	0	0	13.8664	0.00370363	0	0	2.38616	0.00723079	0	0	0	0	0	0	1.87796	0.00380925	1.82248	0.00832181	0	0	0	0	1.03574	0.00572232	0	0	0	0	0.303532	0.00205089	0	0	0	0
si:dkey-16p6.1.8	0	0	4.06912	0.00108684	0	0	0	0	4.78728	0.0064693	0	0	0	0	0	0	1.23918	0.00565836	0	0	0	0	0.84959	0.00469387	0	0	2.94612	0.00357105	0	0	0.92877	0.00156622	0	0
si:ch211-207e19.15	0	0	2.10831	0.000563117	0	0	1.93908	0.00587601	0	0	0	0	0	0	0	0	0	0	1.4021	0.00398324	2.44559	0.00937009	0	0	1.33886	0.00229649	0	0	0.892227	0.00602856	3.29484	0.00555622	0	0
si:ch211-207e19.2.1	0	0	6.06463	0.00161983	0	0	0	0	0	0	0	0	0	0	3.5437	0.00718804	0	0	0	0	0	0	0	0	0.371944	0.000637983	1.67036	0.00202467	0.985857	0.0066612	0	0	0	0
znf1133	0	0	14.0438	0.00375101	1.21448	0.00246345	1.53279	0.00464482	2.89388	0.00391065	0	0	0	0	2.48678	0.00504418	0	0	0	0	3.43881	0.0131755	0.841324	0.0046482	12.7396	0.0218517	2.48313	0.00300985	0.654429	0.00442182	13.349	0.022511	0	0
si:dkey-31n13.4	1.16946	0.00403262	7.00547	0.00187112	0	0	2.42094	0.00733618	0	0	2.65334	0.0291576	0	0	0	0	0	0	1.94831	0.00553498	0	0	0.216465	0.00119594	0.803639	0.00137845	3.44389	0.00417441	0.768721	0.00519406	8.31982	0.0140301	0.790777	0.00642908
si:dkey-16p6.1.9	19.4994	0.0672391	220.2	0.0588141	21.6537	0.0439224	8.1648	0.0247418	19.2598	0.0260267	0	0	3.5768	0.0347262	14.2105	0.0288244	6.20206	0.0283199	8.04066	0.0228428	0	0	3.83895	0.0212097	5.21385	0.00894314	34.8905	0.0422916	8.70776	0.0588362	0	0	1.38457	0.0112567
b2m	0	0	17.5737	0.00469384	1.59658	0.0032385	10.529	0.031906	10.1103	0.0136626	0	0	0	0	0	0	3.86279	0.0176383	3.93137	0.0111687	1.57241	0.00602456	1.83191	0.0101211	15.5838	0.0267303	7.67835	0.00930709	1.94008	0.0131086	3.64237	0.00614228	0	0
znf986	0	0	21.8039	0.00582369	2.74338	0.00556467	0	0	2.65399	0.00358647	1.94027	0.0213217	0	0	0.867851	0.00176035	1.88931	0.008627	0.456434	0.00129669	2.1741	0.00832987	1.7579	0.00971214	9.94573	0.0170596	2.04485	0.00247861	1.76203	0.0119056	10.3605	0.0174713	1.72957	0.0140615
si:dkey-26m3.1	2.58664	0.00891944	5.69528	0.00152117	0	0	0	0	0	0	0	0	0	0	0	0	1.57466	0.00719021	2.7907	0.00792813	0	0	4.18745	0.0231351	4.3824	0.00751699	4.97201	0.00602668	2.69288	0.0181951	0	0	0	0
atp5f1c	60.0152	0.206949	2193.07	0.585757	143.564	0.291205	135.786	0.411471	170.208	0.230011	42.4168	0.466119	27.7845	0.269752	149.675	0.3036	119.103	0.54385	111.262	0.316085	141.558	0.542367	48.4005	0.267406	361.445	0.619974	317.108	0.384373	74.3927	0.502653	108.818	0.183504	78.8439	0.641007
rassf8b	0	0	2.06308	0.000551037	0	0	0	0	0	0	0	0	0	0	0.77215	0.00156623	0	0	2.38729	0.00678208	1.87609	0.00718808	0	0	5.2775	0.00905232	0	0	0	0	30.0307	0.050642	0	0
irak3	3.87017	0.0133454	1.75709	0.000469308	0	0	0	0	5.94297	0.00803104	14.0983	0.154926	0	0	4.00317	0.00812003	14.0751	0.0642699	22.4124	0.0636717	1.62171	0.00621345	15.0679	0.083248	57.5981	0.0987961	8.58647	0.0104078	8.09333	0.0546847	6.51947	0.010994	0	0
strap	16.441	0.0566931	194.287	0.0518928	29.4823	0.0598019	15.3605	0.046547	24.5204	0.0331357	0	0	8.53293	0.082844	45.7768	0.0928536	36.6262	0.167243	41.7616	0.118641	41.5601	0.159234	9.59253	0.0529974	96.4095	0.165368	39.9659	0.0484435	16.4828	0.111371	44.7665	0.0754916	6.92973	0.0563392
rint1	3.57428	0.0123251	28.9168	0.0077235	0	0	4.23249	0.0128257	0	0	0	0	2.09902	0.0203789	5.39259	0.0109383	3.00609	0.0137264	3.05567	0.00868089	5.17956	0.0198451	0.795233	0.00439355	6.50264	0.0111538	5.3998	0.00654522	1.37121	0.00926491	7.62412	0.0128569	0	0
si:dkey-3p4.7	1.45039	0.00500134	27.1444	0.00725011	9.17538	0.0186113	2.86711	0.00868822	2.78102	0.00375813	2.07369	0.0227878	3.75844	0.0364897	0	0	1.47162	0.00671971	3.23642	0.00919437	3.20013	0.012261	3.37458	0.0186441	8.47813	0.0145422	15.3866	0.0186504	0.65563	0.00442993	4.78066	0.00806182	0	0
lta4h	4.56626	0.0157457	1239.95	0.331183	25.5255	0.0517759	11.5632	0.0350399	22.3439	0.0301945	18.035	0.198187	4.10852	0.0398885	12.2343	0.024816	9.76081	0.0445699	27.2966	0.0775472	9.22175	0.0353324	1.95879	0.0108221	25.2779	0.0433583	24.515	0.0297152	0	0	4.44834	0.00750142	0	0
cdkn1ba	25.2624	0.0871118	120.781	0.0322598	7.45941	0.0151307	9.71704	0.0294456	46.2555	0.0625074	1.36233	0.0149707	3.42921	0.0332933	84.9481	0.172308	43.097	0.19679	48.7861	0.138597	20.8014	0.0796988	17.7268	0.0979383	40.1032	0.0687877	22.437	0.0271963	6.39683	0.0432219	97.9145	0.165117	4.87163	0.0396067
kitlgb	0	0	0.958971	0.000256135	0	0	0	0	0	0	0	0	0	0	0	0	1.00533	0.00459054	0	0	2.25661	0.00864602	14.4861	0.0800336	0	0	0	0	0	0	4.50165	0.00759131	0	0
csrp2	8.65207	0.0298347	195.982	0.0523455	94.5933	0.191873	55.8839	0.169345	178.801	0.241623	3.29386	0.0361962	1.41172	0.013706	40.6214	0.0823964	11.8346	0.0540392	4.58973	0.013039	40.9867	0.157037	30.3077	0.167446	32.136	0.0551219	209.113	0.253471	63.4161	0.428487	122.428	0.206455	6.77583	0.055088
nrf1	19.854	0.068462	197.411	0.0527272	15.5735	0.0315893	14.4578	0.0438114	23.8034	0.0321668	4.2795	0.0470274	4.99687	0.0485133	33.2799	0.067505	19.2469	0.0878852	16.5281	0.0469549	76.8463	0.29443	6.95654	0.0384339	107.913	0.185099	45.0285	0.05458	14.4478	0.0976206	66.1137	0.11149	25.93	0.210813
st8sia1	0	0	0	0	1.08662	0.00220411	0	0	0	0	0	0	0	0	0	0	0.654962	0.00299069	0	0	51.3249	0.196647	0	0	17.2998	0.0296737	5.84033	0.00707918	2.17325	0.0146841	4.48617	0.00756521	4.90205	0.0398541
cped1	0	0	2.01686	0.00053869	0	0	0	0	0	0	1.27276	0.0139864	0	0	2.50748	0.00508617	0.82378	0.00376155	0	0	0	0	0	0	1.00963	0.00173179	0	0	0.768721	0.00519406	79.8649	0.134679	0	0
si:ch73-139j3.4	10.1564	0.0350222	116.904	0.0312243	14.3482	0.0291039	3.21802	0.00975157	17.8755	0.024156	4.66157	0.051226	0.867251	0.00841991	13.4767	0.027336	32.796	0.149754	23.2802	0.0661369	0	0	2.70996	0.0149721	11.4107	0.0195723	28.8871	0.0350147	5.71998	0.0386485	0.667012	0.00112481	0	0
CDPF1	11.238	0.0387516	869.815	0.232322	46.9415	0.095216	13.8931	0.0421002	49.3999	0.0667567	13.9977	0.15382	39.4358	0.382872	109.191	0.221482	65.8533	0.3007	53.142	0.150972	41.0435	0.157255	16.3127	0.0901253	108.602	0.186282	77.2618	0.0936507	15.1499	0.102364	56.8459	0.0958616	10.4657	0.0850867
zgc:174275	0	0	8.10472	0.00216472	0	0	0	0	0	0	0	0	0	0	0	0	0	0	0	0	0	0	0	0	9.7737	0.0167645	0	0	0.906562	0.00612542	4.31672	0.00727947	0.96779	0.00786821
znf1102	0	0	6.00708	0.00160446	0	0	0	0	0	0	0.956201	0.0105077	0	0	1.55171	0.00314749	0	0	0	0	2.16928	0.0083114	0	0	0.245588	0.000421249	0.517199	0.000626908	0	0	2.30882	0.00389346	0	0
si:dkeyp-86c4.1	0	0	8.25368	0.00220451	3.02294	0.00613172	2.0427	0.00619	4.04889	0.00547147	1.28013	0.0140674	0	0	0	0	0	0	0	0	0	0	0.436987	0.00241429	2.7911	0.00478748	0	0	0	0	0.388118	0.000654499	0	0
nav3	3.16939	0.0109289	6.12785	0.00163671	0	0	1.13011	0.00342458	0	0	7.96271	0.0875023	0	0	0	0	0	0	0	0	26.0531	0.0998203	27.8435	0.153831	6.34123	0.0108769	28.887	0.0350146	13.8932	0.0938727	47.8465	0.0806855	9.17741	0.0746131
b4galnt3a	0	0	25.5698	0.00682954	0	0	0	0	0	0	0	0	0	0	2.25929	0.00458275	0	0	0	0	0	0	2.55354	0.014108	8.1658	0.0140065	0	0	0	0	0	0	0	0
cyb5r3	31.8873	0.109956	181.823	0.0485639	19.6588	0.0398758	7.14296	0.0216453	18.6278	0.0251726	1.01949	0.0112032	7.5489	0.0732903	42.0515	0.0852972	20.1302	0.0919185	27.3544	0.0777114	1.51041	0.00578701	8.85734	0.0489356	34.1832	0.0586332	15.5907	0.0188978	15.2372	0.102954	24.6928	0.0416406	5.68262	0.0462002
lsm8	50.3037	0.173461	283.012	0.0755907	25.0177	0.0507457	33.0193	0.100059	44.5748	0.0602363	11.146	0.122484	10.2481	0.0994964	37.4069	0.075876	112.531	0.51384	56.2391	0.15977	59.6783	0.228653	17.4423	0.0963665	262.337	0.449979	87.9096	0.106557	28.4771	0.192413	68.3074	0.11519	23.0802	0.187644
hmga2	0.771274	0.00265957	161.047	0.0430148	9.84136	0.0199622	1.13011	0.00342458	4.32686	0.00584711	0	0	0	0	1.9106	0.00387546	1.26376	0.00577059	9.24073	0.0262521	3.31603	0.0127051	1.99622	0.0110289	42.7395	0.0733096	4.69616	0.00569232	37.6458	0.254364	103.753	0.174962	0	0
vegfab	20.5141	0.0707381	651.928	0.174126	208.846	0.423622	58.8841	0.178437	283.665	0.383331	9.90677	0.108866	3.66026	0.0355366	32.6057	0.0661373	70.2558	0.320803	66.1714	0.187987	2.89176	0.0110795	1.62898	0.00899987	32.2889	0.055384	246.553	0.298852	1.09114	0.00737257	34.4473	0.0580899	4.21701	0.0342847
e2f7	0	0	32.088	0.00857052	1.60497	0.00325552	1.80352	0.00546522	3.29925	0.00445844	0	0	0	0	2.6776	0.00543124	0	0	6.02622	0.0171199	0	0	1.21222	0.00669737	36.5727	0.062732	3.36279	0.00407611	8.69091	0.0587223	0.718961	0.00121241	5.57703	0.0453417
crestin	0.558376	0.00192543	31.3737	0.00837973	4.45443	0.00903536	0	0	4.70201	0.00635406	0	0	0	0	0.908325	0.00184245	0	0	1.03049	0.00292754	0	0	0	0	5.29019	0.00907409	8.79662	0.0106626	0.818858	0.00553283	3.79525	0.00640008	0	0
plxna4	3.56014	0.0122764	27.0891	0.00723534	15.8805	0.0322121	0	0	3.99373	0.00539694	1.54254	0.016951	5.28146	0.0512763	16.1445	0.0327474	90.1854	0.411805	18.4836	0.0525101	73.0666	0.279949	12.8813	0.0711676	39.8367	0.0683305	23.2571	0.0281904	16.4951	0.111453	28.3131	0.0477456	43.264	0.35174
kin	16.1649	0.0557409	123.649	0.0330259	25.8195	0.0523722	7.88904	0.0239062	32.7607	0.0442713	3.28639	0.0361142	0	0	20.0713	0.0407126	12.294	0.056137	25.7831	0.0732475	11.7087	0.044861	12.7929	0.0706789	34.1405	0.05856	24.2563	0.0294016	5.15206	0.0348112	16.3441	0.0275617	3.46973	0.0282092
pparaa	0	0	178.322	0.0476287	3.76757	0.00764213	0	0	3.22677	0.00436049	0	0	3.04452	0.0295585	0	0	4.74137	0.0216501	10.06	0.0285796	0	0	0	0	4.82462	0.0082755	8.82289	0.0106944	1.5278	0.010323	9.23688	0.0155765	2.12261	0.017257
si:dkey-3p4.1	0	0	17.5933	0.00469906	2.89969	0.00588173	4.0309	0.0122148	2.53321	0.00342326	0.689962	0.00758201	0	0	2.37183	0.00481101	3.54602	0.0161919	1.84046	0.00522857	0	0	0	0	1.04354	0.00178994	8.33501	0.010103	0.442987	0.00299315	1.93047	0.00325543	0	0
znf1122	0	0	17.2996	0.00462063	2.1741	0.00440993	2.41164	0.00730801	1.59207	0.00215144	0	0	1.76719	0.0171572	0	0	0	0	1.23432	0.0035066	0	0	0	0	5.78382	0.00992078	3.66957	0.00444797	0.356821	0.00241095	0.67776	0.00114293	0	0
iqsec3a	0	0	41.9615	0.0112077	0	0	0	0	0	0	0	0	0	0	0	0	1.22712	0.00560328	0.72798	0.00206812	57.7261	0.221173	0	0	2.88894	0.0049553	1.60212	0.00194196	0	0	0	0	22.1286	0.179907
si:dkey-124l13.1	1.07277	0.0036992	10.1874	0.00272101	2.11938	0.00429895	2.03979	0.00618117	6.29657	0.00850888	1.47445	0.0162027	0	0	0	0	2.0109	0.00918217	1.26577	0.00359594	0	0	23.2233	0.128306	1.19975	0.00205789	6.75214	0.00818442	0	0	3.02245	0.00509687	1.60212	0.0130254
znf1040	0	0	15.2241	0.00406628	3.63558	0.00737441	2.80961	0.00851397	9.93185	0.0134214	0	0	0	0	1.60243	0.00325037	3.47444	0.015865	2.96515	0.00842372	0	0	0	0	6.88378	0.0118075	4.49207	0.00544493	2.16656	0.0146389	2.34421	0.00395314	0	0
si:ch211-227p7.5	5.79983	0.0199994	103.189	0.0275611	10.3207	0.0209346	2.34934	0.00711922	24.905	0.0336554	5.08412	0.0558694	1.91255	0.0185685	8.26333	0.0167613	4.51745	0.0206276	12.7264	0.0361545	0	0	3.30591	0.0182647	4.13505	0.00709271	27.0867	0.0328323	5.10391	0.0344859	0	0	0	0
syt1a	1.41305	0.0048726	27.0388	0.00722189	1.71578	0.00348028	0	0	0	0	0	0	2.1809	0.0211738	2.72093	0.00551913	289.818	1.32337	1.9074	0.00541876	398.362	1.52629	3.19725	0.0176643	14.4611	0.0248046	5.45812	0.00661591	15.0887	0.10195	9.93806	0.016759	7.65791	0.0622595
si:dkeyp-33c10.7	1.84583	0.00636492	9.7232	0.00259701	0	0	0	0	0	0	0	0	0	0	0	0	1.79716	0.00820621	0	0	0	0	5.83285	0.0322257	0.546973	0.000938204	0	0	0	0	0	0	0	0
shank3b	0	0	0	0	0	0	0	0	0	0	0	0	0	0	0	0	5.07744	0.0231847	0	0	1.91816	0.00734927	0	0	0	0	0	0	0	0	18.6713	0.0314861	0	0
btbd11a	10.5479	0.0363722	13.3322	0.00356096	1.88409	0.00382168	0	0	2.19794	0.00297018	0	0	8.94363	0.0868314	4.00763	0.00812908	4.02247	0.0183674	0	0	7.47184	0.0286278	7.57816	0.0418683	4.95696	0.00850251	1.01499	0.00123029	2.63742	0.0178204	13.5911	0.0229193	6.40757	0.0520941
msrb3	14.2738	0.04922	345.939	0.0923983	42.7433	0.0867004	23.0377	0.0698112	31.0968	0.0420227	10.9502	0.120332	11.9084	0.115616	48.9712	0.0993331	9.60569	0.0438616	70.2451	0.19956	4.16369	0.0159528	17.2208	0.0951424	32.7386	0.0561554	72.779	0.0882169	22.0401	0.148919	111.366	0.187801	4.96796	0.0403899
mtpn	118.401	0.408278	895.376	0.23915	68.3183	0.138577	74.5842	0.226013	63.4526	0.0857468	16.4331	0.180584	24.7395	0.240189	108.152	0.219376	86.7437	0.39609	156.698	0.445163	69.6048	0.266685	76.7345	0.423948	185.712	0.318546	134.807	0.163402	78.6402	0.531353	125.554	0.211727	15.9149	0.129389
si:ch211-196f19.1	2.25317	0.00776956	115.738	0.030913	6.69359	0.0135773	0	0	9.75257	0.0131792	1.27815	0.0140456	1.16702	0.0113302	5.67641	0.011514	0	0	5.27027	0.0149724	0.777768	0.00297995	28.9296	0.159832	4.20081	0.0072055	2.31382	0.00280463	1.39384	0.00941785	0	0	0	0
mrps18a	4.4402	0.015311	139.882	0.0373617	16.493	0.0334544	7.6746	0.0232564	8.706	0.0117649	3.30351	0.0363023	5.56559	0.0540348	9.25103	0.0187648	10.9232	0.0498775	10.8066	0.0307005	7.14592	0.027379	8.27334	0.0457091	36.3526	0.0623543	33.8698	0.0410543	6.5444	0.0442189	21.5389	0.036322	5.55172	0.0451359
si:dkey-269o24.6	0	0	4.99178	0.00133327	1.92645	0.00390761	0	0	1.9719	0.00266473	0	0	0	0	0	0	0	0	1.09436	0.00310899	1.53708	0.00588918	0	0	6.70725	0.0115047	0.631051	0.00076491	0	0	0.689023	0.00116193	0	0
slc6a1l	0	0	10.8897	0.00290857	1.4634	0.00296835	0	0	0	0	0	0	0	0	0.692149	0.00140395	1.94498	0.00888118	1.12127	0.00318544	7.9429	0.0304326	0.436987	0.00241429	5.19863	0.00891703	2.74785	0.00333073	0	0	0	0	2.64539	0.0215073
si:ch211-271g18.1	0	0	9.29734	0.00248326	3.93181	0.00797528	1.69641	0.00514064	4.37186	0.00590792	0	0	0	0	3.01364	0.00611287	0	0	0	0	0	0	10.1674	0.0561735	0	0	3.61288	0.00437925	0	0	0	0	0	0
chrm2a	0	0	1.28795	0.000344005	0	0	0	0	0	0	0	0	0	0	1.32365	0.00268488	0	0	0	0	14.3619	0.0550263	0	0	0	0	0	0	0	0	2.80232	0.00472566	0	0
atxn10	0	0	1.96454	0.000524718	1.3273	0.00269229	0	0	1.51649	0.00204931	0	0	0	0	0	0	0	0	0.456434	0.00129669	0	0	0.932585	0.0051524	1.58212	0.00271376	0	0	0	0	2.79469	0.0047128	0	0
pus7l	1.63621	0.00564209	35.9561	0.00960365	11.9634	0.0242665	1.85441	0.00561943	21.5952	0.0291826	0	0	1.81728	0.0176435	12.6848	0.0257298	1.67901	0.00766672	3.19263	0.00906997	3.78035	0.0144841	1.94296	0.0107346	11.0623	0.0189749	23.6444	0.0286599	0.634195	0.0042851	14.1331	0.0238333	0	0
si:ch211-196h24.1	2.27637	0.00784955	14.1847	0.00378864	4.40424	0.00893354	2.56984	0.00778741	3.58729	0.00484769	0	0	0.711542	0.00690817	0	0	3.04036	0.0138829	2.93299	0.00833234	0	0	0.441694	0.0024403	4.08676	0.00700988	4.8084	0.00582836	2.23844	0.0151246	0.637624	0.00107525	0	0
si:dkey-28k24.2	3.43181	0.0118338	72.0681	0.019249	13.7945	0.0279807	3.21475	0.00974165	12.9578	0.0175105	1.25743	0.0138179	2.03168	0.0197251	0	0	1.98135	0.00904726	2.68134	0.00761744	0	0	5.17301	0.0285802	5.4221	0.00930034	5.03401	0.00610183	0	0	0	0	0	0
cog5	0.702116	0.00242109	42.2317	0.0112798	8.10973	0.0164498	0	0	8.36991	0.0113107	0	0	2.14489	0.0208242	11.7999	0.0239349	11.1126	0.0507424	4.39112	0.0124748	6.29798	0.0241302	0.793023	0.00438134	5.89473	0.010111	8.51062	0.0103159	6.50978	0.043985	1.9602	0.00330557	5.3004	0.0430927
si:dkeyp-82b4.2	0	0	11.9528	0.00319252	0	0	0	0	5.22469	0.00706039	0	0	0	0	2.7093	0.00549553	1.51192	0.00690376	0	0	0	0	6.35457	0.0351081	3.08431	0.0052904	1.75719	0.00212992	0.209734	0.00141712	1.47903	0.00249415	0	0
gpr22a	0	0	2.22662	0.000594718	0	0	0	0	0	0	0	0	0	0	1.06231	0.00215478	10.6615	0.0486827	0	0	4.17121	0.0159817	0	0	6.41862	0.0110096	0	0	0.737011	0.00497981	4.20025	0.00708306	0	0
znf1051	0	0	13.019	0.00347729	1.71447	0.00347763	0	0	0	0	0	0	0	0	0	0	0.774223	0.00353527	0	0	1.76679	0.00676929	2.50363	0.0138322	5.25401	0.00901202	0.702785	0.00085186	2.80096	0.0189254	0.60406	0.00101865	0	0
znf1020	0.475368	0.0016392	10.9945	0.00293656	1.48508	0.00301232	0	0	2.66135	0.00359642	1.53174	0.0168323	0	0	0	0	0	0	0.568313	0.00161453	0	0	0	0	6.82491	0.0117065	4.12055	0.00499461	0.211058	0.00142607	0.869297	0.00146593	0	0
si:dkey-269o24.1	4.40969	0.0152058	369.318	0.0986428	58.7852	0.11924	29.4428	0.0892207	84.7844	0.114574	0	0	3.7476	0.0363845	42.7145	0.0866421	40.4376	0.184647	41.373	0.117537	0	0	0.436987	0.00241429	19.9634	0.0342426	56.8994	0.0689689	10.2544	0.0692866	8.19445	0.0138186	0.96779	0.00786821
ptn	0.771274	0.00265957	15.5382	0.00415017	0	0	0	0	0	0	0	0	0	0	2.54128	0.00515473	8.14358	0.0371853	1.37689	0.00391162	41.7211	0.159851	0	0	40.5512	0.0695561	7.48796	0.00907632	0	0	57.2863	0.0966043	1.15915	0.00942399
znf999	0	0	7.00951	0.0018722	2.82418	0.00572855	0	0	2.12456	0.00287102	0	0	0	0	0	0	0	0	0	0	0	0	0	0	0	0	1.966	0.00238303	0	0	0	0	0	0
pawr	213.323	0.735597	2367.82	0.632432	260.789	0.528984	82.7201	0.250667	340.925	0.460709	55.0872	0.605354	39.7446	0.38587	228.873	0.464246	59.2373	0.27049	206.906	0.5878	6.48461	0.0248453	64.2741	0.355106	124.416	0.213406	518.934	0.629011	96.7098	0.653445	130.556	0.220162	8.91437	0.0724745
creld2	13.7093	0.0472735	350.444	0.0936014	35.7367	0.0724882	14.6805	0.0444865	48.9416	0.0661373	0.956596	0.010512	33.2661	0.322972	67.9781	0.137887	16.321	0.0745249	50.4058	0.143198	16.5565	0.0634347	5.36116	0.0296197	80.6768	0.138382	44.8464	0.0543593	5.2653	0.0355764	3.22883	0.00544491	8.44473	0.0686563
rsph9	0	0	0	0	0	0	1.32284	0.0040086	0	0	0	0	0.62353	0.00605369	0	0	3.50206	0.0159911	0	0	0.986173	0.00377844	0	0	0.681311	0.00116863	0	0	2.91506	0.0196963	0	0	0	0
znf1113	1.18895	0.00409982	22.6323	0.00604494	0	0	0	0	1.60307	0.00216631	0	0	0	0	0.457539	0.000928072	1.77503	0.00810516	4.9593	0.0140889	0	0	2.1066	0.0116387	6.27297	0.0107598	4.48152	0.00543215	0	0	3.90695	0.00658844	0	0
znf1016	0	0	6.90963	0.00184552	0	0	0	0	0	0	0	0	0	0	0.826157	0.00167577	0	0	1.09436	0.00310899	0	0	0	0	3.16695	0.00543215	1.03702	0.00125699	0	0	2.82572	0.00476512	0	0
def6c	10.8285	0.0373396	124.875	0.0333533	38.3704	0.0778304	21.2901	0.0645154	49.99	0.0675541	8.90645	0.097873	0.682471	0.00662593	26.5775	0.0539097	5.56544	0.025413	21.66	0.061534	0	0	5.37752	0.0297101	10.2304	0.0175479	34.1852	0.0414365	0.995005	0.00672301	2.38468	0.00402139	0.96779	0.00786821
ndufa5	154.459	0.532617	2508.96	0.670128	176.052	0.357104	125.408	0.380025	264.055	0.356832	74.2501	0.815935	48.3971	0.469875	197.302	0.400207	115.553	0.527641	187.446	0.532516	152.34	0.583678	77.7636	0.429633	290.366	0.498055	455.457	0.552069	74.877	0.505926	197.416	0.33291	76.4527	0.621567
si:ch211-234c11.3	1.60497	0.00553439	11.6452	0.00311036	0	0	0	0	4.44861	0.00601163	0	0	0	0	0	0	0	0	0	0	0	0	1.92046	0.0106103	3.87091	0.00663964	3.52136	0.00426831	1.36685	0.0092355	1.21215	0.00204411	0	0
znf1036	3.45226	0.0119044	8.508	0.00227243	1.46736	0.0029764	0	0	0	0	1.08029	0.0118713	0.700528	0.00680124	0	0	0	0	0	0	0	0	2.54105	0.014039	8.22374	0.0141059	1.57393	0.00190779	0.209734	0.00141712	11.0384	0.0186145	0	0
si:ch211-238e22.5	2.02349	0.00697755	196.334	0.0524397	23.0021	0.0466573	1.4312	0.00433696	25.2206	0.0340819	5.43706	0.0597479	2.59692	0.0252128	22.9095	0.0464696	4.87937	0.0222802	20.4665	0.0581435	0	0	5.01349	0.0276988	15.8562	0.0271977	41.5679	0.0503853	2.7717	0.0187277	0	0	1.75521	0.01427
si:ch211-238e22.4	0	0	18.074	0.00482747	5.3048	0.0107602	2.63212	0.00797612	14.8893	0.0201207	2.53558	0.0278635	0.867251	0.00841991	9.53497	0.0193407	0	0	0.6643	0.00188722	0	0	0.995758	0.00550143	1.3583	0.00232985	6.73431	0.00816279	0	0	1.04773	0.00176683	0	0
tmem63a	0	0	44.4197	0.0118642	3.67048	0.00744519	4.00709	0.0121427	15.772	0.0213135	5.26626	0.057871	16.5916	0.161084	44.7616	0.0907943	0.675905	0.00308632	5.06561	0.0143909	2.19856	0.00842361	9.29989	0.0513806	11.4864	0.0197022	20.5473	0.0249058	1.08852	0.00735484	8.50259	0.0143383	1.15646	0.00940208
ppp1r12a	103.605	0.357259	1466.09	0.391583	100.763	0.204387	42.7917	0.129672	222.427	0.300577	16.1153	0.177091	49.1788	0.477464	181.437	0.368025	67.6983	0.309125	130.495	0.370726	63.5604	0.243526	54.6415	0.301887	119.897	0.205656	237.191	0.287505	46.2035	0.312186	109.482	0.184624	37.8823	0.307986
etnk1	196.886	0.678918	685.183	0.183008	239.967	0.486749	82.0528	0.248645	453.972	0.613475	7.51284	0.0825587	36.149	0.350961	431.178	0.874601	215.052	0.981972	157.951	0.448724	50.5766	0.19378	200.424	1.10732	150.927	0.25888	547.05	0.663091	114.326	0.772474	290.224	0.489417	29.7154	0.241589
si:ch211-238e22.8	1.41268	0.00487131	54.1004	0.0144499	3.7246	0.00755497	0	0	5.53408	0.00747849	0	0	0	0	3.18795	0.00646642	1.44427	0.00659485	3.35881	0.00954209	0	0	5.04268	0.0278601	5.14408	0.00882346	4.39319	0.00532508	2.29944	0.0155368	0	0	0	0
znf1093	1.12069	0.00386445	3.7882	0.00101181	2.72027	0.00551779	0	0	0	0	0	0	0	0	1.40349	0.00284683	0.91348	0.00417114	0.507041	0.00144046	0	0	0	0	3.28904	0.00564157	0	0	0	0	4.65249	0.00784569	0	0
alg12	5.32417	0.0183592	66.4706	0.0177539	4.49319	0.00911397	5.79689	0.0175663	9.71005	0.0131217	1.06386	0.0116908	0.595279	0.00577941	25.1006	0.0509139	7.30785	0.0333692	10.6825	0.0303481	6.49094	0.0248695	0	0	31.7035	0.0543799	20.0375	0.0242879	0	0	14.9915	0.0252808	3.57354	0.0290532
hspa14	6.24335	0.0215288	96.4518	0.0257617	11.7945	0.023924	6.51847	0.019753	7.83796	0.0105918	2.33431	0.0256518	0.614161	0.00596272	8.64847	0.0175425	15.2768	0.069757	8.57873	0.0243714	14.8904	0.0570513	12.7422	0.0703989	64.4447	0.11054	34.2158	0.0414737	3.27024	0.0220962	21.8593	0.0368622	7.60798	0.0618535
elk3	1.1361	0.0039176	97.081	0.0259297	2.85714	0.00579541	0	0	4.44715	0.00600967	2.89337	0.0317953	1.90667	0.0185114	16.4426	0.0333522	7.58242	0.0346229	15.3729	0.043673	0.937189	0.00359076	15.2145	0.0840581	16.6534	0.0285651	14.1095	0.0171024	3.42944	0.0231719	56.508	0.0952917	0	0
twf1b	91.3859	0.315124	1448.64	0.386923	146.715	0.297597	44.7344	0.135559	150.588	0.203497	15.6733	0.172234	19.4421	0.188758	130.53	0.264767	94.3486	0.430815	159.653	0.453558	16.4372	0.0629778	10.9641	0.0605751	58.258	0.0999279	205.077	0.248579	30.7698	0.207904	12.689	0.021398	31.5893	0.256824
tmem243b	6.13884	0.0211684	54.0822	0.014445	1.23477	0.0025046	7.64394	0.0231634	10.7542	0.0145328	1.36233	0.0149707	0	0	16.6752	0.033824	17.7763	0.0811703	8.35931	0.0237481	28.712	0.110008	4.40766	0.0243517	30.1634	0.0517382	11.104	0.0134594	5.78911	0.0391156	16.722	0.028199	3.84172	0.0312335
znf1069	0	0	0.624374	0.000166767	1.60416	0.00325387	0	0	1.76719	0.00238809	0	0	0	0	0	0	0	0	1.53622	0.00436425	2.11041	0.00808587	0	0	2.12604	0.00364673	1.69742	0.00205748	0	0	0	0	0	0
zgc:174703	0	0	2.72732	0.000728452	0	0	0	0	0	0	0	0	0	0	0	0	0	0	0.718907	0.00204235	6.47944	0.0248254	0	0	3.92852	0.00673846	1.40465	0.0017026	0	0	0	0	0	0
meig1	0	0	17.8702	0.00477303	5.04639	0.0102361	2.32235	0.00703743	3.31758	0.00448321	0	0	0	0	0	0	40.1899	0.183516	0	0	8.03205	0.0307741	0	0	18.1496	0.0311314	2.94077	0.00356457	22.7678	0.153836	21.8322	0.0368165	23.595	0.191829
dclre1c	5.5672	0.0191972	128.024	0.0341946	12.3455	0.0250415	4.18521	0.0126825	17.8911	0.0241771	0.871637	0.00957842	2.00176	0.0194345	5.40679	0.0109671	8.39319	0.0383251	18.78	0.0533523	3.35489	0.012854	6.86949	0.037953	10.6143	0.0182064	21.046	0.0255103	0.407846	0.00275572	2.24787	0.00379068	1.94471	0.0158107
slc38a4	0	0	99.9583	0.0266983	55.4282	0.11243	5.16697	0.0156575	51.3973	0.0694558	0	0	2.49515	0.0242248	11.6356	0.0236016	9.334	0.042621	5.72162	0.0162546	35.1376	0.134627	29.9012	0.1652	53.1136	0.0911039	210.68	0.25537	8.19501	0.0553717	53.0109	0.0893945	3.79612	0.0308627
cdk17	4.24998	0.0146551	66.8219	0.0178477	13.3225	0.0270234	3.08285	0.00934198	10.6829	0.0144363	8.36781	0.0919539	0	0	6.73812	0.0136676	6.67028	0.0304579	8.16781	0.023204	6.77405	0.0259542	5.59951	0.0309365	9.06141	0.0155427	22.9709	0.0278435	4.84037	0.0327052	17.9466	0.0302642	4.8754	0.0396374
znf1092	1.95361	0.00673659	8.12923	0.00217127	1.8789	0.00381116	0	0	0	0	0	0	0	0	0	0	0	0	0	0	0	0	0	0	1.72733	0.00296282	8.06494	0.00977568	0	0	1.6483	0.0027796	0	0
slc26a3.2	8.84882	0.0305132	1741.81	0.465227	12.0848	0.0245127	0	0	0	0	13.0797	0.143733	0	0	16.5732	0.033617	6.95966	0.0317792	23.1623	0.0658019	5.16348	0.0197834	1.59711	0.00882382	20.2646	0.0347592	13.571	0.0164496	16.2132	0.109549	3.54396	0.00597633	1.94471	0.0158107
si:ch211-209n20.3	9.25302	0.031907	132.776	0.0354636	9.04118	0.0183391	1.8082	0.00547938	12.9262	0.0174678	0.700477	0.00769755	0	0	8.63888	0.0175231	3.92048	0.0179017	29.6903	0.0843475	14.3216	0.0548721	12.5037	0.0690814	8.21268	0.0140869	13.7237	0.0166348	2.44594	0.0165266	15.5546	0.0262303	5.31634	0.0432223
lemd3	6.06886	0.0209271	79.3598	0.0211965	15.9198	0.0322916	0	0	10.6909	0.0144471	3.54231	0.0389265	2.59692	0.0252128	2.93141	0.00594607	16.2104	0.0740202	9.07612	0.0257844	26.1929	0.100356	1.10843	0.00612393	20.3477	0.0349018	7.97211	0.00966316	0.878325	0.00593463	15.7056	0.0264849	2.31327	0.0188071
sox5	7.07685	0.0244029	124.845	0.0333454	12.433	0.025219	4.45071	0.013487	8.73506	0.0118041	0	0	1.6935	0.0164417	10.4531	0.021203	24.5091	0.111914	11.6456	0.0330841	48.9941	0.187717	8.36565	0.046219	69.1264	0.11857	24.2519	0.0293962	35.7716	0.2417	98.6769	0.166403	29.6069	0.240707
si:dkey-5i16.5	0.771274	0.00265957	5.41586	0.00144654	0	0	0	0	0	0	0	0	0	0	0	0	0.613927	0.00280332	0	0	0	0	1.93148	0.0106712	0.637624	0.0010937	1.44839	0.00175563	0	0	2.10137	0.00354363	0	0
cry1a	86.4052	0.297949	956.197	0.255394	104.309	0.21158	41.0301	0.124334	95.0124	0.128395	29.2354	0.321268	30.8267	0.299288	175.16	0.355295	108.16	0.493879	219.14	0.622558	151.601	0.580848	85.8243	0.474167	220.154	0.377623	217.623	0.263785	86.5484	0.584786	318.896	0.537767	70.3461	0.57192
dus4l	1.45012	0.0050004	21.0534	0.00562324	3.18281	0.006456	3.61358	0.0109502	4.05123	0.00547464	1.24285	0.0136577	0	0	2.03171	0.00412112	4.7902	0.021873	3.06163	0.00869781	2.41089	0.00923712	0	0	9.31208	0.0159727	7.8029	0.00945807	3.67113	0.0248049	2.79774	0.00471795	1.44269	0.0117292
zbed4	34.6994	0.119653	449.397	0.120031	48.3279	0.0980282	10.9467	0.0331717	31.9796	0.0432157	7.01548	0.0770932	22.7873	0.221236	96.2127	0.195158	53.3404	0.243564	87.0021	0.247165	118.736	0.454928	25.3322	0.139957	154.608	0.265194	124.331	0.150705	27.6805	0.18703	66.1085	0.111481	33.8953	0.275571
brd1a	3.95545	0.0136395	285.099	0.0761483	51.3197	0.104097	11.5378	0.0349631	55.9215	0.0755696	2.47616	0.0272106	20.3313	0.197391	38.04	0.0771603	18.6909	0.0853465	22.5362	0.0640232	102.69	0.393449	10.5002	0.0580124	63.3282	0.108625	56.9817	0.0690688	10.7863	0.0728804	52.8058	0.0890486	17.4065	0.141516
si:dkey-159n16.2	8.79717	0.0303351	72.0675	0.0192488	4.73535	0.00960518	7.69257	0.0233108	13.8756	0.0187508	2.05299	0.0225603	2.89075	0.0280655	5.59892	0.0113568	1.03915	0.00474498	5.67645	0.0161263	9.1631	0.0351077	5.37455	0.0296936	7.57001	0.0129846	9.24627	0.0112076	0.536921	0.00362785	8.2272	0.0138739	0	0
bcap29	18.0439	0.0622205	382.436	0.102146	17.1158	0.0347177	15.2848	0.0463175	10.7026	0.0144629	10.4443	0.114772	1.11958	0.0108697	16.7562	0.0339883	16.8451	0.0769182	18.2214	0.0517654	7.73269	0.0296271	7.13937	0.039444	20.6365	0.0353972	18.9418	0.0229597	9.82984	0.0664178	18.0143	0.0303782	2.27402	0.018488
tafa5a	0.965065	0.00332781	1.39066	0.000371437	9.41412	0.0190956	4.99777	0.0151448	13.2704	0.0179329	1.41094	0.0155049	2.97488	0.0288824	3.47173	0.00704204	7.17753	0.0327741	1.01141	0.00287332	39.0295	0.149538	0	0	1.55686	0.00267043	29.1416	0.0353232	0	0	3.68041	0.00620642	0	0
strip2	0.757056	0.00261054	27.2898	0.00728893	8.14678	0.0165249	0	0	13.158	0.0177811	2.08037	0.0228612	1.34006	0.0130103	0.489312	0.000992519	0.729924	0.00333298	2.12225	0.00602913	12.5707	0.0481636	2.76937	0.0153004	0.692747	0.00118825	49.6726	0.0602092	0	0	0	0	0	0
si:ch211-209n20.1	8.44687	0.0291272	106.305	0.0283934	2.4313	0.00493165	0	0	14.2909	0.019312	0	0	0	0	1.20376	0.00244171	1.77047	0.00808432	0.904838	0.00257056	0	0	0	0	0.478287	0.00082039	10.3995	0.0126055	0	0	1.37566	0.00231984	0	0
wif1	0.942989	0.00325169	7.03374	0.00187867	2.21049	0.00448376	0	0	0	0	0.902796	0.00992084	0	0	0.457539	0.000928072	1.35567	0.00619027	0	0	0	0	6.39478	0.0353303	9.29802	0.0159486	14.5174	0.0175969	1.25513	0.00848059	41.5611	0.0700862	0	0
pou3f2a	0	0	0	0	0	0	0	0	0	0	0	0	0	0	0	0	0	0	0	0	72.3822	0.277326	0	0	20.0381	0.0343706	1.50412	0.00182317	0	0	1.42733	0.00240697	0	0
phyh	32.1165	0.110747	2184.28	0.583407	146.951	0.298075	49.9976	0.151508	129.065	0.174412	16.2349	0.178405	14.887	0.144534	54.1723	0.109883	98.239	0.44858	185.038	0.525675	33.2453	0.127377	13.4355	0.0742291	88.1689	0.151233	99.6961	0.120844	12.315	0.0832095	67.7081	0.114179	16.7782	0.136408
faxca	0	0	0.318083	8.4958e-05	0	0	3.04746	0.00923474	0	0	0	0	1.5622	0.015167	2.14827	0.00435755	1.13625	0.00518835	0	0	15.9819	0.0612334	0	0	0	0	4.73994	0.00574538	0	0	0	0	5.96419	0.0484893
ccnc	11.6206	0.0400711	107.026	0.0285859	17.0993	0.0346842	9.65989	0.0292724	14.9071	0.0201448	1.25027	0.0137392	2.95643	0.0287032	15.1082	0.0306454	15.1665	0.0692535	14.6774	0.0416971	21.2444	0.0813962	11.4771	0.0634093	17.488	0.0299965	17.5548	0.0212786	7.8349	0.0529385	21.1782	0.0357136	6.10725	0.0496525
nell2b	0	0	3.9378	0.00105176	0	0	1.84898	0.00560296	0	0	0	0	0	0	0	0	4.04105	0.0184523	0	0	81.4225	0.311964	0.281247	0.00155385	2.00226	0.00343442	1.0401	0.00126072	0	0	1.89444	0.00319467	51.2291	0.416497
tmem110l	1.84763	0.00637112	58.1347	0.0155274	1.95748	0.00397054	5.12526	0.0155311	12.0568	0.0162929	1.70207	0.0187041	1.99131	0.0193331	7.06154	0.0143236	9.10236	0.0415633	3.17681	0.00902504	14.7727	0.0566005	2.45075	0.01354	19.9313	0.0341875	12.4045	0.0150358	0.593098	0.00400742	22.1325	0.037323	2.08286	0.0169338
chchd3a	18.9821	0.0654555	209.953	0.0560772	29.6956	0.0602344	10.1835	0.030859	46.4847	0.0628172	6.89934	0.0758169	5.03403	0.0488741	40.5733	0.0822988	33.0335	0.150838	34.8911	0.0991224	13.4525	0.051542	9.84208	0.0543762	50.3169	0.0863069	89.6683	0.108689	14.0487	0.094924	45.4762	0.0766884	6.79825	0.0552703
si:dkey-59l11.10	0	0	21.5894	0.00576641	0	0	0	0	0	0	2.73902	0.0300991	0	0	0	0	1.6859	0.00769818	3.9654	0.0112653	0	0	0	0	0.537335	0.000921673	4.05656	0.00491704	0.660353	0.00446184	0	0	0	0
il17ra2	0.949837	0.0032753	22.2447	0.00594144	1.40372	0.0028473	0	0	0	0	0.514344	0.00565213	2.56421	0.0248953	2.62613	0.00532684	6.30019	0.028768	12.5018	0.0355165	0	0	1.01825	0.00562569	7.7524	0.0132974	1.92545	0.00233388	2.48061	0.0167609	2.77072	0.00467237	0	0
il17ra1b	1.11611	0.00384867	13.9322	0.00372122	0	0	0	0	0	0	1.99404	0.0219126	0	0	0	0	0.484524	0.00221244	3.41704	0.0097075	0	0	0	0	4.87272	0.008358	0.921239	0.00111665	0	0	0	0	0	0
ucmaa	0	0	1.71985	0.000459363	0	0	0	0	0	0	0	0	0	0	0	0	0	0	0	0	0	0	0	0	3.57455	0.0061313	0	0	0	0	56.088	0.0945835	0	0
rps16	422.942	1.45842	6268.22	1.6742	781.783	1.58577	694.377	2.10417	804.251	1.08683	233.832	2.56958	173.774	1.68713	918.545	1.86317	486.248	2.22031	734.526	2.08672	549.553	2.10557	406.932	2.24825	1813.29	3.11028	1446.75	1.75364	396.441	2.67866	1584.72	2.67238	166.176	1.35102
mcm10	1.21916	0.00420402	5.63715	0.00150565	2.1796	0.00442109	0	0	2.00564	0.00271033	0	0	2.56421	0.0248953	0.826373	0.00167621	0	0	0	0	0	0	0	0	14.8716	0.0255088	1.05463	0.00127834	3.80369	0.0257006	3.43283	0.00578893	0	0
ppfibp1a	0.771274	0.00265957	6.97902	0.00186405	0	0	1.60944	0.00487708	0	0	0	0	2.20724	0.0214295	0	0	2.29	0.0104566	0.612414	0.00173981	0	0	5.65678	0.0312529	6.818	0.0116947	2.71092	0.00328596	0	0	114.865	0.193702	0	0
tbc1d22a	27.9039	0.0962203	265.31	0.0708627	33.9003	0.0687633	11.0238	0.0334056	48.2665	0.065225	0	0	5.32598	0.0517085	24.5099	0.0497158	21.0872	0.0962885	21.9497	0.062357	16.8064	0.0643924	15.8098	0.0873471	31.095	0.0533362	51.8741	0.0628777	10.8115	0.0730508	32.0358	0.0540233	0	0
slc38a2	264.012	0.910386	1074.34	0.286951	216.529	0.439207	72.8306	0.220699	244.865	0.330899	38.3378	0.421294	139.852	1.35778	816.299	1.65578	318.428	1.45401	876.152	2.48907	249.938	0.957619	71.0698	0.392651	480.884	0.824844	651.529	0.789732	268.726	1.81572	131.26	0.221348	105.492	0.857655
exoc4	2.4785	0.00854655	86.277	0.0230441	15.9939	0.0324421	4.25071	0.0128809	32.687	0.0441716	0.925631	0.0101718	3.42876	0.0332889	9.96382	0.0202106	6.27495	0.0286527	14.8967	0.0423202	17.6685	0.0676954	1.77747	0.00982025	12.268	0.0210429	10.6682	0.0129311	2.14785	0.0145125	14.0434	0.0236819	8.66774	0.0704694
znf974	3.24604	0.0111932	19.9545	0.00532972	2.72141	0.0055201	0	0	5.51538	0.00745322	0	0	0	0	4.10115	0.00831876	0.90921	0.00415164	0.5299	0.0015054	0	0	2.5554	0.0141182	7.86972	0.0134987	8.41228	0.0101967	0	0	7.68426	0.0129583	0	0
cerk	0	0	14.4846	0.00386875	0	0	0	0	1.22712	0.00165827	0	0	0	0	2.09152	0.00424244	1.55298	0.00709122	2.64114	0.00750324	4.57435	0.0175262	2.55056	0.0140915	1.32544	0.00227348	3.25616	0.00394686	0	0	11.0144	0.0185741	0	0
slco1c1	0	0	0	0	0	0	0	0	0	0	0	0	0	0	0	0	0	0	0	0	9.39137	0.0359823	0	0	0	0	1.38648	0.00168058	0	0	5.10902	0.00861554	7.58983	0.0617059
vhll	12.7387	0.0439264	7.36273	0.00196654	0	0	0	0	2.09464	0.00283059	2.37323	0.0260795	0.682471	0.00662593	5.86778	0.0119022	16.7416	0.0764456	15.7852	0.0448442	0	0	2.75418	0.0152165	7.50737	0.0128771	9.74757	0.0118152	5.98337	0.0404281	12.2761	0.0207016	0	0
znf977.1	2.1962	0.00757311	21.5651	0.00575991	1.96028	0.00397622	1.27592	0.00386641	1.91403	0.00258652	2.36327	0.02597	2.07525	0.0201481	1.43583	0.00291243	2.16127	0.0098688	1.51845	0.00431378	2.4582	0.00941839	0.853914	0.00471776	12.0603	0.0206866	7.94068	0.00962507	0.74798	0.00505392	6.68746	0.0112773	0	0
cbll1	1.71223	0.00590425	52.0397	0.0138995	6.14252	0.0124595	2.25357	0.00682899	7.42652	0.0100358	0.529699	0.00582087	2.59692	0.0252128	10.4898	0.0212776	3.71146	0.0169473	3.88212	0.0110287	5.84136	0.0223807	3.18611	0.0176028	20.6155	0.0353611	15.3884	0.0186526	4.29268	0.0290046	8.44813	0.0142464	2.08286	0.0169338
tmbim4	65.6391	0.226342	993.302	0.265305	98.7501	0.200304	82.1988	0.249087	194.206	0.262441	8.83586	0.0970974	27.764	0.269553	126.621	0.256837	118.589	0.541504	100.019	0.284146	70.2005	0.268967	47.9853	0.265112	92.5903	0.158817	85.5109	0.10365	35.335	0.23875	55.0248	0.0927906	32.6852	0.265733
znf1068	0	0	3.08812	0.000824818	0	0	0	0	0	0	0	0	0	0	0	0	0	0	0	0	1.77488	0.0068003	0.281247	0.00155385	3.20606	0.00549924	0	0	0.792229	0.0053529	0	0	0	0
si:ch211-22k7.9	8.03479	0.0277062	177.256	0.0473439	32.1828	0.0652796	9.35065	0.0283353	72.336	0.0977514	5.50887	0.060537	0.524834	0.00509548	8.09274	0.0164153	9.20008	0.0420095	17.6296	0.050084	4.24941	0.0162813	6.43354	0.0355444	7.29274	0.012509	39.3538	0.0477016	3.12832	0.0211373	0.9919	0.00167268	2.11105	0.017163
mcat.1	0.757056	0.00261054	11.7085	0.00312726	10.862	0.0220324	0	0	0	0	1.22806	0.0134951	0	0	8.47457	0.0171898	2.92707	0.0133656	4.65468	0.0132235	0	0	0.529326	0.00292445	11.2961	0.0193758	8.31451	0.0100782	0	0	6.62497	0.011172	0	0
ahcyl2b	123.925	0.427329	1219.88	0.325824	276.048	0.559934	57.1477	0.173175	168.163	0.227248	22.7758	0.250284	22.3127	0.216629	107.492	0.218036	85.3084	0.389536	66.8863	0.190018	71.2431	0.272962	12.5853	0.0695323	84.5317	0.144994	580.371	0.70348	51.0511	0.34494	59.0125	0.0995152	80.1006	0.651224
si:dkey-16p6.1.10	0	0	22.9694	0.00613499	7.65128	0.0155198	0	0	4.01174	0.00542128	0	0	0	0	0.645116	0.00130855	0.998998	0.00456164	0.968195	0.00275055	0	0	0	0	0	0	1.89397	0.00229572	0	0	0	0	0	0
bik	297.138	1.02462	570.977	0.152504	34.6834	0.0703516	48.5563	0.14714	76.3542	0.103181	19.4921	0.214199	42.1891	0.409603	283.533	0.575118	198.998	0.908669	263.743	0.74927	8.36079	0.0320337	59.3905	0.328124	271.108	0.465023	225.443	0.273265	48.4223	0.327178	7.8361	0.0132143	1.31781	0.0107139
znf1097	0.878572	0.00302956	6.86908	0.00183469	1.79804	0.00364713	1.90084	0.00576012	0	0	0	0	0	0	0	0	0	0	0	0	0	0	0	0	0.884957	0.00151794	0	0	0	0	0	0	0	0
lin7a	0	0	2.87089	0.000766799	0	0	0	0	0	0	0	0	0	0	0	0	27.9505	0.127628	0	0	69.0819	0.264682	3.82163	0.021114	4.06681	0.00697566	2.49781	0.00302765	0	0	9.80883	0.016541	113.468	0.922505
si:dkey-222f8.3	60.7786	0.209581	144.233	0.0385238	19.9466	0.0404596	15.9059	0.0481997	22.6626	0.0306251	7.07481	0.0777452	11.6102	0.11272	90.6326	0.183839	62.4069	0.284963	32.1045	0.0912059	2.37902	0.00911502	16.7171	0.0923597	102.715	0.176184	46.7123	0.056621	33.3926	0.225625	114.007	0.192255	0	0
si:dkey-57k17.1	0	0	12.8733	0.00343839	0.683781	0.00138698	0	0	0	0	0	0	0	0	0	0	0	0	1.19268	0.0033883	1.94061	0.00743531	0.540549	0.00298646	5.74936	0.00986168	1.61072	0.00195239	4.13995	0.0279726	3.8761	0.00653642	1.64021	0.0133351
si:dkey-16p6.1.11	2.07065	0.00714019	19.0411	0.00508576	0	0	1.43973	0.00436283	0	0	0	0	0	0	0	0	0	0	0	0	0	0	0.612376	0.00338329	0	0	1.16398	0.00141088	0	0	0	0	0	0
sfmbt2	8.11835	0.0279943	47.7068	0.0127422	4.43988	0.00900585	0	0	5.20011	0.00702718	1.01712	0.0111772	0	0	15.221	0.0308741	17.7992	0.0812749	10.5409	0.0299456	5.08935	0.0194994	9.05791	0.0500437	11.944	0.0204872	14.5068	0.017584	3.16935	0.0214145	9.34393	0.015757	3.28253	0.0266873
tnnt2c	1.56369	0.00539202	3.39477	0.000906724	0	0	0	0	0	0	0	0	0	0	2.5289	0.00512962	2.01128	0.00918392	0	0	0	0	0.580832	0.00320902	0	0	0	0	0	0	0	0	0	0
si:ch211-196f19.1.1	0	0	6.8707	0.00183512	0	0	0	0	2.14294	0.00289586	0	0	0	0	1.34257	0.00272327	0.409472	0.00186973	0	0	0	0	34.5256	0.190749	1.90147	0.00326152	1.07709	0.00130556	0	0	1.6429	0.00277049	0	0
gramd4a	2.19556	0.00757089	83.1527	0.0222096	9.35996	0.0189857	0	0	1.93299	0.00261215	1.09516	0.0120347	0	0	0	0	1.66468	0.0076013	6.74947	0.0191746	9.01146	0.0345267	0.281223	0.00155372	1.85695	0.00318516	3.45569	0.00418871	0	0	0.897597	0.00151365	6.91761	0.0562407
nudt5	13.4961	0.0465381	329.832	0.088096	30.1797	0.0612164	17.2464	0.0522617	82.1028	0.11095	11.0305	0.121214	5.76019	0.0559241	29.0248	0.0588738	26.2956	0.120071	32.4622	0.0922222	7.28958	0.0279294	21.1605	0.116909	73.6124	0.126265	29.6743	0.0359688	21.4116	0.144673	42.2806	0.0712995	5.3104	0.043174
acss3	3.95391	0.0136342	201.76	0.0538888	15.2355	0.0309037	1.45039	0.00439512	20.0504	0.0270952	3.24962	0.0357101	2.30755	0.0224034	11.0447	0.022403	6.93149	0.0316507	13.4958	0.0383402	0.975857	0.00373891	4.74301	0.0262045	21.572	0.0370018	19.0097	0.0230421	8.8725	0.0599493	23.52	0.0396627	1.04821	0.00852203
nuak1a	0	0	1.9333	0.000516373	0	0	0	0	0	0	0	0	0	0	0	0	0	0	0	0	6.61156	0.0253317	3.62097	0.0200053	0	0	0	0	0	0	39.6556	0.0668729	0	0
si:dkey-156k2.4.1	95.6373	0.329784	1118.67	0.29879	72.0014	0.146047	55.4271	0.167961	221.874	0.299829	0	0	12.5744	0.122082	52.5972	0.106688	28.9773	0.132317	91.164	0.258989	5.97806	0.0229044	5.70785	0.0315351	29.8195	0.0511484	265.112	0.321348	14.1034	0.0952931	12.019	0.0202681	1.66896	0.0135688
lrmp	1.16595	0.00402052	6.52081	0.00174167	1.63322	0.00331281	0	0	3.17757	0.00429402	0	0	6.87177	0.0667162	0	0	24.0739	0.109926	0	0	0.568778	0.00217923	0	0	19.6814	0.0337588	2.35644	0.00285629	0.356821	0.00241095	0.651733	0.00109904	0	0
scaf11	14.3437	0.0494609	241.138	0.0644064	22.8924	0.0464348	9.90579	0.0300175	19.9298	0.0269321	4.9495	0.0543901	8.36205	0.0811849	29.6595	0.0601613	18.8204	0.0859379	29.3659	0.0834258	21.6494	0.0829479	7.88112	0.0435421	62.075	0.106475	54.6809	0.0662799	17.0935	0.115497	48.761	0.0822277	11.0746	0.0900377
si:ch211-212k5.1	1.03974	0.00358532	21.3696	0.00570769	1.08597	0.00220279	0	0	0	0	0	0	0	0	0.875131	0.00177511	1.02017	0.00465833	1.22569	0.00348207	1.55391	0.0059537	0	0	2.26485	0.00388482	0	0	1.93598	0.0130809	6.19051	0.0104393	1.15646	0.00940208
pde3a	0	0	15.0936	0.0040314	29.5396	0.0599181	5.66415	0.0171641	53.3667	0.0721172	2.95025	0.0324203	3.44729	0.0334689	3.78492	0.00767732	5.88665	0.0268797	82.2389	0.233633	7.78437	0.0298252	0.281223	0.00155372	14.314	0.0245524	84.5037	0.102429	0.303532	0.00205089	32.1097	0.0541478	3.71457	0.0301998
znf1130	0	0	24.4968	0.00654294	3.41438	0.00692571	3.81644	0.011565	0	0	0	0	0	0	0	0	0	0	3.66885	0.0104229	0	0	0	0	13.2853	0.0227879	8.16775	0.00990031	5.12303	0.0346151	7.99258	0.0134782	1.38457	0.0112567
si:dkey-29j8.1.1	0.615487	0.00212237	40.0543	0.0106983	4.55363	0.00923656	3.83701	0.0116273	13.8914	0.0187721	0	0	0.614161	0.00596272	12.1816	0.0247092	3.01814	0.0137814	4.72884	0.0134342	2.98967	0.0114547	8.68597	0.0479888	10.2056	0.0175054	8.12874	0.00985302	1.51511	0.0102372	9.76586	0.0164686	1.64021	0.0133351
syt10	0	0	3.70465	0.000989489	0	0	0	0	0	0	0	0	0	0	0	0	4.37913	0.019996	0	0	21.3408	0.0817656	0	0	0	0	0	0	0	0	0.869297	0.00146593	2.24257	0.0182323
celsr1a	86.7479	0.299131	467.429	0.124847	85.5514	0.173532	18.9365	0.0573832	120.502	0.16284	10.9351	0.120166	16.5141	0.160331	111.746	0.226665	48.9661	0.22359	64.0537	0.181971	9.25222	0.0354491	21.4266	0.118379	93.5624	0.160484	169.319	0.205235	93.8557	0.63416	28.4355	0.047952	2.31286	0.0188038
lrguk	0	0	1.63488	0.000436665	0.233598	0.00047383	0	0	0	0	0	0	0	0	0	0	5.31012	0.0242471	0	0	0.702116	0.0026901	0	0	0.473944	0.000812941	0.702785	0.00085186	1.50038	0.0101377	0	0	0	0
si:dkeyp-4c4.1	0	0	1.62325	0.000433559	0.903669	0.001833	0	0	0	0	0	0	0	0	0	0	0	0	0	0	0	0	9.54487	0.0527341	0	0	0	0	0	0	0	0	0	0
si:dkey-190j3.6	5.78028	0.019932	132.622	0.0354225	18.1194	0.0367533	0	0	14.7567	0.0199415	0	0	1.98208	0.0192435	0.692149	0.00140395	2.56382	0.0117069	6.36105	0.0180712	0	0	0.592808	0.00327518	1.41751	0.0024314	27.3501	0.0331517	1.10992	0.00749948	1.8927	0.00319174	0	0
si:ch211-76m11.3	6.74315	0.0232522	16.493	0.00440518	0	0	1.83601	0.00556367	8.25996	0.0111621	4.18319	0.0459691	0	0	0	0	0.876275	0.00400125	4.87116	0.0138385	0	0	0	0	2.87057	0.00492378	10.4417	0.0126566	1.17268	0.00792353	0	0	0	0
ppfia2	0	0	7.9737	0.00212973	3.53126	0.00716281	0	0	1.90036	0.00256805	0	0	0	0	0	0	0.756936	0.00345633	1.46762	0.00416938	18.6442	0.0714336	0	0	1.59896	0.00274264	2.72221	0.00329965	0	0	0	0	16.5732	0.134742
si:ch211-64i20.3.1	0	0	7.7297	0.00206456	0	0	0	0	4.5442	0.00614081	0	0	2.43223	0.0236139	2.09152	0.00424244	0	0	0	0	0	0	2.68516	0.0148351	0.725228	0.00124396	1.82067	0.00220687	0	0	1.87749	0.00316609	0	0
si:dkey-16p6.1.12	2.16411	0.00746246	32.4818	0.00867569	8.27226	0.0167794	0	0	5.18912	0.00701233	0	0	0	0	3.44694	0.00699176	0.766062	0.003498	2.11353	0.00600434	0	0	3.20727	0.0177197	0	0	11.4188	0.0138409	0	0	0	0	0	0
arid2	6.49558	0.0223985	123.265	0.0329234	17.7557	0.0360157	7.55508	0.0228942	22.5478	0.03047	2.38978	0.0262613	3.23154	0.0313742	13.2267	0.026829	22.3957	0.102263	22.4633	0.0638161	70.4944	0.270093	8.94627	0.0494269	101.103	0.173419	24.5828	0.0297974	7.71319	0.0521162	36.8803	0.0621928	7.53638	0.0612714
si:dkey-28i19.1	0	0	7.02713	0.0018769	0	0	0	0	0	0	0	0	0	0	0	0	0.949254	0.00433449	1.15541	0.00328242	0	0	0	0	2.49938	0.0042871	1.72009	0.00208496	0	0	0	0	0	0
cdc123	2.86157	0.00986748	105.108	0.0280736	8.96264	0.0181798	17.8895	0.0542108	13.253	0.0179094	3.5834	0.039378	0.538699	0.00523009	30.2111	0.0612801	11.4382	0.0522292	9.76633	0.0277453	12.328	0.0472339	8.26169	0.0456447	32.0798	0.0550253	27.6279	0.0334884	3.54989	0.0239858	11.2637	0.0189944	6.67321	0.0542538
rap1b	173.108	0.596923	730.812	0.195195	122.292	0.248057	108.23	0.327971	223.401	0.301894	42.9918	0.472437	22.6046	0.219462	269.688	0.547035	157.487	0.719119	188.782	0.536312	27.7973	0.106503	71.7841	0.396597	167.272	0.286916	279.69	0.339018	59.5379	0.402283	152.712	0.257525	15.1538	0.123202
si:dkey-211i20.2	0	0	11.1738	0.00298447	0	0	0	0	3.85516	0.00520968	0	0	0	0	1.61057	0.00326687	0.830295	0.0037913	1.8965	0.00538778	1.57241	0.00602456	1.7798	0.00983313	1.47554	0.00253095	1.3546	0.00164194	2.28239	0.0154216	0.9919	0.00167268	0	0
si:dkey-211i20.5	0	0	13.3312	0.00356067	1.77978	0.0036101	2.0001	0.0060609	0	0	0	0	0	0	1.93756	0.00393014	0	0	0	0	0	0	4.1427	0.0228878	0.646108	0.00110825	3.82205	0.00463279	0	0	1.86956	0.00315272	0	0
plxnb2a	1.72437	0.0059461	55.6459	0.0148627	8.10651	0.0164432	1.6276	0.00493213	5.11572	0.00691314	2.55103	0.0280333	0	0	6.72461	0.0136402	4.50474	0.0205696	7.22454	0.0205243	0	0	3.01722	0.0166698	5.07201	0.00869985	17.2618	0.0209235	1.61339	0.0109013	11.6568	0.0196574	0	0
plxnb2a.1	27.8204	0.0959324	369.158	0.0985999	57.5598	0.116754	15.7268	0.047657	67.9294	0.0917965	7.5569	0.0830428	16.2252	0.157526	95.8178	0.194357	37.8925	0.173025	47.8301	0.135881	2.73535	0.0104803	48.2732	0.266703	27.6513	0.0474294	137.671	0.166875	18.9411	0.12798	66.0643	0.111407	5.74675	0.0467215
si:dkey-254e13.6	0	0	15.5562	0.00415497	0	0	0	0	0	0	1.08029	0.0118713	0	0	1.03202	0.00209335	0.406535	0.00185632	1.13296	0.00321862	0	0	0.436987	0.00241429	0	0	7.93691	0.0096205	0.520364	0.00351597	0	0	0	0
tmtc2a	0	0	1.55042	0.000414108	0	0	0	0	0	0	0	0	0	0	0	0	4.14146	0.0189108	2.97408	0.00844908	10.8123	0.0414263	0	0	4.17922	0.00716847	0	0	0	0	14.9502	0.0252112	0	0
si:ch211-215p11.1.1	0.558376	0.00192543	6.42208	0.0017153	0	0	1.21984	0.00369648	0	0	0.871637	0.00957842	0	0	0	0	0.914017	0.00417359	4.95378	0.0140733	0.986173	0.00377844	0	0	4.35929	0.00747734	1.99899	0.00242302	0	0	0	0	2.04212	0.0166026
aebp2	19.7773	0.0681975	444.294	0.118668	58.9949	0.119665	15.3591	0.0465426	56.5597	0.076432	19.3209	0.212317	18.5188	0.179795	37.6064	0.0762807	34.2366	0.156331	67.0619	0.190517	56.0693	0.214825	17.9582	0.0992168	114.851	0.197	102.729	0.124519	17.9387	0.121207	21.0484	0.0354948	9.76425	0.0793841
gas2l3	0	0	11.6049	0.00309961	1.7692	0.00358865	0	0	0	0	0	0	0	0	0	0	0	0	0	0	2.02709	0.00776663	1.57575	0.00870579	6.76082	0.0115966	0	0	1.03298	0.00697958	16.0891	0.0271316	4.479	0.0364146
trmu	2.26779	0.00781996	54.9696	0.0146821	0	0	0	0	1.5308	0.00206865	0	0	0	0	0.894679	0.00181476	1.05378	0.00481176	0	0	2.9546	0.0113203	2.33489	0.0129	7.96987	0.0136704	0.73171	0.000886921	0.239616	0.00161902	3.87451	0.00653374	0	0
camk1da	0	0	0	0	0	0	0	0	0	0	0	0	0	0	0	0	22.6519	0.103433	0.605304	0.00171961	16.5675	0.0634769	0	0	1.52591	0.00261733	0	0	0	0	0	0	10.8056	0.0878508
grip1	0	0	9.96343	0.00266117	0	0	1.9335	0.00585909	0	0	0	0	0	0	4.27028	0.00866183	4.05903	0.0185344	0	0	35.6813	0.13671	16.0783	0.0888302	4.21368	0.00722758	2.82211	0.00342074	1.04022	0.00702848	2.04798	0.00345359	3.18041	0.025857
si:dkey-196n19.2	2.58664	0.00891944	13.47	0.00359777	0	0	0	0	0	0	0.892631	0.00980913	0	0	0	0	0	0	0	0	0	0	0	0	0.698693	0.00119844	2.17065	0.00263109	1.03096	0.00696594	0	0	0	0
si:dkey-31f5.8	0	0	3.05936	0.000817138	1.66166	0.0033705	0	0	0	0	7.75776	0.0852501	0	0	10.5343	0.0213677	0.987017	0.00450693	4.39313	0.0124805	3.28954	0.0126036	11.1486	0.0615942	36.0191	0.0617823	4.48712	0.00543893	1.32131	0.00892778	5.60063	0.00944458	2.2152	0.0180098
si:dkey-117n7.2	0	0	1.52882	0.000408338	0	0	0	0	0	0	0	0	0	0	0	0	0	0	0	0	0	0	3.13562	0.0173239	0.919876	0.00157783	0	0	0	0	6.60816	0.0111436	0	0
col7a1l	0.771274	0.00265957	0	0	0	0	0	0	0	0	0	0	0	0	0	0	0	0	2.12055	0.0060243	0	0	0.755819	0.0041758	1.8772	0.0032199	0	0	0	0	8.29428	0.013987	0	0
si:dkey-82i20.2	0	0	2.53008	0.000675769	0	0	0	0	0	0	0	0	0	0	3.52501	0.00715012	0	0	0	0	0	0	0.441694	0.0024403	2.75973	0.00473368	0	0	0	0	3.97676	0.00670617	0	0
dmtf1	4.79307	0.0165278	48.0278	0.0128279	3.07874	0.00624491	4.69092	0.0142149	15.2139	0.0205593	2.49659	0.027435	3.35653	0.0325877	4.41228	0.00894986	5.85282	0.0267252	15.1028	0.0429057	11.8564	0.0454269	5.98545	0.0330688	19.968	0.0342505	13.722	0.0166327	4.96732	0.0335629	30.9619	0.0522124	15.0746	0.122558
si:dkey-105i14.1	0	0	1.46916	0.000392405	0	0	0	0	0	0	0	0	0	0	1.70963	0.00346782	0.409472	0.00186973	0	0	0	0	36.878	0.203746	1.04093	0.00178546	0.683878	0.000828943	0	0	0	0	0	0
llph	11.7633	0.0405632	375.934	0.10041	29.485	0.0598073	30.0657	0.0911082	64.0392	0.0865395	2.21581	0.0243496	5.96194	0.057883	17.8	0.0361054	9.26602	0.0423106	17.4514	0.0495779	12.0049	0.0459958	9.49914	0.0524814	84.1722	0.144378	48.9341	0.059314	4.75732	0.0321441	36.9248	0.0622677	2.91714	0.0237166
si:ch211-127b11.1	7.07809	0.0244072	13.1341	0.00350803	0	0	5.44791	0.0165088	0	0	0	0	1.18714	0.0115257	6.3829	0.0129471	4.16234	0.0190061	7.7074	0.021896	0	0	6.24955	0.0345279	3.5509	0.00609074	3.84126	0.00465607	4.65307	0.0314397	0	0	0	0
znf1050	0	0	7.56791	0.00202134	0	0	0	0	3.17636	0.00429237	0	0	0.700528	0.00680124	0	0	0	0	0	0	0	0	0	0	1.43676	0.00246443	2.23492	0.00270899	0	0	0	0	0	0
si:ch73-263o4.4	1.04318	0.00359718	219.486	0.0586234	6.36514	0.012911	9.18849	0.0278439	9.83104	0.0132852	0	0	1.90133	0.0184595	4.44618	0.00901861	3.6084	0.0164767	4.74827	0.0134894	3.70764	0.0142055	0.216465	0.00119594	28.5983	0.0490536	15.7009	0.0190313	1.89161	0.0127811	10.4393	0.0176043	1.7692	0.0143838
tprkb	5.07216	0.0174902	58.9242	0.0157383	5.83786	0.0118415	5.58691	0.01693	8.77469	0.0118577	4.57337	0.0502569	2.18523	0.0212158	7.36724	0.0149437	0.597514	0.00272837	6.27867	0.0178371	9.38061	0.035941	1.89406	0.0104644	16.2276	0.0278346	12.9705	0.0157218	9.01669	0.0609236	16.9817	0.028637	2.78109	0.0226105
pfkfb3	292.712	1.00935	3259.48	0.870589	578.524	1.17348	151.12	0.457938	774.61	1.04677	56.1289	0.616801	116.813	1.13411	763.317	1.54831	145.949	0.666434	275.394	0.78237	27.0575	0.103669	102.175	0.564502	163.502	0.280449	1101.55	1.33521	55.3556	0.374024	45.2776	0.0763535	23.7898	0.193413
si:dkey-5i16.5.1	3.65215	0.0125936	15.2806	0.00408137	2.35723	0.0047814	0	0	1.89122	0.00255571	0	0	0	0	0	0	0	0	2.00564	0.00569785	0	0	0	0	1.54961	0.00265799	0	0	1.48034	0.0100023	0	0	0	0
pgm3	19.0829	0.065803	325.832	0.0870278	24.192	0.0490709	14.1283	0.0428132	59.0921	0.0798542	1.29542	0.0142354	20.7338	0.2013	68.3846	0.138711	10.5753	0.0482893	12.3184	0.0349956	1.17392	0.00449777	2.34279	0.0129436	15.1539	0.025993	7.18985	0.00871496	6.29124	0.0425084	2.29573	0.00387138	3.52844	0.0286865
impdh1b	2.07069	0.0071403	32.8282	0.00876821	0.959181	0.0019456	0	0	2.78559	0.0037643	0	0	1.74498	0.0169415	10.6482	0.0215987	15.0915	0.0689111	0.664758	0.00188852	39.5392	0.151491	1.75209	0.00968004	44.7637	0.0767817	13.6475	0.0165424	0.864163	0.00583894	40.5716	0.0684175	13.4362	0.109237
tmem209	2.13002	0.00734491	27.3016	0.0072921	1.20197	0.00243807	0	0	2.26142	0.00305597	0	0	0	0	5.40825	0.0109701	3.03469	0.013857	7.10396	0.0201817	2.99453	0.0114733	2.413	0.0133315	15.2663	0.0261858	9.88475	0.0119815	2.40486	0.016249	3.24668	0.005475	0	0
bcat1	0	0	1.57109	0.00041963	0	0	0	0	0	0	0	0	0	0	0	0	4.33892	0.0198124	0	0	23.3936	0.0896306	0	0	6.58319	0.0112919	2.60153	0.00315337	3.99647	0.0270032	0	0	11.3441	0.0922288
si:dkey-183c2.4	0	0	11.7	0.003125	0.889522	0.0018043	0	0	2.24937	0.00303969	0	0	0	0	1.85944	0.00377167	7.78393	0.0355431	3.0548	0.00867842	0	0	0	0	4.42832	0.00759575	10.9443	0.0132658	0	0	2.40796	0.00406063	0	0
si:dkeyp-80d11.12	0	0	3.75657	0.00100336	2.84984	0.00578062	0	0	3.75414	0.00507316	0	0	0	0	0	0	0	0	0.577247	0.00163991	0	0	4.1353	0.022847	0	0	0	0	0	0	1.18515	0.00199857	0	0
si:ch211-108c17.2	1.81505	0.0062588	48.173	0.0128667	6.39605	0.0129737	4.1228	0.0124933	16.8511	0.0227717	0.892631	0.00980913	0.62353	0.00605369	3.63169	0.0073665	3.37144	0.0153947	2.27947	0.00647576	7.70009	0.0295023	2.09177	0.0115567	8.08969	0.013876	12.3478	0.014967	1.40047	0.00946265	8.1567	0.013755	0	0
plekha5	20.4354	0.070467	161.478	0.0431297	37.6842	0.0764386	13.0592	0.0395733	42.0407	0.0568118	5.6389	0.0619659	11.3522	0.110216	72.3802	0.146816	11.8153	0.0539513	33.049	0.0938893	41.9247	0.160631	28.1094	0.155301	48.1282	0.0825526	72.4119	0.087772	15.07	0.101824	29.0232	0.048943	29.9624	0.243597
si:dkeyp-80d11.1	0.615487	0.00212237	155.823	0.0416194	0.518186	0.00105109	0	0	0	0	0	0	0	0	1.68344	0.00341468	1.75009	0.00799127	4.35295	0.0123663	2.89753	0.0111016	0.648974	0.00358549	6.15754	0.0105618	3.65079	0.00442521	0	0	3.8947	0.0065678	4.59311	0.0373423
si:dkeyp-80d11.14	0	0	10.2021	0.00272493	0	0	0	0	0	0	0	0	0	0	0	0	0	0	0	0	0	0	0.688332	0.00380294	0	0	4.91874	0.00596211	0	0	0	0	0	0
si:dkey-26i24.1	0	0	5.78409	0.0015449	0	0	0	0	0	0	2.87853	0.0316322	0	0	2.43603	0.00494123	0	0	0	0	0	0	0	0	1.18138	0.00202638	3.21642	0.00389869	0	0	2.13304	0.00359703	0	0
si:dkey-28k24.2.1	0	0	2.94175	0.000785723	0.959368	0.00194598	0	0	0	0	0	0	0	0	0.734238	0.00148933	0	0	0.507041	0.00144046	2.37902	0.00911502	1.01898	0.0056297	0	0	0.994039	0.0012049	0	0	0	0	0	0
optn	54.0275	0.186302	589.026	0.157325	66.6212	0.135134	44.9464	0.136201	136.053	0.183856	25.9072	0.284695	14.8158	0.143842	89.3179	0.181172	72.1975	0.329669	71.7882	0.203944	11.7804	0.0451354	38.3412	0.21183	47.5478	0.0815571	116.335	0.141013	18.7445	0.126652	19.4744	0.0328404	6.44274	0.05238
znf1129	0	0	13.423	0.0035852	1.56042	0.00316515	0	0	1.23761	0.00167245	0.780641	0.00857848	0	0	1.30882	0.00265481	0	0	2.54634	0.00723391	3.76356	0.0144198	0	0	0	0	5.91963	0.00717531	1.32358	0.00894312	4.71795	0.00795608	0	0
si:dkey-21h14.8	0	0	7.63463	0.00203916	0	0	0	0	1.52571	0.00206177	0	0	0	0	0	0	1.36114	0.00621527	1.00456	0.00285386	1.82896	0.0070075	0	0	2.84808	0.00488521	3.66802	0.00444609	0.893142	0.00603474	0	0	0	0
si:dkeyp-80d11.10	1.16946	0.00403262	18.7019	0.00499516	0	0	0	0	2.52527	0.00341253	0	0	0	0	0	0	0.679723	0.00310376	4.66649	0.0132571	1.69678	0.00650106	0.910628	0.0050311	2.4558	0.00421235	7.55416	0.00915656	2.57472	0.0173967	0	0	0	0
mettl25	1.35141	0.00466003	34.9563	0.00933661	2.55321	0.00517893	4.33532	0.0131373	4.43048	0.00598713	0	0	0	0	2.53301	0.00513794	2.06991	0.00945165	5.07862	0.0144279	1.78554	0.00684114	2.91055	0.0160804	12.1065	0.020766	1.8588	0.0022531	4.17261	0.0281933	6.75768	0.0113957	5.88971	0.0478838
si:dkey-149m13.5	0	0	7.33234	0.00195842	0	0	0	0	1.90667	0.00257659	0	0	0	0	0	0	0	0	0.692448	0.00196718	0	0	0	0	0.304763	0.000522749	2.53164	0.00306865	0.900189	0.00608236	0.574486	0.000968779	0	0
ccdc59	6.87612	0.0237108	124.891	0.0333576	13.0495	0.0264696	6.24235	0.0189162	8.89352	0.0120183	7.88103	0.0866047	1.12185	0.0108918	14.3769	0.0291621	2.93019	0.0133799	8.94996	0.025426	15.3018	0.0586275	8.10116	0.0447578	41.5522	0.071273	24.0427	0.0291427	4.11244	0.0277867	37.1166	0.0625912	5.98909	0.0486918
si:dkey-16p6.1.13	0	0	16.444	0.00439211	1.29215	0.002621	0	0	6.5302	0.0088246	0.948284	0.0104207	0	0	4.04509	0.00820506	1.22712	0.00560328	1.85192	0.00526112	0	0	5.92586	0.0327395	0	0	0.549314	0.000665835	0.899449	0.00607736	0	0	2.24257	0.0182323
im:7141269	1.28929	0.00444581	4.8201	0.00128742	0	0	0	0	1.82371	0.00246447	0	0	0	0	0	0	0	0	0.733731	0.00208446	1.47149	0.00563788	0	0	2.66137	0.00456495	0	0	0	0	1.25151	0.00211048	0.648016	0.00526842
hcls1	3.44277	0.0118716	63.1306	0.0168618	5.00242	0.0101469	17.9818	0.0544902	8.3597	0.0112969	5.33154	0.0585883	2.99886	0.0291151	0.457539	0.000928072	1.20321	0.00549411	5.69354	0.0161748	0	0	17.2285	0.0951852	26.6686	0.0457437	17.1621	0.0208025	5.16495	0.0348983	0	0	0	0
si:dkeyp-80d11.4	6.52707	0.0225071	50.3035	0.0134358	3.1776	0.00644543	2.99464	0.00907466	14.9588	0.0202147	0.902796	0.00992084	0	0	0.806031	0.00163495	3.02469	0.0138114	13.3357	0.0378856	0	0	0	0	2.87048	0.00492363	7.50507	0.00909705	0	0	1.38998	0.00234398	1.39681	0.0113562
znf1082	0	0	4.96701	0.00132666	0.496024	0.00100613	0	0	0	0	0	0	0	0	0	0	1.00841	0.00460463	3.58101	0.0101733	1.02029	0.00390915	0	0	2.5353	0.00434871	2.73654	0.00331702	0	0	1.48056	0.00249674	0	0
si:dkey-146c18.5	0.485052	0.00167259	19.3194	0.00516009	1.37522	0.0027895	0	0	0	0	1.14919	0.0126285	3.70449	0.0359659	2.97684	0.00603821	0	0	0.578655	0.00164391	0	0	1.55362	0.00858354	4.56523	0.00783058	12.4494	0.0150902	0	0	5.24532	0.0088454	1.94471	0.0158107
parpbp	0	0	3.43096	0.000916388	4.97508	0.0100914	0	0	0	0	0	0	0	0	0	0	0	0	0	0	0	0	0	0	24.1868	0.0414867	0	0	0	0	5.04229	0.00850302	0	0
si:dkey-22h13.2	0	0	6.7917	0.00181402	0	0	0	0	0	0	0	0	0	0	0	0	0.409472	0.00186973	0	0	0	0	0	0	0.62109	0.00106533	1.296	0.0015709	0	0	3.67328	0.0061944	1.44269	0.0117292
nup37	3.6557	0.0126059	53.0357	0.0141655	4.67853	0.00948992	2.43984	0.00739345	6.42464	0.00868195	0	0	0.538699	0.00523009	2.16591	0.00439332	6.1736	0.02819	6.6899	0.0190054	5.61664	0.0215197	2.53314	0.0139952	74.279	0.127408	6.62214	0.00802684	9.39102	0.0634528	47.6703	0.0803883	0	0
si:ch73-352p4.8	0	0	1.73204	0.000462618	1.93908	0.00393323	0	0	0	0	0	0	0	0	0	0	0	0	0	0	0	0	0	0	9.72273	0.0166771	0	0	0	0	24.9312	0.0420425	0	0
znf1041	2.03979	0.00703374	5.54964	0.00148228	3.0319	0.0061499	1.6276	0.00493213	0	0	0	0	0	0	0	0	0	0	0	0	1.59082	0.0060951	0	0	2.2035	0.00377959	1.91392	0.0023199	1.74317	0.0117782	0	0	0	0
si:ch73-289h5.5	0	0	0	0	0	0	0	0	0	0	0	0	0	0	0	0	0	0	0	0	0	0	14.3722	0.0794045	0.478287	0.00082039	0	0	0	0	0	0	0	0
si:ch73-289h5.4	0	0	4.73998	0.00126602	0	0	1.71634	0.00520103	0	0	0	0	0	0	1.52684	0.00309704	0	0	0	0	0	0	32.0993	0.177344	1.94771	0.00334084	1.32102	0.00160124	1.33744	0.00903674	1.74305	0.00293938	0	0
znf1067	0	0	6.26353	0.00167295	0	0	1.15855	0.00351076	0	0	0	0	0	0	0	0	0	0	1.10276	0.00313285	0	0	2.11233	0.0116703	1.76581	0.00302883	0	0	0.792229	0.0053529	0	0	0	0
igf1	0	0	0	0	0	0	0	0	0	0	0	0	0	0	0	0	0	0	0	0	0	0	0	0	0.627694	0.00107666	0	0	0	0	20.0431	0.0337995	7.39757	0.0601428
si:ch211-218h8.3	0	0	11.1261	0.00297171	0	0	0	0	1.58586	0.00214306	0	0	0	0	0	0	0	0	0	0	0	0	0	0	0	0	3.1068	0.00376581	0	0	3.35597	0.00565932	0	0
si:ch211-218h8.1	0	0	13.8129	0.00368934	2.07681	0.00421259	0	0	3.1152	0.00420973	0	0	0	0	3.14565	0.00638062	3.97964	0.0181719	1.74072	0.00494523	0	0	2.0322	0.0112276	0.819359	0.00140542	0.801397	0.00097139	0	0	1.77773	0.00299786	0	0
golgb1	118.95	0.410171	1252.41	0.334512	128.76	0.261176	57.4274	0.174022	181.756	0.245617	16.3993	0.180212	73.3855	0.712481	316.538	0.642065	115.508	0.527432	174.067	0.494508	98.1799	0.376168	54.216	0.299536	143.421	0.246004	213.899	0.259272	79.1009	0.534465	169.695	0.286164	35.4586	0.288281
si:ch211-240l19.6	0	0	7.01406	0.00187341	1.40372	0.0028473	0	0	1.96818	0.0026597	0	0	0	0	0	0	1.85943	0.00849053	0	0	0	0	0	0	2.44463	0.0041932	2.86142	0.00346838	2.13764	0.0144435	0	0	0	0
si:ch211-240l19.5	0	0	17.5356	0.00468364	2.19722	0.00445684	3.37515	0.0102277	1.46634	0.00198154	0	0	2.64054	0.0256364	1.32365	0.00268488	0.830295	0.0037913	1.88466	0.00535415	2.28109	0.00873981	0.722104	0.00398953	2.72466	0.00467352	2.79954	0.00339339	6.32703	0.0427502	6.11841	0.0103177	0	0
tspan9b	3.27666	0.0112988	26.1142	0.00697496	7.88255	0.0159889	0	0	0	0	8.05115	0.0884742	1.14836	0.0111492	9.3566	0.0189789	12.5905	0.0574909	14.1145	0.040098	9.54099	0.0365555	1.04362	0.00576584	24.3604	0.0417846	8.88137	0.0107653	2.19216	0.0148119	61.3754	0.1035	0	0
znf1059	0	0	23.6729	0.0063229	2.29199	0.00464906	0	0	3.22327	0.00435577	1.5715	0.0172693	2.69674	0.0261819	0	0	0.671943	0.00306823	2.70169	0.00767524	0	0	1.36147	0.00752192	4.52718	0.00776532	4.76253	0.00577276	1.1704	0.00790808	0.939462	0.00158425	0	0
mical3b	0	0	7.32121	0.00195545	0	0	0	0	1.59802	0.00215948	0	0	0	0	3.50074	0.00710089	0	0	0	0	13.417	0.0514059	0	0	31.3573	0.0537861	0.374055	0.0004534	3.50014	0.0236496	44.4972	0.0750374	0	0
foxm1	0.663249	0.00228706	1.10546	0.000295261	0	0	0	0	0	0	0	0	0	0	0.56286	0.0011417	0	0	0	0	0	0	0.216465	0.00119594	18.6957	0.0320681	1.15885	0.00140467	0	0	0	0	0	0
ELAPOR2	1.53137	0.00528058	25.9476	0.00693046	3.78603	0.00767956	9.32457	0.0282563	31.9193	0.0431342	0	0	7.03306	0.0682821	37.3943	0.0758506	84.931	0.387813	0.628102	0.00178438	34.0718	0.130543	3.85311	0.0212879	9.79978	0.0168092	72.897	0.08836	0	0	0.667012	0.00112481	15.2993	0.124384
wnk1b	68.5243	0.236291	309.717	0.0827235	37.7303	0.076532	14.7307	0.0446384	77.736	0.105049	8.96067	0.0984689	5.30566	0.0515113	42.4723	0.0861508	47.4233	0.216545	67.3028	0.191201	58.3825	0.223688	46.877	0.258989	79.2018	0.135852	187.993	0.22787	12.5903	0.0850696	298.184	0.502839	40.0207	0.325371
zgc:174315	0	0	2.67362	0.000714107	0	0	1.28776	0.00390231	0	0	0	0	0	0	0	0	2.40275	0.0109715	0.728812	0.00207049	0	0	0	0	1.93993	0.0033275	0	0	1.19135	0.00804966	0	0	0	0
si:dkeyp-35e5.9	0	0	9.75401	0.00260524	0	0	0	0	0	0	1.10384	0.0121301	0	0	0	0	0	0	2.21064	0.00628023	0	0	0.955905	0.00528125	6.22183	0.0106721	4.56108	0.00552858	2.42187	0.016364	6.58093	0.0110977	0	0
si:dkey-23a23.3	0	0	5.91951	0.00158106	0	0	0	0	1.09357	0.0014778	0.579655	0.00636984	0	0	0	0	0	0	0	0	4.86698	0.0186474	0.565902	0.00312653	1.06274	0.00182289	0	0	0	0	4.08013	0.00688048	0	0
cand1	12.7434	0.0439426	194.287	0.051893	16.9824	0.0344471	11.4157	0.0345929	29.6323	0.0400437	1.27815	0.0140456	2.90529	0.0282067	21.1206	0.042841	14.9383	0.0682112	29.0138	0.0824256	70.5256	0.270213	14.4874	0.0800411	106.554	0.182768	30.4024	0.0368514	18.9056	0.127741	48.5288	0.0818362	13.2552	0.107766
cmasa	15.8908	0.054796	198.582	0.0530401	19.9622	0.0404912	14.5922	0.0442189	36.7885	0.0497142	9.50416	0.104441	25.0422	0.243128	129.429	0.262534	42.7726	0.195308	45.0602	0.128012	16.2666	0.0623243	14.0527	0.0776392	43.5351	0.0746742	37.3943	0.0453265	18.9531	0.128061	20.2599	0.0341651	4.16819	0.0338877
si:dkeyp-35e5.5	0	0	8.9996	0.00240374	0	0	0	0	1.40441	0.00189786	0	0	0	0	1.70963	0.00346782	0	0	0	0	0	0	10.6346	0.0587547	0	0	0	0	0	0	0	0	0	0
si:dkey-207m2.4.1	0	0	20.2643	0.00541247	3.25706	0.00660661	1.54457	0.00468052	2.05092	0.00277152	0	0	0	0	1.83358	0.00371922	1.82023	0.00831157	2.5123	0.00713723	1.55098	0.00594245	3.25363	0.0179759	2.90729	0.00498677	6.39696	0.00775389	0	0	2.13207	0.0035954	0	0
pik3cg	0	0	209.074	0.0558423	20.6047	0.0417944	5.89253	0.0178562	36.3355	0.049102	1.10384	0.0121301	0.719663	0.00698702	5.3368	0.0108252	9.38437	0.042851	9.51035	0.027018	0	0	4.27953	0.0236438	68.701	0.11784	16.8357	0.0204069	0.898632	0.00607184	23.3234	0.0393312	0	0
znf1079	2.90532	0.0100184	4.914	0.0013125	0	0	2.8484	0.00863152	0	0	0	0	0.700528	0.00680124	0	0	0	0	0.664758	0.00188852	0	0	0	0	0.519894	0.000891756	3.54669	0.00429902	2.42591	0.0163913	0	0	0	0
si:ch211-79g12.1	1.76912	0.00610042	8.77934	0.00234491	0	0	1.62662	0.00492914	0	0	0	0	0	0	0.759407	0.00154038	0	0	2.02766	0.0057604	0.99662	0.00381847	0	0	0.736047	0.00126252	3.18549	0.0038612	1.39384	0.00941785	0	0	0	0
si:dkey-31f5.11	0	0	10.6347	0.00284046	0	0	1.18784	0.00359951	0	0	0	0	0	0	3.02567	0.00613727	0	0	6.30873	0.0179225	7.2666	0.0278414	0	0	10.0576	0.0172515	0	0	0	0	4.62988	0.00780756	0	0
si:dkey-23a23.2	0	0	9.73479	0.0026001	2.92244	0.00592787	2.0427	0.00619	2.94612	0.00398125	0	0	2.52263	0.0244915	0.546421	0.00110836	0	0	3.35105	0.00952003	8.21105	0.03146	1.21325	0.00670303	2.58505	0.00443404	3.28989	0.00398774	1.11125	0.00750843	0.76275	0.00128626	0	0
ninj2	0	0	8.95774	0.00239256	0	0	0	0	0	0	0	0	0	0	0	0	0.610102	0.00278585	0	0	0	0	0	0	0	0	1.49762	0.00181529	0	0	18.4683	0.0311439	0	0
si:dkey-238o14.3	0.525483	0.00181201	11.8791	0.00317283	1.60497	0.00325552	0	0	3.54918	0.00479619	0.983336	0.0108059	0	0	1.11122	0.002254	0.59612	0.00272201	4.85261	0.0137858	0	0	5.79736	0.0320296	0	0	14.3615	0.0174078	0.627572	0.00424035	2.66963	0.0045019	2.53484	0.0206084
si:ch211-237a4.2.2	0	0	1.45616	0.000388933	0	0	0	0	2.66503	0.00360139	0	0	0	0	1.89743	0.00384875	0	0	0	0	0	0	5.65319	0.0312331	3.06572	0.00525852	1.73619	0.00210448	0.303532	0.00205089	0	0	0	0
ccnd2b	0	0	7.96098	0.00212633	0	0	0	0	0	0	0	0	1.74656	0.0169569	1.43802	0.00291687	2.3958	0.0109397	3.00635	0.00854078	0	0	0	0	16.3458	0.0280374	0	0	0	0	13.0432	0.0219953	0	0
znf1131	0	0	8.88667	0.00237358	0	0	0	0	2.22988	0.00301335	0	0	0	0	0	0	0	0	0.733731	0.00208446	0	0	0	0	0.926552	0.00158928	1.12125	0.00135909	0	0	4.23796	0.00714665	0	0
si:dkey-28k24.2.2	10.7623	0.0371114	79.3379	0.0211907	17.2934	0.0350779	2.47905	0.00751226	11.5738	0.0156403	0.708493	0.00778563	2.27794	0.0221159	4.62791	0.00938724	1.66316	0.00759433	11.5482	0.0328074	1.40674	0.0053898	4.44577	0.0245622	4.50168	0.00772158	8.53482	0.0103452	0	0	3.23572	0.00545652	0	0
lepb	0	0	0	0	0	0	0	0	0	0	12.8421	0.141122	0	0	0	0	0	0	2.24956	0.0063908	0.997051	0.00382012	0	0	0	0	0	0	0	0	10.4904	0.0176905	0	0
orc5	0	0	9.94579	0.00265646	0	0	1.21465	0.00368075	2.63264	0.00355762	0	0	0	0	0	0	0	0	0.646151	0.00183566	1.30259	0.00499076	0.216465	0.00119594	20.084	0.0344494	2.65643	0.00321992	1.31441	0.00888114	3.49169	0.00588817	0	0
znf1140	0	0	3.75577	0.00100314	0.233598	0.00047383	0	0	1.51649	0.00204931	0	0	0	0	0	0	2.24371	0.0102452	0	0	0	0	0	0	1.44194	0.0024733	1.66596	0.00201935	0.627572	0.00424035	3.65344	0.00616095	0	0
tigarb	0.663249	0.00228706	56.9202	0.015203	3.67015	0.00744451	3.64484	0.011045	2.85445	0.00385736	5.38667	0.0591942	0.595279	0.00577941	3.81581	0.00773998	2.59607	0.0118542	1.25959	0.00357838	5.81386	0.0222753	0	0	4.28121	0.00734341	6.72445	0.00815085	2.01491	0.0136143	1.17453	0.00198067	1.77122	0.0144002
si:ch211-214c20.1	5.51231	0.019008	340.399	0.0909185	23.8931	0.0484647	2.9314	0.00888302	14.4611	0.019542	14.4353	0.15863	0	0	6.97734	0.0141528	5.23029	0.0238826	5.45738	0.0155039	0	0	1.47296	0.00813793	4.20418	0.00721128	11.2584	0.0136466	0	0	0	0	0	0
si:ch211-205a14.1	0	0	9.58695	0.00256062	0	0	2.06342	0.00625279	0	0	0.936151	0.0102874	0	0	0	0	0.671943	0.00306823	0.685877	0.00194852	1.4422	0.00552565	0	0	0.874886	0.00150066	0	0	0	0	4.82088	0.00812964	0	0
si:dkey-193i10.4	4.55247	0.0156982	90.766	0.0242431	7.20608	0.0146168	3.25858	0.00987448	22.6298	0.0305808	0.529699	0.00582087	0	0	4.74551	0.00962578	0	0	3.25848	0.00925705	2.75099	0.0105402	4.29878	0.0237502	0.547003	0.000938256	7.9723	0.0096634	5.82979	0.0393905	4.06694	0.00685824	1.15646	0.00940208
si:ch211-214c20.1.1	12.4124	0.0428014	24.9827	0.00667274	7.11693	0.014436	0	0	4.19556	0.00566968	0	0	3.46978	0.0336872	14.8398	0.0301011	1.8663	0.0085219	8.27043	0.0234956	6.54518	0.0250773	12.7352	0.07036	9.73429	0.0166969	23.2116	0.0281353	3.97914	0.0268861	5.64751	0.00952363	0	0
si:ch211-205a14.7	1.46929	0.0050665	34.805	0.00929621	1.48508	0.00301232	5.74204	0.0174001	3.49401	0.00472163	0	0	2.51223	0.0243906	1.01836	0.00206565	2.14504	0.0097947	3.61632	0.0102736	0	0	2.88391	0.0159332	0.847635	0.00145392	4.20952	0.00510244	0	0	0	0	0	0
si:rp71-7l19.2.1	8.1394	0.0280669	96.1188	0.0256728	8.64316	0.0175318	1.00985	0.00306016	23.8849	0.0322769	2.87091	0.0315485	0	0	5.92439	0.012017	3.77852	0.0172535	13.4916	0.0383285	2.01347	0.00771446	7.42681	0.0410321	0.407644	0.000699217	38.8147	0.0470481	0.865364	0.00584705	0	0	0	0
si:ch73-352p4.5	0	0	1.28446	0.00034307	0	0	0	0	0	0	0.529699	0.00582087	0	0	0	0	0	0	0.5299	0.0015054	0	0	0	0	14.6453	0.0251206	2.21415	0.00268382	0.737011	0.00497981	0.939462	0.00158425	0	0
si:dkey-217g21.3	0	0	11.3461	0.00303048	1.66478	0.00337683	0	0	2.15836	0.00291671	0	0	0	0	0.457539	0.000928072	0	0	2.16759	0.00615792	0	0	13.2606	0.0732631	1.61372	0.00276796	0	0	0.723031	0.00488535	0.637793	0.00107554	0	0
copg2	40.1869	0.138575	481.024	0.128479	21.3253	0.0432562	31.041	0.0940637	66.6276	0.0900373	4.7121	0.0517813	35.0265	0.340063	90.8784	0.184337	47.0084	0.21465	38.1354	0.108339	46.1199	0.176705	33.3849	0.184447	65.9795	0.113172	48.0952	0.0582973	18.8378	0.127283	34.9668	0.058966	22.7223	0.184734
pex26	12.3792	0.0426871	106.198	0.0283648	11.1377	0.0225917	6.26524	0.0189856	10.7197	0.0144861	4.71601	0.0518243	1.11958	0.0108697	14.2007	0.0288046	5.67214	0.0259002	2.79141	0.00793014	2.6018	0.00996857	0.206595	0.00114141	14.5605	0.0249752	13.3568	0.0161901	8.59751	0.0580913	12.9924	0.0219095	1.93791	0.0157554
usp18	1.0237	0.00353001	11.978	0.00319925	0	0	1.61426	0.00489168	5.62864	0.00760627	0	0	0	0	0.77215	0.00156623	1.41165	0.00644587	3.35431	0.0095293	0	0	4.79216	0.026476	0	0	2.42726	0.00294214	0	0	0	0	0	0
si:ch211-258f1.3	0.873096	0.00301067	13.9696	0.00373119	0	0	0	0	2.73902	0.00370138	0	0	0	0	0	0	0	0	2.10091	0.00596849	0	0	11.3597	0.0627608	2.25287	0.00386427	0	0	0.795883	0.00537759	1.35332	0.00228216	0	0
si:dkey-16p6.1.14	9.69737	0.0334392	81.5328	0.0217769	14.6297	0.0296749	0	0	9.49421	0.01283	0	0	0.62353	0.00605369	6.96964	0.0141372	0.944715	0.00431377	9.75252	0.027706	1.07036	0.00410101	1.33341	0.0073669	3.01042	0.00516367	5.37962	0.00652075	0	0	0	0	0	0
lrrc4.1	0	0	5.36104	0.0014319	4.79598	0.00972816	2.39699	0.0072636	1.73995	0.00235128	0	0	0	0	1.05609	0.00214218	0	0	0.901056	0.00255982	42.4136	0.162504	0	0	2.86675	0.00491723	2.16619	0.00262569	0	0	6.73217	0.0113527	17.3316	0.140908
znf1121.1	0	0	9.07931	0.00242503	0	0	0	0	0	0	0	0	0	0	1.77421	0.0035988	0.883789	0.00403556	2.93597	0.00834081	0	0	0	0	2.61871	0.00449178	1.21265	0.00146988	1.90987	0.0129045	0	0	1.39681	0.0113562
snd1	53.6763	0.185091	1486.75	0.397103	137.413	0.278729	113.739	0.344662	191.731	0.259096	13.516	0.148528	64.1341	0.622661	175.627	0.356242	51.434	0.234859	92.5248	0.262855	33.462	0.128207	50.2834	0.277809	207.926	0.356649	190.087	0.230409	46.471	0.313993	131.807	0.222271	20.9222	0.170099
znf1111	0.321517	0.00110868	5.87063	0.00156801	0	0	1.56984	0.0047571	0	0	1.36233	0.0149707	0	0	0	0	0	0	2.41952	0.00687363	0	0	0.747143	0.00412786	2.41019	0.00413412	1.75166	0.00212323	0.930348	0.00628613	0	0	0	0
znf1128	0	0	23.9837	0.00640589	2.14095	0.0043427	0	0	1.83248	0.00247632	0	0	2.32484	0.0225713	0	0	0.67307	0.00307338	1.46762	0.00416938	4.57717	0.017537	0	0	5.03839	0.00864217	5.97871	0.00724692	2.1456	0.0144973	4.55326	0.00767835	0	0
si:rp71-7l19.2.2	1.9767	0.0068162	7.71617	0.00206094	5.9214	0.012011	0	0	1.5308	0.00206865	0	0	0	0	1.46225	0.00296602	0.613927	0.00280332	1.02439	0.0029102	2.44175	0.00935538	1.36147	0.00752192	0	0	1.0727	0.00130024	0	0	0	0	1.96659	0.0159886
znf1048	0	0	1.84269	0.000492171	0	0	0	0	0	0	0	0	0	0	0	0	1.02405	0.00467601	3.12536	0.00887886	0.997051	0.00382012	0.261106	0.00144257	4.78905	0.0082145	0.801397	0.00097139	0	0	1.32812	0.00223966	1.09755	0.00892314
si:dkeyp-123a12.2	0	0	9.28669	0.00248042	0	0	0	0	4.62236	0.00624644	0	0	0	0	0	0	0	0	0	0	0	0	12.2977	0.067943	0	0	0	0	0	0	0	0	0	0
si:dkey-179k24.1	2.18962	0.00755042	8.46616	0.00226126	0	0	0	0	0	0	0	0	0	0	0.804936	0.00163273	0	0	0	0	0	0	0	0	1.68744	0.00289441	0	0	0	0	0	0	1.96554	0.01598
si:ch211-22k7.9.1	0	0	12.2492	0.00327169	5.47957	0.0111147	1.35567	0.00410809	5.47449	0.00739796	0	0	0	0	0.96376	0.00195489	0.615409	0.00281008	0.507041	0.00144046	0	0	3.30549	0.0182624	2.83243	0.00485837	6.98751	0.00846971	0.743086	0.00502085	3.97674	0.00670614	0	0
pah	0	0	31.343	0.00837153	0	0	1.50059	0.00454723	1.13524	0.00153411	0	0	0	0	3.92084	0.00795303	0	0	0.474517	0.00134806	2.53591	0.00971613	0	0	2.33677	0.00400818	5.65835	0.00685861	0	0	149.109	0.251449	4.91465	0.0399565
lyrm5a	8.69105	0.0299691	128.909	0.0344307	15.0947	0.030618	13.7038	0.0415267	23.0416	0.0311373	5.3948	0.0592835	1.34319	0.0130407	10.4024	0.0211002	5.94715	0.0271559	6.53699	0.018571	9.4119	0.0360609	5.66941	0.0313227	10.721	0.0183894	35.8613	0.0434682	3.70254	0.0250172	13.1373	0.022154	4.4557	0.0362252
zgc:173607	1.74617	0.00602128	4.89907	0.00130851	3.01864	0.00612301	1.45039	0.00439512	0	0	0	0	0	0	0	0	0	0	0	0	0	0	0	0	0.768791	0.00131868	1.7688	0.002144	0	0	3.62501	0.00611301	0	0
galnt8b.1	3.96743	0.0136808	0	0	3.19798	0.00648677	2.06582	0.00626007	0	0	0	0	5.35671	0.0520069	106.528	0.216082	1.07587	0.00491267	1.63355	0.00464076	0	0	0	0	1.66025	0.00284777	0	0	5.71378	0.0386066	0	0	0	0
si:dkey-265e15.2.1	0	0	4.73884	0.00126572	0	0	0	0	0	0	0	0	0	0	0	0	2.2058	0.0100722	0	0	0	0	13.0167	0.0719154	1.11736	0.00191657	0.84829	0.00102823	0	0	0	0	0	0
rad51ap1	2.92513	0.0100867	9.50101	0.00253766	2.62854	0.00533172	0	0	0	0	0	0	0	0	1.18075	0.00239504	0	0	1.91206	0.00543199	1.55098	0.00594245	1.56166	0.00862796	21.646	0.0371286	3.33237	0.00403923	2.44667	0.0165316	6.61979	0.0111632	0	0
si:ch211-76m11.8.1	4.76088	0.0164168	13.9217	0.00371839	3.26177	0.00661618	3.01578	0.00913871	2.71517	0.00366915	0	0	0	0	0.817302	0.00165781	3.18426	0.01454	3.49003	0.00991486	0	0	1.30775	0.00722512	2.23583	0.00383504	9.66915	0.0117202	0.303532	0.00205089	0	0	0	0
ascl1a	0	0	11.6594	0.00311417	2.21641	0.00449576	0	0	0	0	0	0	0	0	0	0	33.6757	0.15377	1.92245	0.00546151	10.0094	0.0383502	4.75017	0.0262441	131.628	0.225776	6.58974	0.00798757	0	0	1.73224	0.00292115	2.84179	0.023104
si:ch211-76m11.15	1.03974	0.00358532	49.1773	0.013135	3.82556	0.00775976	0	0	1.66966	0.00225629	0.787629	0.00865527	0	0	2.56532	0.00520349	0	0	4.22497	0.0120027	0	0	6.72199	0.0371381	1.23525	0.00211878	5.70342	0.00691323	1.19667	0.00808564	0	0	0	0
znf1147	0	0	2.06993	0.000552865	1.83468	0.00372147	1.49198	0.00452116	1.15022	0.00155435	0	0	0	0	0	0	0	0	2.10542	0.0059813	1.0776	0.00412872	0	0	1.32357	0.00227028	0.416301	0.000504607	3.13788	0.0212019	0	0	0	0
znf1047	0	0	13.4132	0.00358258	0	0	0	0	0	0	0	0	0	0	0	0	0	0	1.65252	0.00469465	2.24785	0.00861247	0	0	0.388515	0.000666406	3.30982	0.0040119	0.239616	0.00161902	2.66635	0.00449638	0	0
znf1083	1.51927	0.00523886	13.0109	0.00347514	2.74102	0.00555987	0	0	0	0	0	0	0	0	0	0	0	0	1.26431	0.00359179	0	0	0	0	0.829493	0.0014228	1.21799	0.00147635	0	0	0	0	0	0
si:dkey-199m13.7	4.88508	0.0168451	33.7597	0.00901702	5.23282	0.0106142	2.3808	0.00721454	3.80432	0.00514097	1.87725	0.0206291	0	0	3.95067	0.00801352	0	0	10.7121	0.0304322	1.57241	0.00602456	1.13081	0.00624759	4.43008	0.00759876	7.23117	0.00876506	0.552645	0.00373409	2.31377	0.0039018	0	0
si:ch211-76m11.3.1	1.12069	0.00386445	13.4648	0.00359636	0	0	2.83926	0.00860381	0	0	1.44417	0.01587	0	0	0	0	5.35438	0.0244492	0.679819	0.0019313	7.10963	0.02724	5.63269	0.0311198	1.15885	0.00198773	2.33513	0.00283047	0	0	13.6982	0.0230999	0	0
foxp2	0	0	2.95845	0.000790183	0	0	0	0	0	0	0	0	0	0	0	0	5.81833	0.0265677	0	0	60.6537	0.23239	1.45975	0.00806493	12.5885	0.0215926	1.26158	0.00152919	0.433503	0.00292908	57.9879	0.0977874	34.0178	0.276567
si:ch211-223a21.1	1.04318	0.00359718	6.89845	0.00184254	1.54081	0.00312538	0	0	0	0	1.01712	0.0111772	0	0	0	0	0	0	0.418049	0.00118764	1.21398	0.00465127	0	0	0.991184	0.00170014	0.910984	0.00110422	1.09756	0.00741595	8.75643	0.0147663	1.15915	0.00942399
si:ch211-76m11.5.1	5.65475	0.0194992	54.0257	0.0144299	2.51209	0.00509552	4.58869	0.0139051	7.62954	0.0103102	3.17754	0.034918	2.35192	0.0228342	10.6417	0.0215856	0.615409	0.00281008	7.0778	0.0201074	0	0	1.9767	0.010921	3.30642	0.00567139	18.2049	0.0220665	1.93069	0.0130452	0.574486	0.000968779	0	0
mest	3.52035	0.0121391	77.6179	0.0207313	4.28265	0.00868693	5.60282	0.0169782	17.5625	0.0237331	0	0	0	0	4.20199	0.0085233	3.81221	0.0174073	7.63561	0.0216921	2.76316	0.0105868	0.722104	0.00398953	4.08469	0.00700634	6.92186	0.00839013	0.393077	0.00265593	3.54285	0.00597446	3.02381	0.0245838
si:dkey-112e7.2	62.7989	0.216548	452.344	0.120818	65.5898	0.133042	81.5517	0.247126	79.5574	0.10751	16.471	0.181	18.6675	0.181238	184.507	0.374253	128.05	0.584702	178.849	0.508094	22.5991	0.0865866	63.1579	0.348939	227.426	0.390096	111.81	0.135527	94.706	0.639906	125.563	0.211741	12.0223	0.0977423
recql	3.69672	0.0127473	47.2179	0.0126116	2.90676	0.00589607	0	0	9.64231	0.0130302	3.84461	0.0422485	1.39111	0.013506	4.47619	0.0090795	4.57632	0.0208964	11.3739	0.0323123	3.62954	0.0139063	1.01889	0.00562925	16.5037	0.0283082	15.2915	0.0185351	3.68666	0.0249099	12.2359	0.0206339	0	0
MDFIC	1.17888	0.0040651	5.1096	0.00136474	3.11429	0.00631702	0	0	3.03427	0.00410036	0	0	1.5622	0.015167	4.35494	0.00883354	0	0	2.13416	0.00606296	0	0	59.2007	0.327076	10.1914	0.0174809	9.94071	0.0120493	1.66643	0.0112597	132.427	0.223317	0	0
BX936382.1	0	0	13.6682	0.0036507	7.26276	0.0147318	0	0	3.75529	0.00507472	0	0	0	0	0.752042	0.00152544	0.609718	0.0027841	3.87223	0.0110007	4.10721	0.0157364	1.61949	0.00894746	6.10561	0.0104727	4.60666	0.00558382	4.42829	0.0299209	6.12504	0.0103289	0	0
si:dkey-16p6.1.15	3.69123	0.0127284	48.9512	0.0130746	2.89592	0.00587408	6.10115	0.0184883	10.772	0.0145567	4.51081	0.0495693	2.20711	0.0214283	12.0901	0.0245235	1.58658	0.00724467	0.5299	0.0015054	1.54081	0.00590349	4.63435	0.0256041	4.34134	0.00744655	11.8101	0.0143153	0	0	8.65021	0.0145872	0	0
znf1099.1	0.475368	0.0016392	5.44193	0.00145351	0	0	1.9935	0.0060409	1.67422	0.00226246	1.88646	0.0207303	0	0	0	0	0	0	1.91206	0.00543199	0	0	0	0	2.97417	0.00510148	1.75879	0.00213186	1.25651	0.00848995	0	0	0	0
itfg2	7.39525	0.0255008	52.6319	0.0140577	8.92556	0.0181046	4.72868	0.0143293	15.3694	0.0207694	0	0	0.62353	0.00605369	12.1903	0.0247268	7.64722	0.0349188	6.51671	0.0185134	9.32687	0.0357351	0	0	11.0741	0.0189951	9.10145	0.0110321	8.47715	0.0572781	11.7341	0.0197877	1.75521	0.01427
si:ch211-223a21.6	0	0	3.50075	0.000935029	0	0	0	0	0	0	0	0	1.91255	0.0185685	1.18075	0.00239504	0	0	0	0	1.84403	0.00706526	0.688332	0.00380294	2.30912	0.00396076	0.903145	0.00109472	0.522953	0.00353347	1.86461	0.00314437	0	0
si:dkey-27n6.1	3.42495	0.0118102	28.7617	0.00768208	1.97992	0.00401607	3.36619	0.0102006	5.84274	0.0078956	1.09516	0.0120347	1.74656	0.0169569	0	0	0.671943	0.00306823	1.79686	0.00510472	0	0	0	0	0	0	11.0951	0.0134486	2.69177	0.0181877	0.388118	0.000654499	0	0
si:dkey-27n6.4	2.35623	0.00812493	19.8668	0.00530631	1.78968	0.00363018	0	0	0	0	0	0	0	0	1.12195	0.00227575	2.27117	0.0103706	0.912408	0.00259207	0	0	32.2358	0.178098	1.66957	0.00286375	0.487705	0.000591158	1.48191	0.0100129	2.10154	0.00354391	0	0
nrip2	0	0	5.60725	0.00149766	5.71874	0.0115999	0	0	0	0	2.96436	0.0325754	0	0	1.85166	0.0037559	2.5297	0.0115511	1.84422	0.00523925	25.3447	0.0971063	0	0	2.8353	0.00486329	6.44333	0.00781009	0.84393	0.00570223	8.10652	0.0136704	0	0
znf1018	0	0	19.9574	0.0053305	2.79054	0.00566032	1.55539	0.00471329	2.34081	0.00316326	0	0	0	0	1.85943	0.00377166	0.814068	0.00371721	3.9592	0.0112477	0	0	3.20639	0.0177148	7.75121	0.0132954	3.51847	0.00426482	0.637709	0.00430884	10.2536	0.0172911	0	0
si:ch211-234c11.2.1	2.66113	0.0091763	4.2996	0.0011484	0	0	1.55539	0.00471329	0	0	1.25743	0.0138179	0	0	0.582258	0.00118105	0.662838	0.00302666	0	0	5.31733	0.0203729	0	0	0.60241	0.00103329	0.700273	0.000848815	1.62609	0.0109871	1.87189	0.00315664	0	0
klhl42	1.3801	0.00475897	27.8005	0.00742535	0.42283	0.000857667	0	0	1.2912	0.00174486	0	0	0	0	9.18947	0.0186399	0	0	2.21961	0.00630572	2.96781	0.0113709	1.15221	0.00636579	4.84367	0.00830818	1.06324	0.00128877	1.83604	0.0124057	3.24477	0.00547178	0	0
si:dkey-264f17.4	0	0	11.8909	0.00317599	2.72346	0.00552426	0	0	4.16287	0.0056255	0	0	0	0	0	0	0	0	1.35014	0.00383562	0.625949	0.00239827	0	0	8.54136	0.0146507	5.62813	0.00682198	0.74798	0.00505392	6.19781	0.0104516	0	0
si:dkeyp-4f2.1.1	12.1772	0.0419903	895.477	0.239177	96.39	0.195517	41.6776	0.126296	97.3	0.131486	7.90298	0.086846	3.04336	0.0295472	23.2731	0.0472071	38.2542	0.174677	18.4141	0.0523127	2.29363	0.00878785	4.96274	0.0274185	17.0234	0.0291997	121.663	0.147471	1.42245	0.00961112	6.58157	0.0110988	0	0
si:dkey-29j8.1.3	1.50936	0.00520467	4.73814	0.00126553	0	0	0	0	2.46339	0.0033289	0	0	0	0	0.634611	0.00128724	0	0	0	0	0	0	0.33213	0.00183497	0	0	0.66334	0.000804048	0.536921	0.00362785	0	0	0	0
znf1017	0.949837	0.0032753	3.30574	0.000882944	0	0	0	0	1.99076	0.00269022	0	0	0	0	2.60182	0.00527753	0	0	3.42808	0.00973887	0	0	0.206595	0.00114141	0.904807	0.00155198	2.52	0.00305454	0.239616	0.00161902	5.13157	0.00865358	0	0
gnptab	37.4982	0.129304	386.506	0.103234	50.2703	0.101968	29.3785	0.0890258	116.877	0.157942	3.58322	0.0393761	1.16223	0.0112838	70.3649	0.142728	22.8979	0.104557	50.2027	0.142621	10.3907	0.0398112	11.0953	0.0613	38.1719	0.065475	63.3026	0.0767305	9.18049	0.0620303	19.2662	0.0324894	3.7736	0.0306797
washc3	5.57196	0.0192137	137.197	0.0366445	15.0036	0.0304332	34.8061	0.105473	43.6723	0.0590166	3.4616	0.0380396	2.46152	0.0238982	16.7361	0.0339475	22.1634	0.101203	25.5539	0.0725962	13.7708	0.0527615	0.86201	0.00476249	24.0471	0.0412471	21.6775	0.0262757	6.07332	0.041036	22.6516	0.0381984	6.37045	0.0517923
dram1	0	0	7.39477	0.0019751	0	0	0	0	1.28171	0.00173205	0	0	0	0	0	0	0.779873	0.00356106	2.74797	0.00780672	0	0	4.55772	0.0251807	3.85637	0.00661471	0	0	0	0	0	0	2.37813	0.0193344
cwf19l1	5.59467	0.019292	44.4498	0.0118723	8.49058	0.0172223	10.5623	0.0320069	16.1589	0.0218364	1.54631	0.0169924	5.95002	0.0577672	6.22053	0.0126177	6.30217	0.028777	7.11864	0.0202234	14.7465	0.0565	8.18628	0.0452281	34.7921	0.0596778	9.59393	0.011629	9.82419	0.0663796	16.6266	0.0280381	3.48791	0.028357
si:dkey-14o6.2	2.07062	0.00714006	26.2951	0.00702327	0	0	0	0	5.44011	0.00735151	0.925631	0.0101718	0	0	2.89941	0.00588115	0.766062	0.003498	4.37339	0.0124244	0	0	2.65976	0.0146948	1.93422	0.0033177	1.89266	0.00229413	0	0	0.92877	0.00156622	0	0
si:ch211-194h1.2	0	0	2.89929	0.000774383	0	0	0	0	0	0	0	0	0	0	1.62236	0.0032908	0	0	0	0	0	0	0	0	3.03407	0.00520423	0	0	0.211058	0.00142607	2.01123	0.00339162	0	0
znf1095	1.71223	0.00590425	8.39827	0.00224313	0	0	0	0	1.68023	0.00227059	2.98715	0.0328258	1.74695	0.0169607	1.57181	0.00318825	0	0	0	0	4.39908	0.0168547	1.47851	0.00816854	5.74627	0.00985639	1.97879	0.00239853	1.88613	0.0127441	3.88046	0.00654377	0	0
si:dkey-14o6.1	2.11661	0.00729865	36.9199	0.0098611	0.508437	0.00103131	0	0	2.14885	0.00290384	0	0	0.595279	0.00577941	0.944043	0.00191489	0	0	0	0	0	0	3.78174	0.0208936	2.93368	0.00503203	8.92888	0.0108229	4.53473	0.0306401	0.79362	0.00133831	0	0
znf1027	0	0	9.66553	0.00258161	1.85487	0.0037624	0	0	0	0	0	0	0	0	0	0	0	0	0	0	1.28021	0.00490503	0.540549	0.00298646	0.65341	0.00112077	7.12053	0.00863095	2.13764	0.0144435	2.48924	0.0041977	0	0
si:ch211-161m3.6	4.00329	0.0138044	32.5103	0.00868332	0.481598	0.000976872	1.51234	0.00458284	6.08286	0.00822008	0	0	0.524834	0.00509548	8.32301	0.0168824	0.799977	0.00365286	0	0	10.2101	0.0391191	2.15478	0.0119049	12.025	0.020626	8.91578	0.010807	2.26896	0.0153308	19.0412	0.0321099	2.28902	0.0186099
si:dkey-205i10.1	0	0	10.8592	0.00290043	1.43508	0.00291092	2.24634	0.00680709	1.6253	0.00219636	0	0	0	0	2.30674	0.00467898	1.14713	0.00523805	0	0	0	0	2.60879	0.0144132	2.55321	0.00437944	3.92964	0.00476319	0	0	0	0	0	0
si:dkeyp-5g9.1	1.34487	0.00463748	16.5165	0.00441147	6.09141	0.0123558	5.22811	0.0158428	3.00367	0.00405902	0	0	0.62353	0.00605369	0	0	0.956398	0.00436712	2.24565	0.0063797	0	0	3.05409	0.0168734	2.98973	0.00512818	5.71695	0.00692964	1.98641	0.0134217	0.92877	0.00156622	0	0
si:dkey-205i10.2	0	0	2.13755	0.000570928	2.04621	0.00415053	0	0	0	0	0	0	0	0	0	0	2.2058	0.0100722	1.24145	0.00352685	0	0	13.1634	0.0727262	0.485388	0.000832569	0	0	0	0	1.69605	0.00286012	0	0
CR788316.1	0	0	107.209	0.0286349	2.97391	0.00603227	0	0	0	0	0	0	0	0	1.40349	0.00284683	0.830295	0.0037913	3.42018	0.00971641	0	0	98.6603	0.545084	0	0	2.80153	0.00339579	0	0	0.9919	0.00167268	0	0
CR788316.4	0	0	2.64743	0.000707112	0	0	0	0	0	0	0	0	0	0	0	0	0	0	0	0	0	0	30.4411	0.168183	0	0	0	0	0	0	0	0	0	0
zgc:175107	10.5177	0.036268	48.9706	0.0130798	5.24062	0.0106301	10.4732	0.031737	16.6258	0.0224673	1.17238	0.0128832	2.03111	0.0197195	12.826	0.0260162	3.74132	0.0170837	14.0708	0.0399737	18.2098	0.0697693	4.60425	0.0254378	18.8032	0.0322525	13.1532	0.0159433	5.33709	0.0360614	44.1487	0.0744498	6.55607	0.0533014
si:ch211-161m3.4	7.5154	0.0259152	68.91	0.0184055	13.582	0.0275496	4.95677	0.0150205	9.56278	0.0129227	0.634403	0.00697147	0.538699	0.00523009	6.15629	0.0124874	3.97933	0.0181705	5.08132	0.0144356	8.16752	0.0312932	4.17602	0.0230719	25.8639	0.0443634	14.9465	0.0181169	4.64356	0.0313754	4.37107	0.00737111	9.06928	0.073734
si:cabz01054394.6	0.369497	0.00127413	20.8717	0.00557471	6.07417	0.0123208	2.44945	0.00742259	2.67956	0.00362103	3.70078	0.0406679	0	0	2.99803	0.0060812	2.43741	0.0111297	2.17175	0.00616974	2.73084	0.010463	0.722104	0.00398953	14.4416	0.0247712	1.53888	0.00186531	3.32263	0.0224502	5.93438	0.0100074	0	0
si:cabz01054396.2	0	0	23.5038	0.00627773	0	0	0	0	1.76478	0.00238483	0	0	0.486616	0.00472443	0.546421	0.00110836	0.85028	0.00388256	3.31597	0.00942036	5.50942	0.0211089	0.770588	0.00425739	4.97886	0.00854007	8.30561	0.0100674	1.93043	0.0130435	7.01124	0.0118233	1.15915	0.00942399
si:cabz01054394.5	1.60243	0.00552564	37.5685	0.0100343	6.42472	0.0130319	0	0	13.3886	0.0180928	1.17238	0.0128832	0	0	2.26516	0.00459465	1.45559	0.00664651	4.58834	0.0130351	0.942224	0.00361005	0	0	6.84896	0.0117478	11.068	0.0134158	2.12977	0.0143903	4.05864	0.00684425	0	0
si:ch211-203c5.3	1.52122	0.00524559	5.25398	0.00140331	0	0	0	0	0	0	0	0	0	0	0	0	0	0	0	0	0	0	0.33213	0.00183497	0	0	3.77772	0.00457905	0.726047	0.00490572	0	0	0	0
si:cabz01054394.7	0	0	3.76295	0.00100506	2.08225	0.00422362	0	0	1.55157	0.00209671	0	0	0	0	0	0	0	0	0	0	2.65339	0.0101662	0.538724	0.00297638	1.19614	0.0020517	0.73171	0.000886921	2.21302	0.0149529	2.22202	0.00374708	0	0
si:dkey-29m1.2	1.29561	0.00446762	20.8455	0.00556771	3.76389	0.00763466	0	0	2.95994	0.00399992	4.57941	0.0503232	0	0	2.37239	0.00481215	2.53862	0.0115919	1.5192	0.00431591	1.51041	0.00578701	9.37319	0.0517856	0	0	4.15793	0.00503992	0	0	2.4931	0.00420422	0	0
si:ch73-170d6.2	8.97766	0.0309575	902.693	0.241104	181.926	0.369018	59.1258	0.179169	280.249	0.378715	16.8679	0.185362	7.69763	0.0747343	45.9627	0.0932305	32.4961	0.148384	23.4661	0.0666651	4.14478	0.0158804	28.3697	0.156739	24.1171	0.0413673	233.495	0.283025	1.48103	0.0100069	7.1656	0.0120836	3.33665	0.0271272
si:ch211-66c13.1	27.0887	0.0934095	262.495	0.0701109	19.76	0.040081	2.94864	0.00893528	28.3654	0.0383316	8.92655	0.0980939	0	0	15.0274	0.0304816	5.36458	0.0244958	26.6857	0.0758117	0.777768	0.00297995	1.31891	0.0072868	4.7623	0.00816861	21.1152	0.0255942	0.393077	0.00265593	4.34558	0.00732812	1.64021	0.0133351
si:ch211-223k15.1	22.5619	0.0777995	207.311	0.0553716	17.1732	0.034834	2.19722	0.00665826	26.0717	0.035232	0	0	1.59176	0.0154539	5.07948	0.0103032	3.081	0.0140685	12.5539	0.0356644	1.45365	0.00556953	2.20045	0.0121572	2.57286	0.00441314	13.1027	0.0158821	0.935782	0.00632285	0	0	0	0
si:ch211-133h13.1	1.67017	0.00575921	19.7967	0.00528759	1.98913	0.00403474	0	0	6.91769	0.00934822	0	0	0.826446	0.00802374	6.87008	0.0139353	4.59191	0.0209676	17.6611	0.0501735	4.94699	0.018954	1.52656	0.00843402	28.3811	0.0486811	2.08311	0.00252498	2.65648	0.0179492	1.99963	0.00337206	0.648016	0.00526842
CABZ01021433.1	14.9326	0.0514918	108.58	0.0290012	10.8833	0.0220757	6.985	0.0211667	10.8073	0.0146045	4.31234	0.0473883	5.40299	0.0524562	21.8585	0.0443377	11.9295	0.0544725	17.3032	0.0491567	22.284	0.0853793	8.56517	0.0473214	33.6874	0.0577829	28.6434	0.0347193	13.292	0.0898109	17.7151	0.0298737	0	0
wu:fc30c06	2.01855	0.00696052	23.4528	0.0062641	2.06993	0.00419865	1.52262	0.00461401	3.62602	0.00490003	0	0	0	0	0.726653	0.00147394	1.21	0.00552513	1.45014	0.00411971	7.86409	0.0301306	0	0	3.17532	0.00544652	5.72754	0.00694247	1.08806	0.00735175	1.45117	0.00244718	0	0
si:cabz01021426.2	1.64796	0.00568264	50.3191	0.0134399	11.7957	0.0239265	3.03694	0.00920283	7.88726	0.0106585	0	0	3.91754	0.0380344	9.38681	0.0190402	2.28223	0.0104211	11.5399	0.0327838	15.3733	0.0589015	5.06627	0.0279904	9.41466	0.0161487	10.9994	0.0133326	6.47397	0.0437431	16.3391	0.0275533	0	0
zgc:171727	0	0	17.6144	0.00470471	2.19297	0.00444821	0	0	3.92946	0.00531008	1.5715	0.0172693	0.614161	0.00596272	0	0	1.22406	0.00558931	2.24634	0.00638165	4.96977	0.0190413	1.3884	0.00767071	0.577769	0.000991027	5.48494	0.00664842	0	0	0	0	2.28267	0.0185583
si:cabz01021430.2	2.92865	0.0100988	87.938	0.0234877	28.4689	0.0577463	7.65548	0.0231984	17.2417	0.0232996	2.82747	0.0310711	0	0	7.05331	0.0143069	3.34191	0.0152599	6.18228	0.0175633	7.10145	0.0272086	1.65385	0.00913728	5.27478	0.00904765	29.1215	0.0352988	6.55177	0.0442687	21.3048	0.0359272	12.9508	0.105291
si:dkey-16p6.1.16	0	0	16.1959	0.00432584	0	0	2.41164	0.00730801	0	0	0	0	0	0	5.40153	0.0109565	1.89617	0.00865831	3.00612	0.0085401	0	0	0	0	0	0	3.08261	0.00373649	0.356821	0.00241095	0	0	0	0
si:dkey-16p6.1.17	1.3353	0.00460447	13.0696	0.00349082	7.72567	0.0156707	2.23136	0.00676171	3.602	0.00486756	0	0	0	0	3.77386	0.00765489	1.05499	0.00481732	6.41484	0.018224	0	0	2.32998	0.0128728	0	0	4.41577	0.00535245	0	0	0	0	0	0
zgc:162958	17.4111	0.0600383	260.42	0.0695567	36.2369	0.0735028	18.8598	0.0571509	58.4318	0.0789619	10.5458	0.115888	15.648	0.151923	47.235	0.0958114	9.06419	0.041389	31.8357	0.0904423	15.1546	0.0580636	10.7051	0.0591442	32.4362	0.0556366	80.6784	0.097792	18.6851	0.126251	57.4882	0.0969446	4.82518	0.0392291
si:ch73-120g24.4	4.66117	0.016073	38.0667	0.0101674	3.33208	0.00675878	2.96272	0.00897793	18.9036	0.0255454	0	0	5.35227	0.0519638	5.24389	0.0106367	0	0	3.98451	0.0113196	12.2054	0.0467638	0	0	5.10717	0.00876016	5.82037	0.007055	3.21201	0.0217027	9.61307	0.0162109	1.8535	0.0150691
si:ch73-266f23.1	1.3801	0.00475897	45.3301	0.0121074	6.04198	0.0122555	0	0	5.08177	0.00686726	1.25743	0.0138179	0	0	4.88967	0.00991819	2.24057	0.0102309	5.69027	0.0161655	7.79193	0.0298541	2.81976	0.0155788	15.5868	0.0267355	7.62262	0.00923954	3.70895	0.0250604	7.81365	0.0131765	2.39065	0.0194362
si:ch73-266f23.1.1	9.98254	0.0344225	109.927	0.0293607	12.7939	0.0259511	4.21061	0.0127594	7.16498	0.0096824	2.60588	0.0286361	0	0	8.12406	0.0164788	6.46375	0.0295148	14.4276	0.0409876	11.8494	0.0454002	5.16881	0.028557	33.375	0.0572469	25.1846	0.0305268	11.8663	0.0801777	31.8673	0.0537392	3.44445	0.0280036
CU570689.2	13.395	0.0461898	98.5654	0.0263262	17.3877	0.0352692	1.98749	0.00602271	9.40504	0.0127095	12.5547	0.137964	2.09902	0.0203789	5.74218	0.0116474	1.99045	0.0090888	9.74131	0.0276742	1.05953	0.0040595	7.12752	0.0393786	7.66806	0.0131528	33.1738	0.0402107	4.13109	0.0279128	15.4834	0.0261102	1.472	0.0119675
znf1015	8.9897	0.030999	136.914	0.036569	15.5984	0.0316397	6.80394	0.020618	51.9075	0.0701452	5.32056	0.0584677	0.538699	0.00523009	13.5651	0.0275155	1.83088	0.00836016	19.9493	0.0566742	25.0726	0.0960636	2.77051	0.0153067	35.446	0.0607994	22.8225	0.0276636	15.126	0.102203	41.7528	0.0704094	7.15263	0.0581514
zgc:174180.1	2.60567	0.00898507	30.6491	0.00818619	0.519314	0.00105338	1.84269	0.00558391	2.35364	0.00318059	3.29489	0.0362076	0	0	3.79836	0.00770458	0.814068	0.00371721	2.83655	0.00805838	2.28818	0.00876696	2.30683	0.0127449	3.56845	0.00612083	1.74033	0.0021095	0	0	0	0	0	0
znf1015.1	1.04318	0.00359718	34.1022	0.00910849	6.39639	0.0129744	1.75601	0.00532123	1.73995	0.00235128	0	0	0	0	5.40442	0.0109623	2.68485	0.0122596	0.43032	0.0012225	1.7972	0.00688581	0.515246	0.00284666	14.1296	0.0242361	5.80762	0.00703954	0.763117	0.00515619	8.39015	0.0141486	0	0
znf1015.2	3.37661	0.0116435	33.078	0.00883495	1.25761	0.00255092	2.34934	0.00711922	2.54907	0.00344469	1.62951	0.0179067	0	0	0.759407	0.00154038	0	0	4.30275	0.0122237	3.34149	0.0128026	3.90152	0.0215553	9.61524	0.0164927	12.6032	0.0152767	6.65604	0.0449732	31.4952	0.0531116	0.648016	0.00526842
si:dkey-264f17.3	0	0	20.1416	0.00537971	3.90957	0.00793016	2.63332	0.00797976	3.71591	0.0050215	0	0	0	0	2.88344	0.00584875	2.43164	0.0111034	4.10564	0.0116638	0	0	0.298781	0.00165072	1.52459	0.00261507	2.12352	0.00257396	1.22504	0.0082773	2.74144	0.004623	0	0
si:dkey-264f17.1	0	0	33.869	0.0090462	0	0	0	0	6.84119	0.00924485	0	0	0	0	2.47294	0.00501611	0.706354	0.00322536	1.90934	0.00542426	0	0	0	0	2.0256	0.00347444	3.7935	0.00459818	0.743086	0.00502085	5.1449	0.00867605	1.15646	0.00940208
si:ch211-165i18.2	0	0	4.45882	0.00119092	2.33684	0.00474004	0	0	0	0	0	0	0	0	0	0	0	0	0	0	0	0	0	0	5.396	0.00925558	0	0	0	0	0	0	0	0
si:ch73-266f23.3	4.82317	0.0166316	56.2835	0.015033	1.29657	0.00262997	1.8082	0.00547938	3.13437	0.00423564	0.507962	0.005582	2.52	0.024466	11.8365	0.0240092	4.13245	0.0188696	3.79185	0.0107723	13.3563	0.0511737	1.79733	0.00993003	12.73	0.0218354	12.1694	0.0147507	6.95949	0.0470236	20.2394	0.0341305	8.40883	0.0683645
znf989	0	0	15.0565	0.0040215	1.88409	0.00382168	0	0	1.36645	0.00184656	0	0	0.538699	0.00523009	0	0	0.707813	0.00323202	0.575403	0.00163467	2.78201	0.0106591	0.386326	0.0021344	2.16277	0.00370973	0	0	0	0	2.70712	0.00456512	0	0
si:dkey-262g12.7	1.24268	0.00428509	16.973	0.0045334	4.04617	0.00820724	0	0	3.52478	0.00476322	0	0	1.05378	0.0102308	1.34845	0.0027352	0	0	5.02818	0.0142846	1.28379	0.00491872	0.298781	0.00165072	7.88112	0.0135182	4.38054	0.00530975	1.96797	0.0132971	3.05369	0.00514956	0	0
zgc:173624	0	0	23.5155	0.00628086	3.957	0.00802636	1.60816	0.00487321	0	0	0	0	0	0	2.39082	0.00484954	0	0	5.14882	0.0146273	8.65353	0.0331553	0	0	11.3203	0.0194173	11.2991	0.0136959	1.09929	0.00742766	6.06119	0.0102212	0	0
BX855614.3	2.51984	0.00868909	31.9768	0.00854081	9.54054	0.019352	0	0	6.82692	0.00922556	2.03168	0.0223262	0	0	1.74175	0.00353296	1.56164	0.00713077	6.46408	0.0183639	7.57143	0.0290093	1.47851	0.00816854	11.8812	0.0203795	17.5104	0.0212247	2.28624	0.0154475	7.1392	0.0120391	1.09755	0.00892314
zgc:171551	3.11263	0.0107332	17.1215	0.00457306	4.74908	0.00963303	4.21063	0.0127595	2.5429	0.00343635	0	0	0	0	0	0	1.69857	0.00775603	3.43729	0.00976502	6.11108	0.0234141	1.75564	0.0096997	3.56652	0.00611754	3.82044	0.00463083	0.995632	0.00672724	1.75759	0.0029639	0.648016	0.00526842
BX855614.4	10.5851	0.0365004	138.836	0.0370823	29.5243	0.0598871	10.7325	0.0325226	43.394	0.0586405	3.18026	0.0349479	1.66969	0.0162106	5.79066	0.0117458	6.45689	0.0294835	11.693	0.0332187	7.42621	0.0284529	1.34714	0.00744278	13.1711	0.022592	48.8185	0.059174	2.55254	0.0172469	14.721	0.0248247	0	0
si:dkey-262g12.14	20.7509	0.0715548	211.834	0.0565795	18.9047	0.0383463	8.85512	0.0268337	34.8871	0.0471447	3.59616	0.0395183	4.76971	0.0463079	14.1186	0.0286381	11.0079	0.0502643	17.1169	0.0486275	15.7086	0.060186	7.78371	0.0430039	23.5185	0.0403405	65.8627	0.0798335	8.13315	0.0549537	26.6536	0.0449471	3.00996	0.0244712
si:dkey-262g12.10	5.33724	0.0184043	137.378	0.0366929	16.326	0.0331155	1.4363	0.00435244	12.6502	0.0170949	6.10077	0.0670414	0.682471	0.00662593	4.84308	0.0098237	4.49076	0.0205058	5.28132	0.0150038	4.08707	0.0156593	7.09868	0.0392193	18.2972	0.0313845	31.3298	0.0379755	3.89979	0.0263499	21.48	0.0362227	3.7533	0.0305146
si:ch211-266c8.1	1.8908	0.00652	77.2079	0.0206218	4.48408	0.0090955	1.84943	0.00560433	18.9896	0.0256616	1.68349	0.0184999	0	0	9.52274	0.0193159	3.11728	0.0142341	8.44399	0.0239886	3.77477	0.0144627	2.40538	0.0132894	4.93931	0.00847223	11.0668	0.0134143	0.943653	0.00637603	8.35932	0.0140967	0	0
si:dkey-262g12.3	0	0	25.1729	0.00672352	0.997591	0.00202351	2.22766	0.00675049	4.10288	0.00554444	0	0	0	0	2.06156	0.00418166	1.35205	0.00617373	1.14757	0.00326015	4.16859	0.0159716	1.00963	0.00557808	11.6455	0.0199751	6.35385	0.00770163	0	0	3.66248	0.00617619	1.472	0.0119675
BX855614.1	3.58611	0.0123659	109.193	0.0291649	28.9392	0.0587002	5.94931	0.0180282	26.2759	0.035508	3.87709	0.0426054	1.34006	0.0130103	8.76272	0.0177743	5.18653	0.0236828	13.0831	0.037168	25.0479	0.0959689	4.55721	0.025178	23.1665	0.0397368	16.9024	0.0204877	6.87226	0.0464342	53.2568	0.089809	4.98543	0.040532
si:dkey-264f17.2	3.17283	0.0109408	44.1826	0.0118009	1.28929	0.00261519	1.87049	0.00566816	6.19189	0.00836743	1.54631	0.0169924	0	0	5.40982	0.0109733	0	0	6.99064	0.0198598	0	0	1.7798	0.00983313	1.51614	0.00260058	7.76382	0.0094107	1.10969	0.00749792	2.50852	0.00423021	0	0
si:dkey-262g12.12	1.73378	0.00597854	36.7998	0.00982902	4.2194	0.00855863	0	0	3.01211	0.00407042	0	0	0	0	1.85487	0.0037624	0	0	3.44747	0.00979395	3.80455	0.0145768	0.216465	0.00119594	9.4389	0.0161902	7.04803	0.00854307	0.930348	0.00628613	5.70086	0.00961359	1.7141	0.0139357
si:cabz01032454.3	10.5111	0.0362453	41.1529	0.0109917	8.27243	0.0167798	1.81872	0.00551127	1.72557	0.00233186	0	0	0	0	4.63572	0.00940309	1.57328	0.00718391	4.03719	0.0114693	6.84754	0.0262358	4.18234	0.0231068	12.5037	0.0214472	11.2281	0.0136098	0	0	12.914	0.0217774	0	0
CABZ01069022.1	0	0	25.1848	0.0067267	0	0	0	0	1.64088	0.00221741	0	0	0	0	1.52038	0.00308394	1.08571	0.0049576	0	0	2.2058	0.00845136	0.298781	0.00165072	0.787172	0.00135021	3.05311	0.00370075	1.04892	0.00708728	5.56675	0.00938744	0.648016	0.00526842
CABZ01069020.1	0	0	27.9397	0.00746252	0	0	0	0	4.76641	0.0064411	0.673305	0.00739896	0	0	0	0	0	0	2.10298	0.00597438	4.58548	0.0175689	1.52656	0.00843402	6.3004	0.0108069	2.98194	0.00361448	0.863625	0.0058353	8.07286	0.0136136	0	0
zgc:173615	0	0	14.0268	0.00374648	3.19871	0.00648825	3.91853	0.0118743	3.51679	0.00475241	0.983336	0.0108059	0	0	0	0	2.59947	0.0118697	0	0	3.67395	0.0140764	0	0	4.5555	0.00781389	0.507514	0.000615169	1.39384	0.00941785	3.40391	0.00574015	0	0
znf1078.1	0	0	6.68277	0.00178493	0	0	2.90696	0.00880896	0	0	0	0	3.76012	0.036506	0	0	0	0	0.802346	0.00227939	0	0	0	0	1.86733	0.00320296	6.18393	0.00749567	0	0	1.84763	0.00311573	0	0
si:dkey-246j6.1	0	0	6.2053	0.0016574	0	0	0	0	1.6253	0.00219636	0	0	0	0	0	0	0.721289	0.00329356	1.169	0.00332102	0	0	0	0	2.37222	0.00406898	3.15243	0.00382112	0	0	1.88931	0.00318603	1.96659	0.0159886
znf1025	0	0	21.3412	0.00570011	1.1806	0.00239472	0	0	1.17562	0.00158867	2.90199	0.0318899	0	0	0	0	1.59229	0.00727073	3.52796	0.0100226	0	0	1.88672	0.0104238	1.99623	0.00342407	8.66741	0.010506	1.00008	0.00675732	8.29192	0.013983	2.67382	0.0217384
znf1030	3.04063	0.0104849	17.2381	0.00460421	4.577	0.00928397	0	0	0	0	0	0	0	0	0.517856	0.00105042	2.19313	0.0100143	1.43826	0.00408597	2.99811	0.011487	0.540549	0.00298646	3.12201	0.00535507	6.6822	0.00809964	3.65092	0.0246684	12.5006	0.0210803	0	0
zgc:174944.2	0	0	6.73195	0.00179806	0	0	0	0	0	0	0	0	0	0	0	0	0	0	2.39677	0.00680901	0	0	0	0	0	0	0.689962	0.000836318	0	0	0.388118	0.000654499	0	0
si:ch211-76m11.8.2	0	0	21.8027	0.00582337	2.95316	0.00599019	1.49198	0.00452116	3.45303	0.00466626	0	0	0	0	1.89215	0.00383803	0	0	2.03825	0.00579049	1.35099	0.00517619	1.36147	0.00752192	1.53155	0.00262701	6.1186	0.00741648	0	0	0	0	0	0
rab21	39.6884	0.136856	475.59	0.127027	60.2017	0.122113	42.0291	0.127361	69.7172	0.0942124	14.1515	0.155511	12.7129	0.123426	52.848	0.107197	39.1918	0.178958	99.2105	0.281848	36.7022	0.140622	22.6898	0.125358	79.6826	0.136677	93.1137	0.112865	24.7045	0.166923	34.2969	0.0578363	13.0454	0.10606
ptprr	1.81119	0.00624547	6.90238	0.00184358	1.31601	0.00266939	0	0	1.8031	0.00243662	0	0	1.74656	0.0169569	0	0	1.52318	0.00695517	1.7434	0.00495285	26.7064	0.102323	0.932025	0.00514931	11.5926	0.0198844	2.44321	0.00296146	2.83926	0.0191842	3.05726	0.00515558	1.14713	0.00932628
znf1117	0.615487	0.00212237	4.0276	0.00107575	0	0	0	0	0	0	0	0	0.719663	0.00698702	0	0	1.70262	0.00777454	0.997591	0.00283407	0	0	2.09589	0.0115795	2.35249	0.00403514	0	0	0.536921	0.00362785	3.29167	0.00555088	1.39681	0.0113562
si:ch211-145h19.5	0	0	8.07073	0.00215564	0	0	0	0	0	0	0	0	0	0	0	0	0	0	0	0	0	0	0	0	0.932524	0.00159953	1.52318	0.00184628	0	0	0	0	0	0
znf1076	4.29041	0.0147945	144.525	0.0386017	6.23892	0.012655	7.40223	0.022431	26.0162	0.0351571	0	0	6.64165	0.0644821	8.04254	0.0163135	2.3035	0.0105183	8.78694	0.0249629	0	0	0	0	0.650131	0.00111515	15.6232	0.0189372	4.01527	0.0271302	2.00158	0.00337534	1.7141	0.0139357
si:dkey-3h2.4.1	0	0	11.4798	0.0030662	2.92649	0.00593608	0	0	1.5308	0.00206865	0	0	0	0	0	0	0	0	0	0	0	0	1.09219	0.00603418	0.461298	0.000791249	3.37999	0.00409696	0.393077	0.00265593	0	0	0	0
si:dkey-190j3.4	4.42958	0.0152744	34.5903	0.00923886	4.95774	0.0100563	1.54283	0.00467525	9.34916	0.012634	0.791766	0.00870073	2.03168	0.0197251	3.15336	0.00639627	0.901056	0.00411441	0	0	1.59082	0.0060951	4.52339	0.0249911	0.998766	0.00171315	3.45884	0.00419254	0.57239	0.0038675	0.651733	0.00109904	2.09277	0.0170144
nup50	32.1985	0.111029	410.378	0.10961	37.369	0.0757991	17.6622	0.0535219	60.5396	0.0818102	12.3194	0.135379	5.40217	0.0524483	36.6576	0.0743561	39.4363	0.180075	49.8493	0.141617	56.7575	0.217462	17.5894	0.097179	117.525	0.201586	73.6925	0.0893243	12.8732	0.0869809	23.5592	0.0397288	9.58122	0.0778961
si:ch211-171l17.14.1	2.37636	0.00819434	11.4334	0.00305379	1.7579	0.00356573	0	0	7.21292	0.00974719	0	0	0	0	0.662838	0.0013445	3.33824	0.0152431	1.54515	0.00438963	0	0	5.2555	0.0290359	1.46291	0.00250928	5.66751	0.00686971	0	0	1.63367	0.00275492	0	0
zgc:172139	69.6746	0.240257	490.351	0.13097	86.6957	0.175853	23.4745	0.0711348	100.822	0.136246	13.0186	0.143061	17.3573	0.168518	118.154	0.239663	38.6271	0.17638	75.3589	0.214088	23.8539	0.0913943	20.3912	0.112658	34.8526	0.0597815	225.717	0.273597	18.4738	0.124823	10.7873	0.0181911	10.8079	0.0878695
si:dkey-3h2.3	6.8529	0.0236307	80.9956	0.0216334	9.4862	0.0192418	9.66743	0.0292953	20.5087	0.0277145	0	0	1.58198	0.015359	0.9867	0.00200142	6.83576	0.0312135	4.69702	0.0133438	0.777768	0.00297995	0	0	5.17451	0.00887566	21.4289	0.0259744	7.75464	0.0523962	2.38975	0.00402994	0	0
si:ch211-11p18.6	3.35504	0.0115691	48.5803	0.0129755	5.47764	0.0111108	0	0	14.9772	0.0202394	0	0	0.700528	0.00680124	4.80422	0.00974486	0	0	5.61916	0.0159635	0.777768	0.00297995	2.46803	0.0136355	2.53919	0.00435539	17.9029	0.0217004	1.58638	0.0107188	3.26485	0.00550565	0	0
CABZ01066312.1	9.80952	0.0338259	123.509	0.0329884	20.3718	0.0413221	5.08879	0.0154206	33.8951	0.0458041	1.84967	0.020326	11.4537	0.111201	47.7395	0.0968347	6.39976	0.0292227	23.9201	0.0679548	14.6652	0.0561884	3.70456	0.0204672	16.2201	0.0278217	31.8029	0.0385489	8.99834	0.0607996	5.94109	0.0100187	7.52526	0.061181
CPNE8	9.0674	0.0312669	93.5095	0.0249758	14.7341	0.0298866	7.93508	0.0240457	14.1228	0.0190849	2.93108	0.0322097	0	0	6.54989	0.0132858	5.63182	0.0257161	8.7494	0.0248563	7.38309	0.0282877	4.31841	0.0238586	10.0317	0.017207	23.8652	0.0289275	14.0635	0.0950236	45.2578	0.0763201	0	0
si:ch211-266c8.1.1	3.71931	0.0128252	62.4512	0.0166804	9.00883	0.0182735	3.8766	0.0117473	16.7304	0.0226086	0.780641	0.00857848	0	0	5.68933	0.0115402	5.74435	0.0262299	5.66703	0.0160995	0	0	2.90517	0.0160507	0.580624	0.000995925	6.48814	0.00786442	3.82405	0.0258382	4.40396	0.00742658	2.32902	0.0189351
si:dkey-165o8.1	0	0	42.6813	0.0113999	3.12562	0.00634	3.04764	0.00923526	8.28527	0.0111963	1.52541	0.0167627	0	0	5.4431	0.0110408	0	0	1.90869	0.00542241	0	0	0	0	2.29658	0.00393924	4.43856	0.00538008	0	0	0	0	0	0
si:dkey-71l4.5	0	0	20.7168	0.00553334	3.15206	0.00639363	0	0	3.95289	0.00534174	0	0	0	0	0	0	0	0	2.57051	0.00730258	0	0	0	0	0.784637	0.00134586	1.21799	0.00147635	0.723031	0.00488535	2.74649	0.00463153	0	0
si:dkey-71l4.2	0	0	16.6283	0.00444133	2.53396	0.00513989	0	0	2.01629	0.00272472	0	0	0	0	2.33564	0.00473761	0.597514	0.00272837	0	0	0	0	4.34192	0.0239885	0	0	4.49141	0.00544413	0.726047	0.00490572	0	0	0	0
si:dkey-71l4.4	0.592953	0.00204467	6.36443	0.0016999	0	0	1.88693	0.00571798	5.83158	0.00788052	0	0	0	0	2.41659	0.0049018	1.00687	0.00459757	5.66346	0.0160894	5.10387	0.0195551	4.0639	0.0224525	0	0	2.28575	0.00277061	1.07051	0.0072332	5.21229	0.0087897	0	0
si:dkey-71l4.3	0	0	5.01684	0.00133997	0	0	1.90084	0.00576012	0	0	0	0	0	0	0	0	0	0	2.46605	0.00700583	1.745	0.00668582	0	0	0	0	3.88341	0.00470716	0.339517	0.00229403	0	0	0	0
si:dkey-238k10.3.1	1.61522	0.00556973	8.90657	0.00237889	1.84763	0.00374772	0	0	0	0	0	0	0	0	0.622608	0.0012629	3.20721	0.0146448	3.33908	0.00948601	0.871151	0.00333775	2.90008	0.0160225	0.444046	0.000761658	3.76495	0.00456358	0	0	0	0	0	0
si:dkey-261j11.1	1.2958	0.00446829	15.8353	0.0042295	3.15058	0.00639062	0	0	3.77391	0.00509988	0	0	0	0	0	0	0	0	1.13496	0.00322431	0	0	1.98113	0.0109455	0.698693	0.00119844	0.872365	0.00105741	0.829347	0.0056037	0	0	0	0
si:dkey-261j11.3	1.22423	0.00422147	31.2045	0.00833453	2.93244	0.00594815	0	0	9.77156	0.0132048	1.1331	0.0124516	0	0	0.77215	0.00156623	0.876275	0.00400125	1.12764	0.00320352	0	0	0	0	1.38822	0.00238117	6.53888	0.00792591	0.209734	0.00141712	0	0	0	0
si:dkey-84h14.1.1	0	0	13.2933	0.00355056	1.27054	0.00257717	0	0	0	0	0	0	2.29783	0.022309	0	0	0	0	1.04797	0.00297718	0	0	8.85226	0.0489075	1.61857	0.00277628	0	0	0	0	0	0	0	0
zgc:110171	0	0	30.1212	0.0080452	2.69014	0.00545668	0	0	1.6899	0.00228364	0	0	0	0	0	0	1.07428	0.00490541	4.87797	0.0138579	0	0	2.54003	0.0140333	0	0	13.6269	0.0165175	3.01662	0.0203826	0	0	0	0
si:ch211-106j21.4	4.24323	0.0146318	78.139	0.0208705	4.23877	0.00859791	0	0	8.16183	0.0110295	0.787629	0.00865527	0	0	7.39697	0.015004	6.05685	0.0276569	5.63318	0.0160034	4.27735	0.0163883	6.43017	0.0355258	6.20727	0.0106471	17.5753	0.0213034	2.08308	0.0140749	4.01828	0.00677619	0	0
si:dkey-165o8.2	0	0	8.68937	0.00232088	0.508437	0.00103131	0	0	2.3808	0.0032173	0	0	0	0	0	0	0	0	0	0	0	0	35.8761	0.198211	0.919876	0.00157783	3.29472	0.0039936	0	0	0	0	0	0
BX957252.1	0	0	4.28669	0.00114495	0	0	0	0	0	0	0	0	0	0	2.77442	0.00562762	1.63376	0.00746011	1.14948	0.00326558	0	0	0	0	0.483259	0.000828917	0	0	0.339517	0.00229403	0	0	0	0
si:ch211-232d10.3	6.9201	0.0238624	37.1384	0.00991946	2.42281	0.00491442	1.25923	0.00381585	4.99578	0.00675106	0	0	0	0	3.73054	0.00756702	1.27936	0.00584182	1.02439	0.0029102	0	0	2.22217	0.0122772	1.7239	0.00295694	9.53051	0.0115521	0	0	0	0	0	0
si:ch211-232d10.1	1.16946	0.00403262	57.3333	0.0153134	8.64669	0.0175389	5.77099	0.0174878	12.6367	0.0170766	2.18805	0.0240445	0	0	4.43507	0.00899608	3.72481	0.0170083	1.88672	0.00536	0	0	0.658718	0.00363933	0.572626	0.000982206	16.6362	0.0201651	2.01121	0.0135892	0	0	0	0
si:dkey-261j11.2	0	0	19.6966	0.00526085	0	0	0	0	3.36773	0.00455098	0	0	0	0	0.820492	0.00166428	0	0	2.84698	0.008088	0	0	0	0	0	0	1.16398	0.00141088	0	0	0	0	0	0
ms4a17a.17	4.86095	0.0167619	150.757	0.0402664	39.5503	0.0802238	99.3987	0.301208	246.377	0.332941	8.85182	0.0972728	1.69982	0.0165031	35.291	0.0715841	11.6557	0.0532222	29.6441	0.0842163	2.79779	0.0107195	0	0	4.75086	0.00814899	27.1728	0.0329368	1.01962	0.00688935	3.46323	0.00584019	5.22647	0.0424917
si:cabz01069013.3	0	0	7.03206	0.00187822	2.78119	0.00564137	0	0	2.40542	0.00325057	0	0	0	0	0	0	0	0	0.808576	0.00229709	2.05151	0.0078602	0	0	4.19602	0.0071973	3.72275	0.00451242	0.930348	0.00628613	3.07392	0.00518367	0	0
lrp6	1.96241	0.00676692	9.62229	0.00257006	1.18028	0.00239409	0	0	0	0	0	0	0	0	3.25628	0.00660504	0	0	1.2222	0.00347215	0	0	0.281247	0.00155385	2.68812	0.00461084	5.10544	0.00618841	0	0	1.77773	0.00299786	0	0
znf1096	0	0	5.6403	0.00150649	1.80479	0.00366084	0	0	0.799168	0.00107996	0	0	0	0	0.634611	0.00128724	1.40118	0.00639807	0	0	0	0	0	0	3.31656	0.00568879	0	0	1.03434	0.00698875	0.936528	0.00157931	0	0
rab3ip	23.2284	0.080098	212.707	0.0568127	30.4731	0.0618116	13.5972	0.0412037	25.5708	0.0345552	5.79593	0.0636916	22.2152	0.215681	106.662	0.216352	57.8176	0.264007	71.8938	0.204244	58.1434	0.222772	0	0	46.6411	0.0800019	78.3304	0.094946	7.31415	0.0494199	9.051	0.0152631	7.14173	0.0580629
CR450780.1	15.0501	0.0518968	269.685	0.0720313	34.3427	0.0696607	13.7552	0.0416824	20.5724	0.0278005	2.3201	0.0254956	4.51094	0.0437955	10.438	0.0211725	13.0074	0.0593944	20.9671	0.0595656	4.98341	0.0190935	1.78935	0.00988592	9.68473	0.0166119	38.3195	0.0464479	4.77432	0.0322589	4.26188	0.00718699	0	0
ms4a17a.1	0	0	1.57332	0.000420224	0	0	0	0	0	0	0	0	0	0	0	0	0	0	0	0	0	0	8.9618	0.0495127	0	0	0	0	0	0	3.74676	0.00631831	0	0
sult4a1	2.56247	0.00883612	90.5522	0.0241859	1.21448	0.00246345	0	0	0	0	1.99514	0.0219246	0	0	1.40614	0.00285221	1.69995	0.00776232	1.86869	0.00530877	66.8308	0.256057	0	0	0.388515	0.000666406	0	0	0	0	0.388118	0.000654499	7.05486	0.0573566
AL935186.11	1.88836	0.00651159	74.4157	0.019876	4.74208	0.00961883	1.57819	0.00478238	12.0269	0.0162526	0.634403	0.00697147	0	0	2.89086	0.00586381	0	0	3.5182	0.00999488	2.12376	0.00813701	15.1811	0.0838734	0	0	9.59871	0.0116348	1.537	0.0103852	10.8892	0.0183629	0	0
CR759843.2	0	0	3.89477	0.00104027	0	0	0	0	0	0	0	0	0	0	0	0	0	0	2.02938	0.00576529	7.13523	0.027338	1.77016	0.00977988	2.13166	0.00365637	0	0	0	0	2.41013	0.0040643	2.10154	0.0170857
LO018021.1	0	0	12.6986	0.00339171	2.52023	0.00511203	0	0	1.3576	0.00183459	0.948284	0.0104207	0	0	0.772966	0.00156788	0	0	6.22789	0.0176929	5.37441	0.0205916	0	0	2.47048	0.00423753	1.64122	0.00198936	0	0	4.14724	0.00699366	0	0
FAM180A	0	0	0	0	0	0	0	0	0	0	0	0	0	0	0	0	0	0	0	0	0	0	0	0	0.698693	0.00119844	0	0	0	0	37.3713	0.0630208	0	0
ptprb	0	0	20.63	0.00551014	7.11381	0.0144296	1.8082	0.00547938	2.05625	0.00277872	1.27276	0.0139864	0	0	1.9501	0.00395558	0	0	0.568313	0.00161453	0	0	0	0	5.5056	0.00944358	0.854524	0.00103579	0.552645	0.00373409	28.3717	0.0478444	0	0
CABZ01020840.1	307.235	1.05943	2037.67	0.544249	162.836	0.330297	59.3888	0.179966	164.829	0.222742	19.8669	0.218318	17.6274	0.17114	469.619	0.952574	34.3264	0.156742	209.094	0.594017	4.70587	0.0180301	72.3619	0.399789	75.9603	0.130292	481.732	0.583918	111.452	0.753056	18.3432	0.0309329	9.81455	0.0797931
si:cabz01071911.3	5.6331	0.0194245	67.6519	0.0180694	4.48338	0.00909407	4.91412	0.0148913	24.3068	0.0328471	2.12281	0.0233276	1.8649	0.0181058	1.57419	0.00319309	6.41491	0.0292918	4.3575	0.0123793	26.3507	0.100961	2.3983	0.0132503	25.7558	0.0441781	24.2097	0.0293451	4.49898	0.0303985	21.7209	0.0366288	5.33185	0.0433484
zgc:193726	0	0	10.0263	0.00267796	4.65386	0.00943989	0	0	1.38122	0.00186651	0	0	32.0388	0.311057	8.46797	0.0171764	8.50718	0.0388456	237.341	0.674264	0	0	5.06414	0.0279787	7.18896	0.012331	1.49278	0.00180944	0.209734	0.00141712	1.47746	0.0024915	0	0
si:ch73-252i11.1	10.7962	0.0372284	97.9354	0.026158	11.0814	0.0224774	10.7481	0.0325699	10.5387	0.0142414	1.40095	0.015395	4.73906	0.0460102	14.4304	0.0292706	3.0638	0.01399	58.5892	0.166447	2.75818	0.0105677	2.41177	0.0133247	8.65326	0.0148426	16.0472	0.0194511	3.72398	0.025162	1.39089	0.00234551	0	0
si:cabz01071912.2	0	0	6.99848	0.00186925	2.52247	0.00511658	0	0	0	0	0	0	0	0	1.14377	0.00232002	0	0	1.95046	0.00554108	2.28817	0.00876695	0	0	2.03243	0.00348616	3.24197	0.00392966	0	0	1.22389	0.00206389	0	0
znf1077	2.13006	0.00734503	22.3828	0.00597831	0	0	4.27693	0.0129604	10.2324	0.0138276	0.925631	0.0101718	0	0	2.15396	0.0043691	0.443166	0.00202359	1.73416	0.0049266	0	0	2.09777	0.0115899	3.54355	0.00607812	3.37785	0.00409437	0	0	1.1146	0.00187959	0	0
BX324003.2	1.86771	0.00644038	6.57059	0.00175496	2.40063	0.00486943	0	0	0	0	0	0	0	0	1.08494	0.00220068	0	0	1.09609	0.00311388	0	0	0	0	2.09902	0.00360038	3.0742	0.00372631	0	0	0	0	0	0
OSBPL8	2.84836	0.00982192	23.7363	0.00633981	5.77717	0.0117184	2.805	0.0085	6.01077	0.00812266	0	0	3.78885	0.036785	1.58409	0.00321317	4.96692	0.02268	6.37471	0.01811	6.16728	0.0236294	0	0	7.75926	0.0133092	8.25386	0.0100047	5.05783	0.0341745	8.33112	0.0140491	6.7425	0.054817
CT573234.1	3.87699	0.0133689	10.2671	0.00274227	0	0	0	0	2.15904	0.00291762	0	0	0	0	2.41107	0.00489061	0.779873	0.00356106	0.578655	0.00164391	0	0	2.75699	0.015232	2.15836	0.00370217	5.57092	0.00675263	0	0	0	0	0	0
cct2.1	34.2734	0.118184	421.827	0.112668	46.2304	0.0937737	39.8677	0.120811	63.3936	0.085667	4.84771	0.0532716	11.4577	0.11124	80.7744	0.163843	66.3768	0.30309	71.73	0.203778	112.977	0.432862	39.2035	0.216594	261.491	0.448526	107.46	0.130255	35.6281	0.240731	133.909	0.225817	34.8748	0.283535
si:dkey-61f9.1	0	0	1.21259	0.000323874	1.63322	0.00331281	0	0	4.66291	0.00630123	0	0	0	0	0	0	0	0	0	0	0	0	0	0	10.8338	0.0185829	2.24332	0.00271918	0	0	0	0	0	0
abcd2	0	0	112.581	0.0300698	0	0	0	0	0	0	1.47149	0.0161702	0	0	0.662838	0.0013445	5.4479	0.0248763	9.31901	0.0264745	13.1834	0.0505111	2.54435	0.0140572	10.087	0.0173019	0.564229	0.000683915	1.94368	0.013133	9.51432	0.0160444	12.4704	0.101386
atp23	2.64389	0.00911687	250.931	0.0670223	11.279	0.0228782	0	0	28.0541	0.037911	2.89094	0.0317686	2.73145	0.026519	10.9548	0.0222208	8.1119	0.0370406	16.1519	0.045886	9.76137	0.0373999	7.1259	0.0393696	17.1235	0.0293714	13.1172	0.0158996	8.03368	0.0542816	11.6904	0.019714	5.18585	0.0421614
ms4a17a.8	0	0	2.61787	0.000699217	0	0	0	0	0	0	0	0	0	0	0	0	0	0	1.73158	0.00491927	0	0	1.22321	0.00675807	0	0	0	0	0	0	25.6583	0.0432686	0	0
BX548011.3	0	0	20.097	0.00536779	3.18647	0.00646343	0	0	1.72425	0.00233006	0.689962	0.00758201	0	0	4.51687	0.00916201	0	0	0	0	0	0	2.13238	0.0117811	0	0	10.8612	0.0131651	0.239616	0.00161902	2.83078	0.00477367	0	0
znf980.1	0	0	4.38753	0.00117188	0	0	0	0	0	0	0	0	0	0	0	0	0	0	0.986489	0.00280253	0	0	0	0	1.95709	0.00335693	0	0	0	0	7.72698	0.0130303	0	0
BX927253.3	0	0	9.25839	0.00247286	3.10365	0.00629543	0	0	0	0	0	0	0	0	0	0	0	0	0	0	2.81606	0.0107895	0	0	1.06027	0.00181864	3.68403	0.00446549	0	0	0	0	1.64021	0.0133351
CR388132.2	2.25674	0.00778185	26.7389	0.00714181	3.04738	0.0061813	1.83028	0.00554629	0	0	0	0	0	0	1.29001	0.00261666	1.60453	0.00732664	1.81339	0.00515168	3.05509	0.0117053	1.2261	0.00677402	24.68	0.0423328	5.4939	0.00665927	0.876438	0.00592188	11.7431	0.0198029	0	0
zgc:162948	0	0	7.92244	0.00211604	0.2754	0.000558621	3.9511	0.011973	2.60269	0.00351715	0	0	0	0	2.72027	0.00551779	0.455419	0.00207954	0.578655	0.00164391	2.562	0.00981609	1.83849	0.0101574	2.90465	0.00498225	3.85692	0.00467506	0	0	3.39779	0.00572983	1.21481	0.00987654
LO018181.1	2.50583	0.00864079	10.0554	0.00268573	1.3632	0.0027651	2.31123	0.00700371	0	0	0.983336	0.0108059	1.79426	0.01742	3.48334	0.0070656	1.72756	0.00788839	3.50189	0.00994856	3.86507	0.0148087	0	0	2.33468	0.0040046	4.90958	0.005951	0.484381	0.00327284	9.27666	0.0156436	2.24257	0.0182323
arl1	67.1291	0.23148	478.201	0.127725	49.8962	0.101209	45.2841	0.137224	66.8534	0.0903424	11.9664	0.131499	38.4715	0.373509	177.066	0.35916	85.2813	0.389412	101.579	0.288578	55.4719	0.212536	55.1633	0.30477	94.2809	0.161717	104.28	0.1264	34.4408	0.232708	31.4389	0.0530167	32.3125	0.262703
large1	0.369497	0.00127413	10.5911	0.00282882	0	0	0	0	0	0	0	0	0	0	5.92017	0.0120085	6.45363	0.0294686	2.13459	0.00606417	8.04213	0.0308127	1.73304	0.00957483	3.32132	0.00569694	14.6162	0.0177166	1.99345	0.0134692	14.5643	0.0245604	2.29141	0.0186294
zgc:152938	5.85737	0.0201978	55.0074	0.0146922	9.27125	0.0188058	1.72463	0.00522614	16.1226	0.0217873	3.86568	0.04248	0	0	9.37969	0.0190257	6.23938	0.0284903	6.05964	0.0172149	7.91351	0.03032	1.25903	0.00695598	22.8208	0.0391438	23.3253	0.0282731	2.09052	0.0141252	24.5038	0.0413217	0	0
smkr1	1.52919	0.00527307	13.3468	0.00356484	12.7421	0.025846	12.9822	0.0393401	2.03168	0.00274552	0	0	5.49624	0.0533615	5.64472	0.0114497	14.0733	0.0642618	4.52273	0.0128487	4.4112	0.0169011	8.1757	0.0451696	20.495	0.0351544	20.996	0.0254497	21.1832	0.14313	0	0	0	0
nap1l1	22.1388	0.0763408	490.59	0.131034	70.2393	0.142473	25.7176	0.077932	71.0639	0.0960323	11.2763	0.123915	5.76752	0.0559953	67.1208	0.136148	61.0923	0.27896	48.7948	0.138622	81.2745	0.311397	45.817	0.253132	346.541	0.594409	199.047	0.241269	54.5289	0.368439	194.855	0.328592	22.5234	0.183117
BX572103.1	3.02861	0.0104435	4.07818	0.00108926	0	0	0	0	0	0	0.579655	0.00636984	0	0	0	0	0	0	0	0	1.77488	0.0068003	0	0	1.18608	0.00203444	3.79211	0.0045965	0.960661	0.00649095	3.98987	0.00672828	0	0
crebl2	6.59043	0.0227256	74.0232	0.0197712	10.0344	0.0203538	8.86322	0.0268583	10.7379	0.0145107	3.95421	0.0434529	5.1862	0.0503515	19.502	0.0395578	24.0888	0.109994	24.5498	0.0697436	14.9155	0.0571476	6.91482	0.0382034	15.4408	0.026485	10.9433	0.0132646	4.50707	0.0304532	15.8915	0.0267986	8.83931	0.0718643
si:ch211-244b2.3	50.2509	0.173279	747.223	0.199579	63.8518	0.129517	37.5343	0.11374	102.692	0.138774	4.47465	0.0491719	4.88803	0.0474566	39.5894	0.080303	13.5024	0.0616548	3.64817	0.0103641	2.18567	0.00837422	7.88271	0.0435509	17.0171	0.0291888	223.475	0.270878	5.39288	0.0364384	10.1638	0.0171396	1.15646	0.00940208
dusp16	29.0097	0.100033	425.621	0.113681	57.4529	0.116537	26.9335	0.0816166	96.9133	0.130964	1.65714	0.0182103	11.7122	0.113711	69.3054	0.140579	22.6636	0.103487	66.8453	0.189902	0.741817	0.00284221	25.5988	0.14143	29.6003	0.0507723	107.998	0.130907	12.5623	0.0848807	27.5752	0.0465011	4.62842	0.0376295
trim24	15.3242	0.0528421	174.196	0.0465266	20.2646	0.0411046	17.6594	0.0535134	54.6298	0.0738241	2.85696	0.0313951	9.07024	0.0880605	27.7751	0.056339	25.7518	0.117588	22.2555	0.0632257	27.0539	0.103655	4.95377	0.0273689	26.9292	0.0461908	38.6983	0.0469071	6.06381	0.0409717	25.6922	0.0433258	3.97582	0.0323237
CU207245.1	1.11611	0.00384867	12.3178	0.00329	0	0	0	0	2.67482	0.00361462	2.08585	0.0229214	0	0	0.718961	0.00145834	0.807198	0.00368584	1.73416	0.0049266	0	0	1.40302	0.00775152	0.803639	0.00137845	6.16352	0.00747093	0	0	0	0	0	0
BX548011.2	478.894	1.65136	7575.03	2.02325	857.352	1.73905	391.678	1.1869	1122.09	1.51634	251.671	2.76561	138.815	1.34771	520.135	1.05504	221.632	1.01202	460.087	1.30706	160.835	0.616225	272.428	1.50513	432.605	0.742032	1398.78	1.69549	122.142	0.825285	632.045	1.06584	54.6649	0.44443
SCYL2	80.0889	0.276169	482.048	0.128752	66.6069	0.135105	30.6273	0.0928099	110.484	0.149303	19.6934	0.216411	25.9537	0.251978	154.042	0.312459	57.1743	0.26107	66.9681	0.19025	20.0156	0.0766883	28.6621	0.158354	50.7977	0.0871316	168.286	0.203983	28.386	0.191797	26.0386	0.04391	10.1986	0.0829156
si:dkeyp-82b4.3	0.558376	0.00192543	6.34639	0.00169508	0	0	0	0	0	0	0	0	0	0	0	0	0	0	1.26431	0.00359179	0	0	0.580832	0.00320902	1.99062	0.00341444	0	0	0	0	3.31733	0.00559414	0	0
BX324142.1	0	0	14.0715	0.00375841	1.53393	0.00311142	0	0	0	0	0.67307	0.00739637	0	0	3.27758	0.00664823	2.44442	0.0111617	2.50286	0.00711039	3.39619	0.0130122	5.0952	0.0281503	1.70223	0.00291977	1.00511	0.00121831	0	0	0	0	0	0
zmp:0000000711	0	0	14.5274	0.00388017	3.69946	0.00750397	0	0	7.8649	0.0106282	0.507962	0.005582	0	0	2.0674	0.00419352	17.9675	0.0820433	9.31925	0.0264751	26.7003	0.1023	0.932025	0.00514931	23.8266	0.040869	11.2768	0.0136689	6.50836	0.0439754	28.2962	0.0477171	11.0666	0.089972
wu:fc23c09	0	0	2.45358	0.000655336	1.47824	0.00299847	0	0	0	0	4.42775	0.0486566	0	0	4.2156	0.00855091	1.34003	0.00611884	0	0	0	0	0	0	1.04461	0.00179179	0	0	0	0	0.708336	0.0011945	0	0
LO018205.1	0	0	7.86088	0.00209959	1.91897	0.00389244	0	0	0	0	0	0	0	0	0.867851	0.00176035	0.613927	0.00280332	0	0	0	0	1.18641	0.00655477	1.28581	0.0022055	1.02899	0.00124726	0	0	0	0	0	0
zmp:0000001020	0.369497	0.00127413	40.218	0.010742	5.67857	0.0115184	1.18784	0.00359951	11.1818	0.0151106	0.925631	0.0101718	0	0	3.93038	0.00797237	0	0	5.33586	0.0151587	0	0	2.38706	0.0131882	4.57263	0.00784328	7.44052	0.00901882	3.92343	0.0265097	0	0	0	0
ms4a17a.9	0	0	0	0	1.28929	0.00261519	0	0	1.88551	0.00254799	0	0	0	0	0	0	0	0	21.4388	0.0609058	0	0	6.67594	0.0368837	2.35971	0.00404753	0.995758	0.00120698	0	0	170.863	0.288133	0	0
naa40	3.28515	0.0113281	10.4832	0.00280001	1.3512	0.00274077	0	0	2.01291	0.00272015	0	0	0	0	4.01656	0.00814717	0	0	0	0	5.85939	0.0224498	0.688332	0.00380294	5.57723	0.00956643	3.33896	0.00404723	0	0	2.23882	0.00377541	0	0
znf1127.1	0	0	2.91711	0.000779143	0	0	0	0	1.7761	0.00240013	0	0	0	0	3.25658	0.00660565	0	0	0.968195	0.00275055	2.31163	0.00885684	0	0	2.13871	0.00366845	3.5732	0.00433116	0.339517	0.00229403	1.88495	0.00317867	0	0
BX248410.2	0	0	17.9523	0.00479494	3.4016	0.00689979	2.32818	0.00705509	1.8099	0.00244582	0	0	2.01686	0.0195811	5.27516	0.0107001	0	0	0	0	0	0	0	0	2.32248	0.00398367	1.05341	0.00127686	0	0	0	0	0	0
ms4a17a.5.1	0	0	1.1429	0.000305261	0	0	0	0	0	0	0	0	0	0	0	0	0	0	0	0	0	0	19.672	0.108685	0	0	0	0	0	0	4.20885	0.00709755	0	0
LO018029.1	3.76994	0.0129998	28.9054	0.00772046	0	0	0	0	0	0	1.4806	0.0162703	0	0	1.48852	0.00301931	4.22017	0.0192702	2.44295	0.00694021	5.48724	0.0210239	0.216465	0.00119594	9.82725	0.0168563	2.3651	0.00286679	0.847443	0.00572597	4.94548	0.00833977	2.65579	0.0215918
BX005380.1	0	0	7.57491	0.00202321	3.37452	0.00684488	0	0	0.799168	0.00107996	0	0	0	0	0.517856	0.00105042	1.73446	0.0079199	0	0	0	0	8.74353	0.0483068	0.904807	0.00155198	1.42565	0.00172806	0	0	0	0	0	0
zgc:194906	3.01664	0.0104022	15.1601	0.00404918	1.86956	0.00379222	0	0	4.30869	0.00582256	1.47149	0.0161702	2.91358	0.0282871	0	0	0	0	0	0	0	0	0.932025	0.00514931	0	0	1.73033	0.00209737	0	0	1.94061	0.00327254	0	0
CABZ01043953.1	6.81818	0.023511	21.3218	0.00569493	2.44404	0.00495748	8.56431	0.0259525	7.29244	0.00985464	0	0	0	0	2.34035	0.00474715	0.443166	0.00202359	0	0	0	0	0	0	4.07098	0.0069828	14.6282	0.0177312	3.91121	0.0264271	21.6654	0.0365352	0	0
AL935186.10	29.632	0.102179	241.236	0.0644328	108.123	0.219317	32.6585	0.0989651	81.8404	0.110595	3.84606	0.0422644	9.57164	0.0929285	36.6415	0.0743234	9.02908	0.0412287	53.6547	0.152428	13.245	0.050747	44.8208	0.247629	12.9133	0.0221498	42.8061	0.0518862	9.29979	0.0628364	80.2538	0.135335	8.17991	0.0665033
utp20	2.40589	0.00829618	134.298	0.0358701	14.958	0.0303408	0	0	13.6376	0.0184291	0.956596	0.010512	1.2445	0.0120825	3.5183	0.00713652	3.18638	0.0145497	6.34545	0.0180268	11.4875	0.0440136	8.19572	0.0452802	27.6015	0.0473439	38.8366	0.0470747	5.67339	0.0383337	12.4289	0.0209594	2.27402	0.018488
DEPDC4	0	0	10.7112	0.00286091	3.8495	0.00780832	0	0	0.975651	0.00131845	0	0	1.72728	0.0167697	0	0	0.59612	0.00272201	0	0	0	0	0	0	25.6049	0.0439192	2.59722	0.00314815	0.239616	0.00161902	0	0	0	0
usp44	16.5646	0.0571193	238.273	0.0636414	25.2914	0.051301	7.62283	0.0230995	20.6402	0.0278922	3.02406	0.0332314	6.02763	0.0585206	27.232	0.0552373	89.1948	0.407282	41.9483	0.119171	14.989	0.0574293	5.65377	0.0312363	83.8988	0.143909	32.8351	0.0398001	13.9346	0.0941525	50.7253	0.0855402	17.9718	0.146112
mansc1	27.485	0.094776	825.444	0.220471	44.3769	0.090014	11.7116	0.0354896	15.2859	0.0206566	10.6433	0.11696	1.63698	0.015893	8.47494	0.0171906	12.0421	0.0549868	19.801	0.0562527	26.0263	0.0997175	2.41053	0.0133178	8.99184	0.0154234	39.9119	0.048378	5.12753	0.0346455	0.79362	0.00133831	9.62694	0.0782678
tbk1	38.2463	0.131884	559.717	0.149497	77.1834	0.156559	39.4325	0.119492	156.014	0.21083	15.1176	0.166128	17.4849	0.169757	70.7344	0.143477	22.591	0.103155	75.4089	0.21423	23.925	0.0916665	27.6383	0.152698	60.5484	0.103857	100.559	0.12189	16.8388	0.113776	40.5889	0.0684466	8.77926	0.0713761
si:zfos-451d2.2	0	0	13.9738	0.00373232	1.60339	0.0032523	0	0	5.52732	0.00746935	0	0	0	0	2.49838	0.00506771	0	0	0	0	1.51041	0.00578701	4.17046	0.0230412	0	0	16.715	0.0202607	1.21705	0.00822332	0	0	0	0
si:dkey-16p6.1.18	1.64796	0.00568264	18.3439	0.00489956	2.82501	0.00573024	0	0	8.66059	0.0117035	0	0	0	0	0.77215	0.00156623	2.69277	0.0122957	0.507041	0.00144046	0	0	4.18343	0.0231129	1.85635	0.00318413	13.9467	0.0169051	0	0	1.48958	0.00251194	0	0
BX530097.1	0.652791	0.002251	15.2918	0.00408436	0	0	0	0	4.26752	0.00576691	0.700477	0.00769755	0	0	1.3632	0.0027651	1.41165	0.00644587	1.00084	0.00284331	0	0	0	0	6.07064	0.0104128	4.47722	0.00542694	1.3722	0.00927161	4.00408	0.00675224	0	0
zmp:0000000650	0	0	65.198	0.017414	19.3181	0.0391849	2.48198	0.00752115	5.01101	0.00677164	3.96885	0.0436138	2.00065	0.0194238	3.88566	0.00788166	5.17643	0.0236367	9.04906	0.0257076	0	0	0	0	5.88835	0.0101001	7.22403	0.0087564	1.04022	0.00702848	1.69605	0.00286012	0	0
PHF21B	5.83554	0.0201226	16.2875	0.00435028	3.04562	0.00617774	0	0	6.40781	0.0086592	0	0	0	0	7.70148	0.0156217	10.7616	0.0491397	8.00866	0.0227519	10.0656	0.0385654	0	0	14.1109	0.0242039	6.85981	0.00831492	1.40996	0.00952674	1.60656	0.00270921	0	0
znf1141	3.01876	0.0104095	17.5348	0.00468343	0	0	0	0	2.53492	0.00342557	0.673305	0.00739896	0	0	0	0	2.1308	0.00972968	0	0	2.1604	0.00827739	3.37677	0.0186562	5.25392	0.00901186	7.41988	0.0089938	0	0	2.21411	0.00373374	0	0
phlda1	41.6024	0.143456	80.297	0.0214469	9.00632	0.0182684	2.17825	0.00660076	21.4483	0.0289842	5.17141	0.0568287	1.55923	0.0151382	21.2775	0.0431592	4.64524	0.0212111	0.84464	0.00239955	17.7282	0.0679243	0	0	6.96208	0.0119418	15.1298	0.0183391	1.46097	0.0098714	1.69679	0.00286136	4.70968	0.0382901
gpr19	0	0	9.82839	0.00262511	1.34571	0.00272963	2.16928	0.00657356	0	0	0	0	0	0	0	0	3.92707	0.0179318	0	0	9.87329	0.0378287	0	0	2.72819	0.00467957	4.21961	0.00511468	0	0	3.07201	0.00518045	1.39681	0.0113562
ptpn12	0.369497	0.00127413	10.4307	0.00278597	2.67393	0.00542379	0	0	2.32651	0.00314393	1.54631	0.0169924	0	0	0.916531	0.00185909	0.706354	0.00322536	2.50926	0.00712858	0	0	3.71966	0.0205506	1.95086	0.00334625	0.87693	0.00106295	0	0	0.76275	0.00128626	0	0
si:ch211-244b2.4	11.6218	0.0400751	197.047	0.0526301	23.926	0.0485314	18.1089	0.0548754	22.045	0.0297905	0.892631	0.00980913	1.98208	0.0192435	16.5716	0.0336139	2.50852	0.0114544	5.48252	0.0155753	0.777768	0.00297995	6.81574	0.037656	9.44363	0.0161983	33.947	0.0411479	6.09547	0.0411856	5.0597	0.00853238	4.29277	0.0349006
CABZ01068469.1	1.64966	0.00568849	21.0324	0.00561762	1.25134	0.00253821	0	0	0.975651	0.00131845	0	0	0	0	0	0	0.944715	0.00431377	5.52602	0.0156989	4.22712	0.0161959	1.73339	0.00957676	4.8431	0.0083072	1.76171	0.00213541	0	0	1.60656	0.00270921	0	0
ms4a17a.11	0	0	7.31437	0.00195362	0	0	0	0	0	0	0	0	0	0	0.536951	0.00108915	10.2466	0.0467881	24.0168	0.0682296	1.1596	0.00444292	2.45554	0.0135665	4.22262	0.00724291	0	0	0	0	52.6169	0.0887301	0	0
CABZ01054394.1	0	0	26.8914	0.00718253	7.53063	0.0152751	3.38106	0.0102456	11.8373	0.0159964	0.529699	0.00582087	0.867051	0.00841797	2.99903	0.00608322	1.05499	0.00481732	0	0	0.741817	0.00284221	0	0	1.72421	0.00295748	3.76573	0.00456452	0.829347	0.0056037	0	0	1.64021	0.0133351
si:zfos-932h1.3	0.605493	0.00208791	27.0367	0.00722135	3.05251	0.00619171	0	0	2.03572	0.00275098	0	0	2.9218	0.028367	3.95309	0.00801844	0.610102	0.00278585	5.51691	0.015673	2.19439	0.00840761	0	0	3.53145	0.00605738	4.26515	0.00516988	0.689715	0.00466024	8.63863	0.0145677	0	0
pyroxd1	16.3057	0.0562265	79.2715	0.0211729	3.63597	0.0073752	5.13148	0.0155499	3.60584	0.00487275	3.56041	0.0391254	3.84598	0.0373396	15.2766	0.0309871	6.34309	0.0289639	17.5792	0.0499408	5.24385	0.0200914	0.386326	0.0021344	6.51069	0.0111676	17.008	0.0206158	4.02236	0.0271781	12.5212	0.021115	3.03317	0.0246599
pnpla3	18.5187	0.0638576	604.006	0.161326	32.9463	0.0668282	13.808	0.0418424	15.4353	0.0208586	3.97259	0.0436549	0.867051	0.00841797	16.7975	0.034072	9.20771	0.0420443	6.0205	0.0171037	3.36601	0.0128966	4.53709	0.0250668	15.1929	0.0260599	74.5364	0.0903472	3.40282	0.022992	21.8253	0.036805	5.30444	0.0431255
LO018260.1	0	0	9.01637	0.00240822	0	0	4.39546	0.0133196	2.06643	0.00279247	0	0	0	0	2.64054	0.00535607	1.0799	0.00493106	0.562502	0.00159802	0.568778	0.00217923	0	0	0.777482	0.00133359	0.561724	0.000680877	0	0	0	0	0	0
CABZ01015525.1	0	0	5.38725	0.0014389	0	0	0	0	0	0	0	0	0	0	0	0	0	0	0	0	0	0	5.8944	0.0325658	0	0	0	0	0	0	0	0	0	0
ttll12	1.09028	0.00375959	30.3947	0.00811823	2.26902	0.00460248	0	0	1.33016	0.00179751	0	0	2.47632	0.0240419	0.675004	0.00136918	4.80932	0.0219604	4.54046	0.012899	0	0	1.94954	0.0107709	9.81099	0.0168284	8.14769	0.00987599	1.4467	0.00977501	1.25151	0.00211048	0	0
naga	139.369	0.480584	1017.1	0.271663	138.774	0.281488	596.595	1.80786	1397.98	1.88917	20.8157	0.228744	27.2817	0.264871	299.432	0.607366	77.7512	0.355028	153.931	0.437304	11.5092	0.0440966	34.7199	0.191822	75.1325	0.128872	109.408	0.132615	17.519	0.118371	18.8136	0.0317261	25.1383	0.204377
CT955963.1	4.69608	0.0161934	196.38	0.052452	33.7189	0.0683954	10.3094	0.0312407	54.7426	0.0739765	3.15872	0.0347112	0.867051	0.00841797	9.70488	0.0196853	3.10396	0.0141734	5.09241	0.0144671	1.51041	0.00578701	9.79577	0.0541202	6.15323	0.0105544	60.1371	0.0728934	0	0	0.618275	0.00104262	1.15646	0.00940208
wu:fi09b08	307.285	1.0596	5280.24	1.41032	679.146	1.37758	276.184	0.836923	909.958	1.22967	123.004	1.35169	107.25	1.04126	307.041	0.622802	139.762	0.638183	255.534	0.725949	67.2329	0.257597	106.983	0.591064	229.934	0.394398	846.972	1.02663	65.2002	0.440542	269.121	0.45383	45.783	0.37222
cacna2d4a.1	0	0	0	0	0	0	0	0	0	0	0	0	0	0	0	0	36.4518	0.166447	0	0	0	0	0	0	0	0	0	0	0	0	0	0	2.19439	0.0178405
CT956002.2	26.1665	0.0902292	321.015	0.0857412	50.317	0.102063	15.7342	0.0476793	58.591	0.079177	1.46484	0.0160971	15.6139	0.151591	48.5354	0.0984492	18.0923	0.082613	36.9381	0.104938	30.5101	0.116897	15.202	0.0839891	49.1434	0.0842939	85.4885	0.103622	4.65994	0.0314861	57.3237	0.0966673	16.6152	0.135083
si:cabz01069012.2	1.00259	0.0034572	25.9881	0.00694128	9.92631	0.0201345	0	0	1.1037	0.00149149	0	0	0.682471	0.00662593	5.73514	0.0116332	0	0	0.960163	0.00272774	0	0	0	0	2.25528	0.0038684	5.41527	0.00656396	0	0	35.8016	0.0603737	0	0
si:cabz01071909.2	0	0	12.7434	0.00340368	1.24619	0.00252778	0	0	1.79783	0.0024295	0	0	0	0	0.517856	0.00105042	0	0	0	0	5.19203	0.0198929	0	0	2.86442	0.00491324	4.28289	0.00519138	0	0	0	0	0	0
rpap3	9.86473	0.0340163	263.648	0.0704189	17.194	0.0348764	11.8641	0.0359517	27.7648	0.03752	3.41434	0.0375203	7.15905	0.0695053	22.4054	0.0454471	18.3468	0.0837753	30.6282	0.0870119	25.06	0.0960153	13.6688	0.0755183	67.3943	0.115599	60.0314	0.0727654	16.9317	0.114404	26.9662	0.0454743	1.15646	0.00940208
il15ra	0	0	5.3017	0.00141605	5.15556	0.0104575	0	0	0	0	0	0	0	0	0	0	0	0	1.35567	0.00385133	0	0	1.04211	0.00575753	2.52245	0.00432667	1.41707	0.00171766	0	0	1.48958	0.00251194	0	0
zgc:165515	1.80258	0.0062158	25.0518	0.0066912	1.18943	0.00241263	0	0	0.92508	0.00125011	0	0	0.826446	0.00802374	10.082	0.0204504	0.67307	0.00307338	9.87427	0.0280519	5.3812	0.0206176	0.932025	0.00514931	14.8696	0.0255053	8.91789	0.0108096	2.31368	0.015633	3.66596	0.00618206	1.04821	0.00852203
eps8a	72.0435	0.248426	313.053	0.0836146	31.4142	0.0637205	7.37924	0.0223613	28.8005	0.0389197	5.67007	0.0623084	11.2118	0.108853	89.3362	0.181209	24.0089	0.10963	46.3056	0.13155	0	0	5.43651	0.030036	13.5558	0.0232519	90.4211	0.109601	14.7529	0.0996817	0.947897	0.00159848	11.2114	0.0911499
ftr64	0	0	24.6222	0.00657644	4.94345	0.0100273	0	0	7.07328	0.00955849	0	0	0	0	5.10173	0.0103483	0	0	0	0	0	0	0	0	1.63178	0.00279894	3.81458	0.00462373	0	0	1.28967	0.00217482	0	0
phtf2.1	0	0	1.37522	0.000367314	0	0	0	0	0	0	0	0	0	0	0	0	1.84094	0.0084061	0	0	0	0	0.592808	0.00327518	2.13917	0.00366924	1.01499	0.00123029	1.00117	0.00676467	0.692648	0.00116804	0	0
CT583728.24	11.7482	0.0405109	97.7435	0.0261067	35.246	0.0714929	1.28948	0.00390751	13.7273	0.0185505	0	0	3.00538	0.0291784	10.4484	0.0211935	2.7523	0.0125676	21.6499	0.0615053	2.50852	0.00961117	18.0891	0.0999399	1.38233	0.00237106	3.9212	0.00475297	7.19181	0.0485933	66.5494	0.112225	0	0
si:dkey-61f9.1.1	1.50602	0.00519319	3.20814	0.000856876	1.63322	0.00331281	0	0	2.13764	0.00288871	0	0	0	0	1.74617	0.00354193	0	0	0	0	0	0	0	0	19.9436	0.0342087	2.24332	0.00271918	0	0	1.20067	0.00202474	0	0
zgc:174310	1.84356	0.00635712	18.7917	0.00501915	4.45289	0.00903224	0	0	4.37108	0.00590686	0	0	0	0	2.90972	0.00590207	0	0	0.9919	0.0028179	1.73995	0.00666646	2.47344	0.0136654	6.94043	0.0119047	7.79588	0.00944956	0.878325	0.00593463	3.0703	0.00517758	0	0
CABZ01085275.1	1.88836	0.00651159	17.5574	0.00468949	0	0	1.35567	0.00410809	0	0	1.11542	0.0122574	0	0	1.18075	0.00239504	1.87473	0.00856042	12.4918	0.0354882	0	0	0	0	2.08477	0.00357594	2.39131	0.00289856	1.34215	0.00906857	0	0	0	0
CABZ01054391.1	0	0	9.84328	0.00262908	0	0	0	0	4.88806	0.00660549	1.77691	0.0195265	0	0	5.2108	0.0105696	1.68618	0.00769947	1.09609	0.00311388	1.06064	0.00406375	7.39569	0.0408602	0	0	0	0	0	0	1.29677	0.00218679	0	0
flncb	0	0	1.99116	0.000531826	0	0	0	0	0	0	0	0	0	0	0	0	0	0	0	0	5.06728	0.0194148	0	0	2.90521	0.00498321	0	0	0	0	14.0737	0.023733	0	0
si:dkey-199m13.7.1	0	0	3.67929	0.000982717	0	0	0	0	0	0	1.40095	0.015395	0	0	2.62497	0.00532447	0	0	1.59928	0.0045434	2.78201	0.0106591	0	0	0	0	2.25872	0.00273784	0	0	2.6515	0.00447133	0	0
si:dkey-82i20.5	1.75087	0.0060375	9.43912	0.00252113	5.04623	0.0102358	2.41721	0.00732487	3.12832	0.00422746	0	0	0.62353	0.00605369	2.20014	0.00446275	1.40241	0.00640368	1.32165	0.00375468	6.46376	0.0247654	0.612376	0.00338329	12.3024	0.021102	0.679387	0.000823499	3.22375	0.0217821	10.5518	0.0177939	0	0
BX901974.1	1.00259	0.0034572	3.60058	0.000961693	0	0	0	0	0	0	0	0	0	0	0	0	0	0	0	0	0	0	2.94973	0.0162968	1.14387	0.00196205	2.77406	0.0033625	0.407846	0.00275572	0	0	0	0
CR388148.2	6.94499	0.0239483	92.8448	0.0247983	11.6839	0.0236996	2.01629	0.00610997	16.6026	0.022436	0	0	0	0	3.20526	0.00650154	5.36543	0.0244997	9.26203	0.0263126	0	0	12.095	0.0668235	1.75583	0.00301171	25.8058	0.0312797	2.06342	0.013942	2.87771	0.0048528	0	0
CABZ01016118.1	0	0	9.60644	0.00256582	0	0	0	0	1.55127	0.00209631	0	0	0.992114	0.00963217	0	0	0	0	2.22764	0.00632851	0	0	2.84741	0.0157315	0	0	1.77137	0.00214712	0	0	0	0	0	0
ms4a17a.16	0	0	54.1003	0.0144499	11.7171	0.023767	8.4932	0.025737	1.5712	0.00212325	4.31675	0.0474368	0	0	1.20376	0.00244171	2.93288	0.0133921	10.5956	0.0301012	1.3706	0.00525135	0	0	2.16904	0.00372048	4.34107	0.00526191	0	0	0	0	0	0
myrfl	66.2441	0.228428	1926.35	0.514517	323.871	0.65694	44.8365	0.135868	197.424	0.266789	78.3426	0.860907	40.0556	0.388889	259.602	0.526576	103.658	0.473325	202.874	0.576347	2.72931	0.0104571	3.4413	0.0190127	84.9363	0.145688	279.836	0.339195	10.8389	0.0732356	9.96838	0.0168101	9.31008	0.0756917
si:dkey-27n6.1.2	0	0	23.2023	0.00619718	1.45014	0.00294146	0	0	6.0002	0.00810838	0	0	0	0	1.54952	0.00314304	0.597514	0.00272837	3.30639	0.00939315	0	0	2.99098	0.0165248	0.626313	0.00107429	2.78396	0.0033745	0	0	0	0	0	0
nrxn2b	0	0	0.410426	0.000109622	0	0	1.33861	0.00405639	0	0	0	0	0	0	0	0	0	0	0	0	37.6575	0.144282	2.72587	0.0150601	2.08988	0.00358471	0	0	0	0	8.03867	0.0135559	8.48407	0.0689762
brd7	12.9099	0.0445169	156.248	0.0417329	14.6041	0.029623	15.6434	0.0474043	28.6197	0.0386752	10.6091	0.116584	6.16205	0.0598257	17.0417	0.0345674	11.0288	0.0503596	16.1372	0.0458445	64.4421	0.246904	13.9517	0.0770812	106.442	0.182576	38.1782	0.0462767	12.2945	0.0830712	28.3498	0.0478073	31.2929	0.254413
drap1	45.8692	0.15817	378.844	0.101187	44.3487	0.0899568	24.1285	0.0731166	52.0332	0.0703152	10.6425	0.116951	12.4225	0.120606	55.9597	0.113509	42.2802	0.19306	63.9132	0.181571	102.781	0.393798	32.5459	0.179811	161.472	0.276968	71.8878	0.0871367	33.8148	0.228479	43.7027	0.0736976	43.8402	0.356424
ADGRL3	23.7381	0.0818556	86.2947	0.0230488	70.7897	0.14359	6.03406	0.018285	46.5345	0.0628845	0	0	1.92558	0.018695	10.0895	0.0204656	4.99931	0.0228279	1.60864	0.00457001	34.1221	0.130736	6.59674	0.0364461	7.04219	0.0120792	54.9634	0.0666223	6.26787	0.0423505	20.6121	0.0347591	5.70069	0.0463471
C7H11orf68	7.42294	0.0255964	56.2189	0.0150157	13.0336	0.0264373	2.12692	0.00644522	4.55966	0.0061617	0	0	2.21739	0.021528	8.37132	0.0169804	7.37513	0.0336764	4.71082	0.013383	24.6199	0.0943291	4.2923	0.0237143	35.776	0.0613654	7.70492	0.0093393	7.83766	0.0529571	12.9904	0.0219063	0	0
enosf1	52.4665	0.180919	1230.99	0.328789	112.207	0.227601	141.892	0.429977	325.055	0.439264	17.7679	0.195252	19.1614	0.186033	97.8901	0.19856	28.7612	0.13133	92.1379	0.261755	1.47988	0.00567006	40.3461	0.222907	48.4645	0.0831296	119.139	0.14441	18.1018	0.122309	41.003	0.069145	4.62365	0.0375907
CABP4	3.48987	0.012034	4.90251	0.00130943	0	0	1.61426	0.00489168	3.17797	0.00429455	0	0	0.719663	0.00698702	0	0	0	0	0	0	0	0	1.15765	0.00639587	0	0	1.13429	0.00137489	0.822777	0.0055593	2.12911	0.00359041	4.84777	0.0394127
cd248a	0	0	0.686171	0.000183272	0	0	0	0	0	0	0	0	0	0	0	0	0	0	0	0	0	0	0	0	0	0	0	0	0	0	63.8639	0.107696	0	0
zfhx3	121.623	0.41939	144.385	0.0385644	78.2028	0.158626	31.2983	0.0948435	145.185	0.196196	1.5794	0.017356	12.1472	0.117934	177.742	0.360532	107.457	0.490673	103.075	0.292828	277.767	1.06424	77.5806	0.428622	210.898	0.361747	479.92	0.581722	42.6589	0.288236	275	0.463744	6.46287	0.0525437
tsg101b	50.5846	0.17443	357.889	0.0955899	54.8837	0.111326	25.1994	0.0763617	75.4523	0.101963	27.0029	0.296735	10.3974	0.100946	76.8103	0.155802	39.096	0.178521	61.9921	0.176114	7.20542	0.027607	12.8352	0.0709126	35.9345	0.0616372	51.8823	0.0628877	27.0187	0.182559	17.6931	0.0298366	1.472	0.0119675
leap2	6.62559	0.0228468	558.469	0.149164	16.7204	0.0339156	1.18784	0.00359951	0	0	2.96436	0.0325754	2.64054	0.0256364	2.37957	0.00482671	2.60922	0.0119142	8.78606	0.0249604	1.21398	0.00465127	2.61108	0.0144259	5.48141	0.00940208	4.08756	0.00495461	5.71011	0.0385818	0	0	0	0
cabz01076234.2	2.40063	0.00827802	30.0924	0.0080375	7.57176	0.0153585	1.54457	0.00468052	3.21761	0.00434812	0.902796	0.00992084	0	0	0	0	1.51649	0.00692459	3.76655	0.0107004	0	0	0.206595	0.00114141	1.24903	0.00214241	0	0	0	0	0.689023	0.00116193	0	0
CABZ01083442.1	85.913	0.296252	3080.54	0.822794	674.296	1.36774	226.921	0.687639	1024.25	1.38412	86.6046	0.951699	78.2853	0.760051	326.53	0.662333	122.134	0.557692	217.321	0.61739	18.3967	0.0704853	11.362	0.0627734	98.8695	0.169587	541.717	0.656627	23.2829	0.157317	39.3348	0.0663319	12.6991	0.103244
si:dkey-182o15.5	0	0	0.495898	0.000132451	0.519314	0.00105338	0	0	0	0	0	0	0	0	2.79363	0.00566659	0	0	0	0	0	0	0	0	0	0	2.07275	0.00251243	1.19466	0.00807202	0	0	0	0
zgc:175177	0	0	10.9741	0.00293112	0	0	1.75918	0.00533086	1.13524	0.00153411	0	0	0	0	0	0	0	0	0	0	0	0	0	0	0.53858	0.000923808	1.19412	0.00144742	0	0	4.54104	0.00765774	2.84534	0.0231329
aqp9b	0	0	7.3674	0.00196779	1.70299	0.00345434	0	0	0	0	0	0	0	0	0	0	0	0	0.456434	0.00129669	2.28109	0.00873981	0	0	2.46465	0.00422752	1.49278	0.00180944	0	0	0	0	14.5897	0.118615
si:cabz01080528.1	3.15431	0.0108769	28.7559	0.00768053	4.54912	0.00922741	1.4312	0.00433696	11.125	0.0150338	0.579655	0.00636984	5.03643	0.0488974	8.74509	0.0177385	8.6636	0.0395598	3.22495	0.00916178	18.3226	0.0702017	4.09315	0.0226141	23.2882	0.0399454	14.4761	0.0175468	4.30821	0.0291095	8.30495	0.014005	1.14713	0.00932628
smarcd3b	3.14322	0.0108387	36.8984	0.00985533	0	0	1.13011	0.00342458	0	0	0.780641	0.00857848	0	0	2.04974	0.00415769	0	0	0	0	22.4136	0.0858759	2.68398	0.0148286	17.192	0.0294888	3.59427	0.00435669	4.35145	0.0294017	15.0041	0.025302	5.2636	0.0427935
znf16l	5.75732	0.0198528	65.8726	0.0175942	6.19206	0.01256	0	0	6.68431	0.00903285	0	0	2.22175	0.0215704	7.80821	0.0158382	5.72855	0.0261578	9.44413	0.0268299	34.4829	0.132119	2.50003	0.0138123	28.6438	0.0491318	5.9599	0.00722412	3.58437	0.0242187	30.3003	0.0510966	3.11091	0.0252919
mfap3l	22.0757	0.076123	337.505	0.0901455	60.9431	0.123617	14.4964	0.0439285	58.131	0.0785554	7.73573	0.0850081	11.1853	0.108595	52.4622	0.106414	43.5353	0.198792	47.2099	0.134119	73.9407	0.283298	45.417	0.250923	75.3701	0.12928	95.7418	0.116051	15.1132	0.102116	68.0849	0.114814	21.6205	0.175776
CABZ01081777.1	0	0	21.0949	0.00563433	0	0	0	0	3.38204	0.00457033	0	0	1.32436	0.0128578	4.04276	0.00820032	1.46123	0.00667228	0	0	0	0	0	0	3.12066	0.00535276	3.68254	0.00446368	0	0	0	0	0	0
aadat	0	0	12.0496	0.00321838	0	0	0	0	0	0	0	0	0	0	0	0	0	0	0	0	0	0	0	0	0	0	0.503236	0.000609983	0	0	0	0	1.15022	0.0093514
SLC24A2	0	0	0	0	0	0	0	0	0	0	0	0	0	0	0	0	2.10179	0.00959722	0	0	22.4999	0.0862063	0	0	0.422422	0.000724566	0	0	0	0	0	0	0	0
rcor2	4.47147	0.0154189	9.07734	0.0024245	2.67257	0.00542103	1.13011	0.00342458	4.37787	0.00591604	0	0	0.62353	0.00605369	1.73212	0.00351343	6.68496	0.0305249	6.77076	0.0192351	40.655	0.155766	1.13862	0.00629071	58.3927	0.100159	8.74011	0.0105941	5.58258	0.0377202	3.808	0.00642158	2.97016	0.0241477
bdnf	0	0	4.42496	0.00118188	0	0	0	0	0	0	0	0	0	0	0	0	206.667	0.943683	0	0	29.5331	0.113154	11.9285	0.0659034	9.93775	0.0170459	0.709357	0.000859827	0.510586	0.0034499	6.21586	0.0104821	4.43815	0.0360826
dis3l	2.12781	0.00733727	72.1936	0.0192825	3.22177	0.00653504	2.74561	0.00832002	8.3602	0.0112976	1.56605	0.0172094	0	0	5.01328	0.0101689	2.48451	0.0113448	7.78728	0.0221229	2.34356	0.00897917	7.05296	0.0389666	4.94471	0.00848149	10.2059	0.0123708	1.65434	0.011178	13.8925	0.0234275	0	0
tipin	0.424515	0.00146384	24.7319	0.00660573	0	0	1.74227	0.00527962	1.08819	0.00147053	2.50937	0.0275754	0.524834	0.00509548	1.48162	0.00300531	3.92868	0.0179392	2.20895	0.00627543	2.36166	0.0090485	0.707066	0.00390644	22.7957	0.0391006	4.15775	0.00503969	2.92427	0.0197586	0	0	0	0
stim2b	0.535097	0.00184516	24.7587	0.00661289	0	0	1.6276	0.00493213	3.78787	0.00511874	0	0	1.02532	0.00995452	27.913	0.0566187	0.409472	0.00186973	19.1701	0.0544605	5.41683	0.0207541	1.61691	0.00893321	9.94993	0.0170668	1.12784	0.00136708	0.522953	0.00353347	0	0	0	0
ino80b	8.10172	0.027937	209.597	0.0559822	14.4079	0.029225	6.76364	0.0204959	13.769	0.0186068	12.5122	0.137497	5.46172	0.0530264	27.2333	0.0552399	11.1546	0.0509342	12.9134	0.0366857	41.3259	0.158337	9.09107	0.0502269	52.9279	0.0907854	51.7581	0.0627371	15.8651	0.107196	49.3432	0.0832094	10.9113	0.0887101
got2b	9.39018	0.0323799	614.466	0.16412	31.8928	0.0646912	19.5579	0.0592663	29.1664	0.039414	6.49516	0.0713754	1.52407	0.0147968	30.8899	0.0626571	35.2127	0.160788	42.6591	0.121191	82.5397	0.316244	11.447	0.0632434	92.57	0.158782	52.9893	0.0642295	13.7844	0.0931377	53.6815	0.0905254	31.9712	0.259928
sirt3	0.652791	0.002251	46.4583	0.0124087	4.89009	0.00991905	4.48071	0.0135779	7.33716	0.00991508	0	0	0	0	1.81898	0.00368961	3.13357	0.0143086	12.3062	0.0349607	14.47	0.0554406	2.63183	0.0145405	25.501	0.0437411	9.41803	0.0114158	3.564	0.0240811	13.6499	0.0230184	3.85673	0.0313555
syt7b	0	0	18.8901	0.00504543	1.04354	0.00211671	0	0	1.23761	0.00167245	0	0	0	0	1.41469	0.00286955	0	0	149.652	0.425147	24.7285	0.0947452	0	0	3.50666	0.00601485	0	0	0	0	2.49936	0.00421477	0	0
bmp15	0	0	25.1343	0.00671322	0	0	0	0	2.18628	0.00295443	1.41944	0.0155982	0	0	0.604135	0.00122543	0	0	1.78636	0.0050749	0	0	0.206595	0.00114141	1.9515	0.00334734	0	0	0	0	0	0	0	0
tmem88b	0	0	2.40294	0.000641811	0	0	0	0	0	0	0	0	0	0	0	0	0	0	1.73416	0.0049266	0	0	0	0	1.0828	0.00185729	0	0	0	0	27.9579	0.0471466	0	0
si:ch211-142d6.2	2.87833	0.00992528	107.03	0.028587	0	0	0	0	0	0	1.00204	0.0110115	1.44789	0.0140572	0.472484	0.000958386	1.40702	0.00642476	1.79804	0.00510806	0	0	0.529326	0.00292445	0.617173	0.00105861	1.21724	0.00147544	0.795883	0.00537759	0	0	0	0
dnajb6b	14.9488	0.0515477	43.7178	0.0116768	53.8988	0.109328	14.8049	0.0448633	57.5276	0.0777399	46.3881	0.50976	24.2253	0.235197	146.278	0.296711	58.9264	0.26907	69.7868	0.198258	13.005	0.0498276	50.7051	0.280138	69.3461	0.118947	226.282	0.274282	47.2687	0.319383	13.9508	0.0235257	2.562	0.0208293
adam10a	142.889	0.492722	910.585	0.243212	103.351	0.209637	38.9005	0.11788	110.78	0.149703	22.6355	0.248742	40.8606	0.396705	200.578	0.406853	70.9265	0.323865	151.531	0.430485	22.1071	0.0847016	46.2316	0.255423	120.271	0.206297	306.135	0.371073	73.5373	0.496874	91.3072	0.153975	19.6692	0.159912
rgs12a	0.663249	0.00228706	63.2637	0.0168973	6.09236	0.0123577	0	0	4.33695	0.00586075	0.673305	0.00739896	4.38954	0.0426169	17.4474	0.0353903	30.8742	0.140978	12.6355	0.0358962	5.29775	0.0202979	10.8132	0.0597417	78.0531	0.133882	14.0197	0.0169936	6.10978	0.0412823	34.2923	0.0578285	3.60361	0.0292977
stk33	5.51393	0.0190136	2.59102	0.000692045	0.785805	0.00159392	0	0	0	0	0	0	0	0	3.82648	0.00776162	4.44008	0.0202743	5.45988	0.015511	2.09673	0.00803343	0	0	2.04058	0.00350015	0	0	20.6395	0.139456	0.651733	0.00109904	2.33658	0.0189966
zgc:77439	8.42165	0.0290402	672.848	0.179714	26.4289	0.0536084	5.02362	0.0152231	8.38716	0.011334	4.22328	0.0464097	3.26559	0.0317048	8.82234	0.0178952	17.1095	0.0781254	145.013	0.411968	5.54028	0.0212271	23.774	0.131348	26.7185	0.0458294	23.7892	0.0288353	7.8687	0.0531669	37.6766	0.0635355	0	0
trip6	7.94552	0.0273984	27.1367	0.00724806	9.72079	0.0197176	4.93335	0.0149496	4.57984	0.00618897	0	0	0	0	1.64301	0.00333267	8.70662	0.0397562	8.71744	0.0247654	7.74122	0.0296598	4.18877	0.0231424	9.59892	0.0164647	1.96245	0.00237873	4.86883	0.0328975	6.88527	0.0116109	1.7692	0.0143838
cdkn2aip	8.23761	0.0284055	43.0386	0.0114953	2.51685	0.00510517	7.87852	0.0238743	1.28967	0.00174279	1.6666	0.0183143	0	0	5.09708	0.0103389	2.72509	0.0124433	11.1741	0.0317447	13.3677	0.0512174	2.32657	0.012854	22.9149	0.0393052	4.81709	0.0058389	3.2983	0.0222858	8.18738	0.0138067	2.12716	0.017294
hrasb	5.56989	0.0192065	10.0828	0.00269306	4.62944	0.00939035	0	0	0	0	0	0	0	0	8.80064	0.0178512	68.5796	0.313149	8.87356	0.025209	47.391	0.181575	2.95581	0.0163305	27.4699	0.0471182	11.5991	0.0140596	10.8406	0.073247	22.7854	0.038424	1.94471	0.0158107
tubgcp4	4.55106	0.0156933	53.3043	0.0142373	9.35657	0.0189788	4.30527	0.0130463	14.3223	0.0193545	0.956201	0.0105077	0.682471	0.00662593	8.49581	0.0172329	6.62955	0.0302719	11.6329	0.0330481	18.3835	0.0704349	2.76331	0.0152669	25.5459	0.0438181	3.23974	0.00392696	2.85115	0.0192645	20.4743	0.0345267	0	0
pcdh7b	0	0	11.075	0.00295806	2.37346	0.00481433	0	0	1.45164	0.00196168	0.67307	0.00739637	1.69851	0.0164904	1.29407	0.00262489	2.32356	0.0106098	15.5532	0.0441853	128.047	0.490601	34.0145	0.187925	9.55697	0.0163927	0	0	5.00935	0.033847	72.3116	0.121942	43.1196	0.350566
mettl15	0	0	53.2465	0.0142218	8.74112	0.0177305	0	0	13.4282	0.0181462	2.56818	0.0282217	5.57532	0.0541293	6.84743	0.0138893	2.72717	0.0124528	0.938229	0.00266542	14.654	0.0561457	2.82448	0.0156049	10.0269	0.0171989	19.6678	0.0238397	5.15881	0.0348568	6.22631	0.0104997	0	0
tm4sf5	109.016	0.375916	2785.34	0.743949	138.013	0.279946	5.93895	0.0179968	3.55253	0.00480072	21.9324	0.241015	58.3884	0.566878	165.567	0.335836	112.412	0.513298	224.181	0.636879	5.99033	0.0229515	3.1135	0.0172017	70.9361	0.121674	186.334	0.22586	14.4569	0.0976816	9.17754	0.0154765	1.7141	0.0139357
mtch2	42.1121	0.145214	876.672	0.234154	67.4128	0.13674	48.3487	0.146511	105.354	0.142371	7.32183	0.0804597	10.5593	0.102518	54.7973	0.111151	37.6952	0.172124	68.2002	0.19375	35.3465	0.135427	13.2154	0.0730131	87.9659	0.150885	82.6696	0.100206	11.0851	0.0748992	18.6156	0.0313923	23.9318	0.194567
si:ch211-98n17.5	0	0	6.58497	0.00175881	1.82284	0.00369744	2.08163	0.00630798	1.41494	0.00191208	0	0	1.95245	0.0189559	7.02358	0.0142466	0.916891	0.00418672	0	0	1.68219	0.00644518	98.4606	0.543981	9.95094	0.0170685	0	0	0	0	2.47448	0.00417281	0	0
arhgef40	0	0	5.02442	0.00134199	0	0	0	0	0	0	0	0	0	0	0	0	0	0	6.82605	0.0193922	0	0	0	0	3.93293	0.00674602	2.94539	0.00357017	0	0	38.1854	0.0643935	0	0
fibinb	3.33616	0.011504	11.1332	0.00297362	0	0	0	0	1.49065	0.00201439	0.780641	0.00857848	0	0	5.18826	0.0105239	10.8805	0.0496827	2.58429	0.00734172	2.22437	0.00852248	13.4259	0.0741763	9.65874	0.0165673	4.15952	0.00504184	2.26876	0.0153295	143.341	0.241721	0	0
kif18a	0	0	3.56901	0.00095326	5.19082	0.010529	0	0	8.18829	0.0110653	1.08029	0.0118713	0	0	1.38923	0.00281792	0.409472	0.00186973	0	0	0	0	3.80157	0.0210031	38.238	0.0655884	1.35524	0.00164272	0	0	0.692648	0.00116804	0	0
immp1l	2.12746	0.00733606	68.1575	0.0182045	6.07589	0.0123243	11.9186	0.0361168	5.44425	0.0073571	2.13428	0.0234536	1.67731	0.0162845	3.60356	0.00730944	9.29247	0.0424314	2.62092	0.0074458	2.95194	0.0113101	2.19354	0.012119	10.9144	0.0187211	5.88922	0.00713844	1.8314	0.0123743	14.8155	0.024984	1.09755	0.00892314
si:dkey-85k7.7	5.5857	0.019261	74.0013	0.0197653	8.8337	0.0179183	2.23136	0.00676171	10.4112	0.0140693	1.58269	0.0173922	2.64358	0.0256659	10.8035	0.0219139	20.2634	0.0925271	29.4604	0.0836943	10.4064	0.0398713	45.31	0.250331	71.6467	0.122893	71.0767	0.0861536	2.86057	0.0193282	169.898	0.286506	2.78605	0.0226508
adcy7	0	0	48.4762	0.0129477	5.15062	0.0104475	3.05823	0.00926737	16.1212	0.0217854	0	0	7.22139	0.0701106	11.4693	0.0232643	39.3042	0.179471	3.78763	0.0107603	8.73495	0.0334672	8.29343	0.0458201	20.4836	0.0351347	7.85849	0.00952544	3.3758	0.0228094	24.9408	0.0420586	0	0
tent4b	31.7166	0.109368	651.627	0.174046	38.6381	0.0783735	13.2477	0.0401445	70.255	0.0949392	7.41463	0.0814794	7.20334	0.0699354	43.4387	0.088111	68.7584	0.313965	81.26	0.230852	54.565	0.209061	28.035	0.154889	110.526	0.189582	89.2781	0.108216	33.6934	0.227658	79.4584	0.133994	42.7548	0.3476
anxa2b	261.821	0.90283	3524.49	0.941371	693.884	1.40747	412.367	1.2496	1270.7	1.71716	27.2265	0.299192	89.6427	0.870317	730.145	1.48102	219.008	1.00004	333.845	0.948424	21.7115	0.0831856	16.6084	0.0917591	169.869	0.29137	1354.9	1.64231	250.653	1.6936	25.1528	0.0424161	16.8482	0.136977
intu	0	0	27.6154	0.0073759	1.76445	0.00357901	0	0	7.41093	0.0100148	0	0	0.867051	0.00841797	4.64897	0.00942996	1.85389	0.00846525	4.64015	0.0131822	4.56706	0.0174983	0.540549	0.00298646	22.4123	0.0384431	7.4321	0.0090086	3.9146	0.02645	31.1537	0.0525357	3.43886	0.0279582
sdhaf2	9.73172	0.0335577	416.008	0.111113	42.6773	0.0865665	32.569	0.0986938	67.3784	0.0910518	17.221	0.189241	6.16579	0.059862	52.8253	0.107151	16.2987	0.0744232	25.0151	0.0710655	20.3104	0.0778177	11.1213	0.0614437	75.8233	0.130057	67.037	0.081257	23.3997	0.158106	62.7493	0.105817	7.74631	0.0629781
rerglb	0	0	0	0	1.67387	0.00339527	0	0	0	0	0	0	0	0	0	0	0	0	0	0	4.42417	0.0169508	0	0	0	0	4.04932	0.00490827	0	0	50.4932	0.0851487	0	0
tmem41b	4.95821	0.0170973	180.828	0.0482979	7.61975	0.0154559	2.27794	0.00690285	8.39066	0.0113387	4.94296	0.0543183	0	0	0.604135	0.00122543	1.68653	0.00770105	8.06092	0.0229003	7.40474	0.0283707	2.32837	0.0128639	5.2523	0.00900909	12.9148	0.0156543	0	0	6.01845	0.0101492	1.7692	0.0143838
acin1b	65.5081	0.22589	1260.34	0.336629	150.166	0.304597	56.1341	0.170103	227.662	0.307652	15.0383	0.165256	36.9838	0.359066	130.047	0.263786	70.956	0.324	124.377	0.353344	69.8286	0.267543	63.6235	0.351511	174.994	0.300162	261.824	0.317363	47.6361	0.321865	90.5875	0.152761	40.9666	0.333062
bbox1	121.923	0.420423	1456.29	0.388966	119.609	0.242615	24.0695	0.0729379	102.256	0.138184	3.02797	0.0332744	16.7555	0.162675	58.3784	0.118415	40.7729	0.186178	135.21	0.384119	1.43993	0.00551697	46.3391	0.256017	73.4347	0.12596	156.312	0.189469	24.9628	0.168668	34.3639	0.0579492	5.60232	0.0455473
pde5ab	49.0055	0.168984	1168.57	0.312118	99.3642	0.20155	41.5294	0.125847	161.825	0.218682	10.6523	0.117058	8.08525	0.0784976	69.3505	0.14067	37.0484	0.169171	34.6932	0.0985601	13.7068	0.0525166	0.281223	0.00155372	31.4059	0.0538694	291.692	0.353567	42.2282	0.285325	13.9291	0.0234891	1.66896	0.0135688
lsp1b	3.68154	0.012695	16.2628	0.0043437	3.17561	0.0064414	0	0	1.43557	0.00193996	13.4372	0.147662	0	0	0	0	3.84579	0.0175607	10.9718	0.0311698	0.889916	0.00340964	69.7519	0.385369	31.2748	0.0536446	0	0	2.57415	0.0173929	67.6274	0.114043	0	0
mettl3	0	0	22.0356	0.00588558	2.44175	0.00495285	3.01455	0.00913499	3.7663	0.00508959	0.871637	0.00957842	0	0	0.517856	0.00105042	2.15026	0.00981856	1.21097	0.00344024	6.69049	0.0256341	0	0	7.46659	0.0128072	2.99138	0.00362591	0.450674	0.00304509	8.65378	0.0145932	0	0
efs	7.68778	0.0265096	49.3991	0.0131942	1.34319	0.00272453	0	0	0	0	0	0	0.614161	0.00596272	1.54396	0.00313176	4.68174	0.0213778	5.2384	0.0148818	29.0138	0.111164	5.37736	0.0297092	17.857	0.0306295	4.81354	0.0058346	3.55989	0.0240533	9.81211	0.0165466	1.04821	0.00852203
mad2l1	1.98359	0.00683996	13.7545	0.00367374	1.23346	0.00250195	3.82498	0.0115908	1.50248	0.00203039	0	0	1.16702	0.0113302	4.0961	0.00830852	0.949254	0.00433449	1.31064	0.00372342	0	0	3.92282	0.021673	120.32	0.206382	9.78507	0.0118607	0.393077	0.00265593	4.84013	0.0081621	0	0
msantd1	0	0	0.73029	0.000195056	1.0666	0.00216349	1.60816	0.00487321	0	0	0	0	1.76478	0.0171338	4.49838	0.0091245	6.83416	0.0312062	0.43032	0.0012225	5.30495	0.0203255	0.528524	0.00292002	14.9724	0.0256816	2.75541	0.00333989	2.53354	0.0171185	9.32591	0.0157267	6.25229	0.0508316
usp10	30.8499	0.106379	1045.35	0.279207	118.422	0.240206	27.023	0.0818879	126.751	0.171285	13.0571	0.143485	29.9952	0.291216	68.9121	0.139781	64.8666	0.296194	89.163	0.253304	68.9185	0.264056	56.903	0.314381	253.818	0.435365	180.11	0.218315	37.6339	0.254283	67.7658	0.114276	33.3733	0.271328
si:dkey-56m19.5	169.599	0.584823	851.53	0.227438	7.34285	0.0148942	1.54341	0.004677	8.99012	0.0121488	3.50781	0.0385474	9.25198	0.089825	30.2176	0.0612932	15.0513	0.0687276	47.5743	0.135154	203.538	0.779837	0.540549	0.00298646	111.287	0.190887	16.8687	0.0204469	72.547	0.490183	73.2472	0.12352	15.7177	0.127787
slc12a10.3	0	0	0.756815	0.000202141	1.96545	0.0039867	0	0	0	0	0	0	0	0	0	0	0	0	0	0	0	0	0.206595	0.00114141	0	0	6.22693	0.0075478	4.25143	0.0287259	0	0	0	0
dtx4a	3.06877	0.010582	13.9059	0.00371419	1.96237	0.00398048	1.70299	0.00516058	0	0	0	0	0	0	0	0	3.42826	0.0156542	2.22723	0.00632737	28.8623	0.110584	0	0	43.4068	0.0744542	3.15283	0.00382162	2.22769	0.015052	14.6525	0.0247091	7.4317	0.0604203
rassf7b	318.071	1.0968	1645.72	0.439563	282.759	0.573549	82.5428	0.25013	268.444	0.362762	19.9486	0.219216	65.0641	0.63169	585.451	1.18753	116.577	0.532316	187.849	0.533662	8.63316	0.0330772	80.2281	0.443249	150.462	0.258083	967.893	1.1732	270.489	1.82763	28.2422	0.047626	5.19079	0.0422016
znf219	0	0	2.53075	0.000675947	3.15587	0.00640135	0	0	1.43557	0.00193996	0	0	0	0	0	0	0	0	1.64898	0.00468461	112.639	0.431568	1.2782	0.00706186	56.294	0.0965592	2.35955	0.00286006	0	0	13.4772	0.0227272	5.86149	0.0476544
slc16a13	1.57605	0.00543466	79.4015	0.0212077	10.0199	0.0203244	2.82273	0.00855374	13.8531	0.0187204	2.33675	0.0256786	0	0	0.662838	0.0013445	5.80739	0.0265178	6.36055	0.0180698	3.05606	0.0117091	1.40562	0.00776585	26.1139	0.0447923	9.14106	0.0110801	2.6233	0.017725	1.52036	0.00256385	0	0
polr2l	42.4559	0.1464	392.827	0.104922	41.7575	0.0847008	62.6625	0.189886	55.9422	0.0755975	16.6956	0.183468	7.74458	0.0751901	39.914	0.0809614	55.1505	0.251829	48.4385	0.137609	103.645	0.397109	40.8813	0.225864	260.545	0.446903	74.4071	0.0901904	35.8216	0.242038	103.265	0.17414	36.5499	0.297154
zgc:154164	5.47055	0.018864	67.4068	0.018004	3.46167	0.00702165	3.37335	0.0102223	16.2463	0.0219545	0.641007	0.00704403	2.70191	0.0262322	0.457539	0.000928072	5.7411	0.0262151	10.4885	0.0297969	3.69295	0.0141492	0.441694	0.0024403	14.5519	0.0249603	14.281	0.0173103	0	0	4.39493	0.00741135	8.33808	0.0677892
FP325123.1	1.93502	0.00667248	6.96129	0.00185932	0	0	0	0	1.17562	0.00158867	0	0	1.79426	0.01742	0	0	0	0	0.997591	0.00283407	0	0	1.83557	0.0101413	10.4939	0.0179998	0	0	0	0	0.388118	0.000654499	0	0
zgc:112234	8.56116	0.0295213	225.667	0.0602744	22.6934	0.0460312	15.0315	0.0455501	62.0001	0.0837839	3.79524	0.041706	16.5177	0.160366	9.16737	0.0185951	2.60576	0.0118984	2.58328	0.00733887	8.53198	0.0326896	4.73033	0.0261344	20.4499	0.035077	91.5485	0.110968	0	0	15.4122	0.0259901	0	0
sltm	94.4767	0.325782	2166.31	0.578609	271.815	0.55135	74.9465	0.227111	417.431	0.564096	17.4207	0.191436	25.9803	0.252236	154.216	0.312811	158.34	0.723015	221.827	0.630189	183.289	0.702255	80.5046	0.444777	305.372	0.523795	416.776	0.505183	74.0169	0.500114	298.84	0.503947	75.3025	0.612215
dusp19b	22.7159	0.0783305	86.3992	0.0230767	25.1508	0.0510158	7.5164	0.022777	55.9211	0.0755691	1.52541	0.0167627	1.41207	0.0137094	70.9595	0.143934	15.4913	0.0707366	21.3298	0.0605961	7.32435	0.0280627	5.28789	0.0292148	20.6891	0.0354873	37.2706	0.0451765	14.8083	0.100056	18.8903	0.0318554	2.04212	0.0166026
si:ch73-367j5.3	0	0	39.2242	0.0104766	1.48376	0.00300965	1.4856	0.00450183	1.38885	0.00187682	1.25743	0.0138179	0.538699	0.00523009	3.50583	0.00711121	0	0	0	0	3.21506	0.0123182	0	0	0	0	3.14003	0.00380609	0	0	0	0	3.04643	0.0247677
si:ch211-122f10.4	26.0699	0.0898962	381.065	0.10178	40.9082	0.0829781	160.888	0.487539	372.205	0.50298	11.1272	0.122277	7.74748	0.0752183	109.461	0.222029	20.1599	0.0920543	40.0077	0.113658	1.73269	0.00663866	1.94535	0.0107478	24.9344	0.0427691	23.9052	0.028976	2.04656	0.0138281	14.5589	0.0245513	4.52376	0.0367785
slc38a7	4.03321	0.0139076	88.8838	0.0237403	8.50087	0.0172431	19.1245	0.0579529	52.9966	0.071617	0	0	4.87931	0.047372	6.49104	0.0131664	2.48056	0.0113268	10.7725	0.0306038	12.1589	0.0465857	5.08216	0.0280783	8.5324	0.0146353	2.283	0.00276728	4.30694	0.029101	5.96342	0.0100564	1.09755	0.00892314
si:dkey-46i9.1	0	0	1.61452	0.000431227	0	0	0	0	1.13524	0.00153411	0	0	0	0	0	0	19.3812	0.0884985	0	0	127.499	0.488504	4.0596	0.0224287	19.7036	0.0337969	1.92077	0.00232821	0	0	4.25426	0.00717413	0	0
ipo7	43.1245	0.148705	815.28	0.217756	110.644	0.22443	38.6121	0.117006	92.9825	0.125652	15.5983	0.17141	41.8322	0.406138	211.233	0.428464	84.891	0.38763	131.142	0.372562	83.2869	0.319107	77.611	0.42879	277.401	0.475816	233.779	0.283369	76.7102	0.518312	212.517	0.358375	31.214	0.253773
zgc:112234.1	6.87634	0.0237115	116.114	0.0310134	14.425	0.0292596	4.79402	0.0145273	19.696	0.0266162	6.52694	0.0717246	4.64864	0.0451324	5.74178	0.0116466	0.814068	0.00371721	3.74404	0.0106365	2.50852	0.00961117	3.68524	0.0203605	14.2283	0.0244054	41.3857	0.0501644	0.829347	0.0056037	2.42375	0.00408726	0	0
si:cabz01036006.1	0	0	5.98728	0.00159917	1.84763	0.00374772	0	0	0	0	0	0	0	0	0	0	0	0	0.635362	0.00180501	1.2244	0.00469118	0.533023	0.00294488	3.11855	0.00534914	1.19391	0.00144717	0	0	1.02911	0.00173542	0	0
pop7	9.05811	0.0312349	120.639	0.032222	5.15515	0.0104567	12.26	0.0371516	22.6112	0.0305556	2.20891	0.0242737	1.70571	0.0165603	2.77814	0.00563517	7.25722	0.033138	11.1992	0.031816	133.246	0.51052	5.64068	0.031164	64.9185	0.111353	24.7361	0.0299831	6.69492	0.045236	24.3503	0.0410629	8.37435	0.0680842
hist1h2a11	0	0	0	0	0	0	0	0	1.17562	0.00158867	0	0	0	0	0	0	0	0	0	0	0	0	0	0	13.7165	0.0235274	0.921239	0.00111665	0	0	1.71182	0.00288672	0	0
zgc:110425	2.08439	0.00718757	103.312	0.0275941	5.08325	0.0103109	7.65225	0.0231886	6.67876	0.00902535	14.3114	0.157269	2.72306	0.0264375	12.6107	0.0255795	10.6124	0.0484586	11.1963	0.0318076	42.9804	0.164676	16.9334	0.0935549	273.56	0.469229	54.1503	0.0656368	5.3505	0.036152	23.5504	0.039714	14.9103	0.121222
zgc:112234.2	0	0	3.99629	0.00106739	2.1679	0.00439737	3.68078	0.0111539	1.63488	0.00220929	1.47149	0.0161702	0	0	1.01825	0.00206542	0	0	0.567253	0.00161152	4.02198	0.0154099	0	0	6.47974	0.0111145	4.80786	0.00582771	0.239616	0.00161902	2.60617	0.00439489	0	0
CU459186.3	0	0	11.6064	0.00310001	0	0	1.25923	0.00381585	0	0	0	0	0	0	0.457539	0.000928072	0	0	0	0	1.745	0.00668582	0.216465	0.00119594	32.8314	0.0563147	7.44021	0.00901843	0	0	0.718961	0.00121241	0	0
zgc:112234.3	3.55601	0.0122621	157.217	0.0419917	21.4323	0.0434732	8.57289	0.0259784	49.5273	0.0669288	4.25949	0.0468076	10.0967	0.0980264	2.22717	0.00451758	5.21874	0.0238299	3.71351	0.0105497	4.18153	0.0160212	0	0	21.8833	0.0375357	44.8846	0.0544056	0	0	10.9828	0.0185207	0	0
btr12	132.273	0.456113	859.802	0.229648	124.562	0.252661	37.659	0.114118	158.382	0.21403	15.1032	0.16597	16.6944	0.162081	201.841	0.409414	19.5506	0.0892721	119.393	0.339184	4.50687	0.0172677	49.5842	0.273946	34.7443	0.0595958	184.742	0.223929	21.0115	0.14197	3.73455	0.00629773	0.790777	0.00642908
hist1h4l	0	0	11.3292	0.00302597	3.10456	0.00629729	0	0	1.92645	0.00260331	0	0	1.39111	0.013506	0.908325	0.00184245	0.665446	0.00303857	0	0	1.28171	0.00491078	0	0	18.9528	0.032509	11.0721	0.0134207	0	0	1.88314	0.00317562	1.09755	0.00892314
zgc:112234.4	2.59592	0.00895145	131.473	0.0351158	20.1809	0.040935	11.2454	0.0340769	34.3658	0.0464403	3.17996	0.0349446	19.3091	0.187467	4.55638	0.00924214	2.59693	0.0118581	2.67273	0.00759297	9.04502	0.0346553	6.9067	0.0381586	29.4398	0.0504971	29.9572	0.0363118	0	0	7.55919	0.0127474	0	0
si:ch73-119p20.1	0	0	2.01002	0.000536864	0	0	0	0	1.66062	0.00224408	0	0	0	0	0	0	0	0	0	0	108.542	0.415869	0	0	1.04461	0.00179179	2.68039	0.00324895	0	0	0	0	1.472	0.0119675
mindy2	12.6708	0.0436924	48.1215	0.012853	2.41474	0.00489806	1.69026	0.00512199	1.62662	0.00219813	0	0	2.34849	0.0228008	12.2606	0.0248694	10.355	0.0472832	20.1948	0.0573716	15.3928	0.0589762	0.773671	0.00427442	17.2965	0.0296681	15.1675	0.0183848	3.7355	0.0252399	22.5253	0.0379854	7.30084	0.0593564
ufsp1	0	0	5.99218	0.00160048	0	0	0	0	0	0	0	0	0	0	0	0	0	0	2.51795	0.00715326	0	0	0	0	0.893598	0.00153276	1.46839	0.00177987	0	0	2.89855	0.00488795	0	0
zgc:112234.5	0	0	8.52194	0.00227616	0.724015	0.00146859	0	0	0	0	2.03168	0.0223262	2.3502	0.0228175	0	0	0	0	0	0	2.79779	0.0107195	0	0	7.55579	0.0129602	3.90873	0.00473786	0	0	0	0	0	0
si:ch73-368j24.12	0	0	7.3452	0.00196186	1.34676	0.00273177	0	0	2.21812	0.00299746	0	0	1.4346	0.0139281	0	0	0	0	0	0	0	0	0	0	7.25259	0.0124401	1.54981	0.00187856	0	0	1.00639	0.00169712	0	0
si:dkey-46i9.6	0.947608	0.00326761	14.0248	0.00374595	2.2471	0.00455801	1.8082	0.00547938	0	0	0	0	2.52898	0.0245532	2.86854	0.00581854	0	0	6.53955	0.0185783	1.06064	0.00406375	7.91183	0.0437118	1.29337	0.00221848	2.83519	0.0034366	0.822777	0.0055593	0.651733	0.00109904	0	0
si:ch211-113a14.22	1.71559	0.00591583	63.7644	0.0170311	1.41565	0.0028715	3.3366	0.0101109	13.5824	0.0183546	2.03168	0.0223262	3.04452	0.0295585	0	0	0	0	1.37944	0.00391885	2.45333	0.00939973	0.216465	0.00119594	12.883	0.0220977	8.34672	0.0101172	0	0	1.03985	0.00175354	0	0
zgc:114045	0	0	2.66478	0.000711747	0	0	0	0	4.15553	0.00561559	0	0	0	0	0	0	0	0	6.41809	0.0182332	9.30633	0.0356564	6.4629	0.0357066	7.42721	0.0127396	1.17161	0.00142013	1.76497	0.0119255	15.2685	0.025748	10.0243	0.0814986
hist1h2a6	0	0	8.95176	0.00239096	3.04254	0.00617149	0	0	2.01573	0.00272396	0	0	0	0	3.8682	0.00784624	2.28883	0.0104513	0	0	2.4582	0.00941839	4.16138	0.0229911	93.2723	0.159987	0.921239	0.00111665	0	0	0	0	0	0
hist1h4l.1	1.45039	0.00500134	72.3671	0.0193288	6.95484	0.0141072	9.64491	0.029227	7.81836	0.0105653	3.72009	0.0408801	10.3974	0.100946	1.0072	0.002043	0	0	5.53724	0.0157308	1.04701	0.00401152	1.47851	0.00816854	9.97457	0.017109	9.20093	0.0111526	0	0	0	0	0	0
CU459186.5	0	0	7.61147	0.00203298	2.88837	0.00585877	1.74227	0.00527962	4.55601	0.00615676	0	0	1.99131	0.0193331	0	0	0	0	0	0	0	0	3.47254	0.0191853	22.369	0.0383687	3.1353	0.00380036	0	0	2.79772	0.00471791	0	0
hist1h2a11.1	0	0	1.12742	0.000301127	0	0	0	0	1.67281	0.00226056	0	0	0	0	0	0	0.59612	0.00272201	0	0	3.08434	0.0118174	0.882962	0.00487824	39.5481	0.0678355	6.0795	0.00736909	0.696716	0.00470754	0	0	0	0
hist1h4l.2	0	0	2.75316	0.000735352	0	0	0	0	0	0	0	0	0	0	0	0	0	0	0	0	0	0	0.206595	0.00114141	5.65499	0.00969981	0.910451	0.00110358	0	0	0	0	0	0
hist1h4l.3	7.42164	0.0255919	238.662	0.0637452	45.6612	0.092619	10.3974	0.0315074	71.1478	0.0961457	8.22102	0.0903409	20.2111	0.196224	20.7236	0.0420356	15.9551	0.0728544	16.2726	0.0462289	31.7711	0.121729	8.90352	0.0491907	252.123	0.432457	134.941	0.163565	6.22963	0.0420921	23.5414	0.0396988	0.648016	0.00526842
si:dkey-23a13.22	4.74928	0.0163768	245.862	0.0656682	30.0135	0.0608792	13.4546	0.0407716	59.8961	0.0809407	7.2789	0.0799879	10.8774	0.105606	9.50874	0.0192875	2.07292	0.00946538	8.73768	0.0248229	6.70302	0.0256821	6.55109	0.0361939	40.6873	0.0697895	44.31	0.0537091	0	0	9.09755	0.0153416	0.790777	0.00642908
si:ch73-335l21.1	31.4702	0.108518	218.614	0.0583904	38.2535	0.0775933	8.29924	0.0251492	45.2253	0.0611153	0	0	1.55923	0.0151382	37.4253	0.0759134	29.8361	0.136238	12.2969	0.0349344	6.86302	0.0262951	23.1537	0.127921	27.0637	0.0464215	71.4812	0.0866438	2.3141	0.0156358	31.9809	0.0539307	9.52127	0.0774087
si:ch1073-153i20.5	0	0	0.870022	0.000232378	0	0	0	0	0	0	0	0	0	0	0	0	0.59612	0.00272201	1.13296	0.00321862	0	0	0.39431	0.00217851	25.431	0.043621	1.15885	0.00140467	0	0	0	0	0	0
madd	151.791	0.523417	160.944	0.0429871	35.0293	0.0710534	4.21094	0.0127604	33.5017	0.0452726	3.14251	0.0345331	20.7659	0.201611	187.28	0.379878	54.4017	0.24841	44.2556	0.125726	133.922	0.513111	17.2129	0.0950991	42.9273	0.0736317	112.118	0.135901	20.3386	0.137423	54.9113	0.0925992	36.4823	0.296604
si:dkey-23a13.21	0	0	13.0779	0.00349304	6.21191	0.0126002	0	0	7.24178	0.00978619	3.60975	0.0396676	4.8793	0.0473719	1.167	0.00236713	0	0	2.69674	0.00766118	8.31927	0.0318746	0.886163	0.00489593	41.0511	0.0704135	10.6527	0.0129124	0	0	2.9471	0.00496981	0	0
acap1	8.30798	0.0286482	39.7385	0.0106139	6.62698	0.0134422	0	0	0	0	3.04473	0.0334586	0	0	3.53722	0.00717489	0	0	19.6966	0.0559563	1.55391	0.0059537	13.8385	0.0764559	37.2863	0.063956	7.95814	0.00964623	3.90494	0.0263847	15.0948	0.025455	0	0
CU459186.4	0	0	1.93097	0.000515752	0	0	0	0	1.17562	0.00158867	0	0	0	0	0.56286	0.0011417	0.568081	0.00259398	0	0	0	0	2.26709	0.0125254	11.9831	0.0205541	1.5622	0.00189358	0	0	2.31574	0.00390513	0	0
CU457819.2	0	0	0	0	0	0	0	0	0	0	0	0	0	0	0	0	0	0	0	0	0	0	0	0	8.87353	0.0152205	0	0	0	0	0	0	0	0
hist1h2a2	0	0	13.5373	0.00361573	4.3098	0.00874199	6.86535	0.0208041	2.86728	0.0038747	0.700477	0.00769755	8.93485	0.0867462	3.02701	0.00613998	0.59612	0.00272201	0	0	1.50567	0.00576887	0.216465	0.00119594	62.8362	0.107781	6.20568	0.00752204	0	0	2.45585	0.0041414	1.09755	0.00892314
hist1h4l.4	0	0	7.29364	0.00194809	2.8767	0.00583509	0	0	1.51649	0.00204931	0	0	0	0	0.457539	0.000928072	0	0	0	0	0	0	0	0	1.68171	0.00288457	1.47824	0.00179181	0	0	0	0	0	0
naa40.1	8.59131	0.0296252	44.9725	0.0120119	10.5283	0.0213555	1.83957	0.00557444	11.3721	0.0153678	0.514344	0.00565213	1.05378	0.0102308	11.0043	0.0223211	4.00901	0.018306	5.28712	0.0150202	50.0001	0.191571	14.1297	0.0780645	81.0816	0.139077	17.298	0.0209673	5.41824	0.0366098	28.6955	0.0483903	4.93366	0.0401111
psmc3	30.7402	0.106001	399.401	0.106678	41.671	0.0845253	27.3108	0.08276	76.5191	0.103404	12.7025	0.139588	8.53313	0.0828459	38.5614	0.0782179	31.5559	0.144091	32.0689	0.0911049	76.1694	0.291837	27.6367	0.152689	124.87	0.214185	87.6224	0.106209	10.8537	0.0733358	33.6832	0.0568013	27.9069	0.226885
hist1h4l.5	0	0	2.75747	0.000736503	0	0	0	0	1.49412	0.00201908	0.936151	0.0102874	0	0	1.85487	0.0037624	0	0	0	0	0	0	0	0	4.49382	0.0077081	0.864339	0.00104768	0.696009	0.00470277	0.618275	0.00104262	0	0
zgc:112234.6	0	0	25.6166	0.00684204	4.06417	0.00824375	0	0	3.96277	0.00535509	0	0	0	0	0	0	0.568081	0.00259398	0.567253	0.00161152	0	0	0	0	15.5673	0.026702	7.50664	0.00909896	0	0	1.41211	0.00238131	0	0
si:ch1073-153i20.4	2.11488	0.00729271	2.59053	0.000691915	1.37943	0.00279804	0	0	1.17562	0.00158867	0.673305	0.00739896	0	0	0	0	1.23698	0.0056483	1.39888	0.00397408	4.44585	0.0170339	5.23825	0.0289406	61.7126	0.105854	9.87751	0.0119727	0	0	1.55982	0.0026304	0	0
hist1h2a11.2	0	0	15.8494	0.00423327	1.46301	0.00296757	1.69098	0.00512417	2.59056	0.00350075	0	0	0	0	0.56286	0.0011417	0.729924	0.00333298	0	0	6.49625	0.0248898	0.216465	0.00119594	24.4908	0.0420082	6.2386	0.00756194	0.239616	0.00161902	0	0	0	0
FP325123.2	0	0	1.52882	0.000408338	0	0	0	0	3.75178	0.00506998	0	0	0	0	0	0	0.59612	0.00272201	0	0	0	0	0	0	11.0381	0.0189333	4.4661	0.00541345	0	0	1.94935	0.00328726	0	0
zgc:163040	2.70211	0.00931761	27.6634	0.00738874	3.12764	0.0063441	4.91904	0.0149062	10.7389	0.0145121	0	0	2.00065	0.0194238	1.02302	0.00207509	1.63532	0.0074672	0.980322	0.00278501	1.25671	0.00481496	0	0	12.3893	0.021251	6.41581	0.00777674	0	0	1.6429	0.00277049	1.3384	0.0108813
CU457819.5	0	0	1.99608	0.000533142	0	0	0	0	0	0	0	0	0	0	0	0	0	0	0	0	0	0	0	0	6.19001	0.0106175	0	0	0	0	0	0	0	0
zgc:165555	1.41305	0.0048726	14.5165	0.00387727	1.31881	0.00267507	3.94169	0.0119445	8.42207	0.0113812	1.83248	0.0201371	3.46397	0.0336308	1.24711	0.00252964	0	0	1.56191	0.00443723	0.954921	0.0036587	2.41708	0.013354	14.7441	0.02529	7.17956	0.0087025	0	0	0	0	2.96786	0.0241289
si:ch1073-159d7.7	0	0	2.56139	0.000684131	1.48139	0.00300484	0	0	6.58995	0.00890534	0	0	0	0	2.03387	0.00412549	0	0	1.37189	0.0038974	0	0	0.216465	0.00119594	21.115	0.0362178	8.04185	0.0097477	0	0	0.718961	0.00121241	0	0
CU457819.1	0	0	1.8316	0.000489208	0	0	0	0	1.55953	0.00210747	0	0	0	0	0	0	0	0	0	0	0	0	0.216465	0.00119594	20.447	0.0350721	0	0	0	0	0	0	0	0
si:dkey-23a13.17	0	0	15.9326	0.00425549	3.92024	0.0079518	1.9751	0.00598514	2.00397	0.00270807	1.10384	0.0121301	3.16767	0.030754	2.38795	0.00484372	0	0	0	0	1.50248	0.00575665	2.61821	0.0144653	29.988	0.0514373	6.63171	0.00803844	0	0	0	0	0	0
hist1h2a11.3	0	0	3.11414	0.000831769	1.24514	0.00252563	0	0	0	0	0	0	0	0	0	0	0	0	0	0	0	0	0.216465	0.00119594	27.1462	0.0465629	0	0	0	0	0	0	0	0
CU457819.3	1.18784	0.00409599	4.72487	0.00126198	1.31881	0.00267507	0	0	3.4775	0.00469933	0.98407	0.010814	0	0	0	0	0.883789	0.00403556	0	0	0	0	0.216465	0.00119594	12.4617	0.0213751	0	0	0	0	0	0	0	0
si:dkey-23a13.9	0	0	17.1552	0.00458206	1.37611	0.00279129	1.9751	0.00598514	7.71066	0.0104198	0.871637	0.00957842	2.56421	0.0248953	1.25635	0.00254837	0	0	4.02181	0.0114256	1.7052	0.00653333	0	0	22.7931	0.0390963	9.17463	0.0111208	0.960661	0.00649095	2.84225	0.00479301	1.14713	0.00932628
ube3c	20.5507	0.0708645	302.011	0.0806654	37.07	0.0751927	13.7418	0.0416418	54.5183	0.0736733	11.2685	0.123829	12.1359	0.117825	27.1343	0.0550392	24.2647	0.110798	41.9558	0.119193	26.8421	0.102843	19.5868	0.108214	45.527	0.078091	49.8933	0.0604767	12.7096	0.0858755	36.4355	0.0614427	3.15964	0.0256881
pnp5a	88.6683	0.305753	900.094	0.24041	853.372	1.73098	187.231	0.567367	895.894	1.21067	80.2162	0.881497	256.511	2.4904	1196.62	2.42722	110.361	0.503932	218.978	0.622097	13.8744	0.0531587	267.339	1.47701	249.582	0.428099	1334.76	1.61789	173.502	1.17231	63.6305	0.107303	13.0269	0.105909
nae1	9.89932	0.0341356	108.827	0.0290671	7.29059	0.0147882	6.22372	0.0188598	13.5512	0.0183124	2.65486	0.0291743	8.25632	0.0801584	8.69872	0.0176445	5.82947	0.0266186	21.3587	0.060678	17.8273	0.068304	0.688332	0.00380294	17.1578	0.0294303	13.8092	0.0167385	3.44921	0.0233055	4.76146	0.00802945	3.08465	0.0250784
zgc:173552	0	0	1.46886	0.000392323	0	0	0	0	0	0	0	0	0	0	0	0	0	0	0	0	0	0	0	0	18.9095	0.0324347	8.6461	0.0104801	0	0	0.388118	0.000654499	0	0
CU459186.1	0	0	5.72822	0.00152997	2.0804	0.00421989	1.48852	0.00451067	0	0	0	0	0	0	0	0	0.665446	0.00303857	2.69674	0.00766118	0	0	0	0	12.9686	0.0222446	4.22657	0.00512312	0	0	0	0	0	0
si:ch73-368j24.11	0	0	18.691	0.00499226	6.57912	0.0133451	0	0	6.61978	0.00894564	0.925631	0.0101718	0	0	0.817302	0.00165781	0	0	0	0	3.45099	0.0132222	0.216465	0.00119594	36.2198	0.0621266	9.164	0.0111079	0	0	0.388118	0.000654499	0	0
si:ch211-119e14.1	5.01833	0.0173046	2.3006	0.000614477	0	0	0	0	2.89351	0.00391014	0	0	0	0	0	0	0.694349	0.00317054	0	0	1.02029	0.00390915	0	0	21.2317	0.0364179	0	0	0.546513	0.00369266	4.60573	0.00776683	0	0
btr04	18.4987	0.0637886	318.657	0.0851113	53.4304	0.108378	19.184	0.0581334	43.0025	0.0581115	16.5037	0.18136	10.8921	0.105749	43.1833	0.087593	24.7247	0.112898	43.373	0.123219	5.76438	0.0220858	13.8622	0.0765868	37.5455	0.0644006	91.482	0.110887	13.4981	0.0912035	16.6343	0.0280511	0	0
zgc:171759	0	0	27.078	0.00723237	0	0	1.21465	0.00368075	11.8707	0.0160415	0.718152	0.00789178	3.33212	0.0323507	3.15317	0.00639589	1.76893	0.00807732	3.08185	0.00875526	2.00955	0.00769942	0	0	14.7993	0.0253847	10.8933	0.013204	0	0	1.21033	0.00204103	0	0
CU457819.4	0	0	20.4805	0.00547022	3.32524	0.0067449	2.72698	0.00826359	8.01501	0.0108311	0.98407	0.010814	2.56421	0.0248953	0	0	0.916891	0.00418672	0	0	4.04977	0.0155163	0	0	23.4946	0.0402995	3.49722	0.00423906	0	0	0	0	1.92195	0.0156256
hist1h2a11.4	0	0	4.28578	0.00114471	1.25761	0.00255092	0	0	3.23964	0.00437789	0	0	0	0	0	0	0.59612	0.00272201	0	0	3.43509	0.0131613	0.594195	0.00328284	59.1746	0.1015	0.96086	0.00116468	0	0	0	0	0	0
hist1h4l.6	0.321517	0.00110868	16.2469	0.00433944	3.94379	0.00799958	0	0	6.37718	0.00861781	0.718152	0.00789178	1.79426	0.01742	0.875131	0.00177511	0.443166	0.00202359	5.70727	0.0162138	2.01235	0.00771016	0.930804	0.00514256	27.2063	0.0466661	3.61079	0.00437672	0	0	1.59682	0.00269278	2.99722	0.0243676
zgc:112234.7	4.88887	0.0168582	79.5897	0.0212579	8.792	0.0178337	2.88515	0.00874286	19.8185	0.0267818	1.72226	0.0189259	4.77181	0.0463282	5.97293	0.0121155	1.91495	0.00874407	2.02523	0.00575351	2.72104	0.0104254	0.787427	0.00435043	14.0037	0.0240201	22.1317	0.0268263	0.239616	0.00161902	0.718961	0.00121241	3.03853	0.0247035
hist1h2a10	1.51261	0.0052159	46.7443	0.0124851	12.356	0.0250628	7.10612	0.0215337	60.9551	0.0823717	0.956201	0.0105077	3.65296	0.0354656	14.941	0.0303063	0	0	2.95381	0.00839151	1.35099	0.00517619	2.20061	0.0121581	44.4037	0.0761642	17.3121	0.0209843	0.520364	0.00351597	6.11341	0.0103093	0	0
CU459186.2	0.663249	0.00228706	13.9411	0.00372357	6.14706	0.0124687	0	0	9.18011	0.0124056	1.48112	0.016276	2.66259	0.0258504	0	0	1.30393	0.00595403	0.418049	0.00118764	1.96712	0.00753686	0.751845	0.00415384	61.9475	0.106256	13.2336	0.0160407	0.634195	0.0042851	0	0	0	0
zgc:112234.8	4.37966	0.0151023	74.0836	0.0197873	8.72546	0.0176987	5.81126	0.0176099	24.9912	0.0337719	5.21497	0.0573074	6.38059	0.0619475	6.68967	0.0135693	1.97071	0.00899866	0.975445	0.00277115	8.54024	0.0327212	2.86909	0.0158513	22.2249	0.0381216	40.7558	0.049401	1.28549	0.00868573	0	0	6.17316	0.0501883
trmt10b	2.3658	0.00815792	67.2122	0.017952	8.93163	0.0181169	2.17825	0.00660076	13.671	0.0184743	0	0	3.56038	0.0345668	2.75544	0.00558912	3.34391	0.015269	4.64933	0.0132083	4.57899	0.017544	6.98906	0.0386136	24.2003	0.0415099	13.2521	0.0160631	3.719	0.0251283	13.1797	0.0222255	0	0
dagla	5.22052	0.0180018	58.4478	0.015611	5.62445	0.0114086	3.35047	0.0101529	50.1451	0.0677637	3.62372	0.0398211	0	0	23.7121	0.0480975	17.6623	0.0806499	17.0234	0.0483619	27.5374	0.105507	1.39473	0.00770571	8.04976	0.0138075	14.4346	0.0174965	12.1198	0.0818904	2.87325	0.00484528	5.79879	0.0471447
cart3	0	0	0	0	0	0	0	0	0	0	0.673305	0.00739896	0	0	0.647364	0.00131311	3.45941	0.0157964	0	0	8.4669	0.0324402	0	0	3.78424	0.00649097	1.05463	0.00127834	0	0	4.8014	0.00809679	0	0
lgr4	151.386	0.52202	1208.62	0.322816	199.778	0.405228	38.6102	0.117001	220.942	0.298571	12.1126	0.133106	11.1585	0.108335	109.763	0.222644	43.581	0.199	39.2949	0.111633	12.0824	0.0462928	27.3856	0.151301	61.7739	0.105959	334.276	0.405183	48.3103	0.326421	80.424	0.135622	3.67596	0.0298859
NFX1	49.8107	0.171761	537.899	0.14367	51.401	0.104262	29.4316	0.0891867	91.3075	0.123389	9.93113	0.109133	16.7333	0.16246	49.9948	0.101409	38.985	0.178014	105.873	0.300777	28.1791	0.107966	16.5986	0.0917047	58.6499	0.1006	75.1604	0.0911035	14.5698	0.0984449	48.9099	0.0824787	12.3652	0.10053
dennd2b	12.3839	0.0427031	17.0851	0.00456333	2.51895	0.00510943	0	0	0	0	1.44411	0.0158694	0	0	1.52684	0.00309704	9.77493	0.0446344	0.649629	0.00184554	0	0	4.21855	0.0233069	29.3317	0.0503117	4.25318	0.00515537	46.4662	0.313961	54.5608	0.0920081	0	0
ascl1b	19.6732	0.0678386	211.322	0.0564427	11.375	0.023073	4.8128	0.0145842	22.4279	0.030308	4.04724	0.0444752	0	0	15.206	0.0308438	3.12839	0.0142849	14.6082	0.0415006	3.65873	0.0140181	10.6456	0.0588152	5.22943	0.00896986	31.5669	0.0382629	5.47843	0.0370164	10.0196	0.0168964	0	0
cxcl19	0	0	0.350118	9.35143e-05	1.24514	0.00252563	0	0	0	0	0	0	2.24559	0.0218018	0	0	0	0	0	0	0.871151	0.00333775	1.51704	0.00838145	13.0116	0.0223183	0	0	0	0	6.36196	0.0107284	0	0
btr05	5.01499	0.0172931	501.992	0.134079	87.0673	0.176607	39.1194	0.118544	88.1579	0.119132	10.4956	0.115336	4.21551	0.0409273	21.3828	0.0433729	3.94356	0.0180071	15.1817	0.0431297	0	0	0.436987	0.00241429	14.2157	0.0243837	96.5539	0.117035	5.92011	0.0400007	4.18926	0.00706451	1.74734	0.014206
cxcl8b.1	0.615487	0.00212237	4.94237	0.00132008	16.0891	0.0326352	24.8852	0.0754097	23.7978	0.0321592	0	0	0	0	9.36321	0.0189923	0	0	0	0	0	0	39.3494	0.2174	9.08593	0.0155848	20.4211	0.0247528	0	0	29.7815	0.0502217	2.70536	0.0219948
coro1b	51.2275	0.176647	156.272	0.0417394	7.43601	0.0150832	0	0	1.4733	0.00199094	3.36059	0.0369295	2.38323	0.0231381	34.8318	0.0706528	20.9716	0.0957607	33.75	0.0958807	69.8501	0.267625	3.5916	0.0198431	22.0847	0.0378811	16.6843	0.0202234	18.559	0.125399	9.12573	0.0153891	14.105	0.114675
syt13	0	0	6.00532	0.00160398	0	0	0	0	0	0	0	0	0	0	0	0	0.90921	0.00415164	0.635362	0.00180501	24.5344	0.0940017	0.216465	0.00119594	1.73569	0.00297716	0	0	0	0	0.647494	0.0010919	4.42855	0.0360045
cd59	0	0	4.63904	0.00123906	0	0	0	0	1.68023	0.00227059	0	0	3.2533	0.0315854	0	0	0	0	2.83078	0.00804199	1.35099	0.00517619	0	0	3.59423	0.00616505	3.57544	0.00433386	0	0	16.4251	0.0276984	0	0
si:cabz01101003.1	15.8196	0.0545502	106.085	0.0283346	11.1475	0.0226116	3.40833	0.0103283	17.3517	0.0234482	12.9641	0.142463	5.81901	0.0564952	20.567	0.041718	8.37764	0.0382541	16.8304	0.0478137	0	0	23.9159	0.132132	33.2256	0.0569907	28.781	0.034886	7.23527	0.0488869	11.1256	0.0187615	0	0
zanl	99.9735	0.344736	7522.69	2.00926	1381.38	2.80199	438.373	1.3284	1798.57	2.4305	54.7312	0.601441	42.8884	0.416392	458.03	0.929067	189.755	0.866462	256.308	0.728146	35.38	0.135556	19.6332	0.108471	213.404	0.366045	1941.63	2.35349	38.3387	0.259045	84.7205	0.142868	43.1502	0.350814
aplnr2	0	0	0.653631	0.000174581	0	0	0	0	0	0	1.27276	0.0139864	1.05378	0.0102308	0	0	2.20262	0.0100576	0	0	8.15302	0.0312376	0.216465	0.00119594	8.60911	0.0147669	0.416301	0.000504607	0	0	11.6035	0.0195674	5.42887	0.0441371
camk2d1	27.3955	0.0944673	330.746	0.0883402	14.7079	0.0298334	2.08163	0.00630798	4.78264	0.00646302	2.53725	0.0278819	2.18759	0.0212387	8.8713	0.0179945	105.122	0.480009	15.526	0.0441079	4.4442	0.0170276	16.991	0.0938727	48.1567	0.0826015	30.8976	0.0374516	9.80833	0.0662725	8.30167	0.0139994	3.509	0.0285285
fbxo3	0	0	42.025	0.0112246	3.11677	0.00632205	0	0	3.5811	0.00483932	0	0	0	0	6.86429	0.0139235	1.05261	0.00480642	3.81936	0.0108505	14.5873	0.0558902	0	0	12.9558	0.0222227	6.10393	0.00739871	1.18488	0.00800595	9.30729	0.0156953	0	0
emc4	59.2775	0.204405	690.072	0.184314	50.8807	0.103206	45.0442	0.136497	120.065	0.16225	8.6747	0.0953264	14.0459	0.136368	68.5906	0.139129	64.7465	0.295646	67.5021	0.191767	78.3961	0.300368	11.6	0.0640885	110.617	0.189738	77.6464	0.0941168	28.7948	0.194559	53.2966	0.0898763	29.5535	0.240272
si:ch73-252p3.1	0	0	54.2303	0.0144846	6.04284	0.0122573	8.01403	0.0242849	32.473	0.0438824	8.03395	0.0882852	0	0	8.40617	0.0170511	0.799977	0.00365286	2.16083	0.00613872	7.85328	0.0300892	9.26102	0.0511659	11.5592	0.0198272	16.9316	0.0205231	5.29028	0.0357452	1.6986	0.00286442	7.16116	0.0582208
marveld3	40.7253	0.140432	253.005	0.067576	37.3597	0.0757804	32.8951	0.0996821	64.7561	0.0875083	5.63986	0.0619765	7.1798	0.0697068	79.3619	0.160978	25.9849	0.118653	20.9678	0.0595677	1.1596	0.00444292	28.7738	0.158972	28.488	0.0488645	141.724	0.171787	34.2437	0.231377	4.69241	0.007913	0	0
si:cabz01009626.1	0	0	7.63906	0.00204035	0	0	0	0	0	0	0	0	2.59692	0.0252128	0	0	1.62041	0.00739912	2.49756	0.00709535	0	0	0	0	0.462471	0.000793261	2.3843	0.00289006	0.546268	0.003691	0	0	0	0
arih1l	49.1428	0.169458	278.232	0.0743142	42.1445	0.0854859	22.4071	0.0679002	85.9943	0.116208	5.40506	0.0593963	13.0329	0.126533	63.4455	0.128693	24.5097	0.111916	42.0072	0.119339	12.1285	0.0464694	25.9601	0.143426	31.2456	0.0535945	138.228	0.167548	23.451	0.158453	18.8163	0.0317306	5.11744	0.0416052
ajuba	10.2141	0.0352211	45.3813	0.0121211	2.91104	0.00590475	2.47969	0.00751421	8.89394	0.0120188	2.56383	0.028174	0.524834	0.00509548	12.5696	0.0254961	0.675905	0.00308632	2.59052	0.00735944	14.4094	0.0552084	17.0238	0.094054	29.7494	0.0510282	34.0532	0.0412766	17.9723	0.121435	40.1167	0.0676504	1.72957	0.0140615
btr06	0	0	136.513	0.0364617	10.3393	0.0209722	5.34196	0.0161878	23.3786	0.0315927	8.67283	0.0953058	0	0	10.6949	0.0216935	3.30488	0.0150908	6.31506	0.0179405	0	0	0	0	1.08317	0.00185792	13.6454	0.0165398	0.737011	0.00497981	0.911162	0.00153653	0	0
rorab	36.0848	0.12443	485.396	0.129646	67.9659	0.137862	16.671	0.0505181	68.1064	0.0920356	10.7574	0.118214	9.29637	0.090256	50.6932	0.102826	16.5403	0.0755264	50.8061	0.144335	118.15	0.452682	18.2973	0.10109	67.5592	0.115882	56.8022	0.0688512	18.6643	0.12611	90.6895	0.152933	163.588	1.32998
ascl1b.1	0	0	1.55509	0.000415356	0	0	0	0	0	0	0	0	0	0	0	0	0	0	0	0	8.94456	0.0342704	0.37773	0.0020869	15.219	0.0261047	0	0	0.831099	0.00561553	0	0	0	0
nectin4a	0.592953	0.00204467	11.6397	0.00310889	1.63322	0.00331281	0	0	0	0	0	0	0	0	0	0	0.916891	0.00418672	0	0	0	0	39.9388	0.220656	4.15652	0.00712954	2.5456	0.00308558	0	0	0.953057	0.00160718	2.75404	0.0223905
fjx1	0	0	0	0	0	0	0	0	0	0	0	0	0	0	0	0	0	0	0	0	6.58556	0.025232	4.18338	0.0231126	7.83204	0.013434	1.83957	0.00222978	0	0	7.43957	0.0125456	4.53281	0.0368521
slc12a10.1	5.32026	0.0183457	14.0665	0.00375708	3.4596	0.00701744	0	0	2.35364	0.00318059	0	0	3.03381	0.0294545	12.6201	0.0255986	9.55693	0.043639	1.13884	0.00323534	0	0	0	0	10.1254	0.0173678	437.502	0.530305	21.2076	0.143294	1.88233	0.00317425	0	0
PAMR1	0	0	0	0	1.49038	0.00302309	0	0	0	0	0	0	0	0	0	0	0	0	0	0	1.28379	0.00491872	0	0	0	0	0	0	0	0	13.5654	0.0228759	0	0
nlgn2a	0.492335	0.00169771	0	0	0	0	0	0	0	0	0	0	0.538699	0.00523009	0	0	0	0	1.04797	0.00297718	34.7107	0.132991	0	0	1.98347	0.00340219	0.998673	0.00121051	0	0	8.0116	0.0135103	12.0923	0.0983113
b3gat3	4.76768	0.0164403	60.8826	0.0162614	5.01386	0.0101701	0	0	2.00843	0.0027141	2.90048	0.0318734	0.711542	0.00690817	3.64743	0.00739843	3.36672	0.0153732	3.19954	0.00908959	14.985	0.0574137	2.15945	0.0119307	15.2446	0.0261486	3.53083	0.0042798	2.70613	0.0182846	1.37599	0.00232039	4.79653	0.0389962
pkd1l2a	0.839452	0.00289466	0.937094	0.000250292	0	0	0	0	0	0	0	0	0	0	2.13535	0.00433133	6.57605	0.0300276	0	0	3.9674	0.0152008	0	0	0	0	0	0	0	0	1.93502	0.0032631	0	0
mnx1	2.06282	0.00711317	3.37479	0.000901386	0	0	0	0	0	0	0	0	3.72621	0.0361768	0	0	1.8654	0.00851781	6.66629	0.0189383	2.1604	0.00827739	0	0	0	0	2.15162	0.00260803	0	0	2.50852	0.00423021	0	0
cdh1	681.961	2.35159	5456.52	1.4574	963.769	1.95491	284.314	0.861557	1396.36	1.88697	89.2373	0.98063	143.123	1.38954	1152.15	2.33703	385.748	1.76141	589.544	1.67484	39.5755	0.15163	305.726	1.6891	494.288	0.847836	1467.73	1.77906	334.248	2.25843	85.6149	0.144376	40.8206	0.331875
btr07	1.64966	0.00568849	448.278	0.119732	52.2107	0.105904	24.1259	0.0731088	64.7885	0.0875521	2.83941	0.0312023	0	0	23.1242	0.0469051	5.70151	0.0260343	25.1963	0.0715803	3.43134	0.0131469	0	0	7.57309	0.0129899	30.5546	0.0370358	2.84796	0.019243	4.65183	0.00784457	2.04212	0.0166026
lpcat4	51.7373	0.178405	215.02	0.0574304	24.7397	0.0501819	7.62619	0.0231097	27.1936	0.0367481	1.17238	0.0128832	1.11015	0.0107781	38.9179	0.078941	18.0133	0.0822527	75.5309	0.214576	0	0	75.7504	0.41851	30.8326	0.0528861	94.3831	0.114404	19.7861	0.13369	4.26237	0.0071878	3.2675	0.0265651
plekho2	0	0	12.2744	0.00327842	0	0	0	0	7.10602	0.00960273	0	0	0	0	2.34056	0.00474758	2.13904	0.00976729	2.16483	0.0061501	2.89392	0.0110878	1.62926	0.00900142	29.3105	0.0502754	3.04946	0.00369631	24.7531	0.167251	70.1618	0.118317	0	0
cln6a	1.89432	0.00653215	34.1446	0.00911982	5.28473	0.0107195	1.96448	0.00595297	5.25784	0.00710519	1.97939	0.0217515	1.5622	0.015167	5.1151	0.0103755	9.11776	0.0416336	25.3742	0.0720857	5.12302	0.0196284	1.14426	0.00632186	8.5278	0.0146274	5.15494	0.00624841	6.2833	0.0424547	5.70687	0.00962372	3.72308	0.0302689
heatr3	2.84618	0.00981442	113.677	0.0303624	2.62615	0.00532688	5.1774	0.0156891	14.8911	0.0201232	7.28608	0.0800668	0.614161	0.00596272	0.911695	0.00184928	11.0059	0.0502551	10.1564	0.0288534	3.53914	0.0135599	4.54078	0.0250872	23.8043	0.0408306	33.6909	0.0408374	1.83841	0.0124217	23.7298	0.0400165	1.90181	0.0154619
trmt10a	4.83205	0.0166622	120.47	0.0321767	3.53642	0.00717327	9.56315	0.0289792	13.3708	0.0180686	0	0	2.45435	0.0238286	7.32364	0.0148552	8.16675	0.0372911	8.61393	0.0244714	9.13517	0.0350007	19.6229	0.108414	17.0604	0.0292632	19.8428	0.0240519	2.09738	0.0141715	12.0132	0.0202584	11.426	0.092894
arl14ep	11.0164	0.0379877	84.472	0.022562	7.31221	0.0148321	20.9496	0.0634835	13.423	0.0181392	1.66028	0.0182448	10.1294	0.0983433	10.6037	0.0215086	16.8526	0.0769527	13.6611	0.03881	33.6683	0.128997	4.89968	0.02707	92.8188	0.159209	13.277	0.0160933	6.10155	0.0412267	23.1568	0.0390502	8.50685	0.0691614
f13a1b	0	0	6.35305	0.00169686	2.47597	0.00502225	0	0	3.98033	0.00537882	0	0	4.04409	0.0392631	2.83615	0.00575284	0	0	0	0	0	0	0	0	7.94127	0.0136214	0.830368	0.00100651	0	0	74.7292	0.126019	0	0
nom1	2.86537	0.00988059	98.6544	0.02635	3.25978	0.00661212	0	0	5.15749	0.00696958	5.16122	0.0567167	1.79426	0.01742	6.53936	0.0132644	1.00963	0.00461019	14.6883	0.0417282	3.73768	0.0143206	7.7284	0.0426983	33.2528	0.0570375	17.2026	0.0208516	5.15098	0.0348039	19.239	0.0324435	1.44269	0.0117292
mpped2a	1.91132	0.00659076	47.2026	0.0126075	8.17593	0.016584	5.6836	0.017223	13.5351	0.0182907	0.700477	0.00769755	4.44852	0.0431895	8.85406	0.0179596	13.0758	0.0597069	15.6238	0.0443857	56.5611	0.216709	4.31677	0.0238496	33.2291	0.0569968	29.8843	0.0362234	4.72901	0.0319527	26.0619	0.0439493	1.76961	0.0143871
si:dkey-185m8.2	0	0	2.9963	0.000800294	0	0	0	0	0	0	0	0	0	0	0	0	0	0	0	0	0	0	0	0	12.0629	0.020691	0	0	0	0	3.46248	0.00583891	0	0
mrpl52	17.7133	0.0610802	464.164	0.123976	17.595	0.0356896	6.35581	0.01926	25.4028	0.0343281	9.3111	0.10232	4.73361	0.0459574	18.8618	0.0382592	13.024	0.0594704	21.2399	0.0603406	44.9393	0.172181	9.26519	0.0511889	87.6851	0.150403	109.176	0.132335	12.6851	0.0857099	30.2501	0.051012	11.893	0.0966913
vps13c	61.7964	0.213091	508.933	0.135933	81.8179	0.165959	66.8715	0.202641	203.91	0.275554	4.15683	0.0456795	12.2569	0.118999	86.2384	0.174926	39.6519	0.181059	48.3487	0.137354	23.3906	0.0896192	20.3067	0.112192	40.5076	0.0694813	170.442	0.206596	19.1236	0.129214	26.3161	0.0443778	25.6731	0.208725
plxdc2	1.54279	0.00531997	120.087	0.0320744	2.62424	0.005323	0	0	0	0	1.87937	0.0206524	0	0	0.662838	0.0013445	6.21892	0.0283969	3.13879	0.00891701	6.7553	0.0258824	8.32741	0.0460078	6.6604	0.0114244	3.69004	0.00447277	0	0	88.9944	0.150075	0	0
sb:cb1058	224.904	0.775532	4470.76	1.19411	187.371	0.380064	19.2724	0.0584013	60.9462	0.0823597	27.9197	0.30681	60.1703	0.584177	303.821	0.616271	168.871	0.7711	358.356	1.01806	16.0482	0.0614875	9.07531	0.0501398	163.548	0.280528	397.79	0.48217	179.341	1.21176	35.5034	0.0598708	4.39636	0.0357427
si:ch73-314g15.3	2.4246	0.00836068	45.6217	0.0121853	1.91195	0.0038782	0	0	1.11777	0.0015105	0.948284	0.0104207	0.595279	0.00577941	6.12613	0.0124262	0.679723	0.00310376	2.24521	0.00637843	0	0	5.83076	0.0322141	3.39395	0.00582153	7.62713	0.009245	0.930348	0.00628613	5.6902	0.00959561	0	0
tmem102	5.49701	0.0189552	82.8413	0.0221264	8.21997	0.0166734	5.6356	0.0170776	17.019	0.0229986	0	0	0	0	6.88406	0.0139636	1.31681	0.00601283	12.0836	0.0343284	0	0	0.487842	0.00269526	18.0916	0.0310319	10.8436	0.0131437	3.3767	0.0228155	11.8995	0.0200666	4.43467	0.0360542
spi1b	2.64054	0.00910533	3.84521	0.00102703	0	0	0	0	0	0	0	0	0	0	2.83623	0.005753	0	0	0.609872	0.00173259	0	0	0	0	28.1064	0.0482099	2.60269	0.00315478	0	0	1.38345	0.00233297	0	0
tmem256	14.3458	0.0494683	202.549	0.0540996	16.8813	0.034242	50.3157	0.152472	43.5379	0.058835	4.6653	0.051267	3.233	0.0313884	29.0559	0.0589368	11.3209	0.0516934	21.7757	0.0618628	3.12425	0.0119703	4.55731	0.0251785	65.2703	0.111956	34.1352	0.041376	10.4048	0.0703026	11.2311	0.0189394	6.28454	0.0510938
tex9	0	0	5.44811	0.00145516	1.6429	0.00333245	0	0	0	0	0	0	0	0	0	0	3.15396	0.0144017	8.77555	0.0249305	0.986173	0.00377844	0	0	4.83022	0.00828511	6.04552	0.0073279	7.38357	0.049889	1.93296	0.00325962	0	0
cdh29	0	0	9.06589	0.00242144	0	0	0	0	4.01998	0.0054324	0	0	0	0	3.28284	0.0066589	0	0	0	0	2.48702	0.0095288	32.7032	0.180681	2.48176	0.00425687	0	0	0	0	0	0	2.71367	0.0220623
calml4a	141.261	0.487109	2118.12	0.565736	285.345	0.578793	172.82	0.523698	320.225	0.432737	147.596	1.62193	57.1948	0.55529	321.942	0.653027	287.505	1.31281	454.388	1.29088	17.6321	0.0675559	10.9631	0.0605697	170.398	0.292278	523.741	0.634837	24.8623	0.167988	12.8246	0.0216266	9.83047	0.0799225
bco1l	15.9756	0.0550883	2668.66	0.712783	148.271	0.300753	14.1047	0.0427415	30.3973	0.0410775	7.96033	0.0874762	11.2398	0.109124	30.7817	0.0624376	34.7517	0.158684	58.2484	0.165479	10.0003	0.0383154	4.9572	0.0273878	36.8004	0.0631225	42.402	0.0513964	6.14023	0.041488	16.0415	0.0270514	12.1451	0.0987403
mmp14a	2.51267	0.00866439	4.83218	0.00129065	0	0	0	0	0	0	1.93162	0.0212266	0	0	1.92997	0.00391474	4.53624	0.0207134	0	0	0	0	4.45105	0.0245914	2.64265	0.00453284	4.24009	0.00513951	5.37303	0.0363043	292.664	0.493531	0	0
map11	16.4158	0.0566062	47.5378	0.0126971	2.75222	0.0055826	6.82033	0.0206677	2.65073	0.00358207	0.514344	0.00565213	2.44367	0.023725	16.6974	0.033869	3.76377	0.0171862	7.40498	0.0210369	13.8218	0.052957	0	0	10.4023	0.0178427	2.71095	0.003286	0	0	1.11958	0.00188799	0	0
ankdd1a	4.16384	0.0143581	5.28178	0.00141073	0	0	0	0	0	0	0	0	4.33298	0.0420678	2.70462	0.00548605	0.756936	0.00345633	7.53991	0.0214202	1.15885	0.00444004	0	0	12.9641	0.0222369	1.33754	0.00162126	0.979908	0.006621	4.96723	0.00837643	0	0
zdhhc13	83.1046	0.286568	284.216	0.0759124	31.2758	0.0634398	36.4294	0.110392	80.7025	0.109057	5.55891	0.0610869	9.73736	0.0945375	43.8463	0.0889378	35.6297	0.162693	75.9614	0.215799	28.0542	0.107487	11.2263	0.0620238	75.9879	0.13034	68.8819	0.0834932	27.0858	0.183012	18.4419	0.0310994	3.10505	0.0252443
cyp2x10.2	0	0	5.80923	0.00155161	1.56042	0.00316515	3.92539	0.0118951	0	0	0	0	0	0	0	0	0	0	0	0	0	0	0	0	0.927013	0.00159007	4.32862	0.00524682	0	0	0	0	0	0
nop10	38.7822	0.133732	746.465	0.199376	80.4972	0.16328	114.042	0.345581	95.1816	0.128624	32.1597	0.353403	23.3867	0.227056	88.2404	0.178987	47.2624	0.21581	58.7816	0.166993	62.5523	0.239664	87.9809	0.486082	444.256	0.762017	233.56	0.283103	69.3123	0.468326	329.328	0.555359	29.1521	0.237009
si:cabz01102082.1	21.5951	0.0744659	99.9017	0.0266832	21.5865	0.0437859	15.9215	0.0482471	30.0962	0.0406705	1.45049	0.0159395	2.44728	0.02376	14.9755	0.0303763	14.5316	0.0663543	7.8522	0.0223074	10.4236	0.0399373	7.51228	0.0415043	21.8227	0.0374317	43.6963	0.0529653	4.51683	0.0305191	1.99624	0.00336634	6.19052	0.0503294
rfx7a	1.15348	0.00397751	36.1745	0.009662	3.90204	0.00791489	0	0	4.08155	0.00551561	0	0	0.908237	0.00881784	7.43631	0.0150838	3.96779	0.0181178	4.50871	0.0128088	38.7025	0.148285	2.54255	0.0140472	27.86	0.0477872	9.42917	0.0114293	11.4159	0.0771343	14.6642	0.0247289	19.1119	0.155382
tox4b	0	0	38.6459	0.0103221	0	0	0	0	3.10303	0.00419328	1.7202	0.0189032	0	0	0.647668	0.00131373	0.455419	0.00207954	2.87539	0.00816871	4.10633	0.0157331	1.82197	0.0100661	7.18833	0.0123299	12.7271	0.0154268	2.35663	0.0159232	2.97488	0.00501667	1.81119	0.0147251
cebpg	111.038	0.382889	737.677	0.197029	98.8077	0.200421	46.2998	0.140302	89.0992	0.120404	12.9422	0.142222	39.4107	0.382628	203.717	0.41322	147.007	0.671267	209.538	0.595278	73.3168	0.280907	59.5676	0.329103	194.186	0.333081	186.902	0.226548	71.9642	0.486245	170.749	0.287941	10.3137	0.0838516
cebpa	64.7919	0.22342	1219.97	0.325847	159.365	0.323256	81.1315	0.245853	230.124	0.310979	46.9429	0.515856	97.652	0.948077	255.401	0.518056	86.6652	0.395731	281.458	0.799595	3.22331	0.0123499	47.0106	0.259727	132.961	0.228064	410.615	0.497715	25.3747	0.171451	31.0628	0.0523825	13.1818	0.107169
focad	1.61073	0.00555423	50.5708	0.0135071	11.0665	0.0224473	0	0	3.66784	0.00495655	0	0	1.72728	0.0167697	3.84847	0.00780623	0	0	0	0	0	0	1.40465	0.00776048	9.27311	0.0159058	16.0542	0.0194597	2.80027	0.0189207	6.31209	0.0106443	0	0
lrp10	56.3344	0.194256	420.965	0.112437	64.6032	0.131041	25.3963	0.0769584	117.273	0.158477	20.7967	0.228535	24.7337	0.240133	109.096	0.22129	53.3411	0.243567	75.4755	0.214419	15.0032	0.0574836	43.6747	0.241297	60.4797	0.103739	154.507	0.187281	31.1997	0.210809	58.3223	0.0983513	2.63692	0.0214384
cd44a	32.1074	0.110715	227.218	0.0606887	184.734	0.374713	82.2308	0.249184	230.367	0.311306	21.7847	0.239392	15.5593	0.151061	290.017	0.588269	33.4507	0.152743	51.5454	0.146436	0.702116	0.0026901	11.0219	0.0608944	98.7297	0.169348	425.832	0.51616	40.73	0.275203	5.70447	0.00961969	4.86191	0.0395277
tmem9b	25.457	0.0877826	151.506	0.0404663	19.8512	0.0402661	44.045	0.13347	56.594	0.0764784	3.82669	0.0420515	2.85747	0.0277424	40.9258	0.0830137	44.591	0.203612	33.3734	0.0948107	77.0852	0.295345	6.68727	0.0369462	47.0678	0.0807338	24.873	0.0301491	14.727	0.0995066	53.1809	0.089681	32.8783	0.267303
mllt3	0	0	9.42217	0.0025166	11.1008	0.0225169	1.64712	0.00499127	10.8985	0.0147277	0	0	0	0	4.07368	0.00826305	8.84418	0.0403844	61.4725	0.174638	14.4065	0.0551973	0.684705	0.0037829	24.6955	0.0423593	10.4441	0.0126595	0.634195	0.0042851	21.0189	0.0354451	2.63452	0.0214189
gal3st4	13.053	0.0450104	7.50291	0.00200398	0	0	0	0	0	0	0	0	0	0	0	0	5.2698	0.024063	0	0	55.1754	0.2114	0.206595	0.00114141	12.7183	0.0218153	6.12218	0.00742083	0	0	16.7239	0.0282022	15.4217	0.12538
aep1	0	0	3.03962	0.000811865	0	0	0	0	0	0	0	0	0	0	2.50244	0.00507595	0.615409	0.00281008	1.63787	0.00465305	4.18757	0.0160443	51.0448	0.282015	1.58278	0.00271489	0	0	0	0	0	0	0	0
fhod1	73.1939	0.252393	183.652	0.0490524	24.8854	0.0504774	3.3362	0.0101097	44.2793	0.0598369	20.3952	0.224123	15.6766	0.1522	53.0193	0.107544	10.6104	0.0484494	36.211	0.102872	1.66304	0.00637181	32.8502	0.181493	22.0609	0.0378403	73.6009	0.0892132	47.2118	0.318999	51.2391	0.0864065	0	0
rnf111	57.4798	0.198206	570.854	0.152472	65.8307	0.133531	22.824	0.0691635	73.8455	0.0997912	6.98476	0.0767556	24.6449	0.239271	87.7096	0.17791	46.7791	0.213603	100.44	0.285341	62.7941	0.240591	55.151	0.304701	87.8487	0.150684	127.714	0.154805	45.5469	0.307749	97.9256	0.165136	16.3847	0.133209
spg21	16.4461	0.0567106	389.72	0.104092	31.0051	0.0628906	38.0696	0.115362	72.5495	0.0980398	8.83426	0.0970797	4.52153	0.0438983	40.4628	0.0820747	19.6962	0.0899371	62.7075	0.178146	11.337	0.0434368	9.15606	0.050586	42.0934	0.0722013	76.7253	0.0930003	9.20231	0.0621778	24.6384	0.0415488	3.95421	0.0321481
ank2b	0	0	18.4141	0.00491831	8.22994	0.0166936	8.41645	0.0255044	26.1289	0.0353093	0	0	0	0	12.4595	0.0252729	42.6758	0.194866	57.3112	0.162816	300.493	1.15131	2.16312	0.0119509	67.7798	0.11626	67.6449	0.0819938	5.43966	0.0367545	37.3975	0.0630649	161.431	1.31244
supt16h	21.4823	0.0740768	265.63	0.0709481	31.9595	0.0648267	6.4399	0.0195149	56.4269	0.0762525	0	0	4.70034	0.0456344	34.4756	0.0699302	23.2348	0.106095	33.4633	0.0950661	66.7988	0.255934	17.8305	0.0985109	173.962	0.298391	53.4084	0.0647375	14.8927	0.100626	66.9894	0.112967	16.7641	0.136293
si:ch73-335l21.4	557.743	1.92325	5559.91	1.48502	1024.15	2.07738	479.838	1.45405	1635.15	2.20966	115.505	1.26928	232.646	2.2587	984.135	1.99622	313.472	1.43138	621.516	1.76567	57.2369	0.219299	360.575	1.99213	557.895	0.956938	1662.45	2.0151	446.59	3.0175	755.499	1.27403	32.0252	0.260368
malrd1	17.6848	0.060982	1540.61	0.411487	21.8112	0.0442417	2.41778	0.00732661	2.85789	0.00386202	13.036	0.143253	57.3513	0.556809	52.8717	0.107245	117.82	0.53799	203.005	0.576718	3.67431	0.0140778	1.35841	0.00750502	39.618	0.0679554	29.4541	0.035702	4.88601	0.0330136	10.1908	0.0171852	3.54202	0.0287969
her8a	1.35179	0.00466134	20.3676	0.00544005	3.57582	0.00725318	3.3343	0.0101039	1.59113	0.00215018	0	0	0	0	9.19378	0.0186486	1.2804	0.00584657	4.96681	0.0141103	0	0	0	0	25.9663	0.0445391	4.90082	0.00594038	2.23232	0.0150833	12.9223	0.0217914	0	0
rrad	2.02314	0.00697634	77.1047	0.0205942	11.6373	0.023605	0	0	18.7556	0.0253454	12.8683	0.141409	1.81097	0.0175823	9.3804	0.0190272	19.2534	0.0879152	22.9979	0.065335	49.493	0.189628	7.33967	0.0405507	19.8818	0.0341026	52.4888	0.0636227	16.3399	0.110405	35.2248	0.0594011	37.5233	0.305068
tnnt3b	0.525483	0.00181201	20.5653	0.00549286	0	0	0	0	3.77863	0.00510626	0	0	0.524834	0.00509548	2.83623	0.005753	1.65415	0.00755319	1.69457	0.00481412	2.79779	0.0107195	5.13072	0.0283465	6.46538	0.0110898	1.58574	0.00192211	0	0	12.2898	0.0207248	0	0
bco1	23.9434	0.0825636	3199.29	0.854511	162.543	0.329702	11.3115	0.0342773	3.92045	0.00529791	12.2141	0.134221	7.21899	0.0700873	67.9232	0.137775	35.7524	0.163253	90.9768	0.258457	15.7966	0.0605233	5.29823	0.029272	88.174	0.151242	101.323	0.122815	15.4096	0.104119	56.6313	0.0954996	2.11105	0.017163
zgc:172079	510.616	1.76075	6648.31	1.77572	855.203	1.73469	292.181	0.885397	764.534	1.03315	142.997	1.57139	119.433	1.15954	924.542	1.87534	361.007	1.64843	680.2	1.93239	29.1466	0.111673	26.9143	0.148698	409.155	0.701809	1061.54	1.28671	327.319	2.21161	73.5004	0.123947	27.3913	0.222694
ccnb2	0	0	0.408894	0.000109213	2.89075	0.00586359	0	0	1.70116	0.00229886	0	0	0	0	2.33247	0.00473117	0	0	1.68057	0.00477435	0	0	1.30494	0.0072096	18.6376	0.0319685	0	0	0	0	0	0	0	0
zgc:172079.1	2.28188	0.00786855	13.7304	0.0036673	5.62945	0.0114188	0	0	0	0	0	0	0	0	4.64461	0.00942111	3.49224	0.0159463	4.38765	0.0124649	0	0	0	0	3.23061	0.00554135	7.45778	0.00903973	2.90438	0.0196242	1.42373	0.0024009	0	0
zgc:172079.2	3.44377	0.0118751	97.7035	0.026096	13.2566	0.0268897	0	0	5.86844	0.00793033	1.09516	0.0120347	0	0	7.22037	0.0146458	0.785091	0.00358489	5.22489	0.0148434	0	0	0	0	3.46756	0.00594779	10.5097	0.0127391	5.67086	0.0383166	0.563185	0.000949722	0	0
si:ch211-216p19.5	1.58432	0.00546317	17.1468	0.00457981	0	0	0	0	3.99387	0.00539712	0	0	1.91255	0.0185685	5.93512	0.0120388	0	0	1.24341	0.00353242	0	0	1.64353	0.00908025	2.84837	0.00488571	3.94513	0.00478198	1.26285	0.00853278	0	0	0	0
zgc:153151	0	0	159.927	0.0427154	44.3538	0.089967	9.41541	0.0285315	21.7322	0.0293679	4.63164	0.0508972	0.908237	0.00881784	1.2464	0.0025282	2.72514	0.0124436	8.11554	0.0230555	0.975857	0.00373891	0.436987	0.00241429	1.19135	0.00204349	21.4951	0.0260546	0	0	1.37566	0.00231984	1.75521	0.01427
slc9a5	2.55212	0.00880042	2.08353	0.000556499	0	0	0	0	0	0	4.3907	0.0482495	0	0	0	0	8.57153	0.0391394	0	0	4.04153	0.0154848	0	0	0	0	1.77447	0.00215087	0.211058	0.00142607	0	0	0	0
arl8	4.56118	0.0157282	20.9028	0.00558302	1.95761	0.00397081	1.48852	0.00451067	0	0	0	0	4.82492	0.0468438	12.1614	0.0246682	13.7993	0.0630105	6.03218	0.0171369	26.9273	0.10317	8.03782	0.0444079	46.2612	0.0793503	9.14367	0.0110832	7.82453	0.0528684	31.9293	0.0538437	5.71346	0.0464509
lrrc4cb	0	0	0	0	0	0	0	0	0	0	0	0	0	0	0	0	0	0	0	0	27.0325	0.103573	0	0	0.53858	0.000923808	0	0	0	0	2.56458	0.00432475	9.01658	0.0733055
dvl2	5.57751	0.0192328	17.8447	0.0047662	4.61367	0.00935835	3.49193	0.0105816	3.53575	0.00477804	4.97176	0.0546347	0	0	7.70254	0.0156238	1.00559	0.00459174	22.9583	0.0652226	0	0	7.63803	0.0421991	50.0525	0.0858534	7.83812	0.00950075	8.62662	0.058288	80.1623	0.135181	0	0
ciao2b	6.43607	0.0221933	103.071	0.0275295	8.81195	0.0178741	12.2463	0.03711	14.4622	0.0195435	6.78938	0.0746086	1.16702	0.0113302	16.7926	0.034062	6.46958	0.0295414	9.72329	0.027623	12.0776	0.0462743	4.16835	0.0230296	36.4279	0.0624836	17.2859	0.0209527	4.09466	0.0276666	18.29	0.0308431	2.32985	0.0189419
abcc12	36.3125	0.125216	1496.1	0.399599	321.429	0.651985	113.808	0.344874	619.633	0.837342	26.5766	0.292051	22.1135	0.214694	185.069	0.375394	54.2784	0.247846	261.165	0.741946	1.68666	0.0064623	1.46505	0.00809419	67.6799	0.116089	590.091	0.715262	28.6501	0.193582	18.2774	0.030822	9.23102	0.0750489
hsd17b12b	22.0722	0.0761109	511.987	0.136749	14.6805	0.029778	17.8375	0.0540531	25.6714	0.034691	0	0	3.07369	0.0298416	16.7573	0.0339904	9.12485	0.041666	46.9301	0.133324	12.7466	0.0488375	8.05499	0.0445027	40.7827	0.0699533	18.8998	0.0229088	11.1448	0.0753025	23.6273	0.0398436	9.51963	0.0773953
slc39a13	3.13507	0.0108106	14.5605	0.00388901	4.52085	0.00917009	6.10794	0.0185089	7.87896	0.0106472	2.5596	0.0281274	3.04264	0.0295402	2.20518	0.00447299	5.79072	0.0264416	3.06321	0.0087023	1.59394	0.00610705	9.38647	0.051859	18.9434	0.0324929	6.37144	0.00772295	2.7318	0.0184581	34.1597	0.0576049	0	0
znf408	0	0	6.37005	0.0017014	0	0	0	0	0	0	0	0	0	0	0	0	1.03504	0.0047262	1.26889	0.00360479	2.89677	0.0110987	0.932585	0.0051524	4.07436	0.00698861	0.64139	0.000777442	0	0	2.80651	0.00473274	1.44765	0.0117695
e2f8	6.7214	0.0231772	57.6037	0.0153856	16.2622	0.0329863	3.68572	0.0111689	13.8055	0.0186561	1.47149	0.0161702	3.51394	0.0341159	64.3174	0.130461	4.10124	0.0187271	3.89171	0.011056	1.3561	0.00519577	2.94722	0.016283	51.8743	0.0889783	60.2384	0.0730162	9.84704	0.066534	3.74833	0.00632096	0	0
gas2b	0	0	1.89987	0.000507445	0	0	0	0	0	0	0	0	0	0	0	0	0	0	0	0	10.8038	0.0413938	0	0	0	0	0	0	0.393077	0.00265593	24.3995	0.0411459	3.21581	0.0261448
si:ch211-150g13.3	0	0	3.24	0.000865386	0	0	0	0	2.24937	0.00303969	0	0	0	0	0	0	6.01925	0.0274852	0.940888	0.00267298	96.7928	0.370854	1.85714	0.0102605	3.16972	0.00543691	0.453654	0.000549883	0	0	2.94399	0.00496457	8.40832	0.0683603
HACD4	4.06799	0.0140275	56.3165	0.0150418	3.23645	0.0065648	4.24	0.0128485	0	0	6.60761	0.0726111	0	0	2.95747	0.00599893	0	0	2.06421	0.00586422	1.38569	0.00530917	8.31933	0.0459632	26.6268	0.0456721	27.4133	0.0332282	3.56323	0.0240759	89.7113	0.151284	0	0
trip4	4.83197	0.016662	79.0776	0.0211212	6.04684	0.0122654	0	0	8.79662	0.0118873	1.54254	0.016951	0	0	7.08249	0.0143661	8.01963	0.0366193	6.69876	0.0190306	2.69092	0.01031	1.41875	0.00783839	5.03814	0.00864176	13.8227	0.0167548	2.37226	0.0160288	1.19038	0.00200739	0	0
scube2	0	0	5.89887	0.00157555	2.10091	0.00426148	0	0	0	0	0	0	0	0	3.25223	0.00659682	17.8708	0.0816019	0.664758	0.00188852	5.19099	0.0198889	6.71792	0.0371156	23.1198	0.0396566	6.7185	0.00814363	13.846	0.0935537	29.4179	0.0496086	1.15915	0.00942399
mblac1	2.15919	0.00744547	48.0912	0.0128449	4.17031	0.00845905	3.60426	0.010922	3.88697	0.00525266	0	0	0	0	1.48852	0.00301931	0	0	0.527925	0.00149979	1.19261	0.0045694	1.73769	0.00960052	23.8644	0.0409339	9.29603	0.0112679	2.29193	0.015486	2.43491	0.00410608	0	0
mpdu1b	7.29116	0.0251419	132.192	0.0353077	10.8672	0.0220431	5.56641	0.0168679	16.7593	0.0226477	0.529699	0.00582087	2.75877	0.0267842	24.4072	0.0495075	10.0104	0.0457095	13.3228	0.0378489	14.2137	0.0544588	4.83664	0.0267218	35.5309	0.060945	10.8062	0.0130985	2.81152	0.0189968	3.29759	0.00556086	12.7982	0.10405
cldn7a	0	0	0	0	0	0	0	0	0	0	0	0	0	0	0	0	0	0	0	0	0.568778	0.00217923	0	0	14.2271	0.0244032	0	0	0	0	37.2426	0.0628038	0	0
ttc17	10.8421	0.0373867	160.634	0.0429044	13.1276	0.026628	0	0	10.7343	0.0145058	2.70973	0.0297773	2.11659	0.0205494	30.3482	0.0615582	18.0591	0.0824618	14.7165	0.0418083	23.5183	0.0901086	16.1534	0.0892454	29.0135	0.0497658	20.5107	0.0248614	9.53112	0.0643995	8.80309	0.014845	0	0
shha	5.15791	0.0177859	33.5012	0.00894796	63.4905	0.128784	6.506	0.0197152	42.8578	0.057916	5.63935	0.0619709	6.52651	0.0633642	82.9011	0.168156	17.2902	0.0789505	27.5153	0.0781685	0	0	18.3461	0.10136	76.1343	0.13059	177.972	0.215724	14.1369	0.0955196	11.066	0.018661	0	0
VSTM2B	0	0	1.43023	0.000382005	0	0	0	0	0	0	0	0	0	0	0	0	1.8654	0.00851781	0	0	41.7229	0.159858	0.932025	0.00514931	1.21	0.00207548	0	0	0	0	6.06366	0.0102254	18.1679	0.147706
si:dkey-112a7.4	98.9068	0.341058	469.123	0.1253	99.8998	0.202637	30.6037	0.0927383	139.568	0.188605	29.245	0.321373	20.2352	0.196458	209.178	0.424296	104.495	0.477144	82.0083	0.232978	17.738	0.0679618	86.8816	0.480009	187.998	0.322467	197.755	0.239703	100.203	0.677051	86.9899	0.146695	2.36211	0.0192042
arhgap1	35.0718	0.120937	249.93	0.0667548	33.7199	0.0683974	19.7509	0.0598514	43.4498	0.0587159	1.5794	0.017356	11.4385	0.111053	54.4805	0.110508	33.8545	0.154587	79.1242	0.224785	76.8543	0.294461	13.7818	0.0761428	86.3206	0.148063	54.7733	0.0663919	15.2588	0.1031	47.7907	0.0805915	13.8776	0.112826
si:ch211-1o7.2	0	0	0	0	0	0	0	0	0	0	0	0	0	0	0	0	0.791832	0.00361567	0	0	0.702116	0.0026901	0	0	0.530303	0.000909611	0	0	4.19729	0.02836	0	0	0	0
bola3	7.09948	0.024481	176.42	0.0471208	18.9216	0.0383806	17.1312	0.0519127	18.691	0.0252581	4.45499	0.048956	6.54817	0.0635745	32.7874	0.0665058	15.8033	0.0721614	17.4064	0.0494501	5.63846	0.0216033	13.7074	0.0757314	63.7854	0.109409	52.0257	0.0630614	12.7016	0.0858215	33.9387	0.0572323	3.08974	0.0251199
f2	1.33892	0.00461696	20.8807	0.00557711	0	0	0	0	0	0	0	0	1.76478	0.0171338	0	0	0	0	0	0	1.06064	0.00406375	0	0	0.478287	0.00082039	0.354532	0.000429736	0	0	0	0	0	0
uqcrfs1	61.9381	0.21358	1719.38	0.459235	161.336	0.327253	174.239	0.527997	241.41	0.326229	37.9462	0.416992	32.7308	0.317775	207.008	0.419894	114.496	0.522812	167.723	0.476486	143.296	0.549027	80.4714	0.444594	281.665	0.48313	300.074	0.363725	74.4851	0.503278	92.1379	0.155376	88.4795	0.719345
plekhg4	51.7789	0.178548	237.821	0.0635204	22.8494	0.0463478	15.9853	0.0484405	48.3061	0.0652785	10.8921	0.119693	2.34075	0.0227257	3.85703	0.00782358	6.24588	0.02852	8.37769	0.0238002	5.59009	0.021418	38.3354	0.211798	29.6489	0.0508557	45.0896	0.0546541	60.5867	0.40937	68.3604	0.115279	0	0
gmpr2	4.96005	0.0171036	207.586	0.0554449	25.9581	0.0526534	11.3177	0.0342961	36.6442	0.0495192	3.93602	0.0432529	5.0395	0.0489271	14.8294	0.03008	19.4308	0.0887249	16.0674	0.0456462	13.7149	0.0525475	5.53406	0.0305749	46.8012	0.0802765	20.4991	0.0248474	5.14869	0.0347884	8.60718	0.0145146	3.02609	0.0246023
myo1ea	8.04764	0.0277505	566	0.151175	134.806	0.27344	23.289	0.0705726	154.12	0.208271	8.31513	0.091375	29.0007	0.28156	114.264	0.231772	43.886	0.200393	132.848	0.377408	7.16854	0.0274657	42.1735	0.233002	63.4186	0.10878	98.7572	0.119706	7.85817	0.0530957	58.7354	0.0990479	0	0
ctdnep1b	8.48621	0.0292628	72.3767	0.0193314	8.44652	0.0171329	8.6324	0.0261588	1.1963	0.00161663	2.99341	0.0328946	6.09115	0.0591374	9.6756	0.019626	9.39917	0.0429186	10.7209	0.0304571	3.89553	0.0149254	7.58081	0.0418829	20.2532	0.0347396	12.991	0.0157466	6.06553	0.0409833	7.53093	0.0126997	2.12261	0.017257
acadvl	187.811	0.647624	2969.06	0.793019	393.731	0.798642	158.182	0.479339	490.468	0.662795	29.9148	0.328734	45.9675	0.446286	242.099	0.491072	102.812	0.46946	243.269	0.691105	44.2351	0.169483	76.0775	0.420318	167.946	0.288071	439.361	0.532559	66.1143	0.446719	71.6769	0.120872	28.419	0.231049
neo1a	49.3776	0.170268	216.059	0.0577082	30.1698	0.0611964	6.97062	0.0211231	32.536	0.0439676	4.00179	0.0439758	7.59228	0.0737115	38.756	0.0786125	19.5157	0.0891126	33.3343	0.0946998	82.3061	0.315349	16.9567	0.0936834	64.8511	0.111237	110.162	0.13353	89.7622	0.606501	110.335	0.186062	0	0
pdcd7	4.48232	0.0154563	189.445	0.0505997	12.7387	0.0258391	9.46576	0.0286841	22.9458	0.0310079	2.36815	0.0260236	1.30682	0.0126876	16.1349	0.0327281	7.08188	0.0323373	22.8616	0.0649477	11.1921	0.0428817	5.49228	0.0303441	37.2745	0.0639357	20.4953	0.0248428	3.71829	0.0251236	15.1338	0.0255208	7.24947	0.0589388
rbm33a	26.7443	0.0922218	579.241	0.154712	56.9899	0.115598	14.5072	0.0439612	62.867	0.0849554	12.6422	0.138926	13.137	0.127544	81.7301	0.165781	59.435	0.271393	91.1757	0.259022	138.635	0.53117	33.3795	0.184417	129.204	0.221619	95.7979	0.116119	36.0083	0.243299	117.094	0.197461	31.0932	0.25279
fcer1g	0	0	0.780706	0.000208522	0	0	0	0	0	0	0	0	0	0	0	0	0.589284	0.00269079	0	0	1.07036	0.00410101	0	0	26.6406	0.0456957	0	0	0	0	0	0	0	0
ndufs2	31.1429	0.107389	714.737	0.190902	55.0212	0.111605	70.006	0.212139	53.4287	0.0722009	5.57776	0.0612941	13.7035	0.133044	66.3191	0.134522	37.7311	0.172288	64.6518	0.18367	65.7737	0.252006	18.582	0.102663	143.262	0.245732	98.8589	0.119829	30.8462	0.20842	54.9008	0.0925814	43.3565	0.352492
sox19b	88.4623	0.305043	62.6918	0.0167446	0	0	0	0	0	0	0	0	6.04212	0.0586614	6.07848	0.0123296	0	0	0	0	5.12445	0.0196339	31.5702	0.174421	54.3239	0.0931799	9.5048	0.011521	4.661	0.0314932	1.18342	0.00199565	0	0
cyp2x12	0	0	61.0304	0.0163009	0	0	1.40049	0.0042439	0	0	0	0	0	0	1.64021	0.00332701	0	0	0	0	0	0	0	0	0	0	0	0	0	0	2.03341	0.00342902	0	0
shcbp1	1.18641	0.00409108	52.8383	0.0141128	7.83694	0.0158964	1.59488	0.00483296	6.33791	0.00856474	0.634403	0.00697147	0	0	7.93926	0.016104	0.654962	0.00299069	5.62248	0.015973	3.8101	0.0145981	0	0	21.4222	0.0367448	12.4686	0.0151135	1.00008	0.00675732	16.6904	0.0281457	0	0
gabarapb	202.736	0.699091	1507.79	0.402722	241.78	0.490425	274.186	0.830868	317.317	0.428807	81.4606	0.895172	46.4584	0.451053	353.254	0.716539	278.457	1.27149	326.579	0.92778	345.242	1.32277	95.0632	0.525211	471.341	0.808475	362.867	0.439838	167.318	1.13053	500.003	0.843176	150.325	1.22216
prc1b	8.42337	0.0290461	5.84898	0.00156223	1.34676	0.00273177	0	0	3.2273	0.00436122	0	0	1.16702	0.0113302	0	0	1.14735	0.00523905	0	0	0	0	0.206595	0.00114141	52.8938	0.090727	1.39796	0.00169449	0	0	2.66882	0.00450053	0	0
slc17a6b	0	0	0	0	0	0	0	0	0	0	0	0	0	0	0	0	2.20401	0.010064	0	0	67.9488	0.26034	0	0	0.778421	0.0013352	2.14894	0.00260477	0	0	0	0	0	0
tex261	22.3696	0.0771365	256.501	0.0685098	17.8434	0.0361936	7.91246	0.0239772	20.7402	0.0280273	6.81163	0.0748531	3.93316	0.038186	26.5363	0.0538262	24.6292	0.112462	38.6122	0.109694	18.8665	0.0722854	15.1414	0.0836541	65.3961	0.112172	31.4357	0.0381039	22.225	0.150169	44.0319	0.0742527	17.5214	0.14245
si:dkey-78a14.4	0	0	6.21472	0.00165991	1.34382	0.0027258	0	0	0	0	1.69823	0.0186619	0	0	0	0	0	0	0.53772	0.00152761	0	0	0	0	0	0	1.8185	0.00220425	0	0	5.90903	0.00996463	0	0
pop4	6.11339	0.0210806	90.8349	0.0242615	10.9389	0.0221885	5.04694	0.0152938	24.6495	0.0333102	1.10935	0.0121907	0	0	9.67566	0.0196261	8.00014	0.0365303	6.27314	0.0178214	15.4007	0.0590065	10.642	0.0587958	23.9279	0.0410427	17.8645	0.021654	12.8563	0.0868667	17.621	0.029715	4.27621	0.0347659
rps17	484.235	1.66977	7014	1.8734	774.282	1.57055	558.302	1.69182	703.407	0.95055	270.122	2.96838	194.86	1.89185	906.764	1.83928	426.917	1.94939	758.981	2.1562	426.965	1.63588	372.673	2.05896	1651.37	2.83254	1795.81	2.17674	348.695	2.35605	1318.12	2.2228	143.866	1.16964
si:cabz01007794.1	314.686	1.08512	19.8865	0.00531157	0	0	0	0	0	0	4.09089	0.0449548	0	0	0	0	0.756936	0.00345633	0	0	0	0	93.3842	0.515935	0	0	5.7924	0.00702109	0.930348	0.00628613	1.42373	0.0024009	0	0
si:dkey-286h2.3	2.1383	0.00737346	233.161	0.0622758	1.51788	0.00307886	0	0	1.8198	0.00245919	2.84229	0.031234	2.00176	0.0194345	3.8187	0.00774584	1.27183	0.00580744	4.73733	0.0134583	0	0	0.436987	0.00241429	0.926015	0.00158836	24.6487	0.0298772	0	0	0	0	0	0
orc6	0	0	21.3634	0.00570602	0	0	0	0	0	0	0	0	0	0	0	0	0	0	2.80666	0.00797346	1.68666	0.0064623	0.580832	0.00320902	37.6055	0.0645035	2.12967	0.00258141	1.67508	0.0113181	4.7965	0.00808854	0	0
nedd8	28.671	0.0988655	304.787	0.0814068	24.9497	0.0506079	15.9974	0.0484771	41.0216	0.0554345	7.92186	0.0870534	1.99741	0.0193924	24.0851	0.0488542	19.6807	0.0898663	14.5832	0.0414295	25.4489	0.0975055	7.55033	0.0417145	88.8649	0.152427	32.7529	0.0397005	13.5295	0.0914155	33.4866	0.0564699	5.46281	0.0444131
cnep1r1	6.02318	0.0207696	92.9639	0.0248301	11.9193	0.024177	7.81982	0.0236964	17.3283	0.0234167	1.63123	0.0179256	1.9699	0.0191253	7.60722	0.0154305	12.5693	0.0573942	13.6211	0.0386962	27.0534	0.103653	2.73864	0.0151306	40.9862	0.0703022	9.64875	0.0116955	8.21981	0.0555393	17.327	0.0292193	2.36886	0.019259
ggh	32.4606	0.111933	322.158	0.0860464	55.434	0.112442	34.1847	0.10359	77.8512	0.105204	2.26325	0.0248709	25.5607	0.248162	53.3283	0.108171	35.9783	0.164285	44.3822	0.126086	1.21398	0.00465127	8.1621	0.0450945	38.9519	0.0668129	67.0092	0.0812233	18.9431	0.127994	15.5562	0.0262331	1.75521	0.01427
insig1	342.339	1.18048	5146.99	1.37473	271.533	0.550777	34.0714	0.103247	147.939	0.199918	34.4488	0.378558	28.5325	0.277014	165.149	0.334988	86.7081	0.395928	605.809	1.72105	148.359	0.568424	105.357	0.582084	267.764	0.459286	174.093	0.211022	81.0211	0.54744	59.7431	0.100747	36.2039	0.29434
vps35	28.8007	0.0993127	411.432	0.109891	37.724	0.0765192	38.6427	0.117099	96.205	0.130007	11.0692	0.12164	6.20578	0.0602503	42.4245	0.0860538	44.6409	0.20384	71.6317	0.203499	59.1246	0.226531	15.2583	0.0843	63.0218	0.108099	73.3319	0.0888871	23.805	0.160844	71.8705	0.121198	35.5488	0.289014
eif4a1a	116.984	0.403394	1746.42	0.466459	226.148	0.458718	124.887	0.378446	227.9	0.307973	34.3844	0.37785	49.8722	0.484196	368.92	0.748317	311.913	1.42426	263.735	0.749248	178.054	0.682197	138.798	0.766839	511.215	0.87687	461.797	0.559754	173.049	1.16925	170.581	0.287658	37.5371	0.30518
ponzr1	0	0	116.484	0.0311123	183.873	0.372968	211.687	0.641475	256.054	0.346019	1.76622	0.019409	18.8227	0.182745	119.129	0.241641	114.365	0.522214	23.5332	0.0668558	3.10843	0.0119097	0.862079	0.00476287	65.7396	0.112761	371.481	0.450279	1.00008	0.00675732	140.614	0.237123	4.67517	0.0380095
hddc3	20.5957	0.0710196	131.45	0.0351094	11.9606	0.0242608	5.1682	0.0156612	10.08	0.0136216	2.17196	0.0238677	2.12609	0.0206417	14.8434	0.0301084	11.4054	0.0520794	14.1874	0.0403051	13.9694	0.0535226	7.06095	0.0390108	43.265	0.074211	16.1896	0.0196237	9.88661	0.0668014	15.3492	0.025884	1.09755	0.00892314
en2a	0	0	2.85638	0.000762923	0	0	0	0	1.08286	0.00146333	0	0	0	0	1.42015	0.00288063	0	0	5.04148	0.0143224	74.6451	0.285997	0	0	45.1517	0.0774471	6.74047	0.00817026	0	0	0	0	0	0
vps33b	6.48193	0.0223515	31.2113	0.00833636	2.90629	0.00589511	6.50935	0.0197253	6.93886	0.00937684	0	0	0	0	6.30121	0.0127814	1.74229	0.00795564	2.63164	0.00747626	9.54045	0.0365534	2.32502	0.0128454	6.72687	0.0115384	9.74573	0.011813	1.26622	0.00855552	6.07988	0.0102527	5.40119	0.0439121
si:cabz01007802.1	77.3804	0.266829	245.412	0.0655482	24.8103	0.0503252	15.0847	0.0457111	63.0293	0.0851747	17.8885	0.196577	3.39344	0.032946	5.59295	0.0113447	5.21419	0.0238091	17.8793	0.0507935	0.777768	0.00297995	47.5205	0.262544	7.99979	0.0137218	59.46	0.0720728	9.68769	0.0654574	99.4251	0.167665	1.67846	0.013646
CT737190.1	0.615487	0.00212237	63.8401	0.0170513	5.67951	0.0115203	0	0	7.62751	0.0103074	1.80432	0.0198277	2.29783	0.022309	11.7026	0.0237376	5.43584	0.0248212	2.42463	0.00688817	4.68673	0.0179568	0.735767	0.00406501	5.65623	0.00970193	23.5241	0.0285141	3.82537	0.0258471	14.0454	0.0236853	0	0
si:cabz01007812.1	0	0	2.93183	0.000783075	0	0	0	0	1.08976	0.00147265	0	0	0	0	0	0	0	0	0	0	0	0	24.6443	0.136157	0	0	0	0	0	0	0.689023	0.00116193	0	0
tmem208	8.98931	0.0309976	308.706	0.0824535	16.5706	0.0336117	19.0067	0.057596	32.1073	0.0433882	0.673305	0.00739896	4.42325	0.0429442	31.9629	0.0648334	21.6501	0.0988589	28.8068	0.0818374	8.98556	0.0344274	3.18555	0.0175997	58.827	0.100904	35.6946	0.0432661	5.91005	0.0399328	48.5605	0.0818895	6.12784	0.0498199
tln2a	0	0	5.52276	0.0014751	0	0	0	0	0	0	0	0	19.9403	0.193595	0	0	1.33468	0.00609445	1.2933	0.00367415	24.7894	0.0949785	0.528524	0.00292002	10.9213	0.018733	0.84829	0.00102823	0	0	20.6556	0.0348324	5.8202	0.0473187
slc7a8a	9.60762	0.0331297	1055.47	0.28191	22.2201	0.0450713	14.8422	0.0449765	70.8906	0.0957981	4.83301	0.05311	22.3135	0.216636	67.715	0.137353	85.5462	0.390622	139.705	0.396889	67.773	0.259667	24.6346	0.136103	163.432	0.280329	176.167	0.213536	3.30476	0.0223294	321.592	0.542313	30.0989	0.244706
zgc:194312	0	0	2.25303	0.00060177	1.18028	0.00239409	0	0	0	0	0	0	0	0	0	0	0	0	0	0	0	0	0	0	8.47084	0.0145297	1.12573	0.00136452	0	0	0	0	0	0
plekhf1	0.647364	0.00223229	9.90839	0.00264647	0	0	0	0	1.61749	0.00218579	17.5143	0.192465	0	0	5.3451	0.010842	5.99436	0.0273715	1.42445	0.00404673	1.19261	0.0045694	189.691	1.04801	17.939	0.0307701	22.534	0.0273139	0	0	0	0	0	0
csnk1g1	26.1525	0.090181	468.655	0.125175	45.2672	0.0918199	6.3374	0.0192042	40.4606	0.0546765	8.17755	0.0898632	8.27273	0.0803178	36.6612	0.0743634	54.8875	0.250628	58.6873	0.166725	38.6163	0.147955	11.9147	0.0658272	55.4466	0.0951057	64.1819	0.0777963	14.6152	0.0987516	49.7655	0.0839215	18.8807	0.153501
slc7a6os	17.6756	0.0609502	203.306	0.0543019	26.5612	0.0538767	7.74315	0.0234641	43.6433	0.0589775	1.83361	0.0201496	5.77624	0.05608	31.903	0.0647119	20.6749	0.0944059	30.2669	0.0859855	72.7078	0.278574	22.3619	0.123547	62.355	0.106955	33.5153	0.0406246	9.09595	0.0614591	49.2006	0.0829689	9.82401	0.07987
mtmr10	10.5396	0.0363433	363.97	0.0972143	81.6962	0.165712	16.3352	0.0495005	83.1941	0.112425	5.88749	0.0646977	8.24596	0.0800578	60.5963	0.122913	15.245	0.0696121	21.086	0.0599035	1.89473	0.0072595	23.095	0.127596	19.1658	0.0328744	142.873	0.173179	7.00443	0.0473272	29.1995	0.0492403	4.87399	0.0396259
esrp2	31.5974	0.108957	380.047	0.101508	30.2659	0.0613912	5.95072	0.0180325	17.3298	0.0234186	9.03763	0.0993146	5.68383	0.0551828	86.8975	0.176263	11.3206	0.0516923	36.5788	0.103917	3.08727	0.0118286	72.3979	0.399989	35.2243	0.0604191	56.0965	0.0679958	54.7848	0.370167	0	0	0	0
sdcbp	0	0	0.410426	0.000109622	0	0	0	0	0	0	0	0	0	0	0	0	0	0	0	0	10.4886	0.0401864	0.932025	0.00514931	2.30511	0.00395387	0	0	0	0	0	0	0	0
nav2a	34.5466	0.119126	217.494	0.0580913	21.0433	0.0426842	16.9628	0.0514025	49.6657	0.0671158	4.7365	0.0520495	23.5672	0.228807	92.3028	0.187227	30.7971	0.140626	26.2105	0.0744616	17.081	0.0654445	16.7518	0.0925512	41.2911	0.0708251	46.5472	0.0564209	8.82201	0.0596082	19.29	0.0325296	2.19439	0.0178405
C7H19orf12	5.5545	0.0191534	62.2994	0.0166398	5.22506	0.0105985	3.99611	0.0121094	4.45576	0.00602129	0	0	0	0	1.48995	0.00302222	4.01092	0.0183147	0.939177	0.00266812	0	0	1.4072	0.00777461	0.473944	0.000812941	4.82721	0.00585117	4.41031	0.0297994	1.29024	0.00217578	0	0
C7H19orf12.1	3.4773	0.0119907	42.012	0.0112212	5.49147	0.0111389	0	0	4.04153	0.00546152	0	0	0	0	3.46095	0.00702019	1.2236	0.00558723	3.2392	0.00920227	0	0	5.11266	0.0282467	22.1734	0.0380333	3.08231	0.00373613	2.14667	0.0145045	0	0	0	0
C7H19orf12.2	11.8157	0.0407439	107.228	0.02864	5.70423	0.0115705	8.69431	0.0263464	5.90008	0.00797308	0.514344	0.00565213	1.73374	0.0168324	1.91109	0.00387645	3.02056	0.0137925	2.68487	0.00762747	0	0	7.55985	0.0417671	12.0629	0.0206911	19.9851	0.0242244	3.30921	0.0223595	1.66826	0.00281325	0	0
ano5b	10.786	0.0371932	16.5218	0.00441288	3.32168	0.0067377	0	0	1.25797	0.00169995	1.65707	0.0182096	1.25836	0.0122171	5.00683	0.0101558	36.4275	0.166336	0	0	32.7407	0.125443	15.1385	0.0836382	18.4777	0.0316941	1.80072	0.00218269	0.967089	0.00653439	72.3292	0.121972	6.3124	0.0513203
kirrel1a	0	0	33.2519	0.00888138	0.998998	0.00202637	1.71634	0.00520103	3.18595	0.00430533	1.24285	0.0136577	2.21739	0.021528	2.27986	0.00462446	6.02107	0.0274935	4.73609	0.0134548	33.8847	0.129826	3.52529	0.0194767	24.066	0.0412796	3.99002	0.00483639	1.5274	0.0103203	159.858	0.269575	4.50671	0.0366399
zgc:172075	0	0	0	0	0	0	0	0	0	0	0	0	0	0	0	0	0	0	0	0	0	0	29.9507	0.165474	0	0	0	0	0	0	0	0	0	0
penkb	11.7737	0.0405988	89.4964	0.0239039	3.0653	0.00621766	0	0	0	0	0	0	0	0	0	0	0	0	0.646151	0.00183566	3.09618	0.0118628	1.39473	0.00770571	2.48932	0.00426984	0.73171	0.000886921	4.42754	0.0299158	0.79362	0.00133831	0	0
si:ch211-225k7.3	0	0	0.307102	8.20251e-05	0	0	0	0	0	0	0	0	0	0	0	0	0.589284	0.00269079	0	0	0	0	0	0	14.0384	0.0240796	0	0	0	0	1.06188	0.00179068	0	0
si:dkey-187j14.4	0	0	0	0	0	0	0	0	0	0	0	0	0	0	0	0	0	0	0	0	0	0	23.8268	0.13164	1.97725	0.00339151	0	0	0	0	0	0	0	0
spata6l	11.9946	0.0413609	170.665	0.0455835	29.4904	0.0598183	14.2578	0.0432055	54.769	0.0740121	1.94704	0.0213961	11.4852	0.111507	20.0663	0.0407024	8.33549	0.0380616	15.6899	0.0445736	17.8973	0.0685719	16.9564	0.093682	46.517	0.0797891	54.2902	0.0658063	7.5026	0.0506932	110.318	0.186034	1.72957	0.0140615
senp3b	4.34375	0.0149784	35.0765	0.00936873	3.27429	0.00664157	0	0	3.29303	0.00445004	0.85232	0.00936615	0	0	4.74786	0.00963055	3.02424	0.0138093	4.36942	0.0124131	15.8485	0.0607222	2.11959	0.0117104	16.7802	0.0287824	6.61082	0.00801311	3.49013	0.0235819	7.51952	0.0126805	3.33187	0.0270884
ponzr5	37.8974	0.130681	2.85915	0.000763661	0	0	0	0	1.85623	0.00250842	0	0	0	0	10.3655	0.0210253	0	0	0	0	0	0	52.2411	0.288625	4.6787	0.00802522	1.77937	0.00215681	0.442987	0.00299315	0	0	0	0
sdr16c5b	78.4776	0.270612	1702.13	0.454628	131.674	0.267088	22.9009	0.0693967	54.3994	0.0735127	48.4893	0.532849	6.11386	0.0593579	101.237	0.20535	37.8758	0.172949	77.2359	0.21942	7.70193	0.0295093	11.9279	0.0658997	73.2031	0.125563	109.667	0.13293	23.1522	0.156434	26.2354	0.0442418	4.63976	0.0377216
il13ra1	118.893	0.409974	1235.76	0.330065	298.368	0.60521	51.5105	0.156092	331.286	0.447684	29.3771	0.322825	10.5316	0.102248	191.866	0.389181	91.6832	0.418645	114.452	0.325146	6.6469	0.025467	31.5598	0.174363	128.253	0.219988	452.777	0.54882	101.259	0.684185	91.7443	0.154712	5.28224	0.042945
ponzr3	0	0	0	0	0	0	0	0	0	0	0	0	0	0	2.09152	0.00424244	0	0	0	0	0	0	51.5688	0.28491	0.374608	0.000642553	0	0	0	0	0	0	0	0
slc7a6	0	0	4.89163	0.00130653	2.62854	0.00533172	0	0	0	0	0	0	3.79134	0.0368092	6.16102	0.012497	13.6268	0.0622226	4.40177	0.012505	0	0	6.91384	0.038198	6.56604	0.0112625	0	0	9.37859	0.0633688	16.6992	0.0281605	2.24257	0.0182323
htr5ab	0	0	1.10454	0.000295015	0	0	0	0	0	0	0	0	0	0	0	0	0.918607	0.00419455	0	0	8.93552	0.0342357	0	0	5.20732	0.00893193	0	0	0	0	2.31475	0.00390346	0	0
katnb1	14.2294	0.0490669	80.752	0.0215684	7.19087	0.0145859	7.09423	0.0214977	33.3445	0.0450602	2.44418	0.0268591	1.50892	0.0146497	17.9436	0.0363968	20.5322	0.0937542	13.4357	0.0381697	13.8789	0.0531759	5.60777	0.0309821	40.7336	0.069869	28.3895	0.0344116	2.65507	0.0179396	39.8579	0.067214	6.63805	0.0539679
ponzr4	0	0	1.17284	0.000313258	0	0	0	0	0	0	0	0	0	0	0	0	0.865294	0.00395112	0	0	0	0	17.5598	0.0970156	0	0	4.3639	0.00528957	0	0	0	0	0	0
ugt5g1	6.74325	0.0232526	18.1432	0.00484595	6.34375	0.0128676	6.61276	0.0200387	28.6125	0.0386655	0	0	2.77313	0.0269236	2.3389	0.00474422	0.779873	0.00356106	0	0	0	0	2.29867	0.0126999	4.51297	0.00774094	65.7672	0.0797179	0.520364	0.00351597	4.64664	0.00783581	1.66896	0.0135688
hypk	51.9425	0.179112	1354.05	0.361658	61.5585	0.124865	52.2782	0.158419	81.3282	0.109903	43.0037	0.472568	26.3822	0.256138	56.4086	0.114419	58.2021	0.265763	77.1655	0.21922	77.8917	0.298436	70.1461	0.387548	304.175	0.52174	265.169	0.321417	44.6752	0.301859	121.43	0.204773	10.2612	0.0834244
mfap1	33.6454	0.116019	316.014	0.0844053	23.9941	0.0486696	24.6804	0.074789	58.6106	0.0792036	10.0215	0.110126	7.60222	0.0738079	33.086	0.0671115	18.653	0.0851736	35.4727	0.100775	63.4686	0.243175	27.0597	0.149501	104.945	0.180009	59.1968	0.0717537	15.4814	0.104604	64.6688	0.109054	9.05284	0.0736003
gpatch1	20.4607	0.0705543	275.276	0.0735245	42.8547	0.0869263	22.7579	0.0689633	74.275	0.100372	5.0714	0.0557297	4.30049	0.0417524	39.8769	0.0808863	11.3376	0.0517698	29.4238	0.0835904	12.4498	0.0477006	14.2217	0.0785728	40.9196	0.0701879	65.9169	0.0798993	9.67188	0.0653506	31.0402	0.0523443	6.22435	0.0506045
si:dkey-62k3.5	0	0	3.46874	0.000926481	0	0	0	0	0	0	0	0	0	0	0	0	1.83304	0.00837006	0	0	4.35657	0.0166918	1.78997	0.00988934	4.77183	0.00818496	0	0	0	0	1.56369	0.00263692	0	0
mphosph10	3.8215	0.0131776	113.556	0.0303303	6.78714	0.013767	5.93207	0.017976	3.72001	0.00502705	1.95852	0.0215222	6.05844	0.0588198	8.55921	0.0173615	5.20227	0.0237547	3.6863	0.0104725	26.1141	0.100054	11.8845	0.0656602	94.4126	0.161943	17.4139	0.0211077	10.7853	0.0728738	48.6675	0.08207	12.2375	0.0994916
tead1b	51.5403	0.177725	466.637	0.124636	169.324	0.343457	20.6507	0.0625778	217.906	0.294468	10.4741	0.1151	16.2645	0.157908	92.1793	0.186976	111.347	0.508433	165.778	0.470959	33.2295	0.127316	31.1811	0.172271	92.3259	0.158363	362.672	0.439602	21.214	0.143338	194.896	0.32866	4.20999	0.0342275
arl2	13.3925	0.046181	47.6242	0.0127202	7.72147	0.0156622	4.33824	0.0131462	0.975651	0.00131845	4.57021	0.050222	2.97786	0.0289113	7.11185	0.0144257	4.77708	0.0218131	14.3646	0.0408086	40.3309	0.154524	2.28822	0.0126421	39.7958	0.0682604	17.1608	0.0208009	11.4459	0.0773371	23.0705	0.0389047	4.0787	0.0331601
chchd7	48.7104	0.167967	233.9	0.0624733	14.9424	0.0303092	26.3252	0.0797733	25.6212	0.0346233	7.14331	0.0784979	7.18769	0.0697834	22.879	0.0464077	26.8847	0.122761	36.3518	0.103272	17.907	0.0686091	13.2083	0.072974	72.7636	0.124809	66.8315	0.0810078	21.0692	0.142359	26.3618	0.044455	10.4705	0.085126
mcee	9.12522	0.0314663	354.925	0.0947983	18.3678	0.0372571	19.9609	0.0604876	43.1919	0.0583674	1.20499	0.0132416	3.07844	0.0298878	19.2304	0.0390068	13.9498	0.0636977	19.9215	0.0565951	4.00069	0.0153283	2.66469	0.014722	41.2447	0.0707456	46.8308	0.0567647	15.6759	0.105918	13.7026	0.0231073	4.43452	0.036053
fes	6.98466	0.024085	22.5253	0.00601638	38.1994	0.0774836	28.0234	0.0849195	128.383	0.17349	1.56605	0.0172094	4.72386	0.0458627	49.4206	0.100245	24.1967	0.110487	45.2439	0.128534	6.38164	0.0244507	3.39322	0.0187471	65.245	0.111913	58.9844	0.0714962	2.81887	0.0190465	2.06408	0.00348075	3.52761	0.0286797
svep1	2.97534	0.0102598	10.4938	0.00280282	1.04809	0.00212594	0	0	2.30511	0.00311501	1.5715	0.0172693	0	0	0	0	1.04737	0.0047825	0	0	0	0	0	0	2.88328	0.0049456	14.9255	0.0180915	0.691601	0.00467298	78.3025	0.132045	0	0
si:dkey-23n7.10	4.36721	0.0150593	36.8445	0.00984094	0	0	0	0	0	0	1.46098	0.0160547	0.486616	0.00472443	4.5125	0.00915314	3.37137	0.0153944	17.5589	0.0498832	0	0	6.98641	0.038599	6.39437	0.010968	8.77021	0.0106306	11.0515	0.0746726	20.2269	0.0341095	0	0
nfatc3a	31.9457	0.110158	370.737	0.0990217	42.0172	0.0852275	17.9485	0.0543893	42.0743	0.0568572	5.92208	0.0650778	11.6203	0.112818	27.7812	0.0563513	31.656	0.144548	49.5487	0.140763	7.22618	0.0276865	45.7954	0.253013	38.5689	0.066156	75.1385	0.091077	8.72564	0.058957	46.7985	0.0789183	2.11492	0.0171945
dbx1a	0	0	1.31025	0.000349959	0	0	0	0	0	0	0	0	0	0	0	0	0.98512	0.00449827	0	0	17.8953	0.0685644	0	0	48.8298	0.0837561	0	0	0	0	0	0	0	0
plag1	5.90516	0.0203626	102.185	0.0272929	20.1626	0.0408978	2.16585	0.00656318	4.66719	0.00630701	1.5616	0.0171604	0	0	12.368	0.0250873	3.33847	0.0152442	15.7712	0.0448046	3.07522	0.0117825	2.90999	0.0160773	17.1221	0.029369	14.7613	0.0178924	6.35824	0.0429611	27.1896	0.0458509	0	0
C7H20orf27	7.1833	0.02477	36.5206	0.00975444	13.5015	0.0273865	8.49866	0.0257535	11.7419	0.0158674	0	0	1.48873	0.0144537	8.52987	0.017302	10.6686	0.048715	4.70292	0.0133606	6.84294	0.0262182	5.7696	0.0318763	13.8366	0.0237335	10.7337	0.0130105	1.76797	0.0119457	9.01844	0.0152082	1.72085	0.0139906
adamtsl5	0	0	1.44255	0.000385295	0	0	0	0	0	0	0	0	0	0	0	0	0	0	0	0	0	0	6.1524	0.0339912	2.30511	0.00395387	0	0	0	0	16.6249	0.0280352	0	0
si:ch211-260e23.9	33.078	0.114062	246.752	0.065906	51.6436	0.104754	16.7959	0.0508966	29.258	0.0395379	11.6797	0.128349	5.08523	0.0493712	80.1223	0.16252	17.9122	0.081791	34.0602	0.0967618	107.79	0.412988	36.8305	0.203483	124.291	0.213192	113.539	0.137623	26.8267	0.181262	161.546	0.272421	63.6851	0.517765
serinc4	0	0	0	0	0	0	0	0	0	0	0	0	0	0	0	0	0	0	0	0	4.92852	0.0188832	0	0	1.04069	0.00178506	0	0	0	0	2.37394	0.00400327	17.3761	0.141269
zgc:162297	0.504221	0.00173869	44.9772	0.0120131	13.2872	0.0269517	0	0	8.92229	0.0120572	1.81333	0.0199267	0	0	1.67211	0.0033917	0	0	0.545871	0.00155077	0	0	1.08494	0.00599412	1.02656	0.00176082	1.82067	0.00220687	0.339517	0.00229403	1.04093	0.00175536	0	0
pacsin3	44.0153	0.151777	94.027	0.0251141	6.17896	0.0125334	5.61709	0.0170215	5.51809	0.00745688	4.27269	0.0469527	0.486616	0.00472443	21.9038	0.0444297	8.8896	0.0405918	22.888	0.0650226	0	0	13.1953	0.0729019	20.4012	0.0349935	45.3953	0.0550246	39.8928	0.269546	40.9549	0.069064	12.145	0.0987397
adgrg1	6.57468	0.0226713	35.2411	0.00941269	1.47616	0.00299423	0	0	8.56178	0.01157	0.948284	0.0104207	1.3257	0.0128709	19.8581	0.0402801	7.83593	0.0357805	0.679819	0.0019313	0	0	13.1879	0.0728611	46.3456	0.0794951	14.399	0.0174534	21.1702	0.143042	2.97488	0.00501667	0	0
si:dkey-165a24.9	4.68509	0.0161555	1.49229	0.00039858	3.38251	0.00686107	4.09577	0.0124114	15.4937	0.0209374	0	0	1.8649	0.0181058	0.731486	0.00148375	1.07226	0.00489615	0	0	0	0	0	0	3.90389	0.00669621	22.7478	0.0275732	0	0	2.67278	0.00450722	0	0
dock11	3.0331	0.010459	31.3443	0.00837189	1.95193	0.0039593	0	0	0	0	1.4806	0.0162703	0	0	0.56286	0.0011417	28.1904	0.128723	7.75119	0.0220204	21.9183	0.0839781	6.33113	0.0349786	32.8974	0.0564278	41.3507	0.050122	1.07522	0.00726501	15.9607	0.0269151	5.25579	0.04273
tssc4	9.87401	0.0340483	119.188	0.0318344	11.5653	0.0234591	9.34011	0.0283034	11.7637	0.0158969	0	0	0	0	11.7127	0.0237581	9.26679	0.0423141	8.42644	0.0239388	36.1325	0.138439	11.7478	0.064905	53.7222	0.0921478	22.971	0.0278436	16.1284	0.108976	29.6141	0.0499394	11.8648	0.0964618
adgrg1.1	64.5205	0.222484	498.526	0.133153	90.1041	0.182767	28.8139	0.0873149	111.858	0.151159	3.831	0.0420989	16.6776	0.161918	42.4108	0.0860259	33.3497	0.152282	55.1073	0.156555	31.6126	0.121121	9.23983	0.0510488	90.1839	0.154689	96.8168	0.117354	33.6616	0.227443	24.5979	0.0414804	1.80717	0.0146924
si:dkey-23i12.7	2.06282	0.00711317	4.15086	0.00110867	0	0	0	0	0	0	3.09944	0.0340598	0	0	1.06231	0.00215478	0	0	0.635362	0.00180501	6.50996	0.0249424	7.10636	0.0392617	18.2273	0.0312646	10.4628	0.0126821	24.4427	0.165154	111.131	0.187404	1.92195	0.0156256
htatip2	209.192	0.721351	3888.21	1.03852	322.585	0.65433	68.5642	0.20777	347.245	0.46925	98.3258	1.0805	29.6476	0.287841	208.37	0.422658	135.31	0.617853	288.535	0.819703	58.5968	0.224509	104.27	0.576077	146.164	0.250711	547.904	0.664127	105.051	0.709807	191.032	0.322146	16.9274	0.137621
ppp2r5b	0	0	3.58964	0.000958771	0	0	0	0	0	0	0	0	0	0	0	0	2.22846	0.0101756	0	0	32.6171	0.12497	0	0	0	0	0	0	0.546268	0.003691	0	0	0	0
ddx28	0	0	21.2664	0.00568014	0	0	0	0	1.49198	0.00201619	0	0	0.524834	0.00509548	0	0	1.99509	0.00911002	4.10191	0.0116532	5.07639	0.0194498	0	0	6.36143	0.0109115	0	0	0.912713	0.00616698	3.07577	0.0051868	0	0
puf60b	11.2704	0.0388633	135.749	0.0362577	8.21365	0.0166605	17.2083	0.0521465	18.0412	0.02438	2.02085	0.0222071	5.43442	0.0527614	21.6737	0.0439628	8.49246	0.0387784	23.0238	0.0654085	57.7298	0.221187	18.5311	0.102382	108.389	0.185916	19.8795	0.0240963	12.272	0.0829187	52.5215	0.0885691	14.4208	0.117243
galr1b	1.72919	0.00596271	76.0483	0.020312	6.98331	0.0141649	5.02898	0.0152393	4.74448	0.00641146	2.94859	0.0324021	0.711542	0.00690817	0.657999	0.00133468	1.17928	0.00538482	3.08054	0.00875154	0	0	1.40302	0.00775152	0.417996	0.000716974	2.42758	0.00294252	0	0	5.55566	0.00936873	0	0
fxr2	15.1729	0.0523204	165.823	0.0442903	26.9323	0.0546294	2.03572	0.00616886	39.1711	0.0529339	3.88817	0.0427271	5.12893	0.0497954	21.0055	0.0426075	21.0813	0.0962618	21.4512	0.060941	43.4566	0.166501	13.2979	0.073469	59.6266	0.102275	49.408	0.0598885	14.5992	0.098643	48.6669	0.082069	5.35138	0.0435072
lrp3	0	0	4.04274	0.00107979	0	0	0	0	0	0	0	0	0	0	0	0	10.6689	0.0487165	0	0	4.32929	0.0165873	0	0	0	0	0.549314	0.000665835	1.03073	0.00696437	1.55421	0.00262093	4.92297	0.0400242
apba2b	0	0	3.01824	0.000806154	0	0	0	0	0	0	0	0	0	0	0.803298	0.00162941	6.1903	0.0282662	1.20605	0.00342629	82.6153	0.316534	1.23081	0.00680003	6.77576	0.0116222	0	0	0	0	0	0	22.3656	0.181834
tnk1	128.475	0.443017	715.88	0.191207	102.589	0.208092	48.2406	0.146184	210.213	0.284072	42.3055	0.464896	34.7482	0.337361	143.074	0.290212	55.8652	0.255092	61.6898	0.175255	4.14898	0.0158965	97.7845	0.540246	79.3414	0.136092	398.708	0.483282	100.868	0.68154	11.8441	0.0199732	6.30615	0.0512695
atg13	17.5389	0.0604788	158.16	0.0422436	28.1865	0.0571735	29.8729	0.0905239	20.4823	0.0276789	5.81333	0.0638827	9.39244	0.0911887	44.1453	0.0895441	30.7584	0.140449	43.2433	0.12285	36.2509	0.138892	21.1942	0.117095	62.6109	0.107394	48.6679	0.0589914	26.5067	0.179099	66.5484	0.112223	15.0905	0.122687
txn	786.45	2.7119	3001.03	0.801557	205.728	0.417299	163.6	0.495756	261.756	0.353725	213.105	2.34181	13.7525	0.13352	232.988	0.472592	305.738	1.39606	466.606	1.32559	36.1901	0.138659	125.124	0.691293	438.66	0.752418	1103.94	1.3381	94.6975	0.639848	145.643	0.245604	16.5819	0.134812
slc1a1	8.36337	0.0288392	430.923	0.115097	172.885	0.35068	35.9398	0.108908	131.1	0.177163	6.05032	0.066487	4.48307	0.0435249	32.1725	0.0652586	11.7847	0.0538114	6.47608	0.018398	16.1329	0.061812	0.436987	0.00241429	11.798	0.0202368	15.5168	0.0188082	6.39011	0.0431764	2.34842	0.00396023	1.15646	0.00940208
ccne1	0	0	16.7258	0.00446736	0	0	1.48852	0.00451067	0	0	0.689962	0.00758201	1.05378	0.0102308	2.51512	0.00510165	0	0	0	0	0	0	0.216465	0.00119594	10.5297	0.0180612	2.18313	0.00264622	2.19085	0.014803	2.57088	0.00433538	0	0
lypla1	0	0	15.4264	0.0041203	2.70321	0.00548319	0	0	0	0	0	0	1.55923	0.0151382	0	0	0	0	0	0	0	0	0	0	1.03152	0.00176934	2.63736	0.0031968	0	0	0.885542	0.00149333	0	0
zgc:112160	14.088	0.0485792	84.79	0.0226469	14.2149	0.0288335	3.75643	0.0113831	4.31604	0.00583249	0	0	19.5501	0.189806	6.36118	0.012903	1.55649	0.00710725	8.85935	0.0251686	3.70785	0.0142063	2.18103	0.0120499	8.92394	0.0153069	13.6957	0.0166009	1.42084	0.00960025	18.7572	0.031631	0	0
si:dkey-11k2.7	162.571	0.560589	90.1906	0.0240894	0	0	0	0	0	0	7.00644	0.0769938	0	0	0	0	0	0	2.81033	0.00798389	0	0	3.327	0.0183812	2.66061	0.00456365	0	0	0	0	0	0	0	0
fgf4	0	0	0	0	0	0	0	0	0	0	0	0	0	0	0.759407	0.00154038	0	0	3.44063	0.00977451	0	0	2.3684	0.0130851	0	0	7.17862	0.00870135	0	0	4.33793	0.00731523	0	0
lto1	3.51958	0.0121365	65.7	0.0175481	3.69821	0.00750143	0	0	7.01283	0.0094768	1.87029	0.0205527	1.91255	0.0185685	7.07647	0.0143539	1.96627	0.00897838	7.10446	0.0201831	14.0069	0.0536664	6.94928	0.0383938	13.2181	0.0226726	12.3331	0.0149492	9.3835	0.063402	13.7502	0.0231876	2.59291	0.0210806
ntn4	0	0	51.6724	0.0138014	0	0	2.41721	0.00732487	5.52622	0.00746787	0	0	0.62353	0.00605369	0.457539	0.000928072	1.89617	0.00865832	12.4412	0.0353442	0	0	9.46952	0.0523178	2.75501	0.00472558	8.90615	0.0107953	2.50748	0.0169424	0	0	0	0
fgf19	0	0	12.3324	0.00329392	1.65102	0.00334893	0	0	0	0	0	0	0	0	0	0	0	0	0.635362	0.00180501	0	0	2.27433	0.0125654	1.75522	0.00301066	0	0	0	0	0	0	0	0
prmt3	0.369497	0.00127413	97.6802	0.0260898	4.86784	0.00987392	0.861883	0.00261177	4.25439	0.00574917	1.75324	0.0192664	0.538699	0.00523009	5.5735	0.0113053	10.1995	0.0465733	4.7582	0.0135176	11.8857	0.0455391	11.6328	0.0642695	43.9614	0.0754055	32.7866	0.0397414	10.5418	0.0712286	43.2142	0.0728738	0	0
arntl1b	9.94626	0.0342975	90.9388	0.0242892	6.44739	0.0130779	2.06763	0.00626555	1.55157	0.00209671	2.41757	0.0265667	3.64722	0.0354099	5.06807	0.0102801	8.64185	0.0394605	8.88261	0.0252347	26.8248	0.102777	6.29986	0.0348059	22.4375	0.0384862	28.7132	0.0348039	13.4932	0.09117	23.191	0.0391079	30.3368	0.24664
zgc:136461	13.633	0.0470103	122.39	0.0326896	15.3212	0.0310776	6.33664	0.0192019	4.82151	0.00651556	1.29542	0.0142354	10.5829	0.102746	17.0627	0.03461	3.78262	0.0172723	8.33558	0.0236806	2.13206	0.0081688	6.95768	0.0384402	12.9333	0.022184	32.2527	0.0390941	2.76808	0.0187033	7.93217	0.0133763	14.1824	0.115304
snrpa1	16.3033	0.0562183	304.842	0.0814213	29.0593	0.0589438	23.7761	0.0720489	59.9157	0.0809672	8.05957	0.0885667	8.78859	0.0853262	30.0286	0.06091	16.0396	0.0732401	36.7655	0.104447	42.5103	0.162875	21.1595	0.116903	129.305	0.221792	52.9998	0.0642422	16.7061	0.112879	55.4964	0.0935859	9.2434	0.0751496
si:dkey-201l21.4	1.53137	0.00528058	2.69605	0.000720099	0	0	0	0	0	0	0	0	0	0	1.42421	0.00288886	0.679723	0.00310376	0	0	0	0	0	0	1.56712	0.00268803	0.904631	0.00109652	0	0	0	0	0	0
C7H16orf87	33.0562	0.113987	82.6473	0.0220746	7.34488	0.0148983	27.3952	0.0830159	65.0359	0.0878864	6.7728	0.0744263	6.60684	0.064144	16.7649	0.0340059	85.8309	0.391922	9.7906	0.0278142	36.7966	0.140983	8.33774	0.0460649	53.1979	0.0912485	98.8971	0.119875	90.6938	0.612796	61.3273	0.103419	20.6477	0.167867
slc7a10a	1.52122	0.00524559	5.59826	0.00149526	0	0	4.8589	0.0147239	0.825363	0.00111536	0	0	19.5051	0.18937	11.0076	0.0223278	4.86358	0.0222081	0.580971	0.00165049	1.78555	0.00684119	6.52081	0.0360266	59.2641	0.101654	2.24786	0.00272467	13.188	0.0891081	23.9418	0.040374	0	0
rhcga	0	0	1.52262	0.000406683	0	0	0	0	2.54452	0.00343854	0	0	0	0	2.3141	0.00469391	0	0	0	0	0	0	44.8527	0.247805	0.401211	0.000688183	1.41226	0.00171183	0	0	0	0	0	0
ponzr6	6.59708	0.0227485	3.84144	0.00102603	2.9572	0.00599838	2.08163	0.00630798	0	0	0.718152	0.00789178	0	0	2.31452	0.00469476	1.09955	0.00502076	0	0	0	0	29.0708	0.160612	34.801	0.0596929	0	0	0	0	0	0	0	0
snrpf	92.3338	0.318393	1332.51	0.355906	100.585	0.204025	73.3985	0.22242	120.411	0.162717	62.2591	0.684165	17.6559	0.171416	76.5606	0.155295	66.2577	0.302546	113.025	0.321095	241.728	0.926162	78.2211	0.432161	669.84	1.14895	222.436	0.26962	80.8131	0.546035	127.794	0.215505	29.6439	0.241007
si:ch73-71d17.2	2.12521	0.0073283	13.2515	0.00353939	2.42648	0.00492186	0	0	1.73917	0.00235023	0	0	0.867051	0.00841797	5.08872	0.0103219	3.5745	0.0163219	7.18554	0.0204135	12.9704	0.049695	1.18974	0.00657317	6.48351	0.0111209	1.46644	0.0017775	0	0	2.93819	0.0049548	0	0
si:dkey-165a24.10	8.09452	0.0279121	42.6297	0.0113861	6.2462	0.0126698	6.76406	0.0204971	7.21463	0.0097495	0.773971	0.00850518	0.486616	0.00472443	6.84449	0.0138833	9.87928	0.0451109	12.3943	0.035211	6.40571	0.024543	7.73223	0.0427195	20.9488	0.0359328	16.4284	0.0199132	13.2567	0.0895723	17.6184	0.0297107	8.67073	0.0704938
ccdc102a	10.6707	0.0367955	62.5545	0.0167079	29.1306	0.0590885	23.7162	0.0718673	48.8572	0.0660232	0.67307	0.00739637	4.00279	0.0388621	22.3621	0.0453592	9.81615	0.0448226	12.9563	0.0368075	25.7512	0.0986636	2.92852	0.0161797	40.4545	0.0693903	44.8382	0.0543493	6.41627	0.0433531	33.9727	0.0572896	0	0
si:ch211-15b10.6	31.2133	0.107632	924.271	0.246867	260.542	0.528482	108.901	0.330004	266.403	0.360004	104.74	1.15099	71.5392	0.694555	208.309	0.422533	54.3328	0.248095	124.852	0.354694	20.8873	0.0800281	114.448	0.632308	316.701	0.543227	443.595	0.53769	69.806	0.471662	362.122	0.610661	7.00212	0.0569278
sord	0	0	136.645	0.036497	2.7849	0.00564888	5.95829	0.0180554	25.5129	0.0344768	0	0	0	0	1.45181	0.00294485	0	0	2.42145	0.00687912	3.86515	0.014809	0	0	3.35453	0.00575392	3.75623	0.004553	0	0	5.28664	0.00891508	0	0
zgc:101765	2.21812	0.00764868	33.195	0.00886617	0	0	0	0	3.94026	0.00532468	0	0	2.03111	0.0197195	0.666044	0.001351	2.10197	0.00959804	4.5879	0.0130338	0	0	0	0	5.27966	0.00905602	1.89409	0.00229587	0	0	1.69605	0.00286012	0	0
harbi1	0	0	16.7158	0.0044647	1.36776	0.00277436	0	0	1.89266	0.00255764	0	0	0	0	1.53851	0.00312071	1.0799	0.00493106	0	0	3.05211	0.0116939	2.1066	0.0116387	19.4242	0.0333177	1.48693	0.00180234	0	0	13.8795	0.0234056	2.19439	0.0178405
badb	49.7581	0.17158	699.264	0.186769	49.2023	0.0998018	24.0832	0.0729795	71.1165	0.0961033	12.9917	0.142766	11.8556	0.115103	69.4116	0.140794	36.0671	0.16469	60.4606	0.171763	2.55265	0.00978025	8.50473	0.0469875	52.4076	0.089893	112.634	0.136526	24.3282	0.16438	30.3055	0.0511053	5.93561	0.048257
si:ch211-285c6.5	0.38902	0.00134145	10.4585	0.00279341	0.998998	0.00202637	4.64051	0.0140621	3.95174	0.00534019	4.29365	0.047183	0	0	0.56286	0.0011417	0.807198	0.00368584	2.76661	0.00785968	0	0	0	0	0	0	0.975026	0.00118185	1.64111	0.0110886	0	0	0	0
slc6a5	0	0	46.2533	0.012354	5.38299	0.0109188	5.56034	0.0168495	17.9583	0.0242679	1.08029	0.0118713	0	0	3.56397	0.00722915	20.0597	0.0915967	4.24438	0.0120579	12.6468	0.0484552	3.95373	0.0218438	6.72898	0.011542	25.1113	0.0304379	2.13793	0.0144455	4.58421	0.00773055	0	0
otog	6.19453	0.0213604	80.7008	0.0215547	16.4586	0.0333845	11.3759	0.0344724	38.7523	0.052368	0	0	0	0	9.54605	0.0193632	11.7507	0.0536561	0.630393	0.00179089	0	0	0	0	8.80741	0.015107	41.5315	0.0503412	0	0	6.31466	0.0106487	0	0
ctrb1	33.5484	0.115684	343.206	0.0916682	53.7107	0.108947	6.84939	0.0207557	8.59994	0.0116215	1.10384	0.0121301	23.879	0.231835	24.5757	0.0498492	13.4174	0.0612667	29.013	0.0824234	29.6614	0.113645	14.2788	0.0788885	34.0852	0.0584651	62.5684	0.0758405	16.6751	0.11267	44.6753	0.0753378	11.7587	0.0955991
ptgr1	12.0929	0.0416997	52.064	0.013906	0.756998	0.00153549	1.48852	0.00451067	5.42021	0.0073246	0.634403	0.00697147	0	0	0.806031	0.00163495	15.2251	0.0695208	7.15599	0.0203295	0	0	0.797489	0.00440601	49.5401	0.0849745	10.7068	0.012978	1.60398	0.0108377	21.4004	0.0360883	0	0
phf21aa	0	0	7.23366	0.00193207	0	0	0.861883	0.00261177	0	0	0	0	1.64223	0.015944	3.09618	0.00628028	31.6736	0.144628	0	0	53.7255	0.205845	0	0	44.4715	0.0762804	0	0	0.239616	0.00161902	72.3676	0.122036	4.65806	0.0378704
tpma	1.83292	0.00632041	8.60772	0.00229907	0.924621	0.0018755	0	0	0	0	0.773971	0.00850518	0	0	6.07903	0.0123307	3.25101	0.0148448	0.997375	0.00283345	1.54081	0.00590349	0	0	5.53715	0.00949768	0	0	0	0	1.1351	0.00191417	6.31427	0.0513355
zgc:110699	0	0	0	0	0	0	0	0	0	0	0	0	0	0	0	0	6.86474	0.0313459	6.33079	0.0179852	5.44086	0.0208462	0	0	1.73483	0.00297569	0	0	0	0	6.07949	0.0102521	0	0
ntn5	0	0	3.80211	0.00101552	0	0	0	0	0	0	0	0	0	0	0	0	0	0	1.45289	0.00412754	0	0	0.281247	0.00155385	0	0	0	0	0	0	54.5366	0.0919673	0	0
si:dkey-33c9.6	0	0	7.99387	0.00213511	9.07833	0.0184145	4.36371	0.0132234	19.4126	0.0262333	0	0	0.867051	0.00841797	1.6895	0.00342697	1.83074	0.00835956	0	0	1.44491	0.00553607	0	0	8.06781	0.0138384	17.6758	0.0214253	0	0	1.91059	0.0032219	0	0
ccnd1	20.4812	0.0706249	175.271	0.0468138	14.7765	0.0299727	5.93337	0.0179799	19.4881	0.0263353	3.51776	0.0386567	9.0174	0.0875476	80.2076	0.162693	37.9159	0.173132	25.2505	0.0717343	4.11498	0.0157662	21.6029	0.119353	353.637	0.606581	64.1936	0.0778104	38.6583	0.261205	159.101	0.268299	1.04821	0.00852203
wdr93	1.53536	0.00529434	19.4215	0.00518736	6.49662	0.0131777	0	0	1.59833	0.00215991	0	0	0	0	0	0	1.52352	0.00695673	0.93568	0.00265818	1.1596	0.00444292	0	0	0.820796	0.00140788	11.2688	0.0136591	4.33563	0.0292948	1.26742	0.0021373	0	0
tjp1a	89.4215	0.30835	658.87	0.17598	93.46	0.189574	43.5241	0.131891	122.372	0.165368	21.4313	0.235508	26.2249	0.254611	138.612	0.281161	105.221	0.480461	130.173	0.36981	61.5203	0.23571	24.0204	0.13271	181.772	0.311788	395.008	0.478797	71.2529	0.481439	231.409	0.390234	19.6431	0.1597
ano9b	315.495	1.08791	2502.48	0.668396	306.377	0.621455	66.0403	0.200122	323.444	0.437087	40.876	0.449187	54.6941	0.531011	409.754	0.831144	86.1199	0.393242	210.509	0.598036	8.05958	0.0308796	48.3386	0.267064	139.425	0.239151	779.248	0.944542	91.044	0.615162	15.9443	0.0268875	9.23519	0.0750829
fbxo22	1.28929	0.00444581	13.9216	0.00371836	0	0	3.5037	0.0106173	1.39157	0.0018805	0	0	0	0	1.44469	0.0029304	1.47833	0.00675038	1.4841	0.00421619	8.1119	0.0310801	0	0	14.4722	0.0248237	1.05193	0.00127507	0.906562	0.00612542	6.63308	0.0111856	4.39181	0.0357057
plscr3b	32.9122	0.11349	30.4673	0.00813762	3.73724	0.0075806	2.03979	0.00618117	4.22881	0.00571461	1.18127	0.012981	0.682471	0.00662593	41.6679	0.0845191	20.4112	0.093202	17.4576	0.0495955	7.06128	0.0270547	30.0155	0.165832	35.1399	0.0602743	41.8847	0.0507693	9.51676	0.0643024	154.779	0.261011	0	0
si:dkey-1h4.4	0	0	8.51118	0.00227328	0	0	0	0	0	0	0	0	0	0	0	0	2.62137	0.0119697	0	0	0	0	0	0	0	0	0	0	0	0	1.63222	0.00275248	0	0
terb2	0	0	10.5247	0.00281108	0	0	0	0	0	0	1.46098	0.0160547	0	0	0.647364	0.00131311	0	0	0	0	0	0	0	0	0	0	0	0	0	0	0	0	0	0
dok4	9.43051	0.032519	17.372	0.00463995	0	0	0	0	0	0	2.84229	0.031234	2.66401	0.0258641	4.1403	0.00839818	31.8626	0.145491	23.1763	0.0658416	35.063	0.134341	13.2487	0.0731973	13.0694	0.0224176	35.1952	0.0426608	43.7969	0.295925	16.9334	0.0285555	0	0
rhpn2	371.589	1.28134	1002.83	0.267849	83.0806	0.16852	27.909	0.0845727	69.9488	0.0945254	9.42488	0.10357	29.624	0.287611	389.926	0.790925	45.643	0.208415	118.948	0.337919	4.26585	0.0163442	131.961	0.729065	88.6202	0.152007	749.085	0.907982	130.263	0.880155	63.2224	0.106614	13.3797	0.108778
rbm4.3	117.184	0.404083	1520.62	0.406148	265.66	0.538864	74.7323	0.226461	266.433	0.360044	42.1697	0.463403	57.3846	0.557132	233.818	0.474276	157.712	0.720145	221.796	0.630101	171.831	0.658357	125.313	0.692335	448.961	0.770088	500.904	0.607157	79.672	0.538324	205.321	0.346241	58.6478	0.476811
gpt2	15.3903	0.0530701	83.1836	0.0222178	13.2531	0.0268825	9.98422	0.0302552	28.2144	0.0381276	2.0427	0.0224473	10.7694	0.104557	44.9807	0.0912387	52.1527	0.23814	22.2757	0.0632833	13.5683	0.0519858	6.96531	0.0384824	31.6623	0.0543093	8.87993	0.0107636	8.95879	0.0605324	3.7097	0.00625582	1.72085	0.0139906
dhx15	22.118	0.0762688	213.082	0.0569129	26.3175	0.0533823	14.0491	0.0425732	44.999	0.0608094	11.3326	0.124534	7.66722	0.0744391	25.0446	0.0508004	33.6974	0.153869	37.6084	0.106842	47.6182	0.182445	13.9783	0.0772284	96.6905	0.16585	41.0298	0.049733	17.4773	0.11809	74.3713	0.125415	17.0612	0.138709
per1b	15.1001	0.0520693	330.093	0.0881658	22.3408	0.0453161	12.5609	0.0380634	20.2828	0.0274093	5.45031	0.0598935	3.27078	0.0317551	30.9204	0.0627188	28.5436	0.130336	55.7856	0.158482	93.6521	0.35882	12.8992	0.0712661	128.563	0.22052	33.962	0.0411661	12.5932	0.0850894	122.573	0.2067	48.6315	0.395378
atp6v0d1	33.7164	0.116263	501.651	0.133988	73.9491	0.149998	95.2467	0.288626	211.161	0.285353	7.67938	0.0843888	14.3682	0.139497	88.9465	0.180419	63.6064	0.29044	85.1881	0.242012	77.9443	0.298637	29.0522	0.16051	71.6737	0.122939	71.2869	0.0864084	26.0628	0.1761	26.3014	0.0443532	43.3396	0.352355
chmp5b	423.344	1.45981	1908.24	0.50968	246.732	0.50047	181.183	0.54904	244.807	0.33082	114.484	1.25807	78.7552	0.764614	412.641	0.836999	259.39	1.18443	391.145	1.11121	54.6715	0.209469	199.891	1.10437	305.797	0.524524	465.777	0.564578	201.101	1.35879	218.882	0.36911	25.8036	0.209785
znf536	0	0	7.72625	0.00206364	0	0	0	0	0	0	0	0	0	0	1.52684	0.00309704	0.916891	0.00418672	0	0	106.821	0.409278	4.60747	0.0254556	45.6228	0.0782552	3.38911	0.00410801	0.743086	0.00502085	58.2238	0.0981851	5.00223	0.0406686
rbm4.2	88.2501	0.304311	724.858	0.193605	98.757	0.200318	41.5183	0.125813	94.7886	0.128093	13.216	0.145231	38.9066	0.377734	192.203	0.389864	194.191	0.886715	222.376	0.63175	119.725	0.458718	75.6153	0.417764	255.209	0.437752	190.228	0.230579	79.0164	0.533894	122.88	0.207218	59.9105	0.487077
btbd10b	59.6836	0.205806	401.464	0.107229	50.3619	0.102154	39.4928	0.119675	89.7716	0.121313	23.7464	0.26095	15.8129	0.153523	65.5492	0.13296	47.9751	0.219064	69.9297	0.198664	60.1082	0.2303	67.8147	0.374667	133.514	0.229012	84.844	0.102841	29.8059	0.201391	71.5976	0.120738	12.2694	0.0997516
si:ch211-285c6.2	12.1508	0.0418992	0.408894	0.000109213	1.45014	0.00294146	0	0	0	0	0	0	0	0	7.41233	0.0150352	0	0	0	0	0	0	3.42298	0.0189115	0	0	0	0	1.59318	0.0107647	0	0	0	0
kif7	8.12006	0.0280002	81.8566	0.0218634	12.3814	0.0251144	1.00985	0.00306016	19.5718	0.0264483	2.83796	0.0311864	0.538699	0.00523009	12.6803	0.0257207	20.5851	0.0939957	11.5523	0.032819	1.20852	0.00463034	0.834641	0.00461128	16.1714	0.0277383	24.7361	0.0299832	3.80482	0.0257083	17.1399	0.0289037	0	0
slc22a18	91.4602	0.31538	1294.28	0.345695	99.3744	0.201571	168.875	0.511741	399.601	0.540001	4.92916	0.0541666	13.0315	0.12652	145.147	0.294417	135.116	0.616969	57.2053	0.162515	13.8931	0.0532301	9.56673	0.0528548	50.6931	0.0869522	189.056	0.229158	18.5945	0.125638	40.8009	0.0688042	9.59519	0.0780097
phf23b	9.33519	0.0321903	99.3862	0.0265455	5.94211	0.012053	8.94683	0.0271116	29.2604	0.0395411	1.72561	0.0189628	7.21916	0.0700889	31.7098	0.0643201	57.5245	0.262669	39.2583	0.111529	21.8204	0.083603	2.42714	0.0134096	45.0339	0.0772451	32.7672	0.0397178	13.7821	0.0931222	11.1719	0.0188397	6.10786	0.0496574
pkp3b	9.35802	0.032269	295.378	0.0788938	21.4372	0.0434831	7.20002	0.0218182	23.1907	0.0313388	1.29542	0.0142354	1.87876	0.0182404	28.6245	0.0580619	8.75134	0.0399605	26.9889	0.076673	3.73009	0.0142915	1.82316	0.0100727	23.9762	0.0411256	41.8102	0.0506791	7.83071	0.0529102	42.6899	0.0719896	0	0
si:ch211-212k18.6	0	0	3.98823	0.00106523	0	0	0	0	0	0	0	0	0	0	0	0	0.855534	0.00390655	1.27017	0.00360845	2.75312	0.0105484	0.206595	0.00114141	0	0	1.77728	0.00215428	0	0	0	0	0	0
tshz3b	0.771274	0.00265957	22.97	0.00613514	14.9578	0.0303404	14.282	0.0432788	10.0947	0.0136415	0.514344	0.00565213	5.6863	0.0552068	38.2956	0.0776788	37.5792	0.171595	11.6003	0.0329554	76.771	0.294142	5.19449	0.0286988	43.7364	0.0750196	35.287	0.0427722	28.1536	0.190227	66.1376	0.11153	0	0
cd81a	8.71102	0.030038	102.291	0.0273214	14.5007	0.0294132	1.93654	0.0058683	5.81571	0.00785906	0.514344	0.00565213	1.44694	0.0140479	31.5982	0.0640937	38.6371	0.176425	53.3411	0.151537	137.209	0.525707	21.6627	0.119683	227.689	0.390548	20.4754	0.0248187	29.986	0.202608	1046.48	1.76472	28.5383	0.232019
dnaaf1	1.34477	0.00463714	10.1011	0.00269795	0	0	0	0	5.25008	0.0070947	0.787629	0.00865527	0	0	3.68853	0.00748181	0.979685	0.00447345	3.53107	0.0100315	2.61325	0.0100124	2.89088	0.0159717	4.12913	0.00708255	18.0733	0.021907	8.7532	0.0591433	4.20962	0.00709886	8.62383	0.0701124
selenos	51.123	0.176286	836.882	0.223526	76.181	0.154525	44.6974	0.135447	119.914	0.162046	14.4797	0.159117	88.1092	0.855429	251.141	0.509414	91.303	0.416909	144.925	0.411718	31.4816	0.120619	34.0854	0.188317	81.7239	0.140178	113.373	0.137422	36.7609	0.248384	77.989	0.131516	4.03926	0.0328395
haus3	0.90123	0.00310769	0	0	2.09263	0.00424468	0	0	0	0	0	0	0	0	0	0	0	0	0	0	0	0	0.216465	0.00119594	7.1068	0.0121901	0	0	0	0	2.31574	0.00390513	0	0
hsd11b2	0.92766	0.00319883	146.235	0.0390585	30.4223	0.0617086	12.9003	0.0390918	29.8896	0.0403913	0	0	0.538699	0.00523009	4.03834	0.00819136	3.03797	0.013872	3.32904	0.00945749	5.51223	0.0211197	12.6619	0.0699552	7.56618	0.012978	42.058	0.0509794	0	0	64.7982	0.109272	0	0
znf507	2.87525	0.00991465	45.75	0.0122196	3.47011	0.00703877	0	0	0	0	1.36929	0.0150471	0	0	1.77727	0.00360501	4.42036	0.0201843	4.60828	0.0130917	17.3378	0.0664283	5.33178	0.0294573	27.0442	0.0463881	5.73088	0.00694652	3.01378	0.0203634	16.0017	0.0269844	0	0
nrn1lb	0	0	2.04761	0.000546905	0	0	0	0	0	0	0	0	0	0	0	0	0	0	1.92245	0.00546151	2.73182	0.0104667	0	0	0	0	0	0	0.433503	0.00292908	0	0	130.052	1.05733
haus6	0	0	8.94326	0.00238869	2.41242	0.00489335	1.28776	0.00390231	0	0	1.55391	0.017076	0.524834	0.00509548	2.8092	0.00569818	4.92013	0.0224664	0	0	2.09152	0.0080135	0.39431	0.00217851	29.2648	0.0501968	9.40084	0.011395	1.75833	0.0118806	2.53408	0.00427331	1.44269	0.0117292
zdhhc1	0	0	30.3828	0.00811506	1.47616	0.00299423	2.16928	0.00657356	4.80438	0.00649241	1.87937	0.0206524	0	0	3.22307	0.00653766	6.21452	0.0283768	7.38346	0.0209757	13.9643	0.053503	1.14849	0.00634525	11.7127	0.0200905	4.45976	0.00540576	3.1061	0.0209872	14.1429	0.0238498	9.34958	0.0760129
rbm4.1	4.32128	0.014901	43.8783	0.0117196	5.24547	0.0106399	4.46122	0.0135189	13.4939	0.018235	1.25027	0.0137392	1.40213	0.0136129	10.0301	0.020345	10.1923	0.0465402	32.9676	0.093658	62.9434	0.241162	7.33052	0.0405001	69.5323	0.119266	16.8082	0.0203736	9.50645	0.0642328	13.2911	0.0224133	6.17687	0.0502185
mrpl46	1.17888	0.0040651	108.554	0.0289941	9.60679	0.0194864	6.24883	0.0189359	16.3795	0.0221344	2.69509	0.0296164	2.53001	0.0245632	0.700784	0.00142147	6.54836	0.0299012	8.16127	0.0231854	21.663	0.0830001	4.38149	0.0242071	48.3856	0.0829941	26.0211	0.0315408	3.07908	0.0208046	22.3352	0.0376648	0	0
myzap	80.1843	0.276498	851.138	0.227334	44.4841	0.0902315	9.50857	0.0288138	19.0858	0.0257916	5.67526	0.0623655	9.77911	0.0949428	8.169	0.01657	49.1776	0.224555	96.9399	0.275397	4.61524	0.0176829	109.892	0.60714	28.1733	0.0483247	182.994	0.221811	19.7939	0.133742	23.3902	0.0394438	2.04212	0.0166026
mrps11	13.8478	0.0477512	292.831	0.0782133	25.7585	0.0522486	33.2473	0.100749	26.8086	0.0362278	3.26975	0.0359313	3.47087	0.0336977	39.2005	0.0795142	17.9098	0.0817799	22.1955	0.0630554	20.4135	0.0782126	12.0119	0.066364	76.4532	0.131137	71.527	0.0866994	13.6545	0.0922599	38.0582	0.0641791	7.87011	0.0639846
hsbp1a	18.1931	0.0627347	133.778	0.0357312	6.58459	0.0133562	20.6777	0.0626597	45.7592	0.0618368	3.75537	0.0412678	1.94602	0.0188934	40.4141	0.0819759	160.567	0.733183	27.2337	0.0773685	124.745	0.47795	14.5613	0.0804491	111.598	0.19142	68.8917	0.0835051	14.9862	0.101258	45.0388	0.0759508	15.9689	0.129829
chsy1	25.7906	0.0889332	114.6	0.030609	12.1996	0.0247457	1.98749	0.00602271	18.6868	0.0252525	1.79448	0.0197195	80.3382	0.779982	26.0652	0.0528707	2.65631	0.0121293	14.1554	0.0402142	10.6958	0.0409801	0	0	15.1988	0.02607	9.89021	0.0119881	2.04987	0.0138505	11.8868	0.0200453	2.20736	0.017946
si:ch211-285c6.6	3.75452	0.0129466	67.0494	0.0179085	8.41465	0.0170683	1.68201	0.00509701	11.4071	0.0154149	6.63929	0.0729592	5.33499	0.051796	9.20173	0.0186648	2.76734	0.0126363	10.8038	0.0306926	2.42939	0.00930801	6.82357	0.0376993	15.9651	0.0273844	16.8579	0.0204338	9.98002	0.0674325	1.8887	0.003185	0	0
creb3l1	0.962658	0.00331951	14.5293	0.0038807	8.81554	0.0178814	13.1807	0.0399416	6.88622	0.0093057	0	0	140.287	1.36201	453.892	0.920673	66.4944	0.303627	9.39077	0.0266783	3.42327	0.013116	39.377	0.217553	26.1237	0.0448092	15.7971	0.019148	0	0	32.6767	0.055104	0	0
cnpy4	0.592953	0.00204467	11.658	0.00311379	1.68594	0.00341976	0	0	1.84943	0.00249923	0	0	2.27794	0.0221159	0	0	0.861094	0.00393194	0	0	0	0	5.49766	0.0303738	11.2808	0.0193496	4.52677	0.00548699	0	0	39.14	0.0660033	0	0
si:ch211-285c6.3	8.44018	0.0291041	11.625	0.00310496	0.614122	0.00124568	1.21984	0.00369648	17.4805	0.0236224	0	0	2.52739	0.0245377	16.2947	0.033052	0	0	7.34541	0.0208676	1.1596	0.00444292	9.93273	0.054877	4.88271	0.00837514	8.54309	0.0103553	1.08442	0.00732715	0	0	0	0
lrrk1	11.9979	0.0413722	123.097	0.0328784	13.9565	0.0283093	6.16373	0.018678	22.9523	0.0310166	2.04505	0.0224731	1.01735	0.00987716	4.37178	0.0088677	3.26253	0.0148974	17.1617	0.0487548	1.55391	0.0059537	9.87887	0.0545794	11.0662	0.0189815	27.0005	0.0327279	3.86837	0.0261376	1.82861	0.00308366	4.84545	0.0393939
ctu2	1.62748	0.00561199	54.5071	0.0145585	4.46125	0.00904919	2.14961	0.00651397	1.23346	0.00166684	0	0	2.77958	0.0269863	5.25435	0.0106579	0.597514	0.00272837	7.4546	0.0211778	0	0	5.95796	0.0329169	7.53248	0.0129202	11.1882	0.0135615	6.85533	0.0463198	16.1791	0.0272834	0	0
si:ch211-212k18.7	106.668	0.367822	1161.3	0.310176	51.6819	0.104832	17.2929	0.0524028	43.9367	0.0593739	19.783	0.217395	21.4189	0.207951	95.2662	0.193238	85.743	0.391521	107.776	0.306183	1.80312	0.00690851	28.4699	0.157292	109.763	0.188272	73.8574	0.0895241	67.4876	0.455997	9.41002	0.0158685	1.64021	0.0133351
pcolceb	0	0	0.795483	0.000212469	0	0	0	0	0	0	0	0	0	0	0	0	0	0	0	0	0	0	0	0	0.196478	0.000337011	0	0	0	0	42.1249	0.0710369	0	0
exoc6b	54.8906	0.189278	326.924	0.0873195	40.2386	0.0816198	12.5409	0.0380027	31.8244	0.043006	8.44183	0.0927673	13.4446	0.13053	62.6517	0.127083	21.0411	0.0960781	53.4051	0.151719	20.6696	0.0791941	29.856	0.164951	47.1654	0.0809013	64.2581	0.0778886	17.3321	0.117109	30.8667	0.0520517	2.2709	0.0184626
cd82a	0	0	17.6338	0.00470989	0.518186	0.00105109	0	0	4.56938	0.00617484	0	0	0	0	2.70791	0.00549271	9.06917	0.0414117	6.08484	0.0172865	22.9825	0.0880554	15.694	0.0867069	67.8721	0.116419	5.98789	0.00725805	0	0	162.864	0.274645	2.84179	0.023104
dnaja2a	165.734	0.571497	1898.1	0.506972	287.545	0.583256	132.384	0.401164	338.38	0.45727	36.5092	0.4012	40.1209	0.389524	290.55	0.589351	193.17	0.882054	212.782	0.604495	127.842	0.489815	104.904	0.579579	326.535	0.560095	388.099	0.470423	93.5794	0.632293	150.952	0.254557	31.1438	0.253202
tp53i11a	1.3991	0.0048245	5.45224	0.00145626	1.188	0.00240973	0	0	0	0	0	0	3.64978	0.0354348	2.7092	0.00549533	17.7968	0.0812641	6.89299	0.0195824	3.13206	0.0120002	1.01825	0.00562569	23.5516	0.0403973	1.15556	0.00140068	1.35205	0.00913545	39.9719	0.0674063	0	0
tppp3	65.0788	0.22441	31.1015	0.00830704	9.36274	0.0189914	1.60944	0.00487708	1.07454	0.00145208	0	0	0	0	2.35631	0.00477954	37.7438	0.172346	30.3528	0.0862296	8.19711	0.0314066	4.07306	0.0225031	8.13082	0.0139465	57.7796	0.0700359	18.2064	0.123016	37.8807	0.0638798	0	0
PAQR9	1.68523	0.00581113	11.0395	0.0029486	2.91111	0.00590488	4.75724	0.0144159	6.34559	0.00857512	0	0	1.11958	0.0108697	1.30614	0.00264937	2.7071	0.0123612	0	0	0.986173	0.00377844	0.931688	0.00514745	6.22794	0.0106826	1.65959	0.00201162	0	0	19.5525	0.0329722	7.6124	0.0618894
ostc	34.9915	0.12066	424.336	0.113338	30.7762	0.0624265	63.7476	0.193174	44.6815	0.0603804	28.8299	0.316812	31.8205	0.308937	118.729	0.240831	54.1946	0.247464	77.5961	0.220443	42.5167	0.162899	25.5823	0.141339	136.595	0.234296	52.6998	0.0638785	31.2995	0.211483	50.7391	0.0855633	15.6733	0.127425
amfrb	0	0	1.77112	0.000473056	0	0	0	0	0	0	0	0	0	0	0	0	0	0	0	0	0	0	0	0	4.52996	0.00777009	0	0	0	0	7.99199	0.0134772	0	0
ptprja	0	0	2.80069	0.000748047	2.87804	0.00583781	0	0	5.18542	0.00700733	0	0	0	0	7.14688	0.0144967	1.56897	0.00716424	0	0	0	0	0	0	8.83736	0.0151584	3.51461	0.00426013	0	0	12.9286	0.021802	0	0
aldh1a3	0	0	3.29801	0.000880878	0	0	0	0	0	0	0	0	0	0	0	0	1.82023	0.00831157	0	0	0	0	4.76428	0.026322	7.41978	0.0127269	0	0	2.80755	0.0189699	8.96872	0.0151243	0	0
dok1b	19.1338	0.0659786	246.876	0.0659392	17.1776	0.034843	18.0186	0.054602	16.1999	0.0218918	6.6353	0.0729154	1.90133	0.0184595	9.76781	0.019813	5.54196	0.0253057	14.5108	0.0412238	0.777768	0.00297995	2.97987	0.0164633	19.8286	0.0340113	18.6852	0.0226488	5.93414	0.0400956	32.1109	0.0541499	0	0
sf1	77.8724	0.268525	1291.19	0.344868	157.421	0.319312	35.2469	0.106809	212.773	0.287531	19.9436	0.21916	41.8458	0.40627	196.176	0.397923	128.42	0.586394	187.89	0.533779	176.837	0.677537	48.0665	0.265561	294.808	0.505674	242.031	0.293371	69.8351	0.471859	143.05	0.241231	44.7285	0.363646
galnt18b	0	0	0	0	0	0	0	0	0	0	0	0	0	0	0	0	0	0	3.30924	0.00940125	10.6679	0.0408734	10.907	0.0602597	5.62107	0.00964162	0	0	0	0	14.318	0.024145	2.8395	0.0230854
asb7	7.89436	0.0272219	98.407	0.0262839	12.4155	0.0251836	5.61016	0.0170005	12.3138	0.0166403	0	0	2.76784	0.0268722	17.8628	0.0362328	9.37826	0.0428231	11.9373	0.0339129	57.3649	0.219789	9.98471	0.0551641	51.2706	0.0879428	21.0069	0.0254629	3.33029	0.0225019	18.31	0.0308769	10.5043	0.085401
zgc:165481	0	0	0	0	0	0	0	0	0	0	1.10384	0.0121301	0	0	0	0	30.8986	0.14109	0	0	6.64266	0.0254508	0	0	0.859128	0.00147363	2.88592	0.00349808	0	0	1.02911	0.00173542	0	0
cep89	1.3682	0.00471792	2.36224	0.00063094	1.34613	0.00273049	1.75799	0.00532724	0	0	0	0	0	0	0.708964	0.00143806	2.41287	0.0110177	4.97468	0.0141326	1.05953	0.0040595	1.48696	0.00821524	5.75615	0.00987333	3.83559	0.0046492	0.743086	0.00502085	6.52277	0.0109996	0	0
si:dkey-19b23.13	1.3991	0.0048245	2.83021	0.000755931	0	0	0	0	2.12067	0.00286578	0	0	1.59176	0.0154539	0	0	1.47746	0.0067464	0	0	5.11032	0.0195798	0.528524	0.00292002	0	0	1.22	0.00147879	1.81986	0.0122963	0	0	0	0
nat8l	0	0	5.58414	0.00149149	0.683781	0.00138698	0	0	0	0	0	0	0	0	0	0	1.75186	0.00799935	0	0	138.465	0.530518	0	0	40.0268	0.0686566	0	0	0.637709	0.00430884	5.80376	0.00978712	2.562	0.0208293
C7H4orf48	0	0	4.96	0.00132479	0	0	1.89891	0.00575426	0	0	0	0	0	0	0	0	12.2921	0.0561283	2.63666	0.00749052	161.838	0.62007	0.206595	0.00114141	28.0325	0.0480832	1.49762	0.00181529	1.07913	0.00729143	25.5665	0.0431138	16.4919	0.134081
ankrd46b	1.31921	0.00454901	2.95331	0.000788812	0	0	0	0	1.77163	0.00239409	0	0	0	0	0	0	5.15452	0.0235366	0	0	34.1379	0.130797	1.73763	0.00960015	7.85323	0.0134704	3.18849	0.00386483	1.79231	0.0121102	8.13082	0.0137113	12.0253	0.0977665
cog4	18.1551	0.0626037	107.457	0.028701	7.2213	0.0146477	8.52101	0.0258213	12.2709	0.0165823	0	0	12.3469	0.119872	58.765	0.119199	14.2244	0.0649517	14.9954	0.0426005	10.6122	0.0406597	6.56238	0.0362562	25.0426	0.0429546	32.1563	0.0389773	6.9716	0.0471054	4.26472	0.00719176	1.25671	0.0102171
tyms	0	0	21.0288	0.00561667	0.900622	0.00182682	2.06192	0.00624825	2.83143	0.00382625	1.24285	0.0136577	0	0	0	0	28.4017	0.129688	1.90181	0.00540288	0	0	4.22721	0.0233548	39.5699	0.0678728	10.8508	0.0131525	2.1085	0.0142466	9.81279	0.0165477	0	0
lins1	1.48693	0.00512734	19.2756	0.0051484	2.01686	0.00409098	0	0	6.37605	0.00861628	0	0	0	0	0.844564	0.00171311	0.615409	0.00281008	2.28109	0.00648037	5.85633	0.022438	1.01825	0.00562569	6.41795	0.0110085	1.92719	0.00233599	0.637709	0.00430884	8.76211	0.0147759	0	0
scrib	75.5678	0.260579	716.611	0.191403	101.424	0.205728	40.4672	0.122628	200.321	0.270705	7.54108	0.082869	27.7881	0.269788	128.072	0.25978	67.1486	0.306615	71.9861	0.204506	45.4365	0.174086	24.9144	0.137649	77.0897	0.132229	180.373	0.218634	56.5569	0.382141	30.4249	0.0513067	14.9982	0.121937
cers3a	162.944	0.561876	872.89	0.233144	33.5791	0.0681117	5.26143	0.0159437	12.1446	0.0164116	35.2981	0.387892	6.59117	0.063992	28.7053	0.0582257	24.0038	0.109606	64.5058	0.183255	0.777768	0.00297995	7.42863	0.0410422	24.4763	0.0419834	102.112	0.123772	42.6055	0.287875	8.16752	0.0137732	0	0
cgnl1	37.1885	0.128236	218.216	0.0582841	30.8682	0.062613	3.89617	0.0118066	49.8979	0.0674295	1.09516	0.0120347	1.59176	0.0154539	33.3438	0.0676345	9.7808	0.0446612	12.6485	0.0359331	0	0	38.2396	0.211269	39.3582	0.0675099	73.2693	0.0888113	35.7114	0.241293	60.6515	0.102279	25.8261	0.209969
si:dkey-19b23.12	54.4257	0.187675	2.00397	0.00053525	1.188	0.00240973	1.52853	0.00463192	0	0	0	0	1.27267	0.012356	2.05745	0.00417332	0	0	0	0	0.986173	0.00377844	35.1204	0.194035	0.680155	0.00116665	0	0	0	0	2.18787	0.00368949	0	0
dpy19l3	1.5425	0.00531896	37.1212	0.00991485	14.4954	0.0294024	0	0	13.1354	0.0177505	0.673305	0.00739896	0.991847	0.00962958	20.5858	0.0417562	23.5252	0.107421	33.0983	0.0940292	38.2404	0.146515	0.787427	0.00435043	27.4641	0.0471083	16.7685	0.0203255	11.9036	0.0804298	16.2917	0.0274734	8.74178	0.0710714
si:ch211-212k18.8	0	0	13.4655	0.00359655	0	0	0	0	0	0	0	0	0	0	0	0	1.23346	0.00563224	2.44302	0.00694038	0	0	2.64581	0.0146177	6.7726	0.0116168	6.74613	0.00817713	2.94628	0.0199073	51.3186	0.0865406	0	0
fam189a1	0	0	0	0	0	0	0	0	0	0	0	0	0	0	6.13179	0.0124377	0.409472	0.00186973	0	0	16.7955	0.0643507	0.206595	0.00114141	6.68782	0.0114714	0	0	0	0	7.17293	0.012096	0	0
col4a6	0	0	27.4335	0.00732733	0	0	0	0	4.12845	0.00557899	0	0	0.867051	0.00841797	0	0	4.95147	0.0226095	0	0	0.889916	0.00340964	86.951	0.480392	35.4578	0.0608195	2.37813	0.00288258	3.6209	0.0244655	96.2007	0.162227	0	0
cyp26b1	0	0	1.13108	0.000302105	0	0	0	0	0	0	0	0	0	0	0	0	0	0	0	0	2.53484	0.00971203	4.16238	0.0229966	30.7051	0.0526674	0	0	0	0	231.68	0.390692	0	0
si:dkey-172h23.2	130.516	0.450054	483.651	0.12918	116.307	0.235918	36.4701	0.110515	172.942	0.233705	16.8421	0.185078	74.5093	0.723392	94.8316	0.192356	119.618	0.5462	116.624	0.331317	7.32197	0.0280535	25.0755	0.138539	100.157	0.171796	318.162	0.385651	70.6204	0.477165	112.017	0.1889	6.34883	0.0516165
m1ap	0	0	6.71346	0.00179313	0	0	1.00985	0.00306016	4.5865	0.00619797	0	0	0	0	0	0	0	0	3.12674	0.00888277	0	0	0	0	2.53952	0.00435595	1.9036	0.00230739	0	0	0	0	0	0
slc12a4	6.82962	0.0235504	21.7808	0.00581753	3.6396	0.00738256	0	0	6.99782	0.00945652	0.791766	0.00870073	0	0	1.01432	0.00205744	0.729924	0.00333298	0.842225	0.00239269	1.53279	0.00587276	5.43704	0.0300389	12.8775	0.0220883	11.1865	0.0135594	7.03056	0.0475038	74.6113	0.12582	0	0
ptpn5	0.663249	0.00228706	15.492	0.00413783	0	0	0	0	3.57488	0.00483091	0	0	0	0	0.517856	0.00105042	5.08593	0.0232234	0	0	110.791	0.424486	1.21327	0.00670316	1.83451	0.00314667	1.74539	0.00211562	0.930348	0.00628613	0	0	13.9369	0.113308
si:dkey-192d15.2	0	0	3.78198	0.00101014	0	0	0	0	0	0	0	0	0	0	0	0	0	0	0	0	2.45918	0.00942214	7.92704	0.0437958	2.16241	0.00370911	0	0	0	0	0	0	0	0
tmem176l.3b	0	0	9.62512	0.00257081	1.78802	0.00362681	0	0	1.51704	0.00205006	0	0	0.992114	0.00963217	0	0	0	0	2.16722	0.00615687	0	0	72.8619	0.402552	13.1629	0.0225779	1.42565	0.00172806	0.688381	0.00465123	0	0	0	0
dgkza	47.936	0.165297	897.294	0.239662	13.3199	0.0270181	5.20035	0.0157586	45.1136	0.0609644	9.44758	0.10382	3.75225	0.0364296	72.8199	0.147708	84.813	0.387274	100.786	0.286325	8.4483	0.0323689	10.9874	0.060704	57.0895	0.0979236	80.6481	0.0977552	24.1806	0.163382	18.8252	0.0317457	25.5508	0.20773
cdt1	0	0	19.4381	0.0051918	0	0	0	0	0	0	0.936151	0.0102874	0	0	0	0	0	0	0	0	0	0	1.02704	0.00567425	26.2546	0.0450335	3.86914	0.00468987	2.39745	0.016199	3.28086	0.00553265	0	0
zgc:103586	5.00221	0.017249	64.724	0.0172874	8.43105	0.0171015	2.1958	0.00665395	14.3765	0.0194277	0	0	0	0	4.40676	0.00893866	2.65049	0.0121027	26.0216	0.073925	1.8822	0.00721149	0	0	5.12034	0.00878274	9.5838	0.0116167	0	0	5.50741	0.00928737	0	0
aprt	3.76346	0.0129774	415.864	0.111075	12.3641	0.0250793	13.8968	0.0421114	22.0535	0.0298021	12.2584	0.134708	5.08831	0.0494011	14.0461	0.0284911	9.94521	0.0454119	16.1938	0.0460051	1.28929	0.00493979	4.89652	0.0270526	65.8215	0.112901	29.9929	0.036355	6.56522	0.0443596	18.4486	0.0311106	1.15646	0.00940208
si:ch211-282j17.2	0	0	0.793487	0.000211936	0	0	0	0	0	0	0	0	1.4346	0.0139281	5.2377	0.0106241	0	0	0	0	0	0	0	0	6.16978	0.0105828	0	0	0	0	0	0	0	0
CAPN1	36.4045	0.125533	247.352	0.0660661	39.3669	0.0798516	9.01852	0.0273288	43.2736	0.0584779	6.56079	0.0720966	5.69715	0.0553122	33.379	0.0677059	33.9065	0.154824	42.7726	0.121513	4.06279	0.0155662	19.0319	0.105149	39.5057	0.0677627	52.7568	0.0639477	17.0536	0.115227	35.666	0.060145	0	0
si:ch211-282j17.13	0	0	1.78117	0.000475741	0	0	0	0	0	0	0	0	0	0	0	0	0.978543	0.00446823	0	0	0	0	4.37467	0.0241694	1.05645	0.00181209	0	0	0	0	0.9919	0.00167268	0	0
mthfs	7.05704	0.0243346	433.902	0.115893	65.5109	0.132882	35.68	0.108121	34.4415	0.0465426	6.35276	0.0698105	1.306	0.0126796	62.2592	0.126286	45.715	0.208744	44.063	0.125179	3.8216	0.0146422	5.5886	0.0308762	64.083	0.109919	102.707	0.124494	33.0231	0.223129	38.1123	0.0642704	7.63665	0.0620866
adcyap1a	4.2027	0.0144921	28.3551	0.00757348	5.65122	0.0114629	2.42	0.00733334	10.1718	0.0137456	0	0	0	0	11.8101	0.0239555	590.401	2.6959	5.61038	0.0159386	1.1587	0.00443947	0	0	10.9347	0.018756	12.4023	0.0150331	0	0	0	0	0	0
kcnc1a	0	0	16.26	0.00434295	2.83106	0.00574252	0	0	0	0	0	0	0	0	1.0237	0.00207648	14.3645	0.0655911	0	0	69.2211	0.265215	4.63407	0.0256026	3.96616	0.00680302	0	0	0	0	0	0	0	0
slx1b	2.99288	0.0103203	55.2278	0.014751	4.20903	0.00853759	3.64915	0.011058	7.96167	0.010759	0	0	2.07525	0.0201481	1.57605	0.00319686	2.09113	0.00954855	6.37914	0.0181226	1.85124	0.00709286	0.33213	0.00183497	11.0113	0.0188873	11.4241	0.0138474	0.420793	0.00284319	3.42419	0.00577435	0	0
slc3a2a	35.77	0.123345	1489.49	0.397834	87.0826	0.176638	55.2669	0.167475	143.424	0.193816	16.4332	0.180585	30.7968	0.298998	155.991	0.316412	122.726	0.560395	143.214	0.406859	1.97994	0.00758598	5.34938	0.0295546	213.332	0.365921	104.971	0.127237	27.2424	0.184071	34.4896	0.0581613	2.93978	0.0239007
faah2b	7.74279	0.0266993	558.602	0.149199	40.2832	0.0817103	21.2114	0.0642769	49.4087	0.0667685	2.19839	0.0241581	8.34474	0.0810169	21.0116	0.0426199	11.3507	0.0518299	16.2844	0.0462626	2.11242	0.00809356	0	0	23.826	0.0408679	52.3206	0.0634189	1.82293	0.0123171	4.21021	0.00709985	2.28267	0.0185583
mrvi1	0	0	2.48541	0.000663838	0	0	0	0	3.17757	0.00429402	0	0	0	0	0.666044	0.001351	0.861094	0.00393194	0	0	0	0	0	0	3.49603	0.00599662	0	0	0	0	14.5445	0.0245269	0	0
phkb	3.75203	0.012938	159.233	0.0425303	22.0555	0.0447373	4.67257	0.0141593	24.2412	0.0327584	3.57761	0.0393143	2.00065	0.0194238	20.7489	0.0420871	8.98178	0.0410127	2.33735	0.0066402	8.51525	0.0326255	1.78687	0.0098722	7.91682	0.0135795	29.813	0.036137	2.76442	0.0186785	11.7298	0.0197804	3.61753	0.0294108
nelfa	2.80554	0.00967426	34.0307	0.00908938	0.2754	0.000558621	1.49225	0.00452197	6.51823	0.00880842	0	0	1.97931	0.0192166	4.19669	0.00851256	6.59782	0.030127	8.28639	0.0235409	18.1999	0.0697314	2.72789	0.0150712	14.176	0.0243156	8.48957	0.0102904	5.62565	0.0380111	11.4681	0.019339	1.15646	0.00940208
si:dkey-28d5.13	0	0	1.68463	0.000449955	0	0	0	0	0	0	0	0	0	0	0	0	0	0	0	0	0	0	0	0	35.1727	0.0603306	0	0	0	0	0.618275	0.00104262	0	0
lyve1a	0	0	5.41311	0.00144581	0	0	0	0	0	0	0	0	0	0	0	0	0	0	1.40147	0.00398144	1.55098	0.00594245	0	0	1.30103	0.00223161	0	0	6.05815	0.0409334	9.24189	0.015585	0	0
btr09	0.989272	0.00341128	73.7242	0.0196913	13.2673	0.0269114	0	0	5.61842	0.00759246	0.787629	0.00865527	0	0	4.64878	0.00942957	5.55905	0.0253838	10.4655	0.0297317	0.777768	0.00297995	5.9826	0.033053	8.88446	0.0152392	21.4632	0.026016	0.900189	0.00608236	8.80885	0.0148547	0	0
si:ch211-186j3.6	0	0	0	0	0	0	2.92513	0.00886404	3.68131	0.00497474	0	0	0	0	0	0	8.79941	0.04018	0	0	9.3372	0.0357747	0.932025	0.00514931	1.67528	0.00287355	0	0	0	0	2.16312	0.00364776	9.48988	0.0771535
casc4	18.5021	0.0638002	194.846	0.0520422	37.96	0.076998	15.6848	0.0475297	23.3518	0.0315564	0.718152	0.00789178	61.5546	0.597618	320.857	0.650825	91.5101	0.417854	33.9542	0.0964607	65.016	0.249103	13.5879	0.0750714	81.3468	0.139531	57.1334	0.0692526	33.6684	0.227489	19.3088	0.0325612	15.8392	0.128774
slc7a9	2.22869	0.00768514	221.607	0.0591898	122.767	0.24902	25.8977	0.0784779	156.601	0.211623	0	0	2.40923	0.0233906	16.2386	0.0329384	18.7038	0.0854054	18.9042	0.0537052	0	0	0	0	11.9389	0.0204783	32.3381	0.0391977	14.445	0.0976017	0.79362	0.00133831	0	0
sf3b2	39.5154	0.13626	600.941	0.160508	60.5083	0.122735	27.8912	0.0845188	63.0774	0.0852397	8.7829	0.0965154	14.9343	0.144993	41.9649	0.0851214	37.919	0.173146	38.3052	0.108822	122.54	0.469503	31.5575	0.174351	209.801	0.359864	98.6109	0.119528	31.9963	0.216191	99.9063	0.168476	31.7003	0.257726
zgc:158564	55.5761	0.191642	815.833	0.217904	43.0536	0.0873297	38.7701	0.117485	95.4538	0.128992	11.6405	0.127917	33.1716	0.322055	132.868	0.269509	150.862	0.688867	187.835	0.533623	127.667	0.489145	34.7657	0.192075	149.298	0.256085	141.375	0.171363	38.3069	0.258831	76.0432	0.128235	39.6263	0.322165
tph1b	0	0	1.15987	0.000309794	0	0	0	0	1.82241	0.00246271	0	0	0	0	8.18454	0.0166015	193.883	0.885308	0	0	12.8934	0.0494	0	0	10.3848	0.0178127	0	0	0	0	2.56247	0.0043212	1.14713	0.00932628
dysf	1.43728	0.00495615	15.1826	0.00405517	1.68594	0.00341976	0	0	0	0	0	0	0.524834	0.00509548	0	0	0	0	1.83622	0.00521653	1.66304	0.00637181	0	0	0.530303	0.000909611	1.12125	0.00135909	0.795883	0.00537759	26.9743	0.0454879	0	0
tspan18a	0	0	1.62236	0.000433323	2.13633	0.00433332	0	0	1.97403	0.00266761	0	0	2.54578	0.0247163	0	0	3.56364	0.0162723	0.928446	0.00263763	21.5707	0.0826463	2.66606	0.0147296	12.2083	0.0209404	0	0	0	0	14.4515	0.0243701	0	0
rpl34	549.482	1.89477	7851.64	2.09713	919.587	1.86529	758.897	2.29969	1020.51	1.37907	298.114	3.27598	203.96	1.9802	1030.82	2.09092	496.666	2.26788	858.151	2.43793	550.144	2.10783	467.667	2.5838	1920.01	3.29333	1973.1	2.39163	431.092	2.91278	1751.83	2.95419	174.262	1.41677
ampd3a	0	0	0.707083	0.000188858	1.34571	0.00272963	0	0	0	0	0	0	0.950032	0.00922361	0	0	2.69728	0.0123164	0	0	2.55944	0.00980629	0.955905	0.00528125	0	0	0	0	1.82213	0.0123117	6.08816	0.0102667	16.7208	0.135942
zfand6	36.3951	0.1255	306.326	0.0818178	33.0785	0.0670963	27.3461	0.0828671	51.8977	0.070132	6.81632	0.0749046	9.78299	0.0949805	84.0583	0.170504	47.6985	0.217801	45.1052	0.12814	17.7935	0.0681743	11.3616	0.0627714	48.438	0.0830841	82.2494	0.0996962	20.215	0.136588	47.565	0.0802109	3.89353	0.0316547
pygmb	0	0	12.6501	0.00337877	0	0	1.13011	0.00342458	0	0	0.787629	0.00865527	1.05378	0.0102308	4.12408	0.00836527	15.2283	0.0695357	5.79743	0.01647	55.2067	0.21152	0.298781	0.00165072	13.7999	0.0236704	13.864	0.0168049	4.92391	0.0332696	7.28176	0.0122795	35.2607	0.286672
zgc:158423	0.757056	0.00261054	16.1074	0.00430218	0	0	0	0	0	0	0	0	0	0	2.48383	0.0050382	3.11123	0.0142065	2.48783	0.00706771	0	0	0.463103	0.00255858	5.7036	0.00978318	5.66088	0.00686167	0	0	9.26608	0.0156258	0	0
isl2b	0	0	0.410426	0.000109622	0	0	0	0	0	0	0	0	0	0	0	0	0	0	0	0	18.0342	0.0690966	0.206595	0.00114141	14.2926	0.0245156	0	0	0	0	6.11204	0.010307	0	0
slc6a2	0	0	0	0	0	0	0	0	0	0	0	0	0	0	0	0	0	0	0	0	3.64292	0.0139575	1.62187	0.00896062	2.515	0.00431389	0	0	0	0	24.2493	0.0408927	0	0
col4a5	0	0	10.5114	0.00280752	0	0	1.00985	0.00306016	0	0	0	0	0	0	1.37589	0.00279084	0	0	0	0	2.31887	0.00888455	99.1143	0.547593	17.556	0.0301132	1.82677	0.00221426	2.92043	0.0197326	88.2771	0.148865	0	0
thap11	2.19526	0.00756988	35.4212	0.0094608	6.12088	0.0124156	1.79594	0.00544224	0	0	0	0	0	0	2.70959	0.00549613	0.774223	0.00353527	6.96906	0.0197985	16.8862	0.0646979	0	0	36.0308	0.0618024	0.561724	0.000680877	2.65725	0.0179544	12.6176	0.0212776	4.01021	0.0326034
gfod2	2.88073	0.00993355	41.9876	0.0112146	0	0	0	0	2.908	0.00392973	0	0	0.62353	0.00605369	5.20732	0.0105625	8.25602	0.0376987	2.31659	0.00658122	16.5881	0.063556	2.16965	0.011987	13.4981	0.0231529	2.14009	0.00259405	2.2484	0.0151919	10.0868	0.0170097	4.71301	0.0383172
adma	2.85063	0.00982977	70.4367	0.0188132	4.97843	0.0100982	0	0	0	0	0.773971	0.00850518	2.53956	0.0246559	4.26491	0.00865093	15.7298	0.0718257	30.9896	0.0880388	3.29238	0.0126145	6.34344	0.0350466	8.04178	0.0137938	4.38338	0.00531319	1.00008	0.00675732	93.9016	0.15835	0	0
mns1	0	0	15.6132	0.00417019	2.0527	0.00416368	0	0	0	0	0	0	0	0	0	0	12.4413	0.0568096	1.35694	0.00385494	7.87597	0.0301761	2.96211	0.0163652	15.3906	0.026399	4.89747	0.00593633	8.52053	0.0575712	9.35899	0.0157824	1.04821	0.00852203
galns	6.4399	0.0222065	60.1241	0.0160588	4.53331	0.00919535	14.1787	0.0429659	31.9981	0.0432407	2.71618	0.0298481	0	0	11.042	0.0223976	5.64207	0.0257629	4.50541	0.0127994	1.21398	0.00465127	2.85249	0.0157596	3.61888	0.00620734	8.24214	0.00999047	0.960263	0.00648826	3.33111	0.00561739	0	0
si:ch211-212k18.9	0	0	3.41809	0.000912951	2.38526	0.00483826	0	0	0	0	0	0	0	0	0	0	0.59612	0.00272201	0.568313	0.00161453	3.27967	0.0125658	3.89178	0.0215015	11.025	0.0189108	1.99131	0.00241371	1.83843	0.0124218	84.5089	0.142511	0	0
si:ch211-107p11.3	0	0	11.865	0.00316906	3.62416	0.00735123	0	0	2.09152	0.00282638	1.5987	0.0175681	0	0	0.875131	0.00177511	1.69788	0.00775286	1.91067	0.00542805	10.3742	0.0397478	0	0	14.6141	0.0250671	4.15712	0.00503893	1.88422	0.0127312	2.28653	0.00385588	1.77122	0.0144002
lpcat2	1.51316	0.00521781	0	0	1.1806	0.00239472	0	0	0	0	5.6506	0.0620945	0	0	0	0	0	0	0	0	0	0	4.53574	0.0250593	3.21998	0.00552311	3.28301	0.0039794	0	0	1.97617	0.00333249	0.790777	0.00642908
sbf2	21.7018	0.0748339	228.326	0.0609845	45.3089	0.0919045	21.2582	0.0644189	58.5637	0.0791402	7.29621	0.0801781	6.654	0.064602	37.6271	0.0763228	27.252	0.124438	41.956	0.119193	27.515	0.105422	7.51646	0.0415274	34.9825	0.0600043	87.2693	0.105781	8.72056	0.0589227	28.3434	0.0477967	9.06192	0.0736741
pstpip1b	1.88884	0.00651323	0.575437	0.000153696	2.06522	0.00418909	1.64712	0.00499127	0	0	0	0	0	0	25.4463	0.0516152	0.589284	0.00269079	25.3379	0.0719827	0	0	0	0	8.09002	0.0138765	0.374055	0.0004534	0.795883	0.00537759	0	0	0	0
sinhcafl	26.076	0.0899172	162.144	0.0433077	20.313	0.0412028	10.5077	0.0318415	19.7349	0.0266687	6.0915	0.0669396	3.22542	0.0313147	36.1453	0.0733169	46.5756	0.212674	34.5737	0.0982209	80.4838	0.308367	24.4871	0.135288	111.633	0.19148	43.3767	0.0525778	16.0026	0.108125	48.2223	0.0813193	10.7139	0.0871049
ctdspl2b	1.18895	0.00409982	67.023	0.0179015	1.71499	0.00347867	0	0	6.63029	0.00895985	0.514344	0.00565213	0	0	1.45433	0.00294996	7.98816	0.0364756	13.7663	0.0391088	37.9735	0.145492	0.39431	0.00217851	39.4998	0.0677526	15.9383	0.0193191	3.45714	0.023359	31.8147	0.0536505	0.648016	0.00526842
actn3b	1.18028	0.00406995	4.79079	0.00127959	0	0	0	0	4.99199	0.00674594	0	0	0	0	1.75166	0.00355307	0.979685	0.00447345	3.00449	0.00853547	2.81606	0.0107895	1.85714	0.0102605	0	0	1.78224	0.00216029	0	0	0	0	2.80069	0.0227698
tcf12	0	0	14.999	0.00400615	2.74693	0.00557187	0	0	6.31477	0.00853347	0	0	3.58306	0.034787	13.8733	0.0281406	7.67761	0.0350576	2.28841	0.00650115	58.75	0.225096	28.0495	0.15497	100.118	0.171729	12.906	0.0156436	4.86127	0.0328464	401.838	0.677636	112.239	0.912509
trmt44	11.0772	0.0381971	83.4946	0.0223009	16.4799	0.0334278	1.49198	0.00452116	24.7643	0.0334653	3.01573	0.0331399	0	0	19.6157	0.0397885	2.87618	0.0131332	11.067	0.0314402	2.96536	0.0113615	6.25397	0.0345523	17.6171	0.030218	22.3696	0.0271146	3.19651	0.0215981	18.1278	0.0305697	3.8746	0.0315008
ccs	1.45819	0.00502823	36.6799	0.00979697	4.61335	0.00935771	0	0	0	0	0	0	1.5622	0.015167	3.02017	0.0061261	0.67307	0.00307338	3.79545	0.0107825	2.57699	0.00987354	0	0	0.654839	0.00112322	1.12348	0.0013618	0.782054	0.00528415	2.59226	0.00437144	0	0
tbc1d14	9.70488	0.0334651	158.548	0.0423473	7.43367	0.0150784	7.68498	0.0232878	9.59968	0.0129725	7.03236	0.0772787	15.3617	0.149143	22.9521	0.0465559	48.0879	0.219579	34.2223	0.0972224	18.3936	0.0704737	3.75562	0.0207493	37.1061	0.0636468	34.0708	0.0412979	19.1235	0.129213	16.9827	0.0286386	0	0
rbm14b	34.7082	0.119683	340.538	0.0909556	41.3378	0.0838494	7.4924	0.0227042	64.5369	0.087212	2.81438	0.0309272	12.8856	0.125103	62.7074	0.127196	41.6405	0.190139	100.871	0.286566	52.951	0.202877	29.2797	0.161766	96.9934	0.166369	61.9411	0.0750802	20.999	0.141885	64.9254	0.109486	11.2388	0.0913723
man2b2	7.41466	0.0255678	156.874	0.0419002	24.1035	0.0488915	19.2332	0.0582825	72.3792	0.0978098	1.96812	0.0216276	2.78536	0.0270423	13.3252	0.0270287	11.7117	0.0534782	19.9161	0.0565798	2.29141	0.00877936	3.47575	0.0192031	6.69133	0.0114774	18.6775	0.0226394	2.20386	0.014891	2.05744	0.00346955	0	0
itln2	0	0	1.82287	0.000486878	0.95159	0.0019302	0	0	0	0	8.02149	0.0881482	0	0	0	0	0	0	0	0	0	0	0	0	0	0	0	0	0	0	0	0	0	0
sv2ba	0	0	0	0	0	0	0	0	0	0	0	0	0	0	0	0	0	0	0	0	0	0	0	0	2.1679	0.00371853	1.01791	0.00123383	0	0	0	0	59.1017	0.480501
nudt19	1.03375	0.00356466	21.6459	0.00578148	1.40581	0.00285154	0	0	2.69867	0.00364686	0	0	0	0	1.46405	0.00296968	4.76449	0.0217557	2.53378	0.00719825	0.889916	0.00340964	0.540549	0.00298646	0	0	6.95288	0.00842773	0.903233	0.00610292	7.19669	0.0121361	0	0
mtmr1a	0	0	4.06556	0.00108589	1.04354	0.00211671	0	0	0	0	0	0	0	0	0	0	16.1118	0.0735698	1.76268	0.00500762	33.9823	0.1302	0	0	6.40647	0.0109888	0.964161	0.00116868	0	0	4.14216	0.0069851	26.4387	0.214949
ext2	7.08247	0.0244223	98.3641	0.0262725	20.8169	0.0422249	12.4609	0.0377603	37.8538	0.0511538	4.60337	0.0505865	0.867051	0.00841797	22.365	0.0453651	7.25677	0.033136	18.495	0.0525426	21.035	0.0805938	5.12438	0.0283115	24.262	0.0416158	14.5209	0.0176011	10.8897	0.0735789	39.2566	0.0662	13.7104	0.111467
vrk3	4.02701	0.0138862	93.7037	0.0250277	7.60461	0.0154252	4.25482	0.0128934	12.0191	0.0162421	1.00204	0.0110115	3.55121	0.0344778	8.56964	0.0173826	4.51085	0.0205975	7.58617	0.0215516	7.08954	0.027163	2.18852	0.0120913	20.7157	0.035533	10.7244	0.0129993	7.60363	0.0513759	17.6813	0.0298167	0	0
cd99l2	0	0	40.4198	0.0107959	0	0	2.81534	0.00853132	0	0	0	0	3.26407	0.03169	0	0	10.6794	0.0487645	3.51874	0.00999642	221.451	0.848471	2.15622	0.0119128	42.4644	0.0728377	4.20817	0.00510081	0	0	30.4907	0.0514178	14.8125	0.120427
emilin2b	0	0	0	0	0	0	0	0	0	0	0	0	0	0	0	0	0	0	0	0	0	0	0.841324	0.0046482	0	0	0	0	0	0	76.003	0.128167	0	0
mmp2	0.771274	0.00265957	6.52073	0.00174165	0	0	2.51476	0.00762048	0	0	0	0	0	0	0.653498	0.00132555	0	0	0	0	0.889916	0.00340964	6.57587	0.0363308	1.65768	0.00284336	0.995758	0.00120698	0	0	417.371	0.703829	0	0
adamts18	0	0	1.00709	0.000268987	0	0	0	0	0	0	0	0	0	0	0.797421	0.00161749	0	0	0	0	0.975857	0.00373891	2.66344	0.0147151	4.01244	0.0068824	0	0	4.23111	0.0285886	5.27735	0.00889942	9.38667	0.0763144
pabpn1l	0	0	0	0	0	0	0	0	1.0093	0.00136392	0	0	0	0	15.9459	0.0323446	0	0	0	0	0	0	0	0	1.86846	0.00320491	0.787825	0.00095494	0	0	2.16448	0.00365006	0	0
hspa12b	14.4096	0.0496883	4.44219	0.00118648	0	0	0	0	0	0	0	0	0	0	0	0	0	0	1.14948	0.00326558	0	0	0	0	0	0	0	0	1.61273	0.0108968	113.36	0.191164	0	0
tspan3b	0	0	4.90545	0.00131022	2.1741	0.00440993	0	0	0	0	0	0	0	0	3.38507	0.00686626	2.22226	0.0101473	3.08397	0.00876129	77.0187	0.295091	0.932025	0.00514931	12.292	0.021084	0	0	0	0	1.3495	0.00227572	34.6195	0.281459
mdka	3.42785	0.0118202	37.6274	0.0100501	9.2306	0.0187233	0	0	9.43444	0.0127492	0	0	5.79934	0.0563043	5.25598	0.0106612	0.865294	0.00395112	3.23282	0.00918416	95.6993	0.366664	97.1867	0.536943	303.61	0.520772	11.8588	0.0143743	1.35867	0.00918019	450.769	0.76015	2.84179	0.023104
arnt2	7.50796	0.0258895	79.6124	0.021264	20.8269	0.0422453	3.68979	0.0111812	13.9401	0.018838	2.95114	0.0324301	9.9864	0.0969553	28.5231	0.0578561	36.0966	0.164825	80.7244	0.229331	139.014	0.53262	14.9455	0.082572	103.429	0.177409	32.4873	0.0393785	14.923	0.100831	70.2603	0.118483	20.6077	0.167543
clcn5b	7.134	0.0246	49.9504	0.0133414	6.00866	0.012188	3.24871	0.00984457	25.3491	0.0342556	1.83708	0.0201877	0	0	8.69179	0.0176304	15.1747	0.0692909	4.28268	0.0121667	1.54718	0.00592791	10.3184	0.0570078	6.59839	0.011318	31.2913	0.0379288	2.89508	0.0195613	12.7791	0.0215499	0	0
alx4a	0	0	2.89558	0.000773392	0	0	0	0	0	0	0	0	0	0	0.867851	0.00176035	0	0	0	0	2.45918	0.00942214	0	0	17.5208	0.0300528	0	0	0.627572	0.00424035	71.4113	0.120424	0	0
ttc5	0.787303	0.00271484	32.7294	0.00874183	1.52178	0.00308678	0	0	4.72932	0.00639097	0	0	2.89075	0.0280655	4.30305	0.00872829	2.82379	0.012894	0	0	22.4837	0.0861445	3.70244	0.0204555	27.7129	0.0475349	2.60617	0.003159	1.00008	0.00675732	14.8302	0.0250088	1.64021	0.0133351
celf1	52.5958	0.181365	465.092	0.124223	60.1701	0.122049	23.2882	0.0705704	86.1723	0.116449	5.77604	0.063473	9.82299	0.0953688	86.7649	0.175994	49.9385	0.22803	69.8548	0.198451	62.1827	0.238248	17.4154	0.0962174	79.8561	0.136974	89.4334	0.108404	25.3276	0.171133	90.92	0.153322	22.6124	0.18384
map4k2	2.94539	0.0101565	0	0	0	0	0	0	0	0	0	0	0	0	2.11513	0.00429033	0	0	0.568313	0.00161453	2.81932	0.010802	10.2969	0.0568889	0	0	1.49762	0.00181529	0	0	35.1459	0.0592679	0	0
irx6a	0	0	0	0	0	0	0	0	0	0	0	0	0	0	0	0	0	0	0	0	3.57051	0.0136801	0	0	0	0	1.29158	0.00156555	0	0	1.21448	0.00204803	28.8594	0.23463
cct7	56.9944	0.196533	962.062	0.256961	125.211	0.253978	100.151	0.303489	99.4339	0.13437	14.9927	0.164755	35.8258	0.347823	138.119	0.280159	183.112	0.836129	186.323	0.529326	267.836	1.02619	97.1602	0.536797	528.961	0.907308	234.714	0.284501	117.829	0.79614	282.73	0.476779	70.4908	0.573096
nmbb	0	0	4.96719	0.00132671	0	0	0	0	0	0	0	0	0	0	0	0	93.3882	0.42643	0	0	0	0	0	0	1.65443	0.00283779	3.18472	0.00386027	0	0	0	0	0	0
eif3jb	118.341	0.408072	1154.34	0.308318	100.651	0.20416	57.8077	0.175175	136.068	0.183876	40.4713	0.44474	74.7736	0.725957	154.065	0.312504	154.484	0.705408	156.746	0.4453	32.0314	0.122726	93.7447	0.517927	199.522	0.342233	224.359	0.27195	54.9263	0.371123	111.882	0.188671	17.3211	0.140822
TESK1	14.5138	0.0500474	484.585	0.12943	25.7706	0.0522729	0	0	26.2547	0.0354793	5.23848	0.0575657	2.96537	0.02879	10.2955	0.0208835	21.5232	0.0982793	89.0795	0.253067	2.35464	0.00902161	2.87805	0.0159008	18.4046	0.0315688	16.7425	0.0202939	22.3661	0.151122	12.2418	0.0206439	0	0
myl12.1	360.524	1.24319	2874.8	0.767842	356.975	0.724087	243.658	0.738356	443.879	0.599836	106.356	1.16874	90.7598	0.881163	571.091	1.1584	381.018	1.73981	439.919	1.24977	185.338	0.710109	203.898	1.12651	603.784	1.03565	572.572	0.694026	214.584	1.44989	295.076	0.497598	67.5719	0.549365
alpk3b	0	0	0	0	0	0	0	0	0	0	0	0	0	0	0	0	15.8674	0.0724539	0	0	0	0	0	0	0	0	0	0	0	0	0	0	0	0
swap70a	0	0	2.83925	0.000758348	3.65259	0.0074089	0	0	2.00564	0.00271033	0	0	0	0	0	0	0.589284	0.00269079	1.42445	0.00404673	1.97083	0.00755108	13.6691	0.0755198	3.71002	0.00636368	1.50931	0.00182947	0	0	0	0	0	0
si:ch211-212k18.5	1.80395	0.0062205	3.2567	0.000869845	0	0	0	0	6.24615	0.00844074	0	0	0	0	0	0	0	0	0	0	2.88499	0.0110536	0	0	44.7841	0.0768167	0	0	0	0	5.9902	0.0101015	0	0
ltb4r	0	0	4.9993	0.00133528	0	0	0	0	0	0	2.59322	0.028497	0	0	0	0	0	0	0	0	0	0	0	0	13.0587	0.0223991	0	0	0	0	0	0	0	0
si:dkey-19b23.8	9.18746	0.0316809	8.69167	0.00232149	9.15432	0.0185686	6.4294	0.019483	35.7747	0.0483441	2.74974	0.0302169	0.711542	0.00690817	30.6179	0.0621053	7.31333	0.0333942	1.64122	0.00466256	4.03497	0.0154597	2.6077	0.0144072	6.98205	0.0119761	12.5272	0.0151844	3.26774	0.0220793	109.724	0.185032	0	0
caprin1a	24.5662	0.0847112	290.459	0.0775798	27.05	0.0548681	8.52806	0.0258426	28.7659	0.0388728	7.78925	0.0855961	9.65903	0.093777	30.4894	0.0618446	39.8139	0.181799	45.4117	0.12901	72.268	0.276889	14.0755	0.077765	103.673	0.177827	60.3976	0.0732093	18.1547	0.122667	42.3481	0.0714134	21.6616	0.176111
ENSDARG00000075140	0	0	1.91133	0.000510505	0	0	0	0	0	0	1.99404	0.0219126	0	0	2.69416	0.00546483	0.939652	0.00429065	0.72798	0.00206812	12.9287	0.0495352	1.7951	0.00991768	7.38101	0.0126604	0	0	0	0	1.22131	0.00205955	2.71367	0.0220623
tnfsf10l	27.6875	0.0954743	337.638	0.0901811	29.202	0.0592332	12.0946	0.0366503	28.5312	0.0385557	7.14139	0.0784768	4.76645	0.0462762	9.81018	0.0198989	6.85781	0.0313142	26.7106	0.0758823	0	0	44.0608	0.24343	20.9749	0.0359776	47.3973	0.0574513	12.9992	0.0878322	89.579	0.151061	1.61265	0.0131109
ltb4r2a	36.7289	0.126651	229.975	0.061425	16.902	0.0342839	1.8082	0.00547938	0	0	22.87	0.251319	0	0	5.36726	0.0108869	1.41941	0.00648133	3.1156	0.00885114	2.21013	0.00846792	5.94515	0.0328461	2.6223	0.00449795	8.4739	0.0102714	6.1799	0.0417561	1.06188	0.00179068	0	0
gal3st3	0.592953	0.00204467	10.4243	0.00278428	2.93689	0.00595718	3.86509	0.0117124	4.34003	0.00586491	0	0	0	0	147.26	0.298701	8.13038	0.037125	3.31381	0.00941423	14.5719	0.0558309	0	0	10.2471	0.0175766	3.19412	0.00387166	0	0	2.66259	0.00449003	12.4536	0.101249
acd	1.18784	0.00409599	3.31497	0.000885409	0	0	0	0	3.161	0.00427162	0	0	1.90133	0.0184595	6.3444	0.012869	4.5552	0.0208	0.609872	0.00173259	7.15789	0.0274249	1.22321	0.00675807	9.83403	0.016868	3.54884	0.00430162	0.637709	0.00430884	0.683343	0.00115235	0	0
slc7a7	8.8962	0.0306766	1043.42	0.278691	36.4401	0.0739149	31.5302	0.0955462	49.0927	0.0663415	6.10276	0.0670633	2.13336	0.0207122	30.8013	0.0624773	59.8379	0.273232	29.6122	0.0841257	5.63887	0.0216049	3.07815	0.0170064	28.4335	0.0487711	34.6482	0.0419979	1.48191	0.0100129	11.7387	0.0197954	2.16312	0.0175863
pik3c3	4.53802	0.0156483	97.4583	0.0260305	24.386	0.0494644	3.91413	0.011861	19.1841	0.0259244	4.00429	0.0440032	0.62353	0.00605369	9.68539	0.0196458	13.9393	0.0636497	6.52926	0.018549	15.6074	0.0597984	5.89431	0.0325653	23.1958	0.0397869	10.5235	0.0127557	4.17813	0.0282306	24.4285	0.0411948	2.81238	0.0228649
ccdc96	0.702116	0.00242109	6.98691	0.00186616	0	0	0	0	0	0	0	0	0	0	1.33365	0.00270517	1.01927	0.00465419	1.38308	0.0039292	0	0	2.85344	0.0157649	2.58983	0.00444225	5.1525	0.00624546	3.47143	0.0234556	2.75764	0.00465032	0	0
si:ch211-168d1.3	0.615487	0.00212237	0	0	0	0	2.14294	0.00649375	2.30049	0.00310878	0	0	0	0	23.5248	0.0477177	0	0	0	0	1.57327	0.00602785	0.955905	0.00528125	1.91087	0.00327766	1.43023	0.00173361	0	0	6.64901	0.0112125	2.96786	0.0241289
si:ch211-272h9.5	0	0	16.1469	0.00431275	3.12956	0.00634799	2.31163	0.00700495	5.77593	0.00780531	0	0	0	0	1.48177	0.00300562	0.613927	0.00280332	3.73399	0.0106079	0	0	2.56087	0.0141485	3.46485	0.00594315	3.21055	0.00389158	1.73449	0.0117195	1.6429	0.00277049	1.15646	0.00940208
abhd17c	21.9886	0.0758226	217.897	0.058199	31.0872	0.0630572	13.4551	0.0407731	38.8728	0.0525308	7.04794	0.0774499	22.2359	0.215882	126.688	0.256973	14.3091	0.0653381	36.539	0.103804	29.9682	0.114821	6.26794	0.0346295	45.809	0.0785747	38.6489	0.0468472	6.94609	0.0469331	16.7517	0.0282491	9.50524	0.0772784
spg7	34.4299	0.118724	907.032	0.242263	88.4992	0.179512	27.8897	0.0845142	81.6382	0.110322	24.4377	0.268547	14.1641	0.137516	71.0481	0.144114	45.8879	0.209534	68.5782	0.194824	90.8018	0.347899	31.7316	0.175313	84.0472	0.144163	207.875	0.251969	43.6506	0.294936	155.46	0.262159	32.3761	0.26322
plcb3	58.3277	0.20113	798.482	0.21327	126.303	0.256193	45.6727	0.138402	144.253	0.194937	16.4408	0.180668	17.7197	0.172036	77.5905	0.157384	43.3457	0.197926	116.158	0.329993	5.16478	0.0197884	44.7676	0.247335	51.3372	0.088057	194.738	0.236046	19.9288	0.134654	39.1942	0.0660947	2.60617	0.0211884
cilp	0.771274	0.00265957	5.78828	0.00154601	0.518186	0.00105109	0	0	1.4827	0.00200365	0	0	0	0	3.35485	0.00680497	3.08263	0.0140759	0.456434	0.00129669	1.20786	0.00462782	2.59234	0.0143223	3.48672	0.00598066	1.54981	0.00187856	0	0	219.412	0.370004	0	0
nsun6	0	0	6.76692	0.0018074	1.8965	0.00384685	0	0	1.32873	0.00179558	0	0	0	0	2.26701	0.0045984	4.30675	0.0196655	2.45918	0.00698631	0	0	2.15769	0.0119209	3.94759	0.00677117	0	0	0	0	4.35294	0.00734054	0	0
si:dkeyp-75h12.7	0	0	4.51736	0.00120656	0	0	0	0	0	0	0	0	0	0	0	0	0	0	1.74539	0.00495849	0	0	0	0	7.40027	0.0126934	0	0	0	0	0	0	0	0
tada2b	0.525483	0.00181201	28.861	0.0077086	1.87919	0.00381175	1.69098	0.00512417	3.66374	0.004951	0	0	2.3033	0.0223621	7.44409	0.0150996	4.46243	0.0203764	15.2698	0.04338	23.2321	0.0890118	2.08619	0.0115259	14.7079	0.0252279	1.87212	0.00226924	2.74336	0.0185362	7.59439	0.0128067	3.10386	0.0252347
rbpms2b	0	0	8.94862	0.00239012	0	0	0	0	1.43557	0.00193996	2.73087	0.0300096	0	0	0.556781	0.00112937	1.571	0.00717353	0	0	21.67	0.0830268	0	0	2.71954	0.00466474	40.8926	0.0495668	0	0	46.7266	0.078797	0	0
irx5a	0	0	2.10977	0.000563508	0	0	0	0	2.01573	0.00272396	0	0	0	0	0	0	0	0	0	0	52.5708	0.201421	6.1631	0.0340503	20.2438	0.0347234	0	0	0	0	44.8084	0.0755622	0	0
si:ch211-212k18.13	0	0	11.9278	0.00318585	0	0	0	0	0	0	0	0	0.950032	0.00922361	1.42158	0.00288353	0	0	0.666966	0.00189479	0	0	0.386326	0.0021344	1.26577	0.00217113	1.17593	0.00142537	0	0	0	0	2.63692	0.0214384
casp23	0	0	20.1349	0.00537792	7.23629	0.0146781	1.57849	0.00478331	7.43878	0.0100524	0.641007	0.00704403	0	0	7.2436	0.0146929	3.3889	0.0154744	0.6643	0.00188722	0	0	0	0	6.87899	0.0117993	12.8934	0.0156284	0	0	0	0	2.3808	0.0193561
oxa1l	11.1397	0.0384126	186.001	0.0496797	14.5113	0.0294346	16.8585	0.0510863	20.9231	0.0282745	0	0	3.89883	0.0378528	9.98752	0.0202587	5.99329	0.0273666	5.19561	0.0147603	30.7375	0.117768	11.3005	0.0624336	31.9125	0.0547384	30.5859	0.0370738	4.39882	0.0297217	18.9077	0.0318848	4.74907	0.0386103
si:ch73-223f5.1	0	0	10.3994	0.00277763	0.990035	0.00200818	0	0	0	0	0	0	0	0	0	0	0	0	4.24155	0.0120498	1.19261	0.0045694	0	0	1.69641	0.0029098	2.33708	0.00283283	1.24539	0.00841482	0	0	0	0
zgc:101810	0.618868	0.00213403	10.6512	0.00284487	0	0	2.77635	0.00841317	0	0	0	0	0	0	0	0	0	0	0	0	0	0	22.1128	0.12217	0	0	0	0	0.303532	0.00205089	0	0	0	0
grpel1	18.6008	0.0641406	436.498	0.116586	37.2628	0.0755837	8.91268	0.0270081	36.1945	0.0489115	12.483	0.137176	6.79529	0.0659737	46.0851	0.0934789	20.0732	0.0916583	33.7783	0.0959609	16.1707	0.0619568	14.4639	0.079911	59.309	0.101731	55.8171	0.0676571	16.64	0.112433	25.3562	0.0427592	11.7306	0.0953709
si:dkey-171c9.3	1.52173	0.00524736	12.1485	0.00324479	0	0	2.15836	0.0065405	1.55157	0.00209671	3.43129	0.0377065	0	0	3.31852	0.00673127	0.883789	0.00403556	0	0	0	0	11.0958	0.061303	34.1637	0.0585998	0	0	1.24539	0.00841482	7.19808	0.0121384	0	0
ccnb3	0	0	19.6315	0.00524346	0	0	1.84988	0.0056057	1.17562	0.00158867	1.24212	0.0136496	0	0	2.2685	0.00460142	1.82958	0.00835425	2.06222	0.00585858	2.60673	0.00998745	3.02781	0.0167282	96.5682	0.16564	1.92618	0.00233477	0	0	5.51723	0.00930393	0	0
cemip	37.7884	0.130305	119.757	0.0319864	2.51068	0.00509265	0	0	0	0	2.81209	0.0309021	0.991847	0.00962958	27.8317	0.0564537	25.2235	0.115176	48.4494	0.13764	17.9386	0.0687303	21.9455	0.121246	11.5557	0.0198211	17.2773	0.0209422	3.65831	0.0247183	28.157	0.0474822	1.15915	0.00942399
si:ch211-276a23.5	0	0	4.81321	0.00128558	0	0	0	0	0	0	0	0	0	0	0	0	0	0	0	0	0	0	0.658718	0.00363933	22.5936	0.0387541	0	0	0	0	1.18107	0.00199168	0	0
frmd5	2.23583	0.00770975	2.16389	0.000577963	0	0	0	0	0	0	0	0	0	0	0	0	0.949254	0.00433449	0	0	14.5204	0.0556337	0	0	1.5558	0.00266862	0	0	0	0	4.50448	0.00759609	0	0
znf143a	4.57628	0.0157803	101.123	0.0270093	7.64865	0.0155145	3.80266	0.0115232	15.3013	0.0206775	0	0	3.90231	0.0378865	13.9996	0.0283967	6.41371	0.0292863	15.0632	0.0427931	12.9942	0.0497861	4.69386	0.0259329	36.2084	0.062107	18.4387	0.0223499	6.80693	0.0459928	23.6892	0.0399481	4.77641	0.0388326
acp2	28.3442	0.0977385	386.944	0.10335	73.147	0.148371	27.1464	0.0822617	56.3048	0.0760875	13.238	0.145472	9.85555	0.0956849	53.0814	0.10767	20.9304	0.0955728	47.1334	0.133902	18.5837	0.0712019	13.6362	0.0753383	35.9311	0.0616313	61.9196	0.075054	8.72168	0.0589303	22.9079	0.0386304	5.67498	0.046138
igdcc3	0	0	1.58679	0.000423822	0	0	0	0	0	0	0	0	0	0	0	0	4.66882	0.0213188	0	0	122.492	0.469319	3.64446	0.0201351	47.274	0.0810874	0	0	0	0	26.8784	0.0453261	5.35073	0.0435018
ogfod1	2.6922	0.00928344	46.1464	0.0123254	3.93719	0.00798618	4.70141	0.0142467	11.1587	0.0150794	0	0	2.30601	0.0223884	4.67394	0.00948062	0	0	6.93612	0.0197049	8.99611	0.0344679	0.39431	0.00217851	13.9659	0.0239552	9.6799	0.0117332	2.64892	0.0178981	11.6882	0.0197103	0	0
cdh11	0	0	3.22467	0.000861291	0	0	0	0	3.33491	0.00450663	0	0	0	0	0	0	0	0	0	0	24.228	0.0928275	0	0	39.3075	0.0674229	0	0	0.383016	0.00258794	329.7	0.555987	10.7677	0.0875426
sorcs2	0	0	8.22079	0.00219572	1.37566	0.00279039	0	0	0	0	0	0	0	0	0	0	18.4319	0.0841637	6.42016	0.0182391	35.2552	0.135078	1.90312	0.0105145	5.58235	0.00957521	0	0	1.30298	0.00880395	14.4704	0.024402	3.84469	0.0312576
fbxl8	27.6202	0.0952419	506.046	0.135162	39.7547	0.0806384	18.2763	0.0553827	49.2842	0.0666002	5.76396	0.0633403	9.92411	0.0963506	16.9327	0.0343463	13.1814	0.0601893	66.1847	0.188025	0.741817	0.00284221	5.63782	0.0311482	20.7115	0.0355257	73.3972	0.0889663	12.4466	0.0840985	2.78424	0.00469518	0.790777	0.00642908
rasl11a	0	0	0	0	0	0	0	0	0	0	0	0	0	0	0.546421	0.00110836	0	0	0.716113	0.00203441	0	0	1.13068	0.00624684	1.95953	0.00336111	0	0	0	0	20.1144	0.0339198	0	0
six7	0	0	0.769466	0.00020552	0	0	0	0	0	0	0	0	0	0	1.46865	0.002979	0	0	0	0	0	0	0	0	2.8999	0.0049741	1.93781	0.00234886	0	0	0	0	25.5754	0.20793
si:dkey-88n24.11	0	0	3.80882	0.00101731	0	0	0	0	0	0	0	0	0	0	0	0	0	0	2.83513	0.00805434	0	0	20.8298	0.115082	0.980205	0.00168131	2.37617	0.0028802	0.689715	0.00466024	3.06535	0.00516923	0	0
slc8b1	2.03979	0.00703374	25.6148	0.00684156	2.09339	0.00424623	0	0	0	0	0	0	0	0	5.11033	0.0103658	0	0	7.14158	0.0202886	0	0	1.71779	0.00949055	5.82458	0.00999071	8.73396	0.0105866	0	0	4.71777	0.00795577	0	0
pfdn2	8.1503	0.0281045	289.754	0.0773915	31.3454	0.063581	33.881	0.10267	70.7757	0.0956428	7.45403	0.0819124	8.91077	0.0865123	31.9394	0.0647859	28.1202	0.128403	24.8749	0.0706674	77.1522	0.295602	10.7308	0.0592859	99.5524	0.170759	59.2741	0.0718474	13.5182	0.0913389	40.9234	0.0690108	7.77448	0.0632071
irx3a	3.0311	0.0104521	8.28944	0.00221406	0	0	0	0	0	0	0	0	0	0	2.36667	0.00480055	0.916891	0.00418672	0	0	63.1637	0.242007	15.1961	0.0839561	29.3515	0.0503456	0	0	0	0	10.9761	0.0185095	0	0
b4gat1	0.605493	0.00208791	24.9021	0.00665119	6.41961	0.0130215	0	0	3.70836	0.0050113	0	0	2.68648	0.0260823	1.89891	0.00385174	1.22406	0.00558931	1.25134	0.00355493	21.1573	0.0810625	3.04457	0.0168208	8.40803	0.014422	1.58558	0.00192192	0.637709	0.00430884	10.6247	0.0179169	5.35502	0.0435367
nit1	2.56368	0.00884029	109.492	0.0292447	20.6748	0.0419366	5.6706	0.0171836	37.086	0.0501162	0	0	2.27559	0.0220931	16.6659	0.033805	3.39314	0.0154938	7.92506	0.0225144	1.59394	0.00610705	0.535861	0.00296056	3.44575	0.00591037	30.8792	0.0374293	0.65563	0.00442993	0.718961	0.00121241	2.27402	0.018488
itga11a	0	0	0	0	0	0	0	0	0	0	0	0	0	0	0	0	5.91667	0.0270167	0	0	0	0	0	0	0	0	0	0	0	0	32.5283	0.0548537	0	0
usp12b	14.9382	0.0515111	190.061	0.0507641	18.0969	0.0367077	4.25326	0.0128887	8.64304	0.0116798	2.26147	0.0248513	2.0566	0.019967	22.8573	0.0463636	10.0516	0.0458975	56.3744	0.160155	5.5362	0.0212115	10.1243	0.0559356	22.1594	0.0380093	23.5627	0.0285608	6.76341	0.0456987	17.1031	0.0288416	9.07564	0.0737857
igdcc4	0	0	88.87	0.0237367	7.33933	0.0148871	0	0	1.82371	0.00246447	0	0	0.867051	0.00841797	1.51483	0.00307268	20.0453	0.0915313	40.4397	0.114886	23.9288	0.0916814	2.33979	0.012927	25.368	0.0435129	3.29304	0.00399157	26.43	0.178581	44.2099	0.074553	6.12054	0.0497605
psmd7	58.3787	0.201306	638.103	0.170434	57.5915	0.116818	42.832	0.129794	91.0579	0.123051	14.7022	0.161562	15.5773	0.151236	62.3171	0.126404	58.6128	0.267639	69.72	0.198068	84.6293	0.32425	39.1231	0.21615	191.808	0.329002	97.6624	0.118379	30.6305	0.206963	40.2221	0.0678282	19.6275	0.159574
htr2cl1	0	0	5.56067	0.00148522	0	0	0	0	0	0	0	0	0	0	0	0	0	0	1.47304	0.00418477	3.70547	0.0141972	0	0	0	0	0	0	0	0	9.47786	0.0159829	5.18784	0.0421775
tmed3	5.79859	0.0199951	56.1116	0.0149871	5.74434	0.0116518	10.6527	0.0322809	4.76805	0.0064433	0.780641	0.00857848	3.90271	0.0378904	23.0862	0.046828	9.39379	0.042894	7.49523	0.0212933	1.87328	0.00717734	9.3317	0.0515564	21.3513	0.0366232	7.05803	0.00855518	4.13137	0.0279147	11.0744	0.0186753	0	0
pkd1l2b.1	0	0	1.41895	0.000378992	1.84224	0.0037368	0	0	0	0	0	0	0	0	0	0	1.82241	0.00832149	0	0	2.08656	0.00799449	6.62854	0.0366218	2.87855	0.00493748	0	0	1.6729	0.0113034	0	0	0	0
ist1	314.387	1.08409	2100.04	0.560909	335.149	0.679814	126.753	0.384101	461.056	0.623048	44.4181	0.488111	93.966	0.912291	474.546	0.962568	135.867	0.620399	285.482	0.811028	45.5689	0.174594	177.128	0.978605	216.505	0.371364	559.291	0.677929	97.4838	0.658674	58.2747	0.0982711	9.17674	0.0746077
nucb2a	1.41559	0.00488134	537.793	0.143641	3.46411	0.00702658	8.70504	0.0263789	18.7612	0.0253529	6.70964	0.0737323	27.1722	0.263808	78.7499	0.159736	71.9357	0.328474	46.7518	0.132818	66.9333	0.256449	13.8021	0.0762549	78.2044	0.134141	33.1596	0.0401934	5.49357	0.0371187	106.085	0.178895	20.1814	0.164077
si:cabz01074946.1	0	0	1.23727	0.000330467	0	0	0	0	0	0	0	0	0	0	0	0	0	0	0	0	1.85124	0.00709286	0	0	9.30758	0.015965	0	0	0	0	2.0238	0.00341282	0	0
tnfsf12	0	0	0	0	0	0	0	0	0	0	0	0	0	0	0	0	0	0	0	0	0	0	1.75254	0.00968253	0	0	0	0	0	0	16.9997	0.0286673	0	0
men1	2.53444	0.00873944	31.9684	0.00853856	0.42283	0.000857667	3.59029	0.0108797	8.61371	0.0116402	0	0	1.01145	0.00981991	3.37777	0.00685146	8.01073	0.0365787	19.7736	0.0561749	33.5663	0.128607	5.79521	0.0320177	49.5489	0.0849895	9.25638	0.0112199	2.81291	0.0190062	34.2618	0.0577771	3.4882	0.0283594
si:dkey-88n24.12	0	0	2.44889	0.000654084	0	0	0	0	2.3988	0.00324163	0	0	0	0	0	0	0	0	13.9471	0.0396224	1.65546	0.00634276	0	0	1.97421	0.00338629	0.66334	0.000804048	0	0	2.12534	0.00358404	1.8535	0.0150691
fto	3.84185	0.0132478	174.737	0.0466713	29.9719	0.0607949	9.03416	0.0273762	37.5213	0.0507045	2.66011	0.029232	4.85591	0.0471448	14.7907	0.0300014	22.9409	0.104753	31.8827	0.0905759	38.0125	0.145642	4.25604	0.023514	26.145	0.0448456	75.075	0.091	6.18786	0.0418099	37.6358	0.0634668	7.523	0.0611626
ANPEP	0	0	1.35162	0.00036101	0	0	0	0	0	0	0	0	0	0	0.62361	0.00126493	1.31681	0.00601283	0	0	3.88622	0.0148897	0	0	9.45945	0.0162255	1.50602	0.00182548	0	0	146.375	0.246839	0	0
brms1	6.41229	0.0221114	52.3586	0.0139847	11.3035	0.022928	7.74606	0.0234729	5.21271	0.0070442	0.791766	0.00870073	0.700528	0.00680124	13.3151	0.0270082	7.37227	0.0336633	6.5486	0.018604	8.38065	0.0321098	3.88406	0.0214589	43.7752	0.075086	11.0079	0.0133429	7.55424	0.0510422	21.615	0.0364502	4.88707	0.0397322
vangl2	29.3434	0.101184	184.676	0.0493259	47.5337	0.0964173	14.1903	0.0430008	91.6469	0.123847	6.02678	0.0662283	7.16361	0.0695496	46.7611	0.0948501	24.1067	0.110076	38.6526	0.109809	32.9726	0.126332	9.08181	0.0501757	82.7979	0.14202	72.7508	0.0881828	16.1972	0.10944	22.0154	0.0371254	5.36536	0.0436209
mesd	10.0309	0.0345892	124.645	0.033292	20.173	0.0409188	42.3149	0.128227	68.8695	0.0930669	2.61303	0.0287147	2.6999	0.0262126	28.7	0.0582151	8.78477	0.0401131	8.63772	0.024539	6.40182	0.024528	10.8208	0.0597836	45.0904	0.0773419	50.6174	0.0613544	4.23252	0.0285981	30.8753	0.0520663	4.47747	0.0364022
ppp1r14bb	1.75087	0.0060375	11.2033	0.00299233	0.508437	0.00103131	0	0	0	0	0	0	0.826446	0.00802374	3.22508	0.00654174	16.4771	0.075238	8.02403	0.0227955	20.7857	0.0796386	26.3973	0.145842	138.406	0.237402	5.24783	0.00636101	1.9788	0.0133702	70.8943	0.119552	15.5389	0.126332
si:ch211-107o10.3	153.58	0.529585	5362.52	1.4323	528.137	1.07127	211.749	0.641663	598.449	0.808715	57.4716	0.631556	65.0222	0.631283	265.804	0.539157	144.19	0.6584	247.862	0.704152	25.9846	0.0995577	47.4679	0.262254	150.773	0.258615	339.627	0.411669	42.2862	0.285718	111.556	0.188121	16.1935	0.131655
[truncated: 16,821 more rows]

## Sheet: RNA counts
Gene	Pharynx (Total expression)	Pharynx (Avg. expression per cell)	Anterior enterocytes (Total expression)	Anterior enterocytes (Avg. expression per cell)	Ileocytes (Total expression)	Ileocytes (Avg. expression per cell)	Anterior LREs (Total expression)	Anterior LREs (Avg. expression per cell)	Posterior LREs (Total expression)	Posterior LREs (Avg. expression per cell)	Cloaca 3 (Total expression)	Cloaca 3 (Avg. expression per cell)	Acinar (Total expression)	Acinar (Avg. expression per cell)	Goblet (Total expression)	Goblet (Avg. expression per cell)	EEC (Total expression)	EEC (Avg. expression per cell)	Best4/Otop2 enterocytes (Total expression)	Best4/Otop2 enterocytes (Avg. expression per cell)	Neuronal (Total expression)	Neuronal (Avg. expression per cell)	Epidermis (Total expression)	Epidermis (Avg. expression per cell)	Tuft & Immune (Total expression)	Tuft & Immune (Avg. expression per cell)	PEC1 (Total expression)	PEC1 (Avg. expression per cell)	PEC2 (Total expression)	PEC2 (Avg. expression per cell)	Cluster 5 (Total expression)	Cluster 5 (Avg. expression per cell)	Cluster 15 (Total expression)	Cluster 15 (Avg. expression per cell)
[truncated: 18,426 more rows]
