# Supplementary material for: Protein absorption in the zebrafish gut is regulated by interactions between lysosome rich enterocytes and the microbiome
Source: eLife. 2025 Mar 13;13:RP100611. doi: 10.7554/eLife.100611 (PMC11906160; doi:10.7554/eLife.100611)
Supplement: Supplementary file 4. [file elife-100611-supp4.zip › Supplementary File 4.xlsx]

## Sheet: Read me
This table includes differentially expressed genes between mCherry-positive and mCherry-negative cells in the GF and CV datasets.
The Findmarkers function in the Seurat package was used to generate lists of differentially expressed genes.
Cluster names and GF or CV condition are noted on the tab.
There were too few mCherry-positive cells to find differentially expressed genes in the Pharynx, PEC2, and Cloaca 3 clusters.
Columns
A) Genes with positive LOG2FC values are more highly expressed in mCherry-positive than mCherry-negative cells, while genes with negative LOG2FC are more highly expressed in mCherry-negative cells.
B) pct.1 is the percentage of mCherry-positive cells in the cluster that express the gene
C) pct.2 is the percentage of mCherry-negative cells in the clusters that express the gene
D) padj is the adjusted p-value with bonferonni correction against other genes in the dataset
PEC1 and PEC2 stand for "Pharynx, esophagus, cloaca" 1 and 2
EEC stands for enteroendocrine

## Sheet: Anterior-enterocytes_CV
gene	p_val	avg_log2FC	pct.1	pct.2	p_val_adj
pvalb8	3.82068e-164	16.618	0.5	0	7.03998e-160
sox1b	3.82068e-164	15.0277	0.5	0	7.03998e-160
rbfox1	5.05417e-110	13.2941	0.5	0.001	9.31281e-106
ccdc136b	6.05713e-83	13.5381	0.25	0	1.11609e-78
ptprja	6.05713e-83	12.5826	0.25	0	1.11609e-78
calca	6.05713e-83	12.9427	0.25	0	1.11609e-78
SEMA4F	6.05713e-83	12.5826	0.25	0	1.11609e-78
caskin1	6.05713e-83	12.5826	0.25	0	1.11609e-78
chl1b	6.05713e-83	13.5381	0.25	0	1.11609e-78
si:ch73-380n15.2	6.05713e-83	12.5826	0.25	0	1.11609e-78
gfra2a	6.05713e-83	12.5826	0.25	0	1.11609e-78
cux2b	6.05713e-83	12.5826	0.25	0	1.11609e-78
wasa	6.05713e-83	12.5826	0.25	0	1.11609e-78
fyna	6.05713e-83	13.9081	0.25	0	1.11609e-78
akap6	6.05713e-83	12.9427	0.25	0	1.11609e-78
sash1b	6.05713e-83	12.5826	0.25	0	1.11609e-78
pcdh2ab9.1	6.05713e-83	12.9427	0.25	0	1.11609e-78
col19a1	6.05713e-83	12.5826	0.25	0	1.11609e-78
pip4p2	6.05713e-83	12.5826	0.25	0	1.11609e-78
nrxn2a	6.05713e-83	12.9427	0.25	0	1.11609e-78
gata2a	6.05713e-83	13.5381	0.25	0	1.11609e-78
cacna1da	6.05713e-83	12.9427	0.25	0	1.11609e-78
fstb	6.05713e-83	12.5826	0.25	0	1.11609e-78
si:ch211-56a11.2	6.05713e-83	12.9427	0.25	0	1.11609e-78
shdb	6.05713e-83	12.9427	0.25	0	1.11609e-78
smpd3	6.05713e-83	12.9427	0.25	0	1.11609e-78
zgc:101731	6.06463e-83	11.6088	0.5	0.001	1.11747e-78
lmx1bb	1.0996e-66	11.0005	0.5	0.002	2.02612e-62
atp6ap1a	1.0996e-66	9.73386	0.5	0.002	2.02612e-62
si:ch211-152c2.3	7.7169e-56	10.1507	0.5	0.003	1.42192e-51
znf1137	3.05177e-42	11.2042	0.25	0.001	5.6232e-38
scube2	3.05177e-42	11.9905	0.25	0.001	5.6232e-38
efnb3b	3.05177e-42	11.4848	0.25	0.001	5.6232e-38
pcdh7a	3.05177e-42	10.3395	0.25	0.001	5.6232e-38
slitrk6	3.05177e-42	11.916	0.25	0.001	5.6232e-38
ccdc80	3.05177e-42	11.7389	0.25	0.001	5.6232e-38
col5a2a	3.05177e-42	11.5719	0.25	0.001	5.6232e-38
stmn2a	3.05177e-42	11.212	0.25	0.001	5.6232e-38
rsph3	3.05177e-42	9.47928	0.25	0.001	5.6232e-38
cdh2	3.05177e-42	9.60658	0.25	0.001	5.6232e-38
si:ch211-270g19.5	3.05177e-42	8.7585	0.25	0.001	5.6232e-38
ttyh2	3.05177e-42	11.5927	0.25	0.001	5.6232e-38
slc43a2a	3.05177e-42	8.91046	0.25	0.001	5.6232e-38
znf1151	3.05177e-42	10.1854	0.25	0.001	5.6232e-38
capn2l	3.05177e-42	9.85801	0.25	0.001	5.6232e-38
gpm6bb	3.92114e-42	6.61156	0.25	0.001	7.2251e-38
CR759836.1	9.69171e-38	12.7958	0.5	0.005	1.78579e-33
BX324003.2	1.22883e-28	8.92401	0.25	0.001	2.26425e-24
znf536	1.22883e-28	9.51071	0.25	0.001	2.26425e-24
kcnc1a	1.22883e-28	9.81345	0.25	0.001	2.26425e-24
fmnl2b	1.22883e-28	8.44701	0.25	0.001	2.26425e-24
xirp1	1.22883e-28	9.71191	0.25	0.001	2.26425e-24
si:ch211-202h22.8	1.22883e-28	9.28523	0.25	0.001	2.26425e-24
sc:d189	1.22883e-28	10.6158	0.25	0.001	2.26425e-24
hoxa13b	1.22883e-28	8.85526	0.25	0.001	2.26425e-24
si:ch211-242b18.1	1.22883e-28	11.2653	0.25	0.001	2.26425e-24
lama4	1.22883e-28	11.5046	0.25	0.001	2.26425e-24
slit3	1.22883e-28	11.3547	0.25	0.001	2.26425e-24
pcdh19	1.22883e-28	8.22636	0.25	0.001	2.26425e-24
cyfip2	1.22883e-28	9.46594	0.25	0.001	2.26425e-24
zgc:171220	1.22883e-28	8.75095	0.25	0.001	2.26425e-24
sprn2	1.22883e-28	10.9749	0.25	0.001	2.26425e-24
lama1	1.22883e-28	9.49778	0.25	0.001	2.26425e-24
abcc13	1.22883e-28	10.8368	0.25	0.001	2.26425e-24
si:ch211-183d21.1	1.22883e-28	10.4884	0.25	0.001	2.26425e-24
trpa1b	1.22883e-28	10.2179	0.25	0.001	2.26425e-24
slco5a1a.1	1.22883e-28	9.69137	0.25	0.001	2.26425e-24
si:ch73-368j24.12	8.13101e-22	8.70387	0.25	0.002	1.49822e-17
ank2b	8.13101e-22	9.55745	0.25	0.002	1.49822e-17
kremen1	8.13101e-22	8.44237	0.25	0.002	1.49822e-17
chst7	8.13101e-22	9.5396	0.25	0.002	1.49822e-17
col4a1	8.13101e-22	9.16903	0.25	0.002	1.49822e-17
dgkh	8.13101e-22	8.01551	0.25	0.002	1.49822e-17
gpr63	8.13101e-22	9.96535	0.25	0.002	1.49822e-17
slc17a5	8.13101e-22	9.35299	0.25	0.002	1.49822e-17
egln1a	8.13101e-22	9.74883	0.25	0.002	1.49822e-17
si:ch211-160j14.3	8.13101e-22	10.2391	0.25	0.002	1.49822e-17
ttll7	8.13101e-22	10.1285	0.25	0.002	1.49822e-17
mcf2l2	8.13101e-22	9.17939	0.25	0.002	1.49822e-17
fryb	8.13101e-22	7.98028	0.25	0.002	1.49822e-17
atp6v0a2a	8.13101e-22	10.0813	0.25	0.002	1.49822e-17
cubn	8.13101e-22	10.1193	0.25	0.002	1.49822e-17
si:ch211-197g15.7	8.13101e-22	9.1219	0.25	0.002	1.49822e-17
foxq1a	9.21964e-22	7.43939	0.25	0.002	1.69881e-17
tp53bp2b	1.18989e-20	7.73915	0.5	0.01	2.19249e-16
ccl19a.1	1.0311e-17	11.1447	0.25	0.003	1.89991e-13
sgsm1a	1.0311e-17	8.29798	0.25	0.003	1.89991e-13
mrm2	1.0311e-17	8.16159	0.25	0.003	1.89991e-13
nsfa	1.0311e-17	9.03202	0.25	0.003	1.89991e-13
elovl7a	1.0311e-17	8.37949	0.25	0.003	1.89991e-13
insm1b	1.0311e-17	8.82634	0.25	0.003	1.89991e-13
fam168a	1.0311e-17	9.26992	0.25	0.003	1.89991e-13
CU459094.3	1.0311e-17	8.96763	0.25	0.003	1.89991e-13
col11a1a	1.0311e-17	8.53669	0.25	0.003	1.89991e-13
vill	1.0311e-17	10.4193	0.25	0.003	1.89991e-13
adgrg6	5.69975e-15	8.99895	0.25	0.003	1.05024e-10
smkr1	5.69977e-15	8.82606	0.25	0.003	1.05024e-10
mllt3	5.69977e-15	8.19104	0.25	0.003	1.05024e-10
si:ch211-102c2.8	5.69977e-15	9.22091	0.25	0.003	1.05024e-10
arhgap35b	5.69977e-15	9.23828	0.25	0.003	1.05024e-10
il4r.2	5.69977e-15	8.06275	0.25	0.003	1.05024e-10
mtf2	5.69977e-15	8.16282	0.25	0.003	1.05024e-10
itga6b	5.69977e-15	8.79705	0.25	0.003	1.05024e-10
scn1laa	5.69977e-15	8.94779	0.25	0.003	1.05024e-10
si:dkey-1h6.8	5.69977e-15	10.3401	0.25	0.003	1.05024e-10
gpm6aa	5.69977e-15	8.61843	0.25	0.003	1.05024e-10
tmem107	5.69977e-15	8.48973	0.25	0.003	1.05024e-10
stxbp1a	5.69977e-15	8.30836	0.25	0.003	1.05024e-10
prkd3	6.19908e-15	7.73429	0.25	0.003	1.14224e-10
yrk	6.19908e-15	7.04611	0.25	0.003	1.14224e-10
adgra3	1.90048e-14	7.9356	0.5	0.015	3.50183e-10
mmp14b	5.24661e-13	8.55867	0.25	0.004	9.6674e-09
si:dkey-34d22.1	5.24661e-13	8.2569	0.25	0.004	9.6674e-09
fgfr1a	5.24661e-13	8.23505	0.25	0.004	9.6674e-09
mgll	5.24661e-13	8.91515	0.25	0.004	9.6674e-09
rtn1a	5.24661e-13	7.44655	0.25	0.004	9.6674e-09
gtf2h4.1	5.24661e-13	8.36543	0.25	0.004	9.6674e-09
mcamb	5.24661e-13	8.57892	0.25	0.004	9.6674e-09
plagl2	5.24661e-13	7.7347	0.25	0.004	9.6674e-09
odf2a	5.24661e-13	8.15307	0.25	0.004	9.6674e-09
bcr	5.24661e-13	8.27584	0.25	0.004	9.6674e-09
amot	5.24661e-13	9.91516	0.25	0.004	9.6674e-09
pfkpa	5.24661e-13	9.38559	0.25	0.004	9.6674e-09
atp6v0cb	5.24661e-13	7.46565	0.25	0.004	9.6674e-09
si:dkeyp-51g9.4	5.63866e-13	7.27013	0.25	0.004	1.03898e-08
dab2	5.63866e-13	7.2188	0.25	0.004	1.03898e-08
STRADB	5.63866e-13	7.45775	0.25	0.004	1.03898e-08
pclob	5.63866e-13	7.49381	0.25	0.004	1.03898e-08
si:dkey-194e6.1	5.63866e-13	7.23345	0.25	0.004	1.03898e-08
plcd1a	2.89566e-12	8.25575	0.5	0.019	5.33555e-08
kif1aa	1.57276e-11	8.08805	0.25	0.005	2.89797e-07
fbxo33	1.57276e-11	8.62864	0.25	0.005	2.89797e-07
cplx2	1.57276e-11	7.35749	0.25	0.005	2.89797e-07
MDFI	1.57276e-11	7.7298	0.25	0.005	2.89797e-07
obscnb	1.57276e-11	8.15458	0.25	0.005	2.89797e-07
znf319b	1.57276e-11	8.57314	0.25	0.005	2.89797e-07
si:ch211-133h13.1	2.22942e-10	7.54434	0.25	0.005	4.10793e-06
arsk	2.22942e-10	9.81574	0.25	0.005	4.10793e-06
pik3r6a	2.22942e-10	8.15901	0.25	0.005	4.10793e-06
kcnk1a	2.22942e-10	7.29426	0.25	0.005	4.10793e-06
grasp	2.22942e-10	8.1023	0.25	0.005	4.10793e-06
mbd3b	2.22942e-10	8.31683	0.25	0.005	4.10793e-06
prnprs3	2.22942e-10	8.51878	0.25	0.005	4.10793e-06
si:dkey-83k24.5	2.35826e-10	7.03632	0.25	0.005	4.34534e-06
vipr1b	2.35826e-10	7.04012	0.25	0.005	4.34534e-06
socs6b	1.86956e-09	8.18585	0.25	0.006	3.44485e-05
appb	1.86956e-09	7.40751	0.25	0.006	3.44485e-05
si:ch211-196g2.4	1.86956e-09	7.0586	0.25	0.006	3.44485e-05
tox3	1.0697e-08	7.97647	0.25	0.007	0.000197103
glmna	1.0697e-08	8.23446	0.25	0.007	0.000197103
igfbp3	1.0697e-08	7.2236	0.25	0.007	0.000197103
nudt22	1.0697e-08	7.29028	0.25	0.007	0.000197103
zgc:174906	1.0697e-08	8.83128	0.25	0.007	0.000197103
slc12a2	1.0697e-08	8.82324	0.25	0.007	0.000197103
amer2	1.0697e-08	7.30515	0.25	0.007	0.000197103
arvcfb	4.59308e-08	9.10505	0.25	0.007	0.000846321
kcnh4a	4.59308e-08	7.61231	0.25	0.007	0.000846321
BX649434.3	4.59308e-08	7.19362	0.25	0.007	0.000846321
cpe	4.59308e-08	7.32804	0.25	0.007	0.000846321
zgc:92380	4.59308e-08	7.25131	0.25	0.007	0.000846321
rdh14b	4.59308e-08	7.94375	0.25	0.007	0.000846321
raf1a.1	4.59308e-08	8.14039	0.25	0.007	0.000846321
stim1b	4.59308e-08	7.68903	0.25	0.007	0.000846321
pir	4.59308e-08	7.63222	0.25	0.007	0.000846321
fetub	5.4377e-08	4.68435	0.25	0.007	0.00100195
plscr3b	1.58092e-07	7.5907	0.25	0.008	0.00291301
si:ch211-214c7.4	1.58092e-07	6.82108	0.25	0.008	0.00291301
bspry	4.57261e-07	7.36999	0.25	0.009	0.00842549
e4f1	4.57261e-07	7.3768	0.25	0.009	0.00842549
pxdn	4.57261e-07	7.33965	0.25	0.009	0.00842549
pld7	4.57261e-07	7.32777	0.25	0.009	0.00842549
lrp2b	4.57261e-07	8.3591	0.25	0.009	0.00842549
stx10	4.57261e-07	7.37745	0.25	0.009	0.00842549
snx30	4.57261e-07	7.74326	0.25	0.009	0.00842549
si:dkey-20i20.8.1	4.57261e-07	7.36493	0.25	0.009	0.00842549
ripor1	4.74175e-07	6.20835	0.25	0.009	0.00873716
si:ch211-213a13.1	4.91693e-07	6.77351	0.25	0.009	0.00905993
akap10	1.15052e-06	7.64699	0.25	0.009	0.0211995
pou2f1b	1.15052e-06	7.19891	0.25	0.009	0.0211995
eya1	1.15052e-06	9.08458	0.25	0.009	0.0211995
bmpr2a	1.19024e-06	6.15055	0.25	0.009	0.0219313
osbpl3b	2.58456e-06	7.06521	0.25	0.01	0.0476232
CABZ01084081.1	2.75446e-06	6.16167	0.25	0.01	0.0507536
zswim8	4.88967e-06	5.75798	0.5	0.044	0.090097
hs2st1a	5.28784e-06	6.7535	0.25	0.011	0.0974338
dachd	5.28784e-06	6.98613	0.25	0.011	0.0974338
RAPH1	5.28784e-06	8.90643	0.25	0.011	0.0974338
slc29a1a	5.28784e-06	7.58423	0.25	0.011	0.0974338
git2b	5.28784e-06	7.43071	0.25	0.011	0.0974338
zgc:171599	5.61472e-06	5.85354	0.25	0.011	0.103457
tmigd1	5.61472e-06	5.97344	0.25	0.011	0.103457
ip6k1	1.00067e-05	7.79144	0.25	0.011	0.184384
bcat2	1.00067e-05	7.17271	0.25	0.011	0.184384
scg3	1.00067e-05	8.60229	0.25	0.011	0.184384
spout1	1.00067e-05	6.45563	0.25	0.011	0.184384
si:ch73-281f12.4	1.02947e-05	5.89217	0.25	0.011	0.18969
slc35e4	1.02947e-05	6.00966	0.25	0.011	0.18969
parp12b	1.77312e-05	7.96633	0.25	0.012	0.326715
rapgef2	1.77312e-05	7.02935	0.25	0.012	0.326715
pdzd8	1.82148e-05	6.15867	0.25	0.012	0.335626
stox2b	2.9708e-05	6.93605	0.25	0.013	0.5474
ppt2	2.9708e-05	6.57797	0.25	0.013	0.5474
stimate	2.9708e-05	7.42602	0.25	0.013	0.5474
prr14	3.80249e-05	5.74901	0.5	0.054	0.700647
zgc:162297	4.74399e-05	6.48296	0.25	0.013	0.874127
maza	4.74399e-05	7.32335	0.25	0.013	0.874127
kif16ba	4.74399e-05	7.51277	0.25	0.013	0.874127
agtpbp1	4.74399e-05	6.87468	0.25	0.013	0.874127
mterf2	4.74399e-05	7.36315	0.25	0.013	0.874127
h2ax	4.86113e-05	5.95707	0.25	0.013	0.895712
lemd3	7.26725e-05	8.11096	0.25	0.014	1
ascc2	7.26725e-05	6.51408	0.25	0.014	1
c2cd2	7.26725e-05	7.10584	0.25	0.014	1
arl4d	7.61382e-05	5.65365	0.25	0.014	1
pacsin2	0.000107371	6.55874	0.25	0.015	1
slc38a4	0.000107371	7.0172	0.25	0.015	1
znf703	0.000107371	6.62272	0.25	0.015	1
utp25	0.000107371	7.04357	0.25	0.015	1
bag6l	0.000107371	6.75919	0.25	0.015	1
eps8a	0.000138036	5.67787	0.5	0.063	1
ythdf3	0.000138036	6.26253	0.5	0.063	1
man1a2	0.000153688	6.51324	0.25	0.015	1
dnmt3ba	0.000153688	6.71808	0.25	0.015	1
arl6ip1	0.00017737	6.21926	0.5	0.065	1
ctdnep1b	0.000213928	6.52305	0.25	0.016	1
ctdspl2b	0.000213928	6.57991	0.25	0.016	1
pan2	0.000213928	6.57192	0.25	0.016	1
mtmr12	0.000222907	5.65303	0.25	0.016	1
ccdc174	0.00023224	5.03457	0.25	0.016	1
ube3b	0.000290504	6.50308	0.25	0.017	1
ndor1	0.000385903	6.84678	0.25	0.017	1
ireb2	0.000385903	6.99123	0.25	0.017	1
cnp	0.000393338	6.50368	0.25	0.017	1
si:dkey-4c15.13	0.000393338	6.02999	0.25	0.017	1
hsph1	0.000400907	5.43163	0.25	0.017	1
si:ch211-81n22.1	0.00050264	5.85254	0.25	0.018	1
kat2b	0.00050264	6.88487	0.25	0.018	1
snx10a	0.000511984	5.65314	0.25	0.018	1
FADS6	0.000643228	6.03475	0.25	0.019	1
camlg	0.00065478	5.65013	0.25	0.019	1
rho	0.000666525	5.11514	0.25	0.019	1
nr2c1	0.000810139	6.42777	0.25	0.019	1
msto1	0.000810139	7.13929	0.25	0.019	1
lgals2b	0.000818491	-7.56885	0	0.968	1
atp6v0a2b	0.000824213	5.53237	0.25	0.019	1
chia.2	0.000919503	-8.10854	0	0.958	1
si:dkey-220k22.1	0.00100578	6.94925	0.25	0.02	1
map3k2	0.00100578	6.18689	0.25	0.02	1
cdc34a	0.00100578	6.60032	0.25	0.02	1
rpl38	0.00111959	-7.32816	0	0.942	1
tm4sf4	0.00112873	-6.61664	0	0.942	1
tmsb4x	0.00113794	-6.81071	0	0.941	1
hspa8	0.00119637	-3.74184	0.25	0.972	1
tnrc6c2	0.00123246	6.20779	0.25	0.021	1
ptpn13	0.00123246	5.94719	0.25	0.021	1
brap	0.00123246	7.02888	0.25	0.021	1
apoa4b.1	0.00124385	-6.70519	0	0.934	1
sema4bb	0.00125256	5.88348	0.25	0.021	1
znf609a	0.00125485	4.91588	0.5	0.086	1
fabp2	0.00127425	-7.29926	0	0.932	1
rps25	0.00138051	-6.79914	0	0.925	1
marcksl1b	0.00149238	6.3537	0.25	0.021	1
rpl36a	0.00157969	-6.80734	0	0.913	1
rplp1	0.00160454	-3.13335	0.5	0.972	1
stoml3b	0.00172203	-6.46917	0	0.906	1
chsy1	0.00178761	6.16404	0.25	0.022	1
rplp2	0.00186133	-6.6233	0	0.899	1
fabp1b.1	0.0018758	-7.73732	0	0.899	1
zgc:101130	0.00192889	4.80251	0.25	0.022	1
gapdh	0.00201065	-6.35816	0	0.893	1
arhgap10	0.00202959	4.37891	0.5	0.092	1
RPL37A	0.00208926	-6.62469	0	0.889	1
cnsta	0.00212007	6.0364	0.25	0.023	1
si:dkey-240h12.4	0.00212007	6.46465	0.25	0.023	1
si:dkey-151g10.6	0.00224392	-3.42906	0.25	0.983	1
mfn2	0.00231818	4.76624	0.5	0.095	1
rpl11	0.00234182	-6.24656	0	0.879	1
rps24	0.00234182	-6.32365	0	0.879	1
utrn	0.00235704	3.63242	0.75	0.256	1
rps5	0.00248735	-5.97074	0	0.874	1
si:ch211-246b8.2	0.00249155	5.53103	0.25	0.023	1
elf2b	0.00249155	6.33023	0.25	0.023	1
rpl32	0.0025061	-6.18015	0	0.873	1
rpl30	0.00262122	-6.11984	0	0.869	1
aldob	0.00262122	-6.37716	0	0.869	1
actb2	0.00265182	-2.87203	0.25	0.977	1
apoa1a	0.00266063	-6.33075	0	0.868	1
rps9	0.00278201	-5.95572	0	0.864	1
apobb.1	0.00280271	-6.54606	0	0.863	1
rpl35a	0.00284452	-6.14398	0	0.862	1
si:ch211-196p9.1	0.00290365	5.74709	0.25	0.024	1
znrf2b	0.00290365	6.25289	0.25	0.024	1
si:ch211-117k10.3	0.00290365	6.27501	0.25	0.024	1
atg7	0.00290365	5.42772	0.25	0.024	1
vil1	0.0029298	-5.70367	0	0.859	1
bloc1s4	0.00294473	5.59007	0.25	0.024	1
qkia	0.00298635	5.1989	0.25	0.024	1
zgpat	0.00298635	5.15621	0.25	0.024	1
plac8.1	0.00308449	-5.82867	0	0.854	1
sp3b	0.00335783	6.04597	0.25	0.025	1
rps15a	0.00339097	-6.04755	0	0.846	1
hsp90aa1.2	0.00344848	2.10862	1	0.828	1
arf4a	0.00349845	4.86375	0.25	0.025	1
rps2	0.00351579	-5.82387	0	0.842	1
cyp3a65	0.00359261	-5.5943	0	0.84	1
cdc37	0.00363027	4.88839	0.5	0.104	1
eef2b	0.00367089	-5.58078	0	0.838	1
rps3a	0.0037776	-5.91109	0	0.836	1
cdkn1bb	0.00381192	3.48171	0.75	0.286	1
wdtc1	0.00385539	6.1023	0.25	0.025	1
entpd4	0.00385539	5.33019	0.25	0.025	1
rpl13a	0.00399919	-5.58268	0	0.83	1
ENSDARG00000100274	0.00401276	4.82536	0.25	0.025	1
pck1	0.00417275	-6.30624	0	0.826	1
rpl19	0.00420231	-5.60811	0	0.826	1
gramd4b	0.00436672	4.22978	0.5	0.107	1
rprd2a	0.00439747	6.28739	0.25	0.026	1
fosab	0.00442918	2.26073	1	0.859	1
calm1b	0.00445514	5.39516	0.25	0.026	1
peli1b	0.00445514	5.70042	0.25	0.026	1
fam234a	0.00445514	5.27454	0.25	0.026	1
wu:fb59d01	0.0045397	-5.16711	0	0.818	1
rpl34	0.0045397	-5.64544	0	0.818	1
rpl12	0.0046681	-5.6902	0	0.816	1
si:dkeyp-73b11.8	0.00473348	-5.12875	0	0.814	1
rpl15	0.00483304	-5.7863	0	0.812	1
snw1	0.00485887	4.93362	0.5	0.11	1
afp4.1	0.00486663	-6.18665	0	0.812	1
s100a10a	0.00493441	-5.87619	0	0.81	1
crip1	0.00496861	-5.63128	0	0.81	1
cstf3	0.00498503	5.94998	0.25	0.027	1
ccdc12	0.00498503	5.83642	0.25	0.027	1
rps27.1	0.00500301	-5.68049	0	0.809	1
znf1009.1	0.00504886	5.33328	0.25	0.027	1
foxj3	0.0050722	4.65403	0.5	0.111	1
her9	0.00518901	3.57625	0.5	0.109	1
apoa4b.2.1	0.00535856	-5.86372	0	0.802	1
prdx2	0.00554438	-5.23672	0	0.799	1
gps1	0.00561892	7.0445	0.25	0.027	1
cd9a	0.00561892	6.15422	0.25	0.027	1
raf1b	0.00561892	6.10332	0.25	0.027	1
eno3	0.00613563	-5.22219	0	0.789	1
zgc:153968	0.0061769	-5.02784	0	0.788	1
mylipb	0.0062998	6.35449	0.25	0.028	1
rpl6	0.0063444	-5.40479	0	0.785	1
apoc2	0.00647258	-5.62907	0	0.783	1
frs2b	0.00661293	4.94693	0.25	0.028	1
f3a	0.00685776	4.45338	0.5	0.116	1
agap1	0.00702822	5.73863	0.25	0.029	1
paxip1	0.00702822	5.77918	0.25	0.029	1
wipi1	0.00711223	5.50989	0.25	0.029	1
rb1	0.00711223	5.25635	0.25	0.029	1
eef1a1l1	0.00721998	-1.91224	0.75	0.979	1
zgc:158846	0.00743357	-5.04497	0	0.769	1
gbf1	0.00776806	4.10772	0.5	0.12	1
cbx7a	0.00780458	5.57754	0.25	0.03	1
rps14	0.00781538	-2.51129	0.25	0.922	1
rps17	0.00803556	-5.26838	0	0.761	1
kmt2ca	0.00806323	2.99553	0.75	0.339	1
cldnb	0.00819919	2.71142	0.75	0.287	1
serbp1a	0.00829837	-4.82557	0	0.758	1
apoeb	0.00845953	-5.28363	0	0.756	1
anpepa	0.00862335	-4.97291	0	0.754	1
ahnak	0.00862916	5.73432	0.25	0.03	1
cldnh	0.00862916	7.21631	0.25	0.03	1
bbx	0.00872795	5.08569	0.25	0.03	1
rplp2l	0.00893971	-2.49949	0.25	0.939	1
naca	0.00913104	-5.01604	0	0.748	1
wu:fb18f06	0.00913105	-4.9431	0	0.748	1
alas1	0.00918899	-5.0499	0	0.747	1
zgc:172079	0.00936468	-5.31715	0	0.745	1
hsbp1a	0.00950212	5.53517	0.25	0.031	1
virma	0.00950212	5.54967	0.25	0.031	1
paip1	0.00960866	5.66704	0.25	0.031	1
hsp70.3	0.00994849	2.43379	1	0.845	1
ezra	0.0101592	-4.64589	0	0.736	1
rps26	0.0102864	-4.9586	0	0.735	1
creb1a	0.0104235	5.57084	0.25	0.032	1
arl9	0.0104235	5.90931	0.25	0.032	1
rack1	0.0104796	-5.04283	0	0.733	1
rnf169	0.0106485	4.61223	0.5	0.131	1
si:dkeyp-68b7.5	0.0106537	4.93603	0.25	0.032	1
krt92	0.0106759	-5.11612	0	0.731	1
calm3a	0.0111459	-4.59439	0	0.726	1
tmem184c	0.0113933	5.95304	0.25	0.032	1
sft2d1	0.0116398	5.54526	0.25	0.032	1
rbp2a	0.0117042	-5.46215	0	0.721	1
csad	0.0117649	4.62408	0.25	0.032	1
gsta.1	0.0119195	-5.50742	0	0.719	1
apoc1	0.0119195	-6.39519	0	0.719	1
ucp1	0.011992	-5.88388	0	0.718	1
ubb	0.0122365	-2.64592	0.25	0.866	1
ipo11	0.0124113	5.44624	0.25	0.033	1
sos2	0.0124113	6.0169	0.25	0.033	1
lifrb	0.0125424	5.41879	0.25	0.033	1
eef1g	0.0129687	-4.92863	0	0.71	1
agfg1a	0.0130791	4.14421	0.5	0.136	1
il4r.1	0.0136169	5.2335	0.25	0.034	1
syap1	0.0138929	4.47986	0.5	0.14	1
sec61g	0.014261	-4.50143	0	0.699	1
si:ch211-133l5.7	0.0143452	-4.57796	0	0.698	1
tbc1d14	0.014591	5.71243	0.25	0.034	1
tyk2	0.014591	5.7	0.25	0.034	1
rnf41	0.014889	5.2157	0.25	0.034	1
hoxc3a	0.014889	4.65745	0.25	0.034	1
fxr2	0.01504	4.72057	0.25	0.034	1
myo7bb	0.01521	-4.43551	0	0.691	1
zswim5	0.0155466	3.97772	0.5	0.142	1
rps29	0.0157192	-2.25157	0.5	0.943	1
ace2	0.0157494	-4.61301	0	0.687	1
arid2	0.0157519	5.76466	0.25	0.035	1
itgb1b	0.0157519	5.61818	0.25	0.035	1
traf4a	0.0157519	5.40177	0.25	0.035	1
zfhx3	0.0159092	5.01423	0.25	0.035	1
fam204a	0.0159092	4.97709	0.25	0.035	1
tsc22d3	0.0161681	3.75572	0.5	0.143	1
si:ch211-107o10.3	0.0166834	-4.49122	0	0.681	1
rpl18a	0.0166834	-4.72703	0	0.681	1
si:ch211-161h7.5	0.0167792	-4.657	0	0.68	1
znf711	0.0169598	5.7917	0.25	0.036	1
trim44	0.0169598	5.40687	0.25	0.036	1
si:ch211-153b23.5	0.0172937	4.54076	0.25	0.036	1
uqcrb	0.0175626	-4.47816	0	0.675	1
fcho2	0.0178022	3.9743	0.5	0.147	1
si:dkey-33i11.9	0.0181696	-4.38678	0	0.671	1
fam177a1	0.0182139	5.44559	0.25	0.036	1
irf9	0.0182139	5.57992	0.25	0.036	1
kdf1b	0.0183893	4.71658	0.25	0.036	1
si:ch211-137i24.10	0.0187938	-4.5304	0	0.667	1
akr1b1.1	0.0188995	-4.1975	0	0.666	1
FO704772.3	0.0192196	-5.04312	0	0.664	1
dab2ipb	0.0194427	3.83735	0.5	0.15	1
znf1015	0.0195138	6.27133	0.25	0.037	1
spsb3a	0.0195138	5.7118	0.25	0.037	1
mertka	0.0195138	5.507	0.25	0.037	1
prr12a	0.0195138	5.3454	0.25	0.037	1
plcb3	0.0195729	3.92361	0.5	0.15	1
vps11	0.0196985	5.26113	0.25	0.037	1
mgst3a	0.0203188	-4.16433	0	0.657	1
neu1	0.0208588	5.22678	0.25	0.038	1
ddx21	0.0208873	-4.4329	0	0.654	1
man2b2	0.0210529	4.82616	0.25	0.038	1
si:ch211-271b14.1	0.0210529	5.12734	0.25	0.038	1
clip1a	0.0212485	4.67856	0.25	0.038	1
maf1	0.0212485	5.16403	0.25	0.038	1
faxdc2	0.0213514	-4.71384	0	0.651	1
CABZ01080568.1	0.0215332	3.06522	0.75	0.489	1
rpl5a	0.0215866	-4.54198	0	0.65	1
myl12.1	0.021945	2.4243	0.75	0.486	1
kifbp	0.0222483	5.31819	0.25	0.038	1
specc1la	0.0222483	4.85185	0.25	0.038	1
cox11	0.0222483	5.34327	0.25	0.038	1
rxrba	0.0222483	5.57858	0.25	0.038	1
srm	0.0222483	5.54777	0.25	0.038	1
krt97	0.0227944	-4.37226	0	0.643	1
ephb4b	0.0228638	4.37981	0.25	0.038	1
ARF5	0.0230502	-2.35747	0.25	0.884	1
plekhh1	0.0236816	5.0683	0.25	0.039	1
acin1a	0.0240339	2.59059	0.75	0.505	1
rnaset2	0.0243118	4.17231	0.5	0.162	1
pfn2	0.0243157	-4.0229	0	0.635	1
gpx4a	0.0249246	-2.45349	0.25	0.821	1
erbb3b	0.0250045	3.88516	0.5	0.162	1
calm1a	0.025147	4.76927	0.5	0.163	1
tnika	0.0251579	4.97009	0.25	0.04	1
hnrnpa0l.1	0.0259182	-4.14707	0	0.627	1
gamt	0.0259182	-4.46659	0	0.627	1
rps27a	0.0264928	-1.80489	0.5	0.907	1
ugt1a1	0.0266105	-4.39481	0	0.624	1
tbl1xr1a	0.0273792	4.34139	0.25	0.04	1
uba52	0.0276687	-2.5119	0.25	0.815	1
eef1b2	0.0277493	-4.39512	0	0.618	1
cldnc	0.02804	-4.24014	0	0.617	1
KIF2A	0.0282366	5.33794	0.25	0.041	1
rpl36	0.0284181	-2.23644	0.25	0.852	1
ube2ia	0.0284789	5.17955	0.25	0.041	1
dbi	0.0290769	-4.10508	0	0.612	1
midn	0.0290769	-4.50952	0	0.612	1
zgc:193541	0.0295306	-4.24721	0	0.61	1
fbp1b	0.0296831	-4.11104	0	0.61	1
cox7c	0.0296831	-4.3102	0	0.61	1
litaf	0.0298374	7.02024	0.25	0.042	1
areg	0.0298374	5.11777	0.25	0.042	1
si:ch211-259g3.4	0.0298374	6.20862	0.25	0.042	1
mt-nd2	0.0301477	-1.21671	0.75	0.969	1
selenop	0.0307683	-5.12014	0	0.605	1
cox6a1	0.0310841	-3.99579	0	0.604	1
ier5	0.0310841	-4.15134	0	0.604	1
mapk7	0.0314781	5.54317	0.25	0.042	1
ppp3r1a	0.0314781	5.34814	0.25	0.042	1
b4galnt3b	0.0314781	5.28641	0.25	0.042	1
prkar1ab	0.0314781	5.44662	0.25	0.042	1
clptm1l	0.0314781	5.38408	0.25	0.042	1
cldn15lb	0.0320471	-4.04767	0	0.6	1
atp5meb	0.0323734	-4.10471	0	0.598	1
chmp1a	0.0325371	4.34743	0.25	0.042	1
ube2q1	0.0331579	5.41233	0.25	0.043	1
sb:cb1058	0.0333681	-3.97937	0	0.594	1
slc30a5	0.0337035	5.13102	0.25	0.043	1
csrp2	0.0339791	4.1909	0.25	0.043	1
asxl1	0.0339791	4.32927	0.25	0.043	1
tpm3	0.0342155	-3.93143	0	0.591	1
mt-nd3	0.0346355	-1.27087	0.75	0.948	1
CU984600.1	0.0348758	5.21233	0.25	0.044	1
si:ch73-37h15.2	0.0348758	5.3353	0.25	0.044	1
nkd1	0.0351576	5.02014	0.25	0.044	1
hmga2	0.0351576	5.12159	0.25	0.044	1
h3f3c	0.0354512	4.68433	0.5	0.179	1
sik1	0.0355483	3.69133	0.5	0.18	1
COX5B.1	0.0356069	-4.02973	0	0.586	1
chac1	0.0357839	-4.03362	0	0.585	1
epdl2	0.0357839	-4.07106	0	0.585	1
cdh17	0.0357839	-3.83849	0	0.585	1
cebpb	0.0361401	-4.12399	0	0.584	1
casc4	0.0366312	5.53518	0.25	0.044	1
scp2a	0.0368609	-3.93391	0	0.581	1
si:ch211-140m22.7	0.0369228	5.02733	0.25	0.044	1
uxs1	0.0372165	4.66662	0.25	0.044	1
atxn1a	0.0372165	4.27785	0.25	0.044	1
nrarpa	0.0372165	4.72165	0.25	0.044	1
atp5fa1	0.0377779	-3.86149	0	0.577	1
phactr4a	0.0379635	-4.10656	0	0.577	1
rpl9	0.0381914	-1.84657	0.25	0.855	1
dap	0.0385244	-3.60558	0	0.575	1
glsb	0.0387129	-3.87512	0	0.574	1
atp5l	0.039474	-4.12248	0	0.571	1
plekha7a	0.0396416	4.1765	0.25	0.045	1
rpl22l1	0.0396661	-4.03099	0	0.571	1
cox4i1	0.0398589	-3.75094	0	0.57	1
khdrbs1a	0.0400525	-3.78389	0	0.569	1
ttc33	0.0402504	5.2899	0.25	0.046	1
ugt5b2	0.0402504	5.38259	0.25	0.046	1
guk1a	0.040562	5.34048	0.25	0.046	1
rps28	0.0416251	-1.73769	0.25	0.911	1
trim24	0.0421127	5.24301	0.25	0.046	1
rbms1b	0.0421127	4.93745	0.25	0.046	1
ccdc88c	0.0421127	5.34	0.25	0.046	1
gapdhs	0.0424342	4.67771	0.25	0.046	1
tefa	0.0428663	4.26689	0.5	0.19	1
uqcrh	0.0430464	-3.81701	0	0.559	1
tob1a	0.0431418	2.49751	0.75	0.651	1
pfn1	0.0432106	3.17014	0.5	0.188	1
slc20a1b	0.043252	-3.97667	0	0.559	1
rps10	0.0433244	-1.49126	0.5	0.905	1
hic2	0.0434112	4.35166	0.25	0.046	1
tmem176l.2	0.0434585	-3.88646	0	0.558	1
serpinb1l3	0.0436657	-3.7415	0	0.557	1
slc30a9	0.0440088	5.22431	0.25	0.047	1
mt-atp8	0.0441368	-1.8807	0.25	0.828	1
mob4	0.0443402	5.47066	0.25	0.047	1
fam168b	0.0443402	5.34895	0.25	0.047	1
eif4g3b	0.0450094	4.37956	0.25	0.047	1
atp5if1b	0.0451382	-3.92398	0	0.553	1
ftr82	0.045566	-3.73662	0	0.551	1
trim3b	0.045938	6.10075	0.25	0.048	1
rpl8	0.0472823	-1.82131	0.25	0.841	1
chia.1	0.0477529	-5.01538	0	0.545	1
spint1b	0.0478994	5.17342	0.25	0.048	1
nrip1b	0.0478994	5.27157	0.25	0.048	1
htatip2	0.0481999	-3.77325	0	0.543	1
spire1a	0.0489596	4.85818	0.25	0.048	1
pdzk1	0.049332	-3.63416	0	0.54	1
slc15a1b	0.0495608	-3.80989	0	0.539	1
ubc	0.0495884	2.25089	0.75	0.565	1
atg16l1	0.0498922	5.40747	0.25	0.049	1
fth1a	0.0500211	-3.69513	0	0.538	1
gadd45ba	0.0500211	-4.08864	0	0.538	1
cyp3c3	0.0503432	-1.82373	0.5	0.895	1
ythdc1	0.0506356	3.73653	0.5	0.202	1
si:dkey-16l2.20	0.0507177	-4.39555	0	0.536	1
hdlbpa	0.0509516	-3.60851	0	0.535	1
si:dkey-36i7.3	0.0509516	-4.11787	0	0.535	1
spg7	0.0513026	3.43274	0.5	0.2	1
ldha	0.0514219	-3.62073	0	0.534	1
mdh1aa	0.0514219	-3.78209	0	0.534	1
cirbpb	0.051606	1.77543	0.75	0.577	1
gipc2	0.0518955	-3.48585	0	0.533	1
cfap20	0.0519154	4.85448	0.25	0.05	1
eloca	0.0519154	4.75885	0.25	0.05	1
arih2	0.0519154	5.05804	0.25	0.05	1
zanl	0.0520519	-2.27013	0.25	0.761	1
slc4a4a	0.0523726	-3.65939	0	0.531	1
anxa2b	0.0523726	-3.71225	0	0.531	1
cd63	0.0528531	-3.53873	0	0.53	1
slc25a5	0.0534517	-1.45656	0.25	0.934	1
nasp	0.0539684	5.12222	0.25	0.05	1
bbc3	0.0539684	5.85026	0.25	0.05	1
aqp8a.2	0.0543152	-3.76091	0	0.526	1
rps18	0.0546896	-1.91954	0.25	0.771	1
zgc:153911	0.0548094	-4.17814	0	0.524	1
oser1	0.0554568	3.54765	0.5	0.209	1
ybx1	0.0555161	-1.73464	0.25	0.818	1
rps7	0.058108	-1.85743	0.25	0.826	1
rab3ip	0.05816	4.98193	0.25	0.052	1
tmem256	0.05816	6.25208	0.25	0.052	1
cldn15la	0.0599512	-1.16461	0.25	0.959	1
TXN	0.0602133	-3.58286	0	0.51	1
pafah1b1b	0.0602971	4.86878	0.25	0.052	1
rps26l	0.0603394	-1.68693	0.5	0.89	1
ccng2	0.0607487	-3.60584	0	0.509	1
aoc1	0.0610178	-3.80595	0	0.508	1
tuba8l4	0.0610393	4.137	0.5	0.217	1
ablim1b	0.0615587	-3.46241	0	0.507	1
rpl26	0.0618306	-3.74291	0	0.506	1
rpl13	0.0622586	-1.54671	0.5	0.888	1
coq6	0.0624607	5.93093	0.25	0.053	1
cd36	0.0629273	-3.66588	0	0.504	1
ncl	0.0632038	-3.46223	0	0.503	1
glud1b	0.0632038	-3.61155	0	0.503	1
neo1a	0.0646499	4.65798	0.25	0.054	1
akap11	0.0646499	4.74024	0.25	0.054	1
map4k3a	0.0646499	5.26002	0.25	0.054	1
ucp2	0.0648827	-3.45131	0	0.499	1
mcrs1	0.065079	4.95897	0.25	0.054	1
zfand5b	0.0657349	-3.54946	0	0.497	1
cox8b	0.0657349	-3.54756	0	0.497	1
CU856539.2	0.0671744	-3.42045	0	0.494	1
rps12	0.0672259	-1.48659	0.25	0.875	1
upp1	0.0673026	4.79761	0.25	0.054	1
ndufa6	0.0674652	-3.34451	0	0.493	1
ldhd	0.0677435	4.35797	0.25	0.054	1
atp5mc1	0.067757	-3.54109	0	0.492	1
si:dkey-79d12.5	0.067757	-3.50375	0	0.492	1
uqcrq	0.0680497	-3.66628	0	0.492	1
uqcr10	0.0689338	-3.42735	0	0.49	1
kdm6al	0.0691022	6.03029	0.25	0.055	1
nphp3	0.0695502	4.52604	0.25	0.055	1
ddx61	0.0704268	-3.28964	0	0.486	1
pcxb	0.0704268	-3.53681	0	0.486	1
igf2bp1	0.0708989	3.42877	0.5	0.227	1
adipor2	0.071031	-3.46579	0	0.485	1
rida	0.071031	-3.60806	0	0.485	1
spag1a	0.0715507	3.16471	0.5	0.224	1
ahcy	0.0716391	-3.5337	0	0.484	1
wdr33	0.0718213	4.8018	0.25	0.056	1
eps8l3a	0.0719446	-3.20621	0	0.483	1
si:dkey-283b1.6	0.0719446	-3.51021	0	0.483	1
setd1a	0.0722811	4.84405	0.25	0.056	1
gpx4b	0.0728673	-3.24655	0	0.481	1
fmo5	0.0734538	3.08198	0.5	0.225	1
pklr	0.0734874	-3.25427	0	0.48	1
si:dkey-6f10.3	0.0736481	4.78942	0.25	0.056	1
sdc4	0.073799	-3.3859	0	0.479	1
sod1	0.073799	-3.61354	0	0.479	1
kifc3	0.0741116	-3.47806	0	0.478	1
ptbp1a	0.0741956	4.04786	0.5	0.233	1
atf3	0.0745042	-1.40719	0.25	0.881	1
fgfr1op	0.0745841	4.44112	0.25	0.056	1
prr13	0.0747399	-3.31108	0	0.477	1
agmo	0.0747399	-3.36832	0	0.477	1
entpd8	0.0747399	-3.29031	0	0.477	1
hsp70l	0.0755445	2.49844	0.75	0.762	1
rpl29	0.0764857	-1.31775	0.25	0.877	1
si:ch211-214p16.3	0.0772938	-3.87815	0	0.471	1
lamtor4	0.0773897	4.51898	0.25	0.057	1
acot19	0.0782686	-3.38557	0	0.469	1
parn	0.0782818	4.94249	0.25	0.058	1
tpd52l2b	0.0782818	5.1056	0.25	0.058	1
gsto2	0.0789236	-3.87444	0	0.468	1
fastkd1	0.0792547	4.63161	0.25	0.058	1
APBA3	0.0797448	3.84871	0.25	0.058	1
si:dkey-19a16.7	0.0802374	4.45903	0.25	0.058	1
cdx1b	0.0802463	-3.15164	0	0.465	1
vps37a	0.0806298	4.62749	0.25	0.058	1
clk4a	0.080914	-3.14661	0	0.464	1
pnrc2	0.0809438	1.16608	1	0.853	1
cux1a	0.0811242	4.59478	0.25	0.058	1
ogdha	0.0812494	-3.10573	0	0.463	1
pdia3	0.0815859	-3.25378	0	0.463	1
klf3	0.0815859	-3.3797	0	0.463	1
cyp2aa12	0.0815859	-3.40031	0	0.463	1
spred2a	0.081621	4.43962	0.25	0.058	1
zgc:162730	0.0818743	-1.7504	0.25	0.759	1
bco1	0.0819234	-3.26551	0	0.462	1
exoc6	0.0821202	3.48431	0.25	0.058	1
tma7	0.0822621	-3.4553	0	0.461	1
degs2	0.0824956	3.08522	0.5	0.235	1
rpl21	0.0827624	-1.6312	0.25	0.802	1
itsn2a	0.0829977	5.00312	0.25	0.059	1
sec24c	0.0829977	4.95113	0.25	0.059	1
rpl23	0.0834125	-1.18687	0.25	0.882	1
stim1a	0.0835011	4.7139	0.25	0.059	1
mcm2	0.0835011	4.61688	0.25	0.059	1
si:zfos-943e10.1	0.0836272	-3.24919	0	0.459	1
p4hb	0.0836272	-3.16409	0	0.459	1
cyp3c1	0.0839712	-3.21208	0	0.458	1
phip	0.084007	4.16627	0.25	0.059	1
mt-atp6	0.0847195	-0.806946	1	0.993	1
zgc:162958	0.0850261	3.88914	0.25	0.059	1
apoea	0.085358	-4.53044	0	0.455	1
spint1a	0.0857074	-3.19522	0	0.455	1
rbm39a	0.0857074	-3.1598	0	0.455	1
vdac2	0.0860579	-3.23681	0	0.454	1
prelid3b	0.0864095	-3.19114	0	0.453	1
tm4sf5	0.0864095	-3.08494	0	0.453	1
zfyve26	0.086412	4.38662	0.25	0.06	1
pdlim1	0.0871159	-3.27707	0	0.452	1
tdo2a	0.0874492	3.93178	0.25	0.06	1
atp5f1d	0.0874708	-3.23586	0	0.451	1
rpl31	0.0875971	-1.14829	0.25	0.877	1
arfip1	0.0877905	5.03842	0.25	0.06	1
kaznb	0.0879716	3.76734	0.25	0.06	1
tpi1b	0.0885421	-3.14949	0	0.449	1
ckbb	0.0885421	-3.2931	0	0.449	1
ppib	0.0885421	-3.10096	0	0.449	1
myo1b	0.0885421	-3.03582	0	0.449	1
ifrd1	0.089986	-3.08423	0	0.447	1
csnk1db	0.0901379	4.45903	0.5	0.251	1
hnrnpaba	0.0903497	-2.9335	0	0.446	1
stil	0.0904219	3.6072	0.25	0.06	1
bhlhe40	0.0907146	-3.51303	0	0.445	1
sdhb	0.0907146	-3.01148	0	0.445	1
ncoa5	0.0907442	4.53566	0.25	0.061	1
bod1l1	0.0909557	3.77627	0.25	0.06	1
canx	0.0914477	-3.07674	0	0.444	1
cyp1a	0.0914477	-3.68138	0	0.444	1
nfkbiab	0.091816	-3.37371	0	0.443	1
mao	0.0925559	-3.2864	0	0.442	1
ripk4	0.092655	4.6953	0.25	0.062	1
snx6	0.092655	4.91111	0.25	0.062	1
si:ch211-260e23.9	0.0931939	4.73883	0.25	0.062	1
hdac4	0.0931939	4.25108	0.25	0.062	1
spink2.1	0.0933003	-3.53279	0	0.441	1
nsa2	0.0933003	-3.11622	0	0.441	1
klf5l	0.0933003	-3.10843	0	0.441	1
mibp2	0.0933003	-3.17357	0	0.441	1
muc13b	0.0936742	-3.11667	0	0.44	1
gstr	0.0944254	-3.27683	0	0.439	1
prdx6	0.0944254	-2.96391	0	0.439	1
ada	0.0944254	-3.06667	0	0.439	1
C19H6orf62	0.0944254	-2.95053	0	0.439	1
tmsb1	0.0945081	-1.73231	0.25	0.785	1
meltf	0.0948028	-3.23367	0	0.438	1
chd6	0.0951127	5.40004	0.25	0.062	1
kansl3	0.0951127	4.63225	0.25	0.062	1
chchd7	0.0951127	4.98258	0.25	0.062	1
nr1d2b	0.0952652	3.92607	0.5	0.256	1
acadvl	0.0955609	-2.98574	0	0.437	1
cirbpa	0.0955609	-3.15916	0	0.437	1
rrbp1a	0.0955609	-3.50859	0	0.437	1
si:ch211-149k12.3	0.0964799	3.57495	0.25	0.062	1
dhrs13l1	0.0967067	-3.8251	0	0.435	1
suclg1	0.097091	-3.09681	0	0.434	1
rtn4b	0.097091	-3.27545	0	0.434	1
ace	0.097091	-3.51031	0	0.434	1
slc43a2b	0.0974764	-3.1366	0	0.433	1
pfkfb3	0.0974764	-3.5366	0	0.433	1
arcn1a	0.0975864	5.06735	0.25	0.063	1
perp	0.0982131	2.74295	0.5	0.251	1
ptbp1b	0.100076	4.51344	0.25	0.064	1
apoa4b.2	0.100207	-3.93362	0	0.429	1
cox6b1	0.100602	-3.1909	0	0.428	1
rhoab	0.100602	-2.93975	0	0.428	1
mllt10	0.10064	4.70194	0.25	0.064	1
epn1	0.100998	-2.91828	0	0.427	1
nfkbiaa	0.100998	-3.72397	0	0.427	1
mat2aa	0.100998	-3.13728	0	0.427	1
tjp3	0.101395	-3.27397	0	0.427	1
mapk6	0.10141	2.78986	0.5	0.255	1
srrm1	0.101793	-2.92949	0	0.426	1
cyp3c4	0.101793	-3.11071	0	0.426	1
oclna	0.102193	-3.26787	0	0.425	1
cox5aa	0.102193	-3.14318	0	0.425	1
phf3	0.10258	4.6609	0.25	0.064	1
mapkapk2a	0.102995	-2.99424	0	0.424	1
atp5md	0.102995	-3.33386	0	0.424	1
mttp	0.102995	-2.98008	0	0.424	1
adh8b	0.103803	-3.07817	0	0.423	1
cfl1	0.10395	-1.20892	0.25	0.838	1
ndufa5	0.104208	-2.99904	0	0.422	1
ost4	0.104208	-3.17338	0	0.422	1
chmp4bb	0.104615	-2.904	0	0.421	1
bco1l	0.105023	-3.25038	0	0.421	1
tpra	0.105099	4.68918	0.25	0.065	1
mdh2	0.105842	-2.94116	0	0.419	1
eps8l3b	0.105842	-2.93177	0	0.419	1
hsp70.1	0.106242	2.83551	0.75	0.755	1
arhgap5	0.106666	-3.08579	0	0.418	1
cox5ab	0.106666	-2.92477	0	0.418	1
cldn15a	0.106666	-3.06405	0	0.418	1
h2ax1	0.107495	-3.22885	0	0.416	1
ppp2r1ba	0.107631	4.88922	0.25	0.066	1
mt-nd6	0.107899	1.38181	0.75	0.797	1
appa	0.10807	3.12629	0.5	0.268	1
hp1bp3	0.108813	4.58425	0.25	0.066	1
gatm	0.10959	-3.1214	0	0.413	1
b2ml	0.110012	-2.71915	0	0.412	1
pm20d1.2	0.110012	-3.12248	0	0.412	1
dpp4	0.110436	-2.85693	0	0.412	1
dnmbp	0.110436	-3.08794	0	0.412	1
epas1a	0.110436	-2.84756	0	0.412	1
ngef	0.110436	-2.86051	0	0.412	1
senp2	0.110644	3.12957	0.5	0.27	1
gadd45aa	0.110861	-3.04268	0	0.411	1
abcg2a	0.111109	-1.43337	0.25	0.751	1
ddt	0.111715	-2.90696	0	0.41	1
myo6a	0.112018	3.79343	0.5	0.269	1
srsf2a	0.112239	3.01169	0.5	0.272	1
lpin1	0.112573	-3.705	0	0.408	1
porb	0.112573	-2.81464	0	0.408	1
pbx4	0.113342	4.58003	0.25	0.067	1
zgc:77486.1	0.113437	-2.91891	0	0.407	1
eef2k	0.11395	4.21101	0.25	0.067	1
ets2	0.114306	-2.94779	0	0.406	1
dhdhl	0.114742	-2.76554	0	0.405	1
eif5a2	0.115179	-2.79472	0	0.404	1
elmod2	0.115307	4.95192	0.25	0.068	1
trim8b	0.115307	5.60346	0.25	0.068	1
msrb3	0.115921	4.60663	0.25	0.068	1
zfand5a	0.116058	-3.1237	0	0.403	1
gstp1	0.116849	1.89575	0.75	0.63	1
hspe1	0.116942	-2.95933	0	0.402	1
ckba	0.117386	-2.8222	0	0.401	1
sat1a.2	0.117386	-2.85634	0	0.401	1
clk4b	0.11789	4.88498	0.25	0.068	1
tspan13a	0.118277	-2.86922	0	0.4	1
rps23	0.118684	-1.05265	0.25	0.83	1
ckmt1	0.118725	-2.85478	0	0.399	1
hbegfa	0.118725	-3.27338	0	0.399	1
rpl39	0.118915	-0.520867	0.25	0.885	1
mknk2b	0.119438	1.1034	0.75	0.78	1
ENSDARG00000012458	0.119624	-2.9751	0	0.398	1
ggps1	0.119624	-3.1428	0	0.398	1
arhgef1a	0.119659	3.54657	0.25	0.068	1
rps4x	0.120657	-1.21307	0.25	0.785	1
ubl3a	0.120983	-2.7313	0	0.396	1
BX323564.1	0.121114	4.20105	0.25	0.069	1
brd8	0.121114	4.54509	0.25	0.069	1
rpl17	0.121735	-1.36291	0.25	0.779	1
rtf2	0.121746	4.46808	0.25	0.069	1
dhrs1	0.121895	-2.80512	0	0.394	1
clrn3	0.121895	-2.91711	0	0.394	1
zgc:153867	0.121895	-2.80265	0	0.394	1
mpp1	0.121895	-2.86885	0	0.394	1
ttpa	0.122353	-2.78654	0	0.394	1
calml4a	0.122353	-2.78236	0	0.394	1
erbin	0.122353	-2.85581	0	0.394	1
tmem127	0.122381	3.94994	0.25	0.069	1
taok1a	0.123089	4.64946	0.25	0.07	1
rps8a	0.123325	-1.1117	0.25	0.816	1
cygb1	0.123735	-2.8113	0	0.392	1
eif3s10	0.123735	-2.62781	0	0.392	1
suclg2	0.125129	-2.67404	0	0.39	1
hspa9	0.125596	-2.66707	0	0.389	1
eif2s2	0.125596	-2.72192	0	0.389	1
prdm1b	0.126064	-2.98124	0	0.388	1
sltm	0.126064	-2.73005	0	0.388	1
ascc3	0.126303	3.47063	0.25	0.07	1
clcn7	0.12635	4.61617	0.25	0.07	1
arglu1a	0.126355	2.59418	0.5	0.276	1
gsta.2	0.126534	-3.39108	0	0.388	1
higd1a	0.127005	-2.85765	0	0.387	1
pkp2	0.127086	2.70991	0.5	0.276	1
jun	0.127454	1.1178	0.75	0.894	1
cyb5a	0.127478	-2.74923	0	0.386	1
acox1	0.128903	-2.81377	0	0.384	1
serpinb1	0.128903	-2.80186	0	0.384	1
SGMS1	0.128943	2.7281	0.5	0.281	1
cox17	0.129381	-2.8811	0	0.384	1
si:ch211-11p18.6.1	0.129581	3.17034	0.25	0.07	1
ndufs5	0.12986	-2.66206	0	0.383	1
cd164	0.130341	-2.70952	0	0.382	1
klf2b	0.130341	-3.04664	0	0.382	1
larp4b	0.130966	5.00062	0.25	0.072	1
lmnb2	0.130966	4.36519	0.25	0.072	1
krt4	0.131398	-1.15289	0.25	0.788	1
creb3l3a	0.131791	-2.77512	0	0.38	1
myo15b	0.131791	-2.74249	0	0.38	1
man1a1	0.131791	-2.74837	0	0.38	1
tp53inp1	0.132277	-3.1676	0	0.38	1
ndufb8	0.132277	-2.62714	0	0.38	1
hsp70.2	0.132547	2.44547	0.75	0.756	1
cpt1ab	0.132764	-2.67734	0	0.379	1
si:dkey-69o16.5	0.133252	-2.77269	0	0.378	1
chd7	0.133742	-2.75328	0	0.378	1
nipa2	0.134234	-2.87472	0	0.377	1
rpl14	0.134694	-1.19905	0.5	0.874	1
atf4a	0.135221	-2.62617	0	0.376	1
hmgcs1	0.135221	-3.32846	0	0.376	1
pdcd10a	0.135716	-2.71027	0	0.375	1
ywhaba	0.135716	-2.72525	0	0.375	1
dad1	0.136711	-2.78435	0	0.374	1
spink4	0.136711	-3.03746	0	0.374	1
tcnba	0.136711	-5.50038	0	0.374	1
kbtbd8	0.136939	4.42203	0.25	0.073	1
tmem131	0.137211	-2.72501	0	0.373	1
chmp4ba	0.137211	-2.77526	0	0.373	1
wwp2	0.137617	4.17372	0.25	0.073	1
casp10	0.137617	4.08256	0.25	0.073	1
csde1	0.137712	-2.61353	0	0.372	1
abcb4	0.138214	-2.60536	0	0.372	1
cox7a2a	0.138214	-3.04986	0	0.372	1
rps27l	0.138718	-2.91547	0	0.371	1
fosaa	0.138925	4.49738	0.25	0.074	1
flot1b	0.139608	4.41104	0.25	0.074	1
st3gal7	0.13973	-2.62524	0	0.37	1
nccrp1	0.13973	-2.82661	0	0.37	1
eif5a	0.13973	-2.6458	0	0.37	1
hagh	0.140238	-2.55956	0	0.369	1
aldh6a1	0.140238	-2.61822	0	0.369	1
slc27a6	0.14098	3.84867	0.25	0.074	1
mst1	0.141595	5.46409	0.25	0.074	1
smap1	0.141595	5.76656	0.25	0.074	1
sf3b1	0.141604	2.9634	0.5	0.303	1
ndufb3	0.14177	-2.65102	0	0.367	1
C1H4orf33	0.14177	-2.65856	0	0.367	1
carf	0.142433	3.094	0.25	0.073	1
sec61b	0.142799	-2.53891	0	0.366	1
si:ch73-141c7.1	0.143315	-2.92134	0	0.365	1
atp5f1c	0.143833	-2.54653	0	0.364	1
phyh	0.144352	-2.54195	0	0.364	1
kdm6a	0.144369	3.56615	0.25	0.074	1
rpl27	0.144432	-1.23055	0.25	0.751	1
rc3h2	0.144873	-3.60636	0	0.363	1
eppk1	0.144873	-3.24658	0	0.363	1
tsc22d1	0.144873	-2.84824	0	0.363	1
hnrnpub	0.144873	-2.49169	0	0.363	1
ces2b	0.145395	-2.54757	0	0.362	1
chtopa	0.146273	2.52772	0.5	0.298	1
lrch1	0.14637	3.52594	0.25	0.075	1
vps13a	0.146957	4.09922	0.25	0.076	1
gak	0.146957	4.47336	0.25	0.076	1
si:ch73-1a9.3	0.14697	-2.97921	0	0.36	1
cct4	0.14697	-2.53244	0	0.36	1
mical2b	0.147498	-2.70161	0	0.359	1
plp2	0.14766	4.08699	0.25	0.076	1
si:ch211-286b5.5	0.148367	4.30549	0.25	0.076	1
si:ch73-234b20.5	0.148558	-2.54062	0	0.358	1
si:ch1073-340i21.2	0.148715	2.85332	0.25	0.074	1
si:ch211-195b15.8	0.149075	3.90812	0.25	0.076	1
nfatc3a	0.149075	4.07834	0.25	0.076	1
slc25a36a	0.149075	3.63604	0.25	0.076	1
ociad2	0.14909	-2.98011	0	0.357	1
si:ch211-214j24.15	0.14909	-2.62716	0	0.357	1
acsl4a	0.14909	-2.70971	0	0.357	1
sik2b	0.149391	2.52093	0.5	0.301	1
CU467905.1	0.149624	-2.61994	0	0.357	1
slc22a23	0.149648	4.36937	0.25	0.076	1
CASKIN2	0.149648	4.17644	0.25	0.076	1
taf1	0.149787	3.89114	0.25	0.076	1
ano9b	0.150159	-2.91679	0	0.356	1
sult1st3	0.150159	-2.4986	0	0.356	1
igfbp1a	0.150159	-4.16459	0	0.356	1
nmrk2	0.150695	-3.08408	0	0.355	1
ewsr1b	0.151773	-2.448	0	0.354	1
ctsd	0.152314	-2.7274	0	0.353	1
eif3f	0.152856	-2.58718	0	0.353	1
cyp2ae1	0.153063	4.08171	0.25	0.077	1
hyou1	0.1534	-2.78064	0	0.352	1
mrpl30	0.153783	4.36247	0.25	0.077	1
atp5mc3a	0.154492	-2.5432	0	0.351	1
ndufa4	0.154492	-2.58369	0	0.351	1
sult1st1	0.15504	-2.67066	0	0.35	1
rbm47	0.15504	-2.54367	0	0.35	1
ENSDARG00000071353	0.15504	-2.38249	0	0.35	1
si:rp71-1h20.9	0.15505	4.06127	0.25	0.078	1
syne3	0.15505	4.66258	0.25	0.078	1
myrfl	0.15559	-2.47829	0	0.349	1
adgrl2a	0.155774	4.38136	0.25	0.078	1
eif3k	0.156141	-2.35391	0	0.349	1
anks4b	0.156141	-2.47381	0	0.349	1
tiparp	0.156694	-2.71286	0	0.348	1
acadm	0.156694	-2.47997	0	0.348	1
calm2a	0.157248	-2.51248	0	0.347	1
mknk2a	0.157248	-2.69842	0	0.347	1
rps3	0.157499	-1.05765	0.25	0.753	1
evi5b	0.15776	4.48539	0.25	0.078	1
myo10	0.15776	4.11297	0.25	0.078	1
cactin	0.157963	3.47158	0.25	0.078	1
stom	0.158491	5.1133	0.25	0.078	1
slc31a1	0.15892	-2.49608	0	0.345	1
rpl10	0.159044	-1.21079	0.25	0.744	1
chmp4c	0.159434	3.20255	0.25	0.078	1
thoc2	0.15948	-2.64086	0	0.345	1
pcdh1b	0.15948	-2.5983	0	0.345	1
tuba8l2	0.15948	-2.4393	0	0.345	1
cyc1	0.15948	-2.51927	0	0.345	1
ap3b1a	0.160174	3.13649	0.25	0.078	1
rpl10a	0.160264	-1.12104	0.25	0.753	1
pex5	0.160475	4.43864	0.25	0.079	1
ist1	0.161169	-2.58595	0	0.343	1
svild	0.161169	-2.7597	0	0.343	1
ndufb7	0.161169	-2.64699	0	0.343	1
tomm7	0.161169	-2.40438	0	0.343	1
lonrf1l	0.161736	-2.6994	0	0.342	1
ndufb2	0.161736	-2.50846	0	0.342	1
myl9b	0.161953	4.05486	0.25	0.079	1
ERC1	0.162184	3.71208	0.25	0.078	1
zgc:66484	0.162303	-2.38652	0	0.341	1
nop56	0.162873	-2.52894	0	0.341	1
rps19	0.162936	-0.85307	0.5	0.901	1
mgat1a	0.163196	4.30403	0.25	0.08	1
sqstm1	0.163343	-1.40744	0.25	0.683	1
atp2b1a	0.163443	-2.6293	0	0.34	1
nme2b.1	0.163494	-1.01191	0.25	0.765	1
pmaip1	0.164013	2.31625	0.5	0.301	1
cyp2y3	0.164016	-2.4952	0	0.339	1
mt-nd1	0.164372	-0.584148	1	0.982	1
dnaja2a	0.164589	-2.39221	0	0.339	1
rmdn1	0.165742	-2.35008	0	0.337	1
rbmx	0.165922	4.68826	0.25	0.08	1
f11r.1	0.16632	-2.50564	0	0.337	1
ptprh.1	0.16632	-2.57551	0	0.337	1
nop53	0.1669	-2.37372	0	0.336	1
coro1ca	0.1669	-2.37831	0	0.336	1
utp3	0.166943	3.81646	0.25	0.08	1
chmp2bb	0.167482	-2.52688	0	0.335	1
rpl24	0.168578	-0.319645	0.25	0.848	1
NPC1L1	0.168649	-2.52076	0	0.334	1
ros1	0.168649	-2.39811	0	0.334	1
ahsa1b	0.168649	-2.61191	0	0.334	1
abcf1	0.168649	-2.4461	0	0.334	1
diabloa	0.168649	-3.51447	0	0.334	1
cited4a	0.168649	-2.75725	0	0.334	1
hs6st1a	0.16894	3.85859	0.25	0.08	1
ywhaqb	0.169236	-2.5158	0	0.333	1
cst3	0.169236	-2.339	0	0.333	1
cyp51	0.169236	-3.1397	0	0.333	1
si:dkey-4e7.3	0.169823	-2.2782	0	0.333	1
tmem106a	0.170169	4.36906	0.25	0.081	1
ivns1abpa	0.170413	-2.68541	0	0.332	1
dsc2l	0.170413	-2.49892	0	0.332	1
pcf11	0.171003	-2.6538	0	0.331	1
eif1axb	0.171003	-2.29859	0	0.331	1
ugt1b5	0.171387	4.07619	0.25	0.082	1
aebp2	0.17215	4.03597	0.25	0.082	1
mef2aa	0.17215	4.01884	0.25	0.082	1
wsb1	0.17219	-2.51946	0	0.33	1
pm20d1.1	0.172785	-2.40059	0	0.329	1
ndufc2	0.172785	-2.59788	0	0.329	1
ywhabb	0.173383	-2.3911	0	0.329	1
scarb1	0.173981	-2.63145	0	0.328	1
lxn	0.173981	-2.48072	0	0.328	1
abhd4	0.174582	-2.31756	0	0.327	1
lrba	0.174582	-2.25476	0	0.327	1
srsf5a	0.175028	2.84777	0.5	0.337	1
ssr3	0.175184	-2.41172	0	0.327	1
ndufa2	0.176392	-2.47104	0	0.325	1
jmjd1cb	0.176392	-2.49768	0	0.325	1
rab11fip1a	0.17665	2.12235	0.5	0.302	1
adgrg4a	0.176999	-2.43495	0	0.325	1
lrrc1	0.177219	3.49815	0.25	0.082	1
klf7b	0.177607	-2.63735	0	0.324	1
uqcrfs1	0.178217	-2.43892	0	0.323	1
abcc2	0.178292	-1.20054	0.25	0.684	1
sptan1	0.178544	2.32468	0.5	0.328	1
mbl2	0.178828	-2.39565	0	0.323	1
rpl3	0.17935	-0.972642	0.25	0.74	1
faf2	0.179615	4.42893	0.25	0.084	1
tuba8l	0.180056	-2.43186	0	0.321	1
tcf7l2	0.180673	-2.47313	0	0.321	1
fdx1	0.180673	-2.31798	0	0.321	1
slc25a25a	0.180673	-2.56011	0	0.321	1
sap18	0.181561	3.43305	0.25	0.083	1
ppl	0.18191	-2.63304	0	0.319	1
ube2e3	0.182364	4.37436	0.25	0.085	1
pcyt2	0.182531	-2.42879	0	0.319	1
pnpla6	0.182531	-2.50783	0	0.319	1
zgc:158258	0.182531	-2.38392	0	0.319	1
wwp1	0.183152	3.98352	0.25	0.085	1
pdcd4a	0.183549	3.39858	0.25	0.084	1
psap	0.183779	-2.27936	0	0.317	1
etfb	0.183779	-2.27751	0	0.317	1
sult1st6	0.183779	-2.24962	0	0.317	1
atp5po	0.183779	-2.45825	0	0.317	1
sipa1l3	0.183779	-2.34045	0	0.317	1
dgat2	0.184405	-2.3945	0	0.317	1
eps8l2	0.184405	-2.30414	0	0.317	1
myh9b	0.184405	-2.28512	0	0.317	1
pla2g12b	0.184405	-2.22302	0	0.317	1
btg1	0.184964	-0.886613	0.25	0.765	1
kdm6ba	0.185033	-2.46605	0	0.316	1
chpt1	0.185033	-2.28459	0	0.316	1
ctsa	0.185117	4.62227	0.25	0.085	1
ap1m2	0.185662	-2.23235	0	0.315	1
edrf1	0.185662	-2.62415	0	0.315	1
hspa5	0.185903	-0.723645	0.25	0.775	1
rab1ab	0.186926	-2.20263	0	0.314	1
ctsba	0.186926	-2.28394	0	0.314	1
ctnnd1	0.18756	-2.31902	0	0.313	1
klhl8	0.188307	3.3626	0.25	0.085	1
fgfr2	0.188354	3.19307	0.25	0.084	1
eif4a1a	0.188834	-2.31545	0	0.312	1
pacsin1b	0.188834	-2.29952	0	0.312	1
pgrmc1	0.188834	-2.33459	0	0.312	1
gpd1c	0.189473	-2.15361	0	0.311	1
pmp22b	0.189473	-2.52316	0	0.311	1
baz2a	0.189474	4.06961	0.25	0.086	1
prkd2	0.189917	3.29409	0.25	0.085	1
susd6	0.190631	4.47158	0.25	0.087	1
rpl37.1	0.19179	-1.09326	0.75	0.965	1
klf9	0.191896	3.90939	0.25	0.086	1
per3	0.192047	-2.26416	0	0.309	1
selenot1a	0.193344	-2.17907	0	0.307	1
mt2	0.193391	5.75982	0.25	0.087	1
brox	0.194202	4.01436	0.25	0.087	1
cndp2	0.194648	-2.22871	0	0.306	1
si:dkey-23k10.5	0.194648	-2.39718	0	0.306	1
c1qbp	0.194648	-2.16878	0	0.306	1
stard9	0.1955	3.25102	0.25	0.087	1
osbpl2b	0.195959	-2.36892	0	0.304	1
got1	0.195959	-2.28078	0	0.304	1
snx1a	0.196154	4.37263	0.25	0.088	1
wbp2nl	0.196617	-2.1798	0	0.304	1
f3b	0.19665	3.5023	0.25	0.087	1
klf6a	0.196731	-0.914404	0.25	0.726	1
sar1b	0.197277	-2.10054	0	0.303	1
rassf7b	0.197277	-2.41123	0	0.303	1
dnajc7	0.197938	-2.29729	0	0.302	1
max	0.197938	-2.13785	0	0.302	1
folr	0.197938	-2.23349	0	0.302	1
CABZ01020840.1	0.197938	-2.47453	0	0.302	1
ndufa3	0.197938	-2.36179	0	0.302	1
srsf11	0.197938	-2.205	0	0.302	1
si:dkey-172h23.2	0.197969	3.12061	0.25	0.087	1
si:dkey-240h12.3	0.198601	-2.3183	0	0.302	1
herc2	0.198611	3.31875	0.25	0.088	1
foxa3	0.199266	-2.35635	0	0.301	1
ccnl1a	0.199932	-2.29238	0	0.3	1
rnf10	0.199932	-2.14795	0	0.3	1
si:ch73-335l21.4	0.200105	-0.99361	0.25	0.71	1
hspbp1	0.2006	-2.81881	0	0.3	1
tpt1	0.200964	-0.862794	0.25	0.729	1
si:dkey-42i9.4	0.20127	-2.13345	0	0.299	1
tprb	0.201684	5.09598	0.25	0.089	1
rab11a	0.20169	2.57933	0.5	0.358	1
cox8a	0.201942	-2.34449	0	0.298	1
bag3	0.201942	-2.95768	0	0.298	1
serf2	0.201942	-2.10017	0	0.298	1
rbm15	0.202222	3.33302	0.25	0.089	1
zgc:77748	0.203291	-2.18811	0	0.297	1
sult6b1	0.203968	-2.32098	0	0.296	1
bin2a	0.203968	-2.16769	0	0.296	1
auh	0.204452	4.35959	0.25	0.09	1
slc25a55a	0.204647	-2.31239	0	0.296	1
pgam1a	0.204647	-2.16218	0	0.296	1
kmo	0.20501	3.41367	0.25	0.089	1
rptor	0.205285	3.9151	0.25	0.09	1
hdac1	0.205285	4.10574	0.25	0.09	1
ddx3xa	0.205327	-2.26888	0	0.295	1
plscr3a	0.206009	-2.22643	0	0.294	1
golga7	0.206121	4.03467	0.25	0.09	1
DDX17	0.206567	2.24377	0.5	0.343	1
slc10a3	0.207379	-2.26098	0	0.293	1
irf6	0.207379	-2.42691	0	0.293	1
cyp2k19	0.208067	-2.19114	0	0.292	1
arrdc1a	0.208756	-2.27351	0	0.292	1
zgc:101744	0.208756	-2.17389	0	0.292	1
sdha	0.208756	-2.05536	0	0.292	1
gstt1a	0.209447	-2.19453	0	0.291	1
nr0b2a	0.209447	-2.63904	0	0.291	1
osbpl9	0.209991	4.33414	0.25	0.091	1
chs1	0.210054	-1.05404	0.25	0.667	1
rps16	0.210283	-0.977233	0.25	0.704	1
gpx1b	0.210835	-2.41999	0	0.29	1
zfp36l2	0.210835	-2.2821	0	0.29	1
RNF14	0.211187	3.24304	0.25	0.09	1
ssr2	0.211531	-1.98232	0	0.289	1
ptp4a2b	0.211531	-2.19071	0	0.289	1
mark2b	0.211531	-2.27915	0	0.289	1
pdk2a	0.211531	-2.30723	0	0.289	1
ubqln4	0.212229	-2.07126	0	0.288	1
msmo1	0.212229	-2.63294	0	0.288	1
ugt8	0.212229	-2.32846	0	0.288	1
etnppl	0.212929	-2.13681	0	0.288	1
hmgcra	0.213631	-2.58179	0	0.287	1
eif4ebp3l	0.213631	-2.39804	0	0.287	1
eif5b	0.213631	-2.12907	0	0.287	1
klc4	0.214335	-2.09491	0	0.286	1
dusp2	0.214335	-2.51028	0	0.286	1
fis1	0.214335	-2.23685	0	0.286	1
vapb	0.215041	-1.96808	0	0.286	1
sdr16c5b	0.215041	-2.03874	0	0.286	1
crema	0.215041	-2.0517	0	0.286	1
tent5ba	0.215748	-2.28527	0	0.285	1
cdx1a	0.215748	-1.96416	0	0.285	1
cyp2aa7	0.215748	-2.80804	0	0.285	1
tlcd2	0.215748	-2.10973	0	0.285	1
tcima	0.216457	-2.97139	0	0.284	1
ppt1	0.216457	-2.2779	0	0.284	1
ppiaa	0.216724	-0.657078	0.25	0.759	1
prkcdb	0.217168	-2.44863	0	0.284	1
prelid1a	0.217168	-1.95367	0	0.284	1
il6st	0.217685	2.35697	0.5	0.339	1
chmp1b	0.217919	2.32408	0.5	0.365	1
tmem94	0.218307	4.2245	0.25	0.093	1
hypk	0.218596	-2.04323	0	0.282	1
cmpk	0.218596	-2.07553	0	0.282	1
sult1st2	0.219312	-2.23097	0	0.282	1
cyp24a1	0.219312	-3.2159	0	0.282	1
DHRS11	0.22003	-2.17104	0	0.281	1
si:ch211-114c12.2	0.22003	-2.07434	0	0.281	1
chd2	0.22003	-2.19472	0	0.281	1
spty2d1	0.220751	-2.34365	0	0.28	1
lhfpl2a	0.220751	-2.13582	0	0.28	1
ACOT12	0.220751	-2.1504	0	0.28	1
cidec	0.220751	-2.31279	0	0.28	1
etf1b	0.221473	-1.90828	0	0.28	1
slc26a3.2	0.221473	-2.20717	0	0.28	1
arf1	0.221473	-1.98009	0	0.28	1
errfi1a	0.221473	-2.35459	0	0.28	1
dhrs12	0.222197	-2.01293	0	0.279	1
cyp2n13	0.222197	-2.03607	0	0.279	1
bpnt1	0.222197	-2.12832	0	0.279	1
ddc	0.222922	-1.98583	0	0.278	1
uap1	0.223499	3.27741	0.25	0.093	1
rpl28	0.223526	-0.775851	0.5	0.875	1
calr3a	0.22365	-2.14415	0	0.278	1
nuak1b	0.22365	-2.17685	0	0.278	1
tomm20b	0.22365	-2.0083	0	0.278	1
si:ch211-191j22.3	0.223853	4.11353	0.25	0.095	1
gtpbp4	0.22438	-2.07022	0	0.277	1
sdhc	0.225111	-1.94139	0	0.276	1
ndufa7	0.225111	-2.07103	0	0.276	1
SERP1	0.225844	-2.07488	0	0.276	1
sptssa	0.225844	-2.20744	0	0.276	1
chka	0.225844	-2.07757	0	0.276	1
n4bp1	0.22658	-2.33819	0	0.275	1
cdk13	0.226626	5.03164	0.25	0.095	1
mat2ab	0.227317	-2.31541	0	0.274	1
dnajb1b	0.227789	0.781873	0.75	0.803	1
si:ch211-214j24.10	0.228056	-2.01489	0	0.274	1
histh1l	0.228056	-2.3173	0	0.274	1
sec61a1	0.228056	-2.05651	0	0.274	1
gch1	0.228056	-2.01408	0	0.274	1
eif3c	0.228797	-1.89187	0	0.273	1
rab11fip3	0.228946	3.05164	0.25	0.094	1
ero1b	0.229256	3.82021	0.25	0.095	1
ptk6b	0.229539	-1.85662	0	0.272	1
gcshb	0.229539	-1.9522	0	0.272	1
inpp5b	0.229539	-2.01021	0	0.272	1
snrpf	0.230284	-2.32841	0	0.272	1
ccnl1b	0.230284	-2.11509	0	0.272	1
coa3a	0.230284	-2.04643	0	0.272	1
tagln2	0.231469	-0.569123	0.25	0.735	1
tep1	0.231779	-2.18401	0	0.27	1
manf	0.231779	-2.40005	0	0.27	1
myo1cb	0.231779	-2.08514	0	0.27	1
tob1b	0.231926	0.734075	0.75	0.734	1
trioa	0.232172	3.82724	0.25	0.097	1
mcl1a	0.23218	0.218658	0.25	0.779	1
net1	0.23253	-2.19241	0	0.27	1
ndufa8	0.23253	-1.97764	0	0.27	1
slmapa	0.23253	-2.03582	0	0.27	1
cd9b	0.233282	-2.10683	0	0.269	1
niban2b	0.233282	-2.26255	0	0.269	1
tmed10	0.234036	-1.91416	0	0.268	1
atp5f1e	0.234152	-0.760784	0.25	0.698	1
slc9a3r1a	0.234793	-1.999	0	0.268	1
gnpda1	0.234793	-1.9724	0	0.268	1
ndufa12	0.234793	-1.98783	0	0.268	1
dhcr7	0.234793	-1.96179	0	0.268	1
slc25a20	0.236311	-1.81516	0	0.266	1
psmb7	0.236311	-1.88123	0	0.266	1
adam28	0.236375	2.84711	0.25	0.095	1
ctsbb	0.237717	4.59043	0.25	0.098	1
rps11	0.238385	-0.753287	0.25	0.699	1
snrpb	0.238603	-1.93625	0	0.264	1
afdna	0.238603	-2.0031	0	0.264	1
ndufab1a	0.238603	-1.90172	0	0.264	1
slc25a24	0.238603	-2.14611	0	0.264	1
cdhr5b	0.239371	-2.03237	0	0.264	1
slc3a2a	0.239371	-1.87835	0	0.264	1
rgn	0.239371	-1.9225	0	0.264	1
hsp90ab1	0.23959	-0.642209	0.75	0.957	1
rpl18	0.239646	-0.83968	0.25	0.7	1
abat	0.240141	-2.01342	0	0.263	1
fbxw11b	0.240141	-1.98111	0	0.263	1
kdm5c	0.240141	-1.85493	0	0.263	1
atp1b1a	0.240293	-0.132206	0.25	0.773	1
ostc	0.240404	3.83631	0.25	0.098	1
hspd1	0.240913	-1.93739	0	0.262	1
pdgfab	0.240913	-2.06133	0	0.262	1
cat	0.240913	-1.76447	0	0.262	1
si:ch211-222l21.1	0.24127	2.13334	0.5	0.388	1
eif4a1b	0.241687	-1.91803	0	0.262	1
safb	0.241687	-1.96388	0	0.262	1
calr3b	0.241687	-2.03893	0	0.262	1
larp1b	0.241687	-1.95909	0	0.262	1
slc2a2	0.242463	-1.8817	0	0.261	1
blmh	0.242463	-1.88442	0	0.261	1
vwa5a	0.242463	-2.09919	0	0.261	1
brd3a	0.24326	5.21843	0.25	0.099	1
fam3c	0.24326	3.94014	0.25	0.099	1
mat2al	0.244021	-1.92445	0	0.26	1
twf1b	0.244021	-1.74904	0	0.26	1
npm1a	0.244021	-2.06128	0	0.26	1
slc6a9	0.244021	-2.31627	0	0.26	1
dido1	0.244021	-2.10437	0	0.26	1
MYO1D	0.244021	-1.83278	0	0.26	1
ndufb5	0.244803	-1.84294	0	0.259	1
ogdhb	0.244803	-1.89107	0	0.259	1
anxa11a	0.244803	-1.95651	0	0.259	1
nus1	0.245067	3.79213	0.25	0.099	1
mgat5	0.245587	-1.90372	0	0.258	1
malrd1	0.246373	-1.86678	0	0.258	1
foxo4	0.246936	3.77134	0.25	0.1	1
pdpk1b	0.246936	3.81511	0.25	0.1	1
ush1c	0.247161	-1.91606	0	0.257	1
dhrs11b	0.247161	-1.83277	0	0.257	1
ndufb10	0.247161	-1.74464	0	0.257	1
il13ra1	0.247161	-2.03184	0	0.257	1
ak2	0.247161	-1.65455	0	0.257	1
meaf6	0.247846	3.696	0.25	0.1	1
kpnb1	0.247952	-1.88013	0	0.256	1
ndufs6	0.247952	-1.90053	0	0.256	1
pnp4b	0.247952	-2.16064	0	0.256	1
ndufs7	0.249538	-1.61427	0	0.255	1
add3a	0.249538	-1.97637	0	0.255	1
pgk1	0.249538	-1.82867	0	0.255	1
itchb	0.250623	3.7656	0.25	0.101	1
dlst	0.251132	-1.75222	0	0.254	1
atp6v0e1	0.251933	-1.65401	0	0.253	1
sri	0.251933	-1.83088	0	0.253	1
arl4ab	0.251933	-1.96458	0	0.253	1
purab	0.252457	3.49882	0.25	0.101	1
usp4	0.252482	4.0658	0.25	0.101	1
a1cf	0.252735	-1.71375	0	0.252	1
rpl35	0.253367	0.602383	0.25	0.767	1
foxo3b	0.2534	3.63673	0.25	0.101	1
gnmt	0.253539	-1.77022	0	0.252	1
cyp4t8	0.253539	-1.64115	0	0.252	1
st14a	0.254346	-2.06074	0	0.251	1
zgc:136472	0.255155	-1.78128	0	0.25	1
COX7A2	0.255155	-1.98958	0	0.25	1
krtcap2	0.255965	-1.70921	0	0.249	1
uba1	0.255965	-1.68593	0	0.249	1
anp32a	0.255965	-1.98577	0	0.249	1
fam133b	0.255965	-1.9136	0	0.249	1
trib3	0.256778	-1.84541	0	0.249	1
ola1	0.256778	-1.75735	0	0.249	1
frmd4ba	0.256778	-1.99528	0	0.249	1
dlg5b.1	0.257098	3.7522	0.25	0.103	1
ppp1r10	0.257593	-2.34843	0	0.248	1
gcdha	0.257593	-1.68724	0	0.248	1
prkar1aa	0.258022	3.90716	0.25	0.103	1
rab5c	0.25841	-1.82239	0	0.247	1
ep300b	0.25841	-2.00157	0	0.247	1
adh5	0.25841	-1.66639	0	0.247	1
si:ch211-130m23.2	0.25841	-2.38554	0	0.247	1
ptprfb	0.259229	-1.93158	0	0.247	1
ethe1	0.259229	-1.72427	0	0.247	1
gsto1	0.259229	-1.73715	0	0.247	1
pabpc1a	0.25951	0.231955	0.25	0.761	1
si:ch1073-392o20.2	0.259862	3.87818	0.25	0.103	1
nr1i2	0.259862	4.12588	0.25	0.103	1
bambia	0.26005	-1.9425	0	0.246	1
clic4	0.26005	-1.88319	0	0.246	1
pfn2l	0.26005	-1.72164	0	0.246	1
eif4g2b	0.26005	-1.7611	0	0.246	1
letm2	0.26005	-1.8514	0	0.246	1
snd1	0.261699	-1.76859	0	0.245	1
slc6a19a.1	0.261699	-2.03691	0	0.245	1
lta4h	0.261699	-1.74684	0	0.245	1
ugt2a7	0.262527	-1.99488	0	0.244	1
hectd1	0.262527	-1.89345	0	0.244	1
ndufb4	0.262527	-1.8554	0	0.244	1
zgc:194392	0.262527	-1.74367	0	0.244	1
krt8	0.26302	1.40365	0.5	0.337	1
hnrnph1l	0.263356	-1.86949	0	0.243	1
arl5c	0.263356	-1.91965	0	0.243	1
gpia	0.263356	-1.6852	0	0.243	1
atp6ap2	0.264491	3.58697	0.25	0.104	1
cops9	0.265858	-1.83016	0	0.241	1
arf5	0.265858	-1.72974	0	0.241	1
ehbp1l1b	0.265858	-1.77232	0	0.241	1
apbb1	0.266367	3.45313	0.25	0.104	1
acin1b	0.266697	-1.8203	0	0.241	1
rbbp6	0.266697	-2.07944	0	0.241	1
dhrs9	0.266697	-1.83587	0	0.241	1
eif3m	0.266697	-1.75803	0	0.241	1
zmp:0000000845	0.267537	-1.96009	0	0.24	1
cox7a2l	0.267537	-1.74685	0	0.24	1
rps21	0.26788	-0.982409	0.5	0.91	1
actn4	0.26838	-1.68231	0	0.239	1
sesn1	0.26838	-2.13395	0	0.239	1
taf15	0.26838	-1.84374	0	0.239	1
srrm2	0.26838	-1.82533	0	0.239	1
gpx1a	0.26838	-1.86911	0	0.239	1
cox15	0.269084	3.8731	0.25	0.105	1
btr02	0.269225	-1.93039	0	0.239	1
fuca2	0.269225	-1.82694	0	0.239	1
ptp4a1	0.269225	-1.86029	0	0.239	1
si:ch211-212k18.7	0.269225	-1.68713	0	0.239	1
mast2	0.269225	-1.83567	0	0.239	1
ppp2cb	0.269225	-1.74807	0	0.239	1
nufip2	0.270072	-1.65585	0	0.238	1
cyba	0.2709	3.86665	0.25	0.106	1
srd5a2a	0.270921	-1.53431	0	0.237	1
si:ch211-160o17.4	0.270921	-1.62907	0	0.237	1
atp6v0d1	0.270971	3.33102	0.25	0.105	1
btg2	0.271132	0.108631	0.25	0.741	1
si:ch211-212k18.4	0.271773	-1.88186	0	0.237	1
zgc:136870	0.271773	-1.86481	0	0.237	1
slc25a10	0.271773	-1.67692	0	0.237	1
FO744833.2	0.271773	-1.89459	0	0.237	1
mych	0.271773	-1.98189	0	0.237	1
CABZ01079192.1	0.271773	-1.59618	0	0.237	1
aldoaa	0.271773	-1.81055	0	0.237	1
zbtb8os	0.272626	-1.59126	0	0.236	1
abcd3a	0.272626	-1.66949	0	0.236	1
CU929259.1	0.272626	-1.88042	0	0.236	1
rad23b	0.273482	-1.63828	0	0.235	1
cib1	0.273482	-1.82182	0	0.235	1
ino80	0.27382	3.15124	0.25	0.105	1
brwd1	0.273894	2.91998	0.25	0.105	1
itga2.1	0.274341	-2.29219	0	0.235	1
apoa4a	0.274341	-2.46813	0	0.235	1
ulk2	0.274341	-1.80748	0	0.235	1
cebpa	0.274341	-2.08231	0	0.235	1
ralgapa1	0.274603	3.66954	0.25	0.107	1
qdpra	0.275201	-1.76793	0	0.234	1
cgna	0.275201	-1.73871	0	0.234	1
efna1b	0.275201	-1.90081	0	0.234	1
zgc:110339	0.275201	-1.53588	0	0.234	1
BX927081.1	0.275201	-2.03795	0	0.234	1
stk35l	0.275554	3.64222	0.25	0.107	1
ddx5	0.275677	1.27218	0.25	0.751	1
tegt	0.276064	-1.62974	0	0.233	1
tmem86b	0.276064	-1.68482	0	0.233	1
myo15aa	0.276064	-1.83026	0	0.233	1
galnt7	0.276064	-1.65681	0	0.233	1
coq10b	0.276064	-1.72582	0	0.233	1
atox1	0.276064	-1.86487	0	0.233	1
zfp36l1a	0.2766	2.86323	0.25	0.106	1
elmsan1b	0.276742	2.37127	0.5	0.422	1
pgpep1	0.276928	-1.71117	0	0.233	1
gstt1b	0.276928	-1.75975	0	0.233	1
eif3g	0.276928	-1.54763	0	0.233	1
nap1l1	0.27736	3.88245	0.25	0.107	1
bbox1	0.277795	-1.78014	0	0.232	1
abcc12	0.277795	-1.80673	0	0.232	1
rpl4	0.278285	-0.507674	0.25	0.689	1
arg2	0.278665	-2.12445	0	0.231	1
cnbpa	0.278665	-1.66478	0	0.231	1
fabp6	0.279271	3.89217	0.25	0.107	1
zfr2	0.279271	3.2774	0.25	0.107	1
sowahd	0.279536	-1.90702	0	0.231	1
zgc:92313	0.279536	-1.66043	0	0.231	1
erh	0.279536	-1.78747	0	0.231	1
GCA	0.279536	-1.64826	0	0.231	1
eif4ebp2	0.28041	-1.64263	0	0.23	1
eif3jb	0.28041	-1.76615	0	0.23	1
ivd	0.28041	-1.49747	0	0.23	1
pck2	0.28041	-1.52357	0	0.23	1
eif3ea	0.28041	-1.73881	0	0.23	1
capza1b	0.28041	-1.62719	0	0.23	1
f2rl1.2	0.281287	-1.92023	0	0.229	1
pitpnaa	0.281287	-1.61894	0	0.229	1
gchfr	0.281287	-1.61639	0	0.229	1
abhd14b	0.281287	-1.57916	0	0.229	1
dio1	0.282165	-1.54024	0	0.229	1
ndrg1a	0.282165	-1.84908	0	0.229	1
slc22a18	0.282165	-1.6125	0	0.229	1
gabarapa	0.282165	-1.65411	0	0.229	1
oga	0.282165	-1.91953	0	0.229	1
si:ch73-281n10.2	0.282165	-2.02891	0	0.229	1
decr2	0.282165	-1.62258	0	0.229	1
abcb9	0.282867	3.92231	0.25	0.109	1
magoh	0.282867	3.59955	0.25	0.109	1
arpc1a	0.283046	-1.69815	0	0.228	1
ssr4	0.283046	-1.64243	0	0.228	1
upf1	0.283046	-1.58067	0	0.228	1
sult2st2	0.283046	-1.84951	0	0.228	1
cab39l1	0.283929	-1.74453	0	0.227	1
fbxo34	0.283929	-1.91369	0	0.227	1
srgap3	0.283929	-1.82653	0	0.227	1
prxl2b	0.283929	-1.7201	0	0.227	1
atp10d	0.284599	2.07603	0.5	0.41	1
scarb2a	0.284814	-1.89849	0	0.227	1
slc5a8l	0.284814	-1.77732	0	0.227	1
acox3	0.284814	-1.61328	0	0.227	1
chd4b	0.284814	-1.7067	0	0.227	1
cyp2ad3	0.284814	-1.90808	0	0.227	1
shroom1	0.284814	-1.62356	0	0.227	1
mt-co2	0.28521	-0.322513	1	1	1
ABR	0.285616	3.63767	0.25	0.109	1
mxd4	0.285616	4.35995	0.25	0.109	1
itsn2b	0.285702	-1.77171	0	0.226	1
sfpq	0.285702	-1.64521	0	0.226	1
uqcrc2a	0.285702	-1.66049	0	0.226	1
acacb	0.285702	-1.74372	0	0.226	1
arpc4l	0.285702	-1.65149	0	0.226	1
polr2a	0.286592	-1.75778	0	0.225	1
riok3	0.286592	-1.68161	0	0.225	1
slc40a1	0.286592	-1.88364	0	0.225	1
tbcb	0.286592	-1.75292	0	0.225	1
srpra	0.286592	-1.60337	0	0.225	1
micu2	0.287484	-1.66471	0	0.225	1
nedd9	0.287484	-1.66194	0	0.225	1
si:ch73-138n13.1	0.287484	-1.91739	0	0.225	1
ppp1r12a	0.288379	-1.69439	0	0.224	1
her6	0.288379	-2.97671	0	0.224	1
sptlc3	0.288379	-1.7895	0	0.224	1
atp2a2b	0.288379	-1.6216	0	0.224	1
hnf4g	0.288379	-1.54261	0	0.224	1
TMEM120A	0.289276	-1.56908	0	0.223	1
mcl1b	0.289276	-1.74911	0	0.223	1
alpi.2	0.289276	-1.69295	0	0.223	1
rad54l2	0.289276	-1.73084	0	0.223	1
dusp7	0.289492	3.19931	0.25	0.109	1
erfl3	0.290138	3.95719	0.25	0.111	1
grn1	0.290175	-1.87324	0	0.223	1
xpo1b	0.290175	-1.89804	0	0.223	1
stra6	0.290175	-1.52811	0	0.223	1
ndufv1	0.290175	-1.46118	0	0.223	1
usp8	0.290175	-1.59135	0	0.223	1
aldh1a2	0.291077	-1.57566	0	0.222	1
rpn1	0.291077	-1.49228	0	0.222	1
pptc7a	0.291077	-1.61736	0	0.222	1
g6pca.2	0.291942	-0.959815	0.25	0.592	1
mpc1	0.291981	-1.51082	0	0.221	1
prkcaa	0.291981	-1.71378	0	0.221	1
stag2b	0.291981	-1.62525	0	0.221	1
plpp1a	0.291981	-1.6425	0	0.221	1
slc6a19b	0.291981	-2.24876	0	0.221	1
kansl1a	0.292422	2.92103	0.25	0.109	1
clasp2	0.292876	4.62859	0.25	0.111	1
sfswap	0.292888	-1.71819	0	0.221	1
cst14a.2	0.292888	-1.93262	0	0.221	1
enosf1	0.293797	-1.62052	0	0.22	1
bicdl2	0.293797	-1.78775	0	0.22	1
dynll1	0.293797	-1.87403	0	0.22	1
cap1	0.293797	-1.60342	0	0.22	1
tbk1	0.293851	3.74118	0.25	0.111	1
snap23.1	0.295613	3.8119	0.25	0.112	1
ankrd11	0.295622	-1.89995	0	0.219	1
dag1	0.295622	-1.77624	0	0.219	1
ewsr1a	0.295806	3.69955	0.25	0.111	1
clpxa	0.296538	-1.5107	0	0.218	1
cyp2k16	0.296538	-1.8091	0	0.218	1
dusp5	0.296538	-2.00054	0	0.218	1
ube2d2	0.296538	-1.59185	0	0.218	1
vaspb	0.296538	-1.75259	0	0.218	1
fam120c	0.296538	-1.51112	0	0.218	1
eif4bb	0.296538	-1.42545	0	0.218	1
ahcyl2b	0.296538	-1.54935	0	0.218	1
pde5ab	0.297456	-1.84558	0	0.217	1
atp6v1g1	0.297456	-1.51705	0	0.217	1
cyp2p9	0.297456	-1.56067	0	0.217	1
mnta	0.297456	-1.9037	0	0.217	1
npepl1	0.297456	-1.48864	0	0.217	1
zgc:163080	0.297456	-1.55952	0	0.217	1
mid1ip1b	0.298377	-1.77616	0	0.217	1
zgc:85777	0.2993	-1.53511	0	0.216	1
dldh	0.2993	-1.4973	0	0.216	1
lipf	0.2993	-1.54662	0	0.216	1
gpt2l	0.2993	-1.60585	0	0.216	1
sem1	0.2993	-1.72358	0	0.216	1
abi1a	0.299327	3.64383	0.25	0.113	1
matr3l1.1.1	0.299536	3.05626	0.25	0.112	1
actr2a	0.300226	-1.45365	0	0.215	1
brd4	0.300226	-1.50727	0	0.215	1
zgc:153409	0.300226	-1.86148	0	0.215	1
baiap2l2a	0.300226	-1.60857	0	0.215	1
uqcrc1	0.300226	-1.48204	0	0.215	1
mcu	0.300731	2.85867	0.25	0.111	1
hexim1	0.301076	3.99393	0.25	0.113	1
gata6	0.301154	-1.55581	0	0.215	1
nr1d2a	0.301154	-1.78594	0	0.215	1
RPS17	0.301337	-0.935199	0.5	0.818	1
atp5f1b	0.301834	-0.442815	0.25	0.684	1
dnm2a	0.302085	-1.6347	0	0.214	1
ifngr1	0.302085	-1.5883	0	0.214	1
spen	0.302085	-1.68267	0	0.214	1
icn	0.30244	1.38792	0.5	0.366	1
csnk2b	0.303018	-1.52048	0	0.213	1
gadd45gip1	0.303018	-1.5142	0	0.213	1
stat2	0.303018	-1.79538	0	0.213	1
igf2bp2a	0.303048	3.55492	0.25	0.113	1
znf1035	0.303273	3.27138	0.25	0.113	1
jph1a	0.303954	-1.64175	0	0.213	1
baz2ba	0.303954	-1.49195	0	0.213	1
crebzf	0.304221	1.97903	0.5	0.417	1
atp5mc3b	0.304507	-0.632847	0.25	0.656	1
macroh2a1	0.304792	3.93142	0.25	0.114	1
tfe3a	0.304892	-1.9563	0	0.212	1
apoa1b	0.304892	-3.2508	0	0.212	1
waslb	0.304892	-1.45135	0	0.212	1
eif2s1b	0.304892	-1.51253	0	0.212	1
papss2a	0.304892	-1.48473	0	0.212	1
tra2a	0.304892	-1.77697	0	0.212	1
slc7a7	0.305833	-1.40897	0	0.211	1
slc26a6.1	0.305833	-1.55349	0	0.211	1
itga2.3	0.305833	-2.15255	0	0.211	1
zfand2a	0.305833	-1.83894	0	0.211	1
si:dkey-27o4.1	0.305833	-1.55371	0	0.211	1
hbegfb	0.305833	-1.63287	0	0.211	1
tomm5	0.306776	-1.5489	0	0.211	1
cast	0.306776	-1.82694	0	0.211	1
nfe2l1b	0.306776	-1.75269	0	0.211	1
hnrnpa0b	0.306941	-0.990626	0.25	0.6	1
junba	0.307005	-0.446284	0.25	0.669	1
ide	0.30752	3.6438	0.25	0.115	1
dazap2	0.307721	-1.56192	0	0.21	1
pnisr	0.307721	-1.59061	0	0.21	1
usp10	0.307721	-1.56344	0	0.21	1
ssuh2rs1	0.307721	-1.6929	0	0.21	1
arrdc3a	0.307721	-2.13038	0	0.21	1
cdh1	0.308243	-0.219422	0.25	0.688	1
dnajb11	0.308669	-1.54402	0	0.209	1
rac2	0.308669	-1.42935	0	0.209	1
srsf3b	0.308669	-1.53565	0	0.209	1
gusb	0.308669	-1.48623	0	0.209	1
sptlc2b	0.308669	-1.69294	0	0.209	1
sesn3	0.308669	-1.52669	0	0.209	1
rpl5b	0.308903	-0.516017	0.25	0.661	1
dap1b.1	0.309509	3.49089	0.25	0.115	1
tlcd4b	0.30962	-1.47744	0	0.209	1
akr7a3	0.30962	-1.48319	0	0.209	1
CR855996.2	0.30962	-1.67385	0	0.209	1
arhgdia	0.30962	-1.42946	0	0.209	1
enpp7.1	0.310573	-1.78556	0	0.208	1
igf2r	0.310573	-1.43415	0	0.208	1
plekha6	0.310573	-1.66744	0	0.208	1
slc6a19a.2	0.310573	-1.5608	0	0.208	1
luc7l	0.310573	-1.50485	0	0.208	1
si:ch211-15b10.6	0.310573	-1.8318	0	0.208	1
pcnx1	0.311242	3.49014	0.25	0.115	1
map4l	0.311529	-1.61776	0	0.207	1
dhcr24	0.311529	-2.06783	0	0.207	1
yap1	0.311529	-1.7157	0	0.207	1
si:ch211-127i16.2	0.311529	-1.4728	0	0.207	1
tcp1	0.311529	-1.40588	0	0.207	1
cyp4v8	0.311529	-1.42148	0	0.207	1
hadhb	0.311529	-1.39222	0	0.207	1
zgc:112962	0.312487	-1.56547	0	0.207	1
gnpnat1	0.312487	-1.74094	0	0.207	1
pank1b	0.312487	-1.47842	0	0.207	1
vdrb	0.312544	-0.779875	0.25	0.613	1
nsd1a	0.312968	3.52729	0.25	0.116	1
zgc:175280	0.313448	-1.44933	0	0.206	1
si:dkey-33c12.4	0.313448	-1.59753	0	0.206	1
SBNO2	0.313448	-1.67216	0	0.206	1
hsdl2	0.313448	-1.43842	0	0.206	1
trnau1apb	0.313448	-1.3881	0	0.206	1
ndufb6	0.313448	-1.4907	0	0.206	1
phb	0.313448	-1.29798	0	0.206	1
id2a	0.313959	1.54661	0.5	0.401	1
retsat	0.314412	-1.33727	0	0.205	1
acy1	0.314412	-1.46226	0	0.205	1
ugt5b2.1	0.314412	-1.49428	0	0.205	1
capns1a	0.314686	3.86095	0.25	0.117	1
rnaseka	0.315378	-1.53214	0	0.205	1
atrx	0.315378	-1.83961	0	0.205	1
cs	0.315378	-1.34329	0	0.205	1
xpr1b	0.315378	-1.5809	0	0.205	1
zc3h15	0.315378	-1.38057	0	0.205	1
egr3	0.315378	-1.74133	0	0.205	1
si:dkey-244a7.1	0.3158	2.59403	0.25	0.114	1
lsm12b	0.316346	-1.55291	0	0.204	1
kdelr2a	0.316346	-1.32352	0	0.204	1
tmc5	0.316346	-1.51226	0	0.204	1
mt-co1	0.316621	-0.380064	1	0.995	1
pcnt	0.31698	2.88041	0.25	0.116	1
gclc	0.317317	-1.62819	0	0.203	1
nedd4l	0.317317	-1.50448	0	0.203	1
tomm6	0.317317	-1.42751	0	0.203	1
hint1	0.317317	-1.29454	0	0.203	1
xpnpep1	0.317317	-1.45409	0	0.203	1
map1lc3a	0.318291	-1.35949	0	0.203	1
tmbim4	0.318291	-1.40864	0	0.203	1
golga1	0.318291	-1.5546	0	0.203	1
rab7a	0.318291	-1.34628	0	0.203	1
si:ch211-162e15.3	0.318291	-1.43758	0	0.203	1
ipmkb	0.319268	-1.51369	0	0.202	1
ubr4	0.319268	-1.38344	0	0.202	1
pcyt1bb	0.319268	-1.61076	0	0.202	1
si:ch211-214j8.1	0.319268	-2.13269	0	0.202	1
tmem50a	0.319409	3.67235	0.25	0.117	1
faub	0.320247	-1.49131	0	0.201	1
clta	0.320247	-1.21705	0	0.201	1
sdhdb	0.320247	-1.42858	0	0.201	1
nqo1	0.321228	-1.64085	0	0.201	1
tcf25	0.322213	-1.52821	0	0.2	1
micos10	0.322213	-1.68615	0	0.2	1
tinagl1	0.322213	-1.64798	0	0.2	1
hmgb2a	0.322213	-1.62101	0	0.2	1
mep1a.1	0.322213	-1.77326	0	0.2	1
ugp2b	0.322213	-1.59577	0	0.2	1
ptmab	0.322598	2.35105	0.5	0.461	1
pdcl	0.322814	4.04287	0.25	0.119	1
ppp1caa	0.3232	-1.51394	0	0.199	1
cct7	0.3232	-1.3578	0	0.199	1
itm2ba	0.324189	-1.37706	0	0.199	1
creb3l3b	0.324189	-1.4188	0	0.199	1
hnrnpabb	0.324189	-1.37794	0	0.199	1
tasor2	0.324189	-1.66447	0	0.199	1
irf2	0.324189	-1.43671	0	0.199	1
sf3b6	0.324189	-1.45505	0	0.199	1
fdps	0.325182	-1.72082	0	0.198	1
tomm70a	0.325182	-1.33446	0	0.198	1
scamp2	0.325182	-1.23386	0	0.198	1
nr2f1a	0.326177	-1.45471	0	0.197	1
tecrb	0.326177	-1.17234	0	0.197	1
spartb	0.326177	-1.45759	0	0.197	1
ugt5b4	0.326177	-1.3952	0	0.197	1
ephx2	0.326177	-1.37229	0	0.197	1
si:dkey-177p2.6	0.326795	-0.675956	0.25	0.616	1
suco	0.327175	-1.33354	0	0.197	1
cnot6a	0.327175	-1.34104	0	0.197	1
xdh	0.327175	-1.26534	0	0.197	1
ncoa2	0.327546	3.72285	0.25	0.119	1
timm8b	0.327546	3.76868	0.25	0.119	1
ilvbl	0.328175	-1.16862	0	0.196	1
kalrna	0.328175	-1.53207	0	0.196	1
myo5b	0.328175	-1.38799	0	0.196	1
smarca4a	0.328217	3.61865	0.25	0.12	1
abhd2a	0.329178	-1.2463	0	0.195	1
hnrpkl	0.329178	-1.42294	0	0.195	1
znfx1	0.329178	-1.95975	0	0.195	1
idi1	0.329178	-1.62052	0	0.195	1
baz1b	0.329178	-1.49548	0	0.195	1
macf1a	0.330184	-1.60744	0	0.195	1
purba	0.330184	-1.58989	0	0.195	1
rbx1	0.330184	-1.43929	0	0.195	1
ankhd1	0.330184	-1.33236	0	0.195	1
hipk3a	0.330184	-1.52001	0	0.195	1
rbm8a	0.331193	-1.55896	0	0.194	1
stk17al	0.331193	-1.53468	0	0.194	1
hnrnpk	0.331193	-1.40713	0	0.194	1
hlfa	0.331193	-1.28078	0	0.194	1
cd2ap	0.331193	-1.24277	0	0.194	1
sec62	0.331193	-1.44846	0	0.194	1
rab43	0.331193	-1.40573	0	0.194	1
selenok	0.331933	3.73851	0.25	0.121	1
coa6	0.332204	-1.46957	0	0.193	1
CABZ01044277.1	0.332294	2.72464	0.25	0.12	1
srsf5b	0.332954	3.7867	0.25	0.121	1
ccser2a	0.332954	3.42492	0.25	0.121	1
gpr39	0.333218	-1.20975	0	0.192	1
hmgn7	0.333218	-1.28927	0	0.192	1
efhd2	0.333218	-1.2585	0	0.192	1
si:ch211-113d11.6	0.333218	-2.04029	0	0.192	1
fam210b	0.333218	-1.27546	0	0.192	1
sdsl	0.333218	-1.27056	0	0.192	1
tax1bp1b	0.333218	-1.35679	0	0.192	1
prkar2aa	0.333218	-1.2264	0	0.192	1
puf60a	0.333606	3.41233	0.25	0.121	1
cers3a	0.334235	-1.34894	0	0.192	1
iqgap2	0.334235	-1.3148	0	0.192	1
top1l	0.334235	-1.33936	0	0.192	1
elovl2	0.334235	-1.47578	0	0.192	1
tmod2	0.334235	-1.46369	0	0.192	1
eif3d	0.334235	-1.14211	0	0.192	1
acsf2	0.334235	-1.25668	0	0.192	1
syne2b	0.334628	3.66497	0.25	0.121	1
foxp1a	0.335255	-1.49107	0	0.191	1
RALGDS	0.336278	-1.5378	0	0.19	1
eci2	0.336278	-1.14444	0	0.19	1
ivns1abpb	0.336775	2.72869	0.25	0.119	1
gigyf1b	0.337303	-1.33873	0	0.19	1
slco1d1	0.337303	-1.343	0	0.19	1
cct3	0.337303	-1.34323	0	0.19	1
chd9	0.337303	-1.28615	0	0.19	1
tmem30c	0.337303	-1.22719	0	0.19	1
arpc3	0.337303	-1.54565	0	0.19	1
hmgb2b	0.337303	-1.44086	0	0.19	1
zgc:86598	0.337321	3.57312	0.25	0.122	1
cct6a	0.338331	-1.27112	0	0.189	1
dgkza	0.338331	-1.33925	0	0.189	1
cish	0.338331	-1.26994	0	0.189	1
mycbp	0.338331	-1.3991	0	0.189	1
btf3	0.338836	-0.226319	0.25	0.659	1
stx3a	0.339123	2.78809	0.25	0.121	1
picalma	0.339362	-1.143	0	0.188	1
ndufab1b	0.339362	-1.31439	0	0.188	1
zgc:152830	0.339362	-0.988232	0	0.188	1
ube2al	0.339362	-1.41196	0	0.188	1
snx9b	0.339362	-1.39249	0	0.188	1
il10rb	0.339362	-1.3912	0	0.188	1
sbf1	0.339376	3.46969	0.25	0.122	1
cyb5r2	0.340396	-1.16355	0	0.188	1
il17rc	0.341433	-1.36368	0	0.187	1
setd3	0.341433	-1.32915	0	0.187	1
rca2.1	0.341433	-1.32221	0	0.187	1
nktr	0.341433	-1.31499	0	0.187	1
cyp27a7	0.341433	-1.07242	0	0.187	1
hsd17b12a	0.341433	-1.50566	0	0.187	1
naga	0.341433	-1.41929	0	0.187	1
mep1a.2	0.341433	-1.81305	0	0.187	1
ldlrb	0.341664	3.63107	0.25	0.123	1
pabpn1	0.342472	-1.30809	0	0.186	1
pno1	0.342472	-1.28077	0	0.186	1
ncor1	0.342472	-1.21677	0	0.186	1
MEP1B	0.342472	-1.83444	0	0.186	1
atp6v1e1b	0.343515	-1.38499	0	0.186	1
neu3.3	0.343515	-1.7341	0	0.186	1
ankrd12	0.343515	-1.4989	0	0.186	1
cbr1l	0.343515	-1.23628	0	0.186	1
tnip1	0.34414	3.23988	0.25	0.123	1
si:ch73-139e5.4	0.34456	-1.5343	0	0.185	1
helz2	0.34456	-1.71689	0	0.185	1
si:ch211-285f17.1	0.34456	-1.22855	0	0.185	1
nop10	0.34456	-1.54855	0	0.185	1
jak1	0.345608	-1.30152	0	0.184	1
lad1	0.345608	-1.26867	0	0.184	1
CABZ01088484.1	0.345608	-1.18364	0	0.184	1
gspt1l	0.346659	-1.07448	0	0.184	1
cry1a	0.346659	-1.57476	0	0.184	1
aqp8a.1	0.346659	-1.53268	0	0.184	1
sptbn1	0.346659	-1.15216	0	0.184	1
lgals3a	0.346659	-1.16774	0	0.184	1
actb1	0.347072	-0.709582	0.5	0.913	1
ubtf	0.347448	3.32522	0.25	0.124	1
znf598	0.347713	-1.12771	0	0.183	1
lpcat3	0.347713	-1.17794	0	0.183	1
pld1b	0.347713	-1.26589	0	0.183	1
gadd45ab	0.347713	-1.46007	0	0.183	1
serp1	0.347713	-1.2814	0	0.183	1
si:ch1073-190k2.1	0.347713	-1.6729	0	0.183	1
slc47a1	0.34877	-1.3943	0	0.182	1
ddx3xb	0.34877	-1.1596	0	0.182	1
dennd2da	0.34877	-1.24687	0	0.182	1
nr2f6b	0.34877	-1.32385	0	0.182	1
hnf4b	0.34877	-1.23237	0	0.182	1
ndufs4	0.34877	-1.28366	0	0.182	1
crebbpb	0.34969	4.88958	0.25	0.125	1
snrpd1	0.34983	-1.41571	0	0.182	1
si:ch211-129c21.1	0.34983	-1.25939	0	0.182	1
ptprga	0.349962	2.73783	0.25	0.123	1
cycsb	0.35057	-0.648709	0.25	0.602	1
hsp90b1	0.350578	-0.60548	0.25	0.595	1
slc34a2a	0.350893	-1.50527	0	0.181	1
caprin1b	0.350893	-1.09575	0	0.181	1
tnks1bp1	0.351827	2.34991	0.5	0.484	1
bzw1a	0.351959	-1.28954	0	0.18	1
si:dkey-74k8.3	0.351959	-1.28747	0	0.18	1
CDPF1	0.351959	-1.38297	0	0.18	1
mst1ra	0.351959	-1.34829	0	0.18	1
zmynd11	0.351959	-1.26894	0	0.18	1
klf11b	0.351959	-1.61827	0	0.18	1
hnrnpa1b	0.351959	-1.09197	0	0.18	1
rdh1	0.351959	-1.13681	0	0.18	1
selenou1a	0.351959	-1.04811	0	0.18	1
ywhaqa	0.351959	-1.22279	0	0.18	1
brdt	0.352358	3.55272	0.25	0.126	1
btf3l4	0.352811	3.49522	0.25	0.125	1
ndufv3	0.353028	-1.1311	0	0.18	1
rab5ab	0.353028	-1.14916	0	0.18	1
crybg1a	0.353028	-1.43605	0	0.18	1
setb	0.353028	-1.24878	0	0.18	1
mtpn	0.353028	-1.25223	0	0.18	1
NDUFB1	0.3541	-1.28783	0	0.179	1
lrrfip1a	0.3541	-1.45233	0	0.179	1
arf6b	0.3541	-1.42088	0	0.179	1
enpep	0.3541	-1.29306	0	0.179	1
ttc3	0.3541	-1.20426	0	0.179	1
lpp	0.354159	2.69237	0.25	0.123	1
zgc:162698	0.355022	3.455	0.25	0.127	1
huwe1	0.355175	-1.19586	0	0.178	1
matr3l1.1	0.355175	-1.29153	0	0.178	1
xkr9	0.355175	-1.41452	0	0.178	1
PPP2CA	0.355175	-1.22624	0	0.178	1
psmb6	0.355175	-1.20274	0	0.178	1
tpmt.1	0.356253	-1.23205	0	0.178	1
klf4	0.356253	-1.40783	0	0.178	1
rfk	0.356253	-1.24492	0	0.178	1
mrpl20	0.356253	-1.11543	0	0.178	1
flot2a	0.357111	3.33527	0.25	0.127	1
cyp2aa1	0.357334	-1.29724	0	0.177	1
snrnp70	0.357334	-1.32585	0	0.177	1
si:ch211-71m22.1	0.357334	-1.44483	0	0.177	1
ugdh	0.357334	-1.30984	0	0.177	1
bhlhe41	0.357334	-1.23235	0	0.177	1
amd1	0.357683	3.79147	0.25	0.127	1
gtf2f1	0.358052	2.62899	0.25	0.125	1
znf827	0.358418	-1.23834	0	0.176	1
clul1.1	0.358418	-1.35826	0	0.176	1
zgc:154142	0.358418	-1.42031	0	0.176	1
msrb2	0.358418	-0.97418	0	0.176	1
hsd11b1la	0.358418	-1.15362	0	0.176	1
SPEN	0.358418	-1.42372	0	0.176	1
zgc:162608	0.358418	-2.42721	0	0.176	1
mansc1	0.359505	-0.989467	0	0.176	1
sdhaf4	0.359505	-1.08463	0	0.176	1
eif3i	0.359505	-0.881165	0	0.176	1
rgs4	0.359505	-1.39773	0	0.176	1
tmem45b	0.359505	-1.10646	0	0.176	1
h3f3d	0.359688	1.86778	0.5	0.481	1
ndufa11	0.360595	-1.14415	0	0.175	1
rsrc2	0.360595	-1.24724	0	0.175	1
aldh7a1	0.360595	-1.18403	0	0.175	1
si:dkey-191g9.7	0.360595	-1.14646	0	0.175	1
tmem97	0.360595	-1.21043	0	0.175	1
rab11al	0.360827	3.1802	0.25	0.127	1
got2a	0.361688	-1.14678	0	0.174	1
eif2s3	0.361688	-1.15336	0	0.174	1
nkap	0.361688	-1.29129	0	0.174	1
slc35b4	0.361688	-1.46463	0	0.174	1
wu:fi09b08	0.36243	-0.188096	0.25	0.643	1
mtch2	0.362784	-0.96637	0	0.174	1
etfa	0.362784	-1.0823	0	0.174	1
supt6h	0.362784	-1.17814	0	0.174	1
slc27a4	0.362784	-1.00313	0	0.174	1
si:ch73-170d6.2	0.362784	-1.04911	0	0.174	1
zfand3	0.362784	-1.17423	0	0.174	1
itpkcb	0.362784	-1.10622	0	0.174	1
lims1	0.362784	-1.10606	0	0.174	1
si:ch211-248a14.8	0.362784	-1.16492	0	0.174	1
slco2b1	0.362784	-1.19808	0	0.174	1
atp2b4	0.362932	2.8689	0.25	0.127	1
clk2a	0.363884	-1.3488	0	0.173	1
ptges3b	0.363884	-1.1944	0	0.173	1
rars1	0.363884	-0.97342	0	0.173	1
myzap	0.363884	-1.35431	0	0.173	1
arid4a	0.363884	-1.15251	0	0.173	1
nfe2l2a	0.364007	1.57722	0.5	0.452	1
metap1	0.364987	-1.12144	0	0.172	1
gpatch8	0.364987	-1.31207	0	0.172	1
lmtk2	0.364987	-1.08601	0	0.172	1
acadl	0.364987	-1.00511	0	0.172	1
sgta	0.364987	-1.17305	0	0.172	1
arhgef11	0.364987	-1.17172	0	0.172	1
erbb3a	0.364987	-1.37848	0	0.172	1
psph	0.364987	-1.02865	0	0.172	1
tert	0.365641	3.33102	0.25	0.129	1
srebf2	0.365641	3.74274	0.25	0.129	1
bri3	0.366092	-0.934624	0	0.172	1
tbca	0.366092	-1.24183	0	0.172	1
capza1a	0.366092	-1.04819	0	0.172	1
gnal	0.366151	3.37328	0.25	0.129	1
camk2b1	0.367201	-1.0321	0	0.171	1
diaph2	0.367201	-1.21438	0	0.171	1
ogt.1.1	0.367201	-1.13776	0	0.171	1
rsl1d1	0.367201	-1.14088	0	0.171	1
prdx3	0.367201	-1.01578	0	0.171	1
zgc:162183	0.368314	-1.02111	0	0.17	1
wu:fj05g07	0.368314	-1.12371	0	0.17	1
waca	0.368314	-1.02976	0	0.17	1
adtrp1	0.368314	-1.03337	0	0.17	1
kras	0.368314	-1.19531	0	0.17	1
abracl	0.368314	-0.966259	0	0.17	1
ywhabl	0.369342	3.37366	0.25	0.13	1
foxp4	0.369342	3.0724	0.25	0.13	1
rhbdf1a	0.369429	-1.21592	0	0.17	1
si:dkeyp-4f2.1.1	0.369429	-1.10038	0	0.17	1
zgc:63863	0.369429	-1.23303	0	0.17	1
soul5	0.369429	-1.14954	0	0.17	1
pllp	0.369429	-1.19221	0	0.17	1
psmd3	0.369429	-0.980435	0	0.17	1
si:ch73-217b7.1	0.369429	-1.13814	0	0.17	1
itpk1a	0.369982	-0.520853	0.25	0.599	1
eif3ja	0.370547	-1.20674	0	0.169	1
nomo	0.370547	-1.14256	0	0.169	1
st8sia7.1	0.370547	-1.04617	0	0.169	1
tnrc18	0.370547	-1.47178	0	0.169	1
si:ch211-207i1.2	0.370547	-1.62568	0	0.169	1
abce1	0.370547	-1.10232	0	0.169	1
ylpm1	0.370928	4.44897	0.25	0.131	1
nlrc3l	0.371431	2.43075	0.25	0.127	1
ildr1a	0.371669	-1.39114	0	0.168	1
myd88	0.371669	-1.44558	0	0.168	1
cmah	0.371669	-1.27835	0	0.168	1
pipox	0.371669	-0.977029	0	0.168	1
nop58	0.371669	-1.00758	0	0.168	1
zgc:198329	0.372794	-1.23257	0	0.168	1
patj	0.372794	-1.21758	0	0.168	1
tbc1d17	0.372794	-1.13175	0	0.168	1
fkbp5	0.372794	-1.33874	0	0.168	1
hspg2	0.372794	-1.17422	0	0.168	1
epb41l3b	0.372794	-0.937306	0	0.168	1
CABZ01044281.1	0.372794	-1.28274	0	0.168	1
aldh9a1a.1	0.373219	1.50791	0.5	0.467	1
mvp	0.373221	1.86099	0.5	0.498	1
stat3	0.373565	3.74024	0.25	0.131	1
rras	0.373565	3.4263	0.25	0.131	1
nt5c2b	0.373588	2.52349	0.25	0.129	1
copz1	0.373923	-1.30368	0	0.167	1
h2az2b	0.373923	-1.53134	0	0.167	1
fat1a	0.373923	-1.28544	0	0.167	1
hnrnpd	0.373923	-1.12903	0	0.167	1
ppa1b	0.373923	-1.11908	0	0.167	1
dlg1l	0.375054	-1.09054	0	0.166	1
pomp	0.375054	-1.22465	0	0.166	1
fam120a	0.375054	-1.02266	0	0.166	1
GNPAT	0.375054	-1.12752	0	0.166	1
ndufs8a	0.375054	-1.0366	0	0.166	1
selenbp1	0.375054	-1.10797	0	0.166	1
pank4	0.375054	-1.228	0	0.166	1
nipblb	0.375054	-1.28671	0	0.166	1
usp36	0.375054	-1.04402	0	0.166	1
ctnnb1	0.375054	-1.27061	0	0.166	1
gdpd1	0.375054	-0.971969	0	0.166	1
zgc:158564	0.37573	2.68199	0.25	0.129	1
rhoac	0.376189	-1.06798	0	0.166	1
sigmar1	0.376189	-1.2935	0	0.166	1
BX908782.2	0.376189	-3.17951	0	0.166	1
ube2l3b	0.376189	-0.986116	0	0.166	1
zgc:110843	0.376189	-0.857445	0	0.166	1
MYO9B	0.376189	-1.21761	0	0.166	1
tars1	0.376189	-1.21897	0	0.166	1
rpsa	0.377	-0.425882	0.5	0.913	1
zdhhc5a	0.377327	-1.19044	0	0.165	1
tax1bp3	0.377327	-1.13424	0	0.165	1
ccl25a	0.377327	-1.15089	0	0.165	1
sphk2	0.377327	-1.02162	0	0.165	1
si:dkey-103j14.5	0.377327	-1.07288	0	0.165	1
hnrnpm	0.377327	-1.24042	0	0.165	1
[truncated: 7,560 more rows]

## Sheet: Anterior-enterocytes_GF
gene	p_val	avg_log2FC	pct.1	pct.2	p_val_adj
scn5lab	9.61056e-67	12.8047	0.133	0	1.77084e-62
serpina1	4.40557e-50	9.58348	0.2	0.001	8.1177e-46
uox	5.03451e-50	8.43472	0.2	0.001	9.27659e-46
c9	5.75279e-50	7.35588	0.2	0.001	1.06001e-45
syt4	7.97494e-45	9.36378	0.133	0	1.46946e-40
tmem176l.1	7.97494e-45	9.57753	0.133	0	1.46946e-40
crip3	7.97494e-45	9.94376	0.133	0	1.46946e-40
a2ml	4.75207e-43	8.82049	0.2	0.002	8.75616e-39
si:ch211-152c2.3	5.97235e-43	8.04851	0.2	0.002	1.10047e-38
gc	6.32328e-43	7.00396	0.2	0.002	1.16513e-38
uraha	6.32328e-43	6.85483	0.2	0.002	1.16513e-38
crp2	7.08785e-43	5.62136	0.2	0.002	1.30601e-38
serpinf2b	6.39195e-41	7.1933	0.267	0.004	1.17778e-36
serpina1l	1.28007e-37	5.56379	0.2	0.002	2.35865e-33
slc12a10.3	3.1714e-34	8.31038	0.067	0	5.84363e-30
ponzr6	3.1714e-34	12.7606	0.067	0	5.84363e-30
cbln11	3.1714e-34	10.1799	0.067	0	5.84363e-30
calca	3.1714e-34	12.7606	0.067	0	5.84363e-30
f11r.2	3.1714e-34	8.31038	0.067	0	5.84363e-30
ubash3ba	3.1714e-34	8.51075	0.067	0	5.84363e-30
zdhhc23a	3.1714e-34	8.1016	0.067	0	5.84363e-30
trim35-24	3.1714e-34	11.0706	0.067	0	5.84363e-30
FUT9.1	3.1714e-34	8.31038	0.067	0	5.84363e-30
olfm2a	3.1714e-34	8.51075	0.067	0	5.84363e-30
si:ch73-364h19.1	3.1714e-34	11.2362	0.067	0	5.84363e-30
angpt4	3.1714e-34	11.2178	0.067	0	5.84363e-30
tmie	3.1714e-34	9.18131	0.067	0	5.84363e-30
si:ch211-284o19.8	3.1714e-34	9.74054	0.067	0	5.84363e-30
zgc:163121	3.1714e-34	9.8402	0.067	0	5.84363e-30
foxc1a	3.1714e-34	12.172	0.067	0	5.84363e-30
cdh18a	3.1714e-34	8.51075	0.067	0	5.84363e-30
si:ch211-241e1.3	3.1714e-34	9.8402	0.067	0	5.84363e-30
TMEM275	3.1714e-34	8.51075	0.067	0	5.84363e-30
tctex1d1	3.1714e-34	11.2178	0.067	0	5.84363e-30
si:ch211-273k1.5	3.1714e-34	9.8402	0.067	0	5.84363e-30
si:dkeyp-73d8.9	3.1714e-34	8.9247	0.067	0	5.84363e-30
ssrp1b	3.1714e-34	8.51075	0.067	0	5.84363e-30
syngr3b	3.1714e-34	9.18131	0.067	0	5.84363e-30
sox1b	3.1714e-34	11.2362	0.067	0	5.84363e-30
GALNTL6	3.1714e-34	12.172	0.067	0	5.84363e-30
grin2bb	3.1714e-34	8.51075	0.067	0	5.84363e-30
zmp:0000001082	3.1714e-34	9.74054	0.067	0	5.84363e-30
ppp2r2ca	3.1714e-34	8.51075	0.067	0	5.84363e-30
htr1fa	3.1714e-34	9.18131	0.067	0	5.84363e-30
maats1	3.1714e-34	8.31038	0.067	0	5.84363e-30
thsd7ba	3.1714e-34	8.51075	0.067	0	5.84363e-30
mfap5	3.1714e-34	11.2178	0.067	0	5.84363e-30
si:dkey-82o10.4	3.1714e-34	11.5517	0.067	0	5.84363e-30
rhbg	3.1714e-34	8.1016	0.067	0	5.84363e-30
otofa	3.1714e-34	11.2362	0.067	0	5.84363e-30
ppp4r4	3.1714e-34	11.2178	0.067	0	5.84363e-30
tmem179aa	3.1714e-34	8.51075	0.067	0	5.84363e-30
slc16a4	3.1714e-34	8.31038	0.067	0	5.84363e-30
bcar3	3.1714e-34	12.7844	0.067	0	5.84363e-30
pax9	3.1714e-34	9.8402	0.067	0	5.84363e-30
ttbk1b	3.1714e-34	8.51075	0.067	0	5.84363e-30
rragd	3.1714e-34	8.51075	0.067	0	5.84363e-30
cyp26c1	3.1714e-34	11.5517	0.067	0	5.84363e-30
dtnbb	3.1714e-34	8.51075	0.067	0	5.84363e-30
itln3	3.1714e-34	9.68474	0.067	0	5.84363e-30
cryba1l1	3.1714e-34	12.2145	0.067	0	5.84363e-30
col19a1	3.1714e-34	8.51075	0.067	0	5.84363e-30
col19a1.1	3.1714e-34	8.51075	0.067	0	5.84363e-30
sfr1	3.1714e-34	8.31038	0.067	0	5.84363e-30
impdh1a	3.1714e-34	8.51075	0.067	0	5.84363e-30
st3gal4	3.1714e-34	11.2178	0.067	0	5.84363e-30
fkbp10b	3.1714e-34	8.51075	0.067	0	5.84363e-30
sost	3.1714e-34	9.8402	0.067	0	5.84363e-30
tspan13b	3.1714e-34	8.51075	0.067	0	5.84363e-30
CU695215.3	3.1714e-34	9.74054	0.067	0	5.84363e-30
cldna	3.1714e-34	11.5517	0.067	0	5.84363e-30
slc43a2a	3.1714e-34	8.51075	0.067	0	5.84363e-30
zgc:174895	3.1714e-34	8.31038	0.067	0	5.84363e-30
her13	3.1714e-34	8.51075	0.067	0	5.84363e-30
si:ch211-225h24.2	3.1714e-34	9.8402	0.067	0	5.84363e-30
cpeb2	3.1714e-34	8.51075	0.067	0	5.84363e-30
nsg2	3.1714e-34	8.51075	0.067	0	5.84363e-30
CDK18	3.1714e-34	8.51075	0.067	0	5.84363e-30
nr0b1	3.1714e-34	9.88995	0.067	0	5.84363e-30
p3h1	3.1714e-34	11.2178	0.067	0	5.84363e-30
ccdc3b	3.1714e-34	12.172	0.067	0	5.84363e-30
cabp1b	3.1714e-34	8.51075	0.067	0	5.84363e-30
sprn2	3.1714e-34	8.51075	0.067	0	5.84363e-30
rassf2b	3.1714e-34	10.1748	0.067	0	5.84363e-30
map3k15	3.1714e-34	11.2178	0.067	0	5.84363e-30
pdgfaa	3.1714e-34	8.31038	0.067	0	5.84363e-30
zgc:194330	3.1714e-34	8.1016	0.067	0	5.84363e-30
zgc:194551	3.1714e-34	11.2362	0.067	0	5.84363e-30
ptprz1a	3.1714e-34	11.5517	0.067	0	5.84363e-30
tph1a	3.1714e-34	12.7606	0.067	0	5.84363e-30
si:ch73-281k2.5	6.62895e-34	9.73485	0.133	0.001	1.22145e-29
f2	7.08676e-34	8.19066	0.133	0.001	1.30581e-29
ttr	7.57597e-34	7.96592	0.133	0.001	1.39595e-29
gck	7.57597e-34	5.3972	0.133	0.001	1.39595e-29
slc16a9b	7.57597e-34	7.13327	0.133	0.001	1.39595e-29
rbp2b	1.15851e-33	10.0773	0.2	0.003	2.13466e-29
zgc:123103	1.32355e-33	6.58881	0.2	0.003	2.43877e-29
tfa	1.44635e-33	6.7272	0.2	0.003	2.66504e-29
lect2l	2.55469e-27	9.92508	0.133	0.001	4.70726e-23
col4a4	2.55469e-27	8.06011	0.133	0.001	4.70726e-23
slitrk6	2.69477e-27	7.36072	0.133	0.001	4.96538e-23
aqp9b	2.84246e-27	5.95553	0.133	0.001	5.23752e-23
sb:cb37	2.84246e-27	6.70828	0.133	0.001	5.23752e-23
vtnb	2.84246e-27	6.84708	0.133	0.001	5.23752e-23
prg4b	2.99818e-27	8.23884	0.133	0.001	5.52445e-23
zgc:112265	1.82118e-23	6.7971	0.2	0.004	3.35571e-19
rpz5	6.38426e-23	8.87878	0.133	0.002	1.17636e-18
zgc:193505	6.38426e-23	9.25859	0.133	0.002	1.17636e-18
habp2	6.38426e-23	9.1716	0.133	0.002	1.17636e-18
id4	6.97766e-23	6.94529	0.133	0.002	1.2857e-18
vamp2	7.29452e-23	7.04517	0.133	0.002	1.34409e-18
ambp	7.62562e-23	6.39045	0.133	0.002	1.4051e-18
cfhl4	7.62562e-23	6.37689	0.133	0.002	1.4051e-18
cdh2	7.97159e-23	6.32307	0.133	0.002	1.46885e-18
apom	7.27931e-22	7.38919	0.2	0.005	1.34129e-17
fetub	7.48927e-22	7.15634	0.2	0.005	1.37997e-17
myh10	1.24766e-21	6.77189	0.2	0.005	2.29895e-17
tat	1.83155e-20	7.10885	0.2	0.005	3.37481e-16
slc12a2	2.58429e-20	5.27314	0.2	0.005	4.76181e-16
cetp	8.94288e-20	6.76548	0.133	0.002	1.64781e-15
fgb	1.04127e-19	6.59598	0.133	0.002	1.91865e-15
wu:fj16a03	1.04127e-19	5.64405	0.133	0.002	1.91865e-15
dnajc6	1.0816e-19	7.26998	0.133	0.002	1.99296e-15
si:ch1073-416d2.3	1.0816e-19	6.48843	0.133	0.002	1.99296e-15
foxg1b	1.0816e-19	6.52868	0.133	0.002	1.99296e-15
tmed4	1.12348e-19	5.8855	0.133	0.002	2.07012e-15
si:dkey-14d8.20	1.16695e-19	4.56136	0.133	0.002	2.15023e-15
kng1	3.16338e-19	7.15614	0.2	0.006	5.82884e-15
ces2a	3.3246e-19	6.3804	0.2	0.006	6.1259e-15
grhprb	3.49393e-19	6.52731	0.2	0.006	6.43791e-15
nid1a	4.36759e-19	5.88025	0.2	0.006	8.04773e-15
gpx3	5.19338e-19	5.765	0.2	0.006	9.56933e-15
c3a.1	4.00728e-18	7.3853	0.2	0.006	7.38382e-14
fabp10a	4.00728e-18	7.22932	0.2	0.006	7.38382e-14
sec14l7	4.19904e-18	6.02664	0.2	0.006	7.73715e-14
agxtb	4.71895e-18	6.06599	0.2	0.006	8.69514e-14
gata3	1.00498e-17	8.51393	0.067	0	1.85178e-13
podxl	1.00498e-17	10.6395	0.067	0	1.85178e-13
si:dkey-31f5.8	1.00498e-17	7.84882	0.067	0	1.85178e-13
sorcs2	1.00498e-17	8.84195	0.067	0	1.85178e-13
oaz2b	1.00498e-17	7.50724	0.067	0	1.85178e-13
camk4	1.00498e-17	8.04711	0.067	0	1.85178e-13
zswim7	1.00498e-17	8.07608	0.067	0	1.85178e-13
mctp1a	1.00498e-17	10.7748	0.067	0	1.85178e-13
noxo1a	1.00498e-17	7.28718	0.067	0	1.85178e-13
camk2n1a	1.00498e-17	9.08843	0.067	0	1.85178e-13
uchl1	1.00498e-17	9.52224	0.067	0	1.85178e-13
hmx4	1.00498e-17	8.34794	0.067	0	1.85178e-13
gja8b	1.00498e-17	9.57629	0.067	0	1.85178e-13
gpa33a	1.00498e-17	8.33593	0.067	0	1.85178e-13
f10	1.00498e-17	7.64465	0.067	0	1.85178e-13
micu3a	1.00498e-17	7.87196	0.067	0	1.85178e-13
pard3bb	1.00498e-17	9.09606	0.067	0	1.85178e-13
otc	1.00498e-17	9.65658	0.067	0	1.85178e-13
c4b	1.00498e-17	8.01966	0.067	0	1.85178e-13
cx43	1.00498e-17	10.2047	0.067	0	1.85178e-13
FO904980.1	1.00498e-17	7.43982	0.067	0	1.85178e-13
ajap1	1.00498e-17	7.60221	0.067	0	1.85178e-13
aplnra	1.00498e-17	8.7753	0.067	0	1.85178e-13
spink2.4	1.00498e-17	8.18472	0.067	0	1.85178e-13
rims1a	1.00498e-17	8.77211	0.067	0	1.85178e-13
prx	1.00498e-17	9.98954	0.067	0	1.85178e-13
svila	1.00498e-17	8.0677	0.067	0	1.85178e-13
s100s	1.00498e-17	9.65083	0.067	0	1.85178e-13
sostdc1a	1.00498e-17	9.19229	0.067	0	1.85178e-13
hhla2a.1	1.00498e-17	9.32298	0.067	0	1.85178e-13
cryba4	1.00498e-17	10.638	0.067	0	1.85178e-13
crygn2	1.00498e-17	9.50042	0.067	0	1.85178e-13
si:ch211-56a11.2	1.00498e-17	8.80341	0.067	0	1.85178e-13
itprid1	1.00498e-17	9.68691	0.067	0	1.85178e-13
anxa13	1.00498e-17	10.7588	0.067	0	1.85178e-13
si:dkey-222p3.1	1.00498e-17	9.20729	0.067	0	1.85178e-13
nptna	1.00498e-17	7.73172	0.067	0	1.85178e-13
bcat1	1.07473e-17	7.13562	0.067	0	1.98029e-13
si:ch73-289h5.4	1.07473e-17	6.31811	0.067	0	1.98029e-13
zgc:158640	1.07473e-17	6.55061	0.067	0	1.98029e-13
rorb	1.07473e-17	6.82314	0.067	0	1.98029e-13
angptl3	1.07473e-17	6.56816	0.067	0	1.98029e-13
chmp5a	1.07473e-17	6.54376	0.067	0	1.98029e-13
ptprna	1.07473e-17	6.68753	0.067	0	1.98029e-13
fkbp7	1.07473e-17	6.31407	0.067	0	1.98029e-13
ecm1b	1.07473e-17	7.06807	0.067	0	1.98029e-13
ctss2.2	1.07473e-17	7.17004	0.067	0	1.98029e-13
insm1a	1.07473e-17	6.54615	0.067	0	1.98029e-13
ehd3	1.07473e-17	6.8011	0.067	0	1.98029e-13
sypa	1.07473e-17	6.97089	0.067	0	1.98029e-13
slc16a12a	1.07473e-17	6.32731	0.067	0	1.98029e-13
zgc:153981	1.07473e-17	6.68674	0.067	0	1.98029e-13
col17a1b	1.07473e-17	6.45936	0.067	0	1.98029e-13
tac1	1.07473e-17	7.15101	0.067	0	1.98029e-13
col4a3	1.07473e-17	7.04041	0.067	0	1.98029e-13
lca5	1.07473e-17	6.68621	0.067	0	1.98029e-13
phactr3b	1.07473e-17	4.5094	0.067	0	1.98029e-13
lzts1	2.06567e-17	7.33757	0.133	0.003	3.80621e-13
rasd1	2.35961e-17	6.7715	0.133	0.003	4.34783e-13
zgc:195173	2.35961e-17	6.16974	0.133	0.003	4.34783e-13
dysf	2.43933e-17	6.48378	0.133	0.003	4.4947e-13
fgfr3	2.6068e-17	5.50285	0.133	0.003	4.80329e-13
sorl1	6.08489e-17	5.208	0.2	0.007	1.1212e-12
serpinh1b	1.43337e-15	9.10732	0.133	0.003	2.64112e-11
hpda	1.47637e-15	7.13754	0.133	0.003	2.72036e-11
oxct1b	1.52064e-15	6.49869	0.133	0.003	2.80194e-11
ftcd	1.8996e-15	5.94772	0.2	0.008	3.50019e-11
hmox1a	4.28298e-14	8.13698	0.133	0.004	7.89182e-10
foxq1a	4.28298e-14	9.66702	0.133	0.004	7.89182e-10
col4a6	4.63836e-14	6.53571	0.133	0.004	8.54664e-10
tdh2	5.15763e-14	6.43326	0.133	0.004	9.50345e-10
si:ch211-113d11.5	5.15763e-14	6.52552	0.133	0.004	9.50345e-10
wscd1b	5.43829e-14	4.51705	0.133	0.004	1.00206e-09
nipal4	6.0454e-14	3.69493	0.133	0.004	1.11393e-09
elovl6	2.4223e-13	4.7627	0.267	0.016	4.46332e-09
agxt2	6.93109e-13	8.47662	0.133	0.004	1.27712e-08
mfge8b	7.81964e-13	6.38327	0.133	0.004	1.44085e-08
si:dkey-83k24.5	8.01031e-13	7.10991	0.133	0.004	1.47598e-08
kcnc1a	3.46336e-12	7.76588	0.067	0.001	6.38159e-08
mmp2	3.46336e-12	8.13135	0.067	0.001	6.38159e-08
irx3a	3.46336e-12	9.52849	0.067	0.001	6.38159e-08
pou2f3	3.46336e-12	9.51968	0.067	0.001	6.38159e-08
tom1	3.46336e-12	10.0037	0.067	0.001	6.38159e-08
cryba2a	3.46336e-12	10.2855	0.067	0.001	6.38159e-08
MFAP4	3.46336e-12	9.73401	0.067	0.001	6.38159e-08
sparcl1	3.46336e-12	10.094	0.067	0.001	6.38159e-08
pla1a	3.46336e-12	9.40237	0.067	0.001	6.38159e-08
chst14	3.46336e-12	8.7536	0.067	0.001	6.38159e-08
ryr3	3.46336e-12	8.49154	0.067	0.001	6.38159e-08
si:ch73-74h11.1	3.46336e-12	10.9751	0.067	0.001	6.38159e-08
dhx32b	3.46336e-12	7.49662	0.067	0.001	6.38159e-08
LECT2	3.46336e-12	8.01798	0.067	0.001	6.38159e-08
sox3	3.46336e-12	10.6755	0.067	0.001	6.38159e-08
six4a	3.46336e-12	9.15468	0.067	0.001	6.38159e-08
si:dkey-228a15.1	3.46336e-12	8.78196	0.067	0.001	6.38159e-08
lpcat1	3.46336e-12	8.57507	0.067	0.001	6.38159e-08
itm2ca	3.46336e-12	7.36866	0.067	0.001	6.38159e-08
efhd1	3.46336e-12	8.59161	0.067	0.001	6.38159e-08
mipb	3.46336e-12	10.0636	0.067	0.001	6.38159e-08
dnase1l1	3.46336e-12	8.13707	0.067	0.001	6.38159e-08
pcsk1	3.46336e-12	8.49745	0.067	0.001	6.38159e-08
calcoco1b	3.46336e-12	8.095	0.067	0.001	6.38159e-08
SLC46A3	3.46336e-12	7.41491	0.067	0.001	6.38159e-08
atcaya	3.46336e-12	7.58106	0.067	0.001	6.38159e-08
nab1a	3.46336e-12	8.69113	0.067	0.001	6.38159e-08
pip5k1ca	3.46336e-12	9.38873	0.067	0.001	6.38159e-08
pax6a	3.46336e-12	7.24062	0.067	0.001	6.38159e-08
plxnb2b	3.46336e-12	6.66814	0.067	0.001	6.38159e-08
lrmp	3.62191e-12	6.87997	0.067	0.001	6.67372e-08
serpina7	3.62191e-12	5.05286	0.067	0.001	6.67372e-08
si:dkeyp-20g2.1	3.62191e-12	6.33704	0.067	0.001	6.67372e-08
st3gal3b	3.62191e-12	4.60393	0.067	0.001	6.67372e-08
zgc:56628	3.62191e-12	4.60304	0.067	0.001	6.67372e-08
qsox1	3.62191e-12	6.64319	0.067	0.001	6.67372e-08
pcdh19	3.62191e-12	5.20184	0.067	0.001	6.67372e-08
mllt11	3.62191e-12	5.34653	0.067	0.001	6.67372e-08
arpp21	3.62191e-12	5.46336	0.067	0.001	6.67372e-08
stc2b	3.62191e-12	6.18179	0.067	0.001	6.67372e-08
zgc:173548	3.62191e-12	5.98078	0.067	0.001	6.67372e-08
crabp1a	3.62191e-12	6.60797	0.067	0.001	6.67372e-08
tln2a	3.78756e-12	4.33703	0.067	0.001	6.97895e-08
si:dkey-19b23.8	3.78756e-12	5.80883	0.067	0.001	6.97895e-08
tcap	3.78756e-12	5.27267	0.067	0.001	6.97895e-08
phospho1	3.78756e-12	6.09694	0.067	0.001	6.97895e-08
si:dkey-111k8.2	3.78756e-12	5.28999	0.067	0.001	6.97895e-08
GRIK2	3.78756e-12	5.33566	0.067	0.001	6.97895e-08
nr1h5	3.78756e-12	5.37641	0.067	0.001	6.97895e-08
sept5a	3.78756e-12	5.02867	0.067	0.001	6.97895e-08
TMEM216	3.78756e-12	5.34161	0.067	0.001	6.97895e-08
si:dkey-51a16.9	3.78756e-12	5.7812	0.067	0.001	6.97895e-08
cpn1	3.78756e-12	5.63772	0.067	0.001	6.97895e-08
si:ch211-133n4.4	3.78756e-12	5.88066	0.067	0.001	6.97895e-08
sgce	3.78756e-12	5.7119	0.067	0.001	6.97895e-08
pcmtd2a	3.78756e-12	3.68309	0.067	0.001	6.97895e-08
rap1gap	3.78756e-12	4.41167	0.067	0.001	6.97895e-08
fez1	3.78756e-12	5.82652	0.067	0.001	6.97895e-08
lamb1a	3.78756e-12	4.14908	0.067	0.001	6.97895e-08
lrpap1	4.64035e-12	5.79428	0.267	0.018	8.5503e-08
ldhba	6.95393e-12	4.97016	0.267	0.018	1.28133e-07
cers2b	7.23679e-12	6.84895	0.133	0.004	1.33345e-07
fgg	7.73274e-12	7.15701	0.133	0.004	1.42484e-07
cplx2	7.73274e-12	6.05114	0.133	0.004	1.42484e-07
si:ch211-197h24.9	8.63431e-12	5.18323	0.133	0.004	1.59096e-07
cfb	8.63431e-12	4.7769	0.133	0.004	1.59096e-07
si:dkey-16p21.8	1.5806e-10	6.18081	0.2	0.012	2.91241e-06
sox4b	2.75029e-10	6.73646	0.133	0.005	5.06768e-06
hp.1	2.75029e-10	6.67493	0.133	0.005	5.06768e-06
mafba	2.75029e-10	6.64633	0.133	0.005	5.06768e-06
pah	2.91087e-10	5.90287	0.133	0.005	5.36357e-06
tnni2a.2	4.16241e-10	3.95859	0.133	0.005	7.66965e-06
ppdpfb	8.64285e-10	4.53852	0.533	0.097	1.59253e-05
hao1	1.28032e-09	5.70309	0.133	0.006	2.35911e-05
adprhl2	1.44811e-09	6.08442	0.133	0.006	2.66828e-05
dek	1.59161e-09	5.57536	0.2	0.013	2.9327e-05
ascl1a	2.11841e-09	8.19984	0.067	0.001	3.90339e-05
rbpms2b	2.11841e-09	9.23867	0.067	0.001	3.90339e-05
zbtb20	2.11841e-09	8.45777	0.067	0.001	3.90339e-05
st8sia6	2.11841e-09	8.00156	0.067	0.001	3.90339e-05
zgc:103564	2.11841e-09	7.75526	0.067	0.001	3.90339e-05
acsl1a	2.11841e-09	6.63145	0.067	0.001	3.90339e-05
cryba2b	2.11841e-09	9.11924	0.067	0.001	3.90339e-05
msi1	2.11841e-09	9.05549	0.067	0.001	3.90339e-05
slc7a2	2.11841e-09	6.5305	0.067	0.001	3.90339e-05
agt	2.11841e-09	7.78749	0.067	0.001	3.90339e-05
rbm38	2.11841e-09	7.01592	0.067	0.001	3.90339e-05
c7b	2.11841e-09	6.36235	0.067	0.001	3.90339e-05
olfm1b	2.11841e-09	6.40791	0.067	0.001	3.90339e-05
timp4.1	2.11841e-09	7.52529	0.067	0.001	3.90339e-05
fryb	2.11841e-09	8.4877	0.067	0.001	3.90339e-05
metrn	2.11841e-09	8.05778	0.067	0.001	3.90339e-05
vill	2.11841e-09	8.38019	0.067	0.001	3.90339e-05
wdr61	2.11841e-09	8.42967	0.067	0.001	3.90339e-05
prc1a	2.11841e-09	6.48248	0.067	0.001	3.90339e-05
tspan33a	2.19077e-09	5.29856	0.067	0.001	4.03672e-05
celf2	2.19077e-09	6.9324	0.067	0.001	4.03672e-05
ppfibp1a	2.19077e-09	6.44848	0.067	0.001	4.03672e-05
ntrk3b	2.19077e-09	6.53807	0.067	0.001	4.03672e-05
fzd2	2.19077e-09	6.40262	0.067	0.001	4.03672e-05
ube2c	2.19077e-09	6.52359	0.067	0.001	4.03672e-05
si:dkeyp-68b7.12	2.19077e-09	6.28802	0.067	0.001	4.03672e-05
c3a.3	2.19077e-09	6.35257	0.067	0.001	4.03672e-05
col28a2a	2.19077e-09	5.94131	0.067	0.001	4.03672e-05
f5	2.19077e-09	4.86787	0.067	0.001	4.03672e-05
plg	2.19077e-09	6.05926	0.067	0.001	4.03672e-05
grhl2b	2.19077e-09	6.29607	0.067	0.001	4.03672e-05
CABZ01073265.1	2.19077e-09	5.80819	0.067	0.001	4.03672e-05
si:dkey-71b5.7	2.26554e-09	5.98345	0.067	0.001	4.17449e-05
kcnk2a	2.26554e-09	4.32331	0.067	0.001	4.17449e-05
si:ch1073-291c23.2	2.26554e-09	4.45298	0.067	0.001	4.17449e-05
fam20a	2.26554e-09	5.8071	0.067	0.001	4.17449e-05
hvcn1	2.26554e-09	4.15344	0.067	0.001	4.17449e-05
ldhbb	2.26554e-09	5.21169	0.067	0.001	4.17449e-05
raver2	2.3428e-09	3.47966	0.067	0.001	4.31684e-05
slc6a22.2	2.3428e-09	4.05916	0.067	0.001	4.31684e-05
nrsn1	2.3428e-09	3.66217	0.067	0.001	4.31684e-05
rhag	2.3428e-09	4.94544	0.067	0.001	4.31684e-05
ralgps2	2.3428e-09	5.02433	0.067	0.001	4.31684e-05
dpysl5a	2.3428e-09	2.92828	0.067	0.001	4.31684e-05
bmp4	2.3428e-09	5.47972	0.067	0.001	4.31684e-05
glrbb	2.3428e-09	5.30988	0.067	0.001	4.31684e-05
slc43a3b	2.3428e-09	3.57044	0.067	0.001	4.31684e-05
phkg1a	2.3428e-09	4.90353	0.067	0.001	4.31684e-05
elmo2	2.3428e-09	5.47088	0.067	0.001	4.31684e-05
clcn4	2.3428e-09	5.48274	0.067	0.001	4.31684e-05
shc2	2.3428e-09	5.47003	0.067	0.001	4.31684e-05
si:ch73-376l24.6	2.40945e-09	5.94731	0.2	0.014	4.43965e-05
pvalb8	4.31705e-09	10.5393	0.133	0.006	7.9546e-05
tent5bb	4.46213e-09	6.12698	0.133	0.006	8.22192e-05
sstr5	5.61915e-09	3.96528	0.133	0.006	0.000103538
fabp2	7.36504e-09	-3.82845	0.133	0.944	0.000135708
hamp	1.40926e-08	6.71649	0.133	0.007	0.000259671
apoa1a	2.34822e-08	-3.42173	0.133	0.931	0.000432683
CABZ01075242.1	3.43896e-08	4.89076	0.2	0.016	0.000633663
hoxd9a	4.5402e-08	5.74921	0.133	0.007	0.000836577
rbpms2a	4.60687e-08	6.91462	0.133	0.007	0.000848861
lygl1	4.74307e-08	4.45862	0.133	0.007	0.000873957
atp2a3	4.81262e-08	3.90731	0.133	0.007	0.000886774
fbxl14b	9.28796e-08	6.29929	0.133	0.008	0.0017114
ppip5k2	9.48423e-08	3.93357	0.267	0.029	0.00174756
bfb	9.95475e-08	5.46278	0.133	0.008	0.00183426
magi2a	1.01959e-07	7.14716	0.067	0.002	0.00187869
prox3	1.01959e-07	7.25543	0.067	0.002	0.00187869
nrarpb	1.01959e-07	8.23711	0.067	0.002	0.00187869
p2rx5	1.01959e-07	6.97008	0.067	0.002	0.00187869
ap3m2	1.01959e-07	6.75798	0.067	0.002	0.00187869
gh1	1.01959e-07	14.5737	0.067	0.002	0.00187869
usp13	1.01959e-07	7.68813	0.067	0.002	0.00187869
kctd12.2	1.01959e-07	8.62645	0.067	0.002	0.00187869
dachb	1.01959e-07	7.09737	0.067	0.002	0.00187869
c3a.6	1.01959e-07	6.61381	0.067	0.002	0.00187869
zgc:101562	1.01959e-07	6.84462	0.067	0.002	0.00187869
CABZ01102109.1	1.01959e-07	5.81354	0.067	0.002	0.00187869
im:7150988	1.01959e-07	9.44144	0.067	0.002	0.00187869
CU929391.1	1.01959e-07	6.55582	0.067	0.002	0.00187869
myl9a	1.01959e-07	8.48717	0.067	0.002	0.00187869
si:ch211-247j9.1	1.01959e-07	7.70836	0.067	0.002	0.00187869
trpa1b	1.01959e-07	9.40044	0.067	0.002	0.00187869
g6pca.1	1.03768e-07	4.42631	0.133	0.008	0.00191203
lcn15	1.04737e-07	5.62635	0.067	0.002	0.00192989
rasd4	1.04737e-07	6.35311	0.067	0.002	0.00192989
fndc3ba	1.04737e-07	5.99916	0.067	0.002	0.00192989
atp1a3b	1.04737e-07	5.51542	0.067	0.002	0.00192989
cdc42bpab	1.04737e-07	5.48354	0.067	0.002	0.00192989
hs3st3b1b	1.04737e-07	6.31342	0.067	0.002	0.00192989
fabp11a	1.04737e-07	5.91616	0.067	0.002	0.00192989
chia.6	1.04737e-07	5.31279	0.067	0.002	0.00192989
c3b.2	1.04737e-07	4.49476	0.067	0.002	0.00192989
CABZ01077220.3	1.04737e-07	5.81705	0.067	0.002	0.00192989
proza	1.07589e-07	5.88655	0.067	0.002	0.00198243
BX284638.2	1.07589e-07	5.28518	0.067	0.002	0.00198243
zgc:173575.1	1.07589e-07	4.24007	0.067	0.002	0.00198243
slc38a3b	1.07589e-07	5.62449	0.067	0.002	0.00198243
selenop2	1.07589e-07	5.04994	0.067	0.002	0.00198243
ces3	1.07589e-07	4.43486	0.067	0.002	0.00198243
si:ch73-60h1.1	1.07589e-07	4.73479	0.067	0.002	0.00198243
msh3	1.10515e-07	5.42941	0.067	0.002	0.00203635
si:dkeyp-13a3.10	1.10515e-07	4.85337	0.067	0.002	0.00203635
greb1l	1.10515e-07	4.14447	0.067	0.002	0.00203635
cxcl18b	1.10515e-07	4.53707	0.067	0.002	0.00203635
scgn	1.10515e-07	4.65776	0.067	0.002	0.00203635
cux2b	1.10515e-07	4.88697	0.067	0.002	0.00203635
nexmifa	1.13518e-07	4.67017	0.067	0.002	0.00209169
sept9b	1.13518e-07	4.0547	0.067	0.002	0.00209169
trim36	1.13518e-07	4.28183	0.067	0.002	0.00209169
nudt6	1.13518e-07	4.50793	0.067	0.002	0.00209169
tapbp.1	1.13518e-07	5.05597	0.067	0.002	0.00209169
tmeff1b	1.13518e-07	4.47674	0.067	0.002	0.00209169
rheb	1.13518e-07	4.4169	0.067	0.002	0.00209169
dnajb6b	1.14301e-07	5.81763	0.133	0.008	0.00210611
nxt2	1.14301e-07	5.22817	0.133	0.008	0.00210611
chia.2	1.16793e-07	-2.55554	0.133	0.976	0.00215203
b3gnt5a	1.27607e-07	4.15552	0.133	0.008	0.00235129
apobb.1	1.62543e-07	-3.07194	0.2	0.923	0.00299502
serpinc1	2.12935e-07	6.12005	0.133	0.008	0.00392354
abcg2a	3.75455e-07	-3.87561	0.133	0.804	0.00691813
cbx7a	4.89301e-07	5.11581	0.2	0.019	0.00901586
apoa4b.1	7.78145e-07	-2.13107	0.333	0.948	0.0143381
zgc:158463	7.78329e-07	-2.07417	1	0.999	0.0143415
fabp1b.1	7.98392e-07	-2.68482	0.2	0.922	0.0147112
lama5	9.61708e-07	5.65256	0.133	0.009	0.0177204
apoa4b.2.1	1.12788e-06	-3.12278	0.133	0.844	0.0207823
tmed3	1.13562e-06	3.84831	0.133	0.009	0.0209249
mt-nd6	1.34769e-06	-2.83592	0.333	0.852	0.0248325
zgc:173517	1.37071e-06	6.49943	0.067	0.002	0.0252567
itgb1b.2	1.37071e-06	6.47587	0.067	0.002	0.0252567
zeb2a	1.37071e-06	7.21557	0.067	0.002	0.0252567
s100t	1.37071e-06	8.67189	0.067	0.002	0.0252567
cd83	1.37071e-06	6.59356	0.067	0.002	0.0252567
si:dkey-121j17.6	1.37071e-06	7.68475	0.067	0.002	0.0252567
adgrg6	1.37071e-06	5.98428	0.067	0.002	0.0252567
sowahab	1.37071e-06	6.55622	0.067	0.002	0.0252567
slc6a18	1.37071e-06	7.97961	0.067	0.002	0.0252567
ripply1	1.37071e-06	8.01661	0.067	0.002	0.0252567
sh3bp4a	1.37071e-06	7.91174	0.067	0.002	0.0252567
caskin1	1.40178e-06	5.56064	0.067	0.002	0.0258292
ptgs2a	1.40178e-06	5.89694	0.067	0.002	0.0258292
thbs1b	1.40178e-06	5.75124	0.067	0.002	0.0258292
fgfr1a	1.40178e-06	6.67382	0.067	0.002	0.0258292
si:ch1073-464p5.5	1.43352e-06	4.92102	0.067	0.002	0.0264141
zgc:174904	1.43352e-06	5.59517	0.067	0.002	0.0264141
rnd3a	1.43352e-06	4.55656	0.067	0.002	0.0264141
emb	1.46596e-06	5.27127	0.067	0.002	0.0270118
ush1ga	1.46596e-06	4.47652	0.067	0.002	0.0270118
si:ch211-76m11.3	1.4991e-06	3.91663	0.067	0.002	0.0276224
si:dkey-82i20.5	1.4991e-06	5.05951	0.067	0.002	0.0276224
tenm1	1.4991e-06	4.06684	0.067	0.002	0.0276224
si:dkey-81l17.6	1.4991e-06	4.88815	0.067	0.002	0.0276224
fmnl2b	1.4991e-06	3.36687	0.067	0.002	0.0276224
fn1b	1.4991e-06	4.0604	0.067	0.002	0.0276224
lrrc58a	1.4991e-06	4.15567	0.067	0.002	0.0276224
cxcr3.3	1.4991e-06	4.36604	0.067	0.002	0.0276224
gpr63	1.4991e-06	4.35743	0.067	0.002	0.0276224
tmem35	1.4991e-06	4.3705	0.067	0.002	0.0276224
ttc36	1.4991e-06	3.69755	0.067	0.002	0.0276224
rac3b	1.4991e-06	3.51746	0.067	0.002	0.0276224
ptprc	1.4991e-06	4.82632	0.067	0.002	0.0276224
atpv0e2	1.4991e-06	4.768	0.067	0.002	0.0276224
adcyap1r1a.1	1.53296e-06	4.16178	0.067	0.002	0.0282463
plk2b	1.53296e-06	2.91264	0.067	0.002	0.0282463
prkd3	1.53296e-06	4.33297	0.067	0.002	0.0282463
tuba2	1.53296e-06	3.56176	0.067	0.002	0.0282463
si:ch211-222k6.3	1.53296e-06	4.33668	0.067	0.002	0.0282463
c5	1.63619e-06	5.42492	0.133	0.009	0.0301485
si:dkey-14d8.6	1.64076e-06	7.86964	0.2	0.021	0.0302326
cyp3a65	2.00008e-06	-2.19344	0.333	0.91	0.0368534
cyp3c3	2.03578e-06	-2.36061	0.333	0.929	0.0375112
si:dkey-165a24.10	3.50044e-06	3.7858	0.133	0.01	0.0644991
si:ch211-161h7.5	3.9712e-06	-3.93878	0.067	0.735	0.0731734
ace2	4.53416e-06	-3.44961	0.067	0.754	0.0835464
wdr74	4.79004e-06	5.89662	0.133	0.01	0.0882612
hsph1	5.20861e-06	5.07177	0.133	0.01	0.0959738
leng1	5.46762e-06	2.98674	0.2	0.022	0.100746
prrg2	5.55244e-06	5.46531	0.2	0.023	0.102309
mt-nd5	6.26456e-06	-1.36177	0.733	0.984	0.115431
FO704772.3	6.56137e-06	-5.12271	0.067	0.688	0.1209
ddx20	6.61613e-06	2.79426	0.133	0.01	0.121909
mt-atp6	6.67237e-06	-1.22627	0.933	0.998	0.122945
rbp2a	7.62626e-06	-3.3225	0.2	0.768	0.140521
pck1	7.73935e-06	-2.45651	0.4	0.863	0.142605
znf974	8.86983e-06	7.31902	0.067	0.003	0.163435
dok4	8.86983e-06	6.68004	0.067	0.003	0.163435
si:ch211-286o17.1	8.86983e-06	5.82803	0.067	0.003	0.163435
klf7a	8.86983e-06	7.05504	0.067	0.003	0.163435
si:dkey-164f24.2	8.86983e-06	6.42235	0.067	0.003	0.163435
nphs1	8.86983e-06	8.33339	0.067	0.003	0.163435
gtpbp3	8.86983e-06	7.70864	0.067	0.003	0.163435
adipor1a	8.86983e-06	7.07411	0.067	0.003	0.163435
mmp15a	8.86983e-06	6.19448	0.067	0.003	0.163435
cldni	9.04193e-06	6.12798	0.067	0.003	0.166607
ecrg4a	9.04193e-06	5.83332	0.067	0.003	0.166607
dpm1	9.21526e-06	4.54702	0.2	0.024	0.1698
wu:fa19b12	9.57761e-06	4.64344	0.067	0.003	0.176477
mcoln1b	9.57761e-06	4.40166	0.067	0.003	0.176477
mfsd6b	9.57761e-06	3.02078	0.067	0.003	0.176477
abhd15a	9.57761e-06	4.43712	0.067	0.003	0.176477
zgc:114041	9.76281e-06	3.99793	0.067	0.003	0.179889
gpm6ab	9.76281e-06	3.59102	0.067	0.003	0.179889
atp11a	9.76281e-06	3.48669	0.067	0.003	0.179889
cetn2	9.76281e-06	4.2418	0.067	0.003	0.179889
zgc:152863	9.76281e-06	4.13984	0.067	0.003	0.179889
si:ch211-284e20.8	9.76281e-06	4.70501	0.067	0.003	0.179889
fzr1b	9.95142e-06	3.60954	0.067	0.003	0.183365
stat1b	9.95142e-06	3.43805	0.067	0.003	0.183365
fstl1b	9.95142e-06	3.50452	0.067	0.003	0.183365
si:ch211-242b18.1	9.95142e-06	4.19319	0.067	0.003	0.183365
gpr137ba	9.95142e-06	4.10948	0.067	0.003	0.183365
apodb	9.95142e-06	4.46707	0.067	0.003	0.183365
cldn15la	1.04332e-05	-1.77233	0.4	0.974	0.192242
cdkn1ba	1.1139e-05	5.5444	0.2	0.024	0.205247
upb1	1.24884e-05	4.74053	0.2	0.024	0.230111
mt-nd2	1.2513e-05	-1.29733	0.6	0.984	0.230565
mt-nd4l	1.25162e-05	-1.78071	0.4	0.949	0.230623
ARF5	1.30643e-05	-2.02054	0.2	0.868	0.240722
commd8	1.42e-05	4.62987	0.2	0.025	0.26165
tubgcp4	1.45488e-05	5.14916	0.133	0.011	0.268075
aldocb	1.46893e-05	4.9346	0.133	0.011	0.270665
mt-co2	1.6005e-05	-1.00762	1	1	0.294908
slc13a2	1.72179e-05	-6.26834	0	0.625	0.317256
apoc2	1.80649e-05	-2.11128	0.2	0.84	0.332863
GMEB2	1.85115e-05	5.86932	0.133	0.012	0.341092
stoml3b	1.87819e-05	-1.46669	0.2	0.939	0.346076
sgpl1	2.49401e-05	-4.24818	0.133	0.667	0.459546
pithd1	2.5602e-05	3.22402	0.133	0.012	0.471742
cdab	2.595e-05	5.3182	0.2	0.026	0.478154
hgd	2.79945e-05	4.3444	0.133	0.012	0.515827
si:dkey-24p1.6	2.8113e-05	3.09979	0.2	0.026	0.51801
tm4sf4	2.97864e-05	-1.04471	0.267	0.95	0.548845
vil1	3.00735e-05	-1.87146	0.2	0.91	0.554134
CT583646.2	3.50106e-05	3.16091	0.133	0.012	0.645105
egr2a	3.57933e-05	3.79405	0.4	0.103	0.659527
slc44a2	3.62884e-05	6.68734	0.067	0.003	0.66865
c8b	3.62884e-05	5.53543	0.067	0.003	0.66865
dpcd	3.62884e-05	7.61499	0.067	0.003	0.66865
arhgef7a	3.62884e-05	6.71266	0.067	0.003	0.66865
dpys	3.62884e-05	6.53485	0.067	0.003	0.66865
osbpl7	3.62884e-05	7.41706	0.067	0.003	0.66865
myb	3.62884e-05	7.09405	0.067	0.003	0.66865
vdac1	3.62884e-05	6.18599	0.067	0.003	0.66865
bckdhbl	3.6904e-05	6.0921	0.067	0.003	0.679993
borcs5	3.6904e-05	5.33582	0.067	0.003	0.679993
slc25a48	3.75294e-05	4.83134	0.067	0.003	0.691517
tmem243a	3.81649e-05	4.42478	0.067	0.003	0.703227
egr4	3.81649e-05	4.50537	0.067	0.003	0.703227
gig2l	3.81649e-05	4.97301	0.067	0.003	0.703227
elmo1	3.88107e-05	4.48177	0.067	0.003	0.715125
tcea2	3.88107e-05	4.57294	0.067	0.003	0.715125
calcrla	3.94667e-05	4.91082	0.067	0.003	0.727214
grasp	3.94667e-05	3.55806	0.067	0.003	0.727214
nsmfb	4.01333e-05	3.64291	0.067	0.003	0.739497
si:ch211-169p10.1	4.01333e-05	3.15939	0.067	0.003	0.739497
txnrd3	4.05146e-05	-2.90358	0.133	0.726	0.746522
her9	4.05659e-05	4.12422	0.4	0.099	0.747467
pax6b	4.08106e-05	3.13811	0.067	0.003	0.751976
ciz1b	4.08106e-05	3.90622	0.067	0.003	0.751976
nme4	4.08106e-05	2.75191	0.067	0.003	0.751976
pbx1a	4.08106e-05	2.28006	0.067	0.003	0.751976
ndrg4	4.08106e-05	3.51391	0.067	0.003	0.751976
epdl1	4.28261e-05	5.1783	0.2	0.028	0.789113
chs1	4.46498e-05	-2.3801	0.133	0.753	0.822718
cavin2a	4.53181e-05	4.42075	0.133	0.013	0.835031
irs1	4.81369e-05	4.86967	0.133	0.013	0.886971
anpepa	4.89265e-05	-1.99665	0.2	0.821	0.901519
sult1st5	5.11215e-05	3.35693	0.133	0.013	0.941965
zgc:158343	5.29377e-05	3.59132	0.2	0.027	0.97543
si:ch73-37h15.2	6.68562e-05	5.13702	0.2	0.028	1
zanl	6.76962e-05	-1.46729	0.2	0.813	1
gnptg	6.81349e-05	3.12944	0.2	0.027	1
clptm1l	7.03125e-05	3.18831	0.267	0.048	1
ezra	7.95606e-05	-2.15366	0.267	0.793	1
krt92	8.03552e-05	-1.68206	0.2	0.803	1
fabp3	8.32608e-05	6.10813	0.2	0.03	1
sat1a.2	8.53008e-05	2.36256	0.733	0.451	1
si:dkey-51e6.1	8.91497e-05	4.20492	0.2	0.029	1
ptgdsa	8.93833e-05	4.90092	0.133	0.013	1
tsen15	9.08362e-05	3.84594	0.133	0.013	1
amer1	9.30574e-05	3.55231	0.133	0.013	1
faxdc2	9.3161e-05	-2.28972	0.2	0.761	1
hsp70.2	0.00010226	3.39984	0.8	0.727	1
cnot11	0.000102466	2.95878	0.133	0.013	1
s100a10a	0.000103921	-2.05693	0.2	0.822	1
sdk1a	0.000104118	2.37362	0.133	0.013	1
si:ch211-107o10.3	0.000106124	-2.12978	0.2	0.734	1
CR759836.1	0.000109257	8.38035	0.067	0.004	1
mkrn4	0.000109257	6.8724	0.067	0.004	1
aqp12	0.000109257	6.9323	0.067	0.004	1
RPL37A	0.000110008	1.41968	1	0.898	1
xab2	0.000110867	4.8075	0.133	0.014	1
steap4	0.000110903	6.1922	0.067	0.004	1
epb41a	0.000110903	5.51396	0.067	0.004	1
sb:cb1058	0.000111155	-2.69035	0.133	0.68	1
si:ch211-261n11.7	0.000112573	5.19296	0.067	0.004	1
jpt1b	0.000114266	4.24483	0.067	0.004	1
hdlbpa	0.00011555	-3.46276	0.133	0.632	1
C2H5orf22	0.000115983	4.50524	0.067	0.004	1
tcta	0.000117118	3.99022	0.133	0.014	1
ripk2	0.000117725	4.42511	0.067	0.004	1
slc46a1	0.000117725	3.99639	0.067	0.004	1
si:dkey-172k15.11	0.000119491	4.21244	0.067	0.004	1
si:ch211-272h9.5	0.000119491	3.6882	0.067	0.004	1
lrrc4ba	0.000119491	4.31868	0.067	0.004	1
usp54b	0.000119491	3.83596	0.067	0.004	1
si:ch211-76m11.8.1	0.000121282	3.63425	0.067	0.004	1
tbc1d16	0.000121282	3.90919	0.067	0.004	1
abca2	0.000123099	2.05901	0.067	0.004	1
pik3r3b	0.000123099	2.62202	0.067	0.004	1
rcl1	0.000124264	5.24897	0.2	0.031	1
atp5if1a	0.000127481	-2.49677	0.133	0.683	1
mcl1b	0.000129445	2.84394	0.6	0.233	1
pdzk1	0.000145159	-3.52468	0.133	0.612	1
ftsj1	0.000148822	4.71439	0.133	0.014	1
hmgb1b	0.000164861	3.8667	0.133	0.014	1
wdr36	0.000170623	3.68979	0.2	0.03	1
wash1	0.00017199	5.73869	0.133	0.015	1
med28	0.000173272	5.67611	0.133	0.015	1
slc15a1b	0.000174318	-3.12172	0.133	0.632	1
med30	0.00017578	2.85291	0.133	0.014	1
slc35b2	0.000182235	2.76546	0.2	0.03	1
atp1a1a.4	0.000183049	-3.29727	0.133	0.625	1
anpepb	0.000194033	-6.40486	0	0.526	1
cd36	0.000235991	-3.9151	0.133	0.59	1
apoea	0.000246416	-6.33205	0	0.516	1
si:ch211-214p16.3	0.000256319	-5.83783	0	0.514	1
prtfdc1	0.000265222	6.52905	0.067	0.004	1
si:ch211-207d6.2	0.000265222	7.37386	0.067	0.004	1
klf12a	0.000265222	6.99759	0.067	0.004	1
icn2	0.000265222	7.79377	0.067	0.004	1
enpp6	0.000265222	8.0596	0.067	0.004	1
si:ch211-210c8.7	0.000265222	6.86324	0.067	0.004	1
mpzl1l	0.000265222	6.8412	0.067	0.004	1
wrap53	0.000272457	4.8168	0.067	0.004	1
flr	0.000272457	4.89466	0.067	0.004	1
bag6l	0.00027449	3.68085	0.133	0.015	1
CU633479.6	0.000279877	4.6251	0.067	0.004	1
ncor2	0.000280968	-3.75979	0.067	0.561	1
cables1	0.000287486	4.01743	0.067	0.004	1
ephb2b	0.000291362	3.049	0.067	0.004	1
tspan7b	0.000291362	3.21882	0.067	0.004	1
hoxd11a	0.000299263	2.61796	0.067	0.004	1
tmprss4a	0.000299263	2.75562	0.067	0.004	1
smarcb1b	0.000299263	3.70277	0.067	0.004	1
slc4a4a	0.000312898	-2.77553	0.133	0.631	1
myo7bb	0.000318893	-1.64336	0.2	0.773	1
psmd10	0.000323089	2.16203	0.133	0.015	1
si:dkeyp-68b7.5	0.000325983	2.05444	0.2	0.031	1
sat1a.1	0.000336751	-1.6798	0.4	0.871	1
apoeb	0.000341729	-1.74714	0.333	0.823	1
hsp70l	0.000351661	3.48655	0.8	0.662	1
wu:fb18f06	0.000353478	-1.88689	0.2	0.762	1
krt97	0.000354649	-2.00011	0.133	0.693	1
ace	0.000369866	-4.36421	0.067	0.539	1
rnf44	0.000373631	4.63831	0.2	0.034	1
znf513a	0.000377531	4.39971	0.133	0.016	1
sf3b6	0.000389588	3.41071	0.4	0.116	1
alkbh3	0.000404024	5.13912	0.133	0.016	1
tm2d2	0.000420743	3.38344	0.133	0.016	1
zgc:158846	0.00042214	-1.33725	0.2	0.83	1
rnf175	0.000487733	2.78094	0.133	0.016	1
atf7b	0.000505964	5.2543	0.133	0.017	1
ppp1r9alb	0.00052754	-2.42918	0.133	0.644	1
SMIM22	0.000533455	3.81856	0.267	0.059	1
nr0b2a	0.000534643	-5.48912	0	0.479	1
ncl	0.000539186	-4.20037	0.067	0.521	1
arhgap5	0.000548826	-4.01321	0.067	0.525	1
rpl15	0.00055016	-1.3416	0.533	0.891	1
si:ch211-212k5.1	0.000550228	6.05187	0.067	0.004	1
ankdd1b	0.000550228	6.69271	0.067	0.004	1
lmx1bb	0.000550228	6.35557	0.067	0.004	1
C18H15orf61	0.000550228	6.09294	0.067	0.004	1
hpdl	0.000550228	6.25353	0.067	0.004	1
wdr18	0.000550228	6.90291	0.067	0.004	1
si:dkey-197c15.6	0.000550228	6.44243	0.067	0.004	1
ucp1	0.000560214	-1.16101	0.267	0.812	1
taf5l	0.000563858	4.94562	0.067	0.004	1
gipc3	0.000563858	4.90535	0.067	0.004	1
lifra	0.00057079	4.41567	0.067	0.004	1
chia.1	0.000572608	-4.36037	0.133	0.56	1
tox2	0.000577802	3.15776	0.067	0.004	1
p2rx2	0.000584894	4.39784	0.067	0.004	1
mal2	0.000592067	3.35604	0.067	0.004	1
slc16a7	0.000592067	3.98565	0.067	0.004	1
slc38a3a	0.000592067	3.82331	0.067	0.004	1
aoc1	0.000594272	-3.03298	0.133	0.581	1
impdh1b	0.000599321	3.53252	0.067	0.004	1
si:ch211-131k2.2	0.000599321	3.46938	0.067	0.004	1
si:dkey-182i3.8	0.000599321	3.62096	0.067	0.004	1
si:dkey-33i11.9	0.000602445	-2.06938	0.2	0.69	1
syt1a	0.000606659	3.51097	0.067	0.004	1
si:ch211-71m22.3	0.000606659	3.65817	0.067	0.004	1
slc3a2b	0.000606659	2.71824	0.067	0.004	1
kifc3	0.000606724	-3.22544	0.133	0.585	1
mt-nd1	0.000613591	-0.869775	0.867	0.996	1
si:dkey-193c22.1	0.00061408	3.42037	0.067	0.004	1
nckap5l	0.00061408	3.53452	0.067	0.004	1
nol9	0.00061408	3.58918	0.067	0.004	1
lgals2b	0.000627643	-0.961584	0.6	0.977	1
rbp4	0.000630967	6.43957	0.2	0.037	1
gsta.1	0.000663182	-1.15932	0.2	0.761	1
stard14	0.000664659	-2.79503	0.133	0.603	1
oaz2a	0.000677256	3.2517	0.4	0.121	1
dnajb1b	0.00072022	2.38369	0.867	0.746	1
zgc:113208	0.000727202	3.78795	0.2	0.036	1
GTPBP8	0.000730235	2.62563	0.133	0.017	1
tmem199	0.000787767	2.3544	0.133	0.017	1
slc43a2b	0.000819299	-3.84577	0.067	0.507	1
afp4.1	0.000852483	-1.5167	0.267	0.84	1
tmsb1	0.000858841	-1.96874	0.267	0.737	1
hsp70.3	0.000880502	3.16554	0.8	0.849	1
dbi	0.000890693	-2.00622	0.267	0.675	1
bco1	0.000897865	-3.4732	0.133	0.541	1
gapdhs	0.000931847	3.31741	0.2	0.038	1
zgc:153968	0.000980108	-1.09364	0.2	0.765	1
glsb	0.00099228	-2.6263	0.133	0.583	1
aqp8a.2	0.000993457	-3.24687	0.133	0.542	1
gabarapl2	0.0010057	2.81507	0.333	0.094	1
tipin	0.00101424	5.32969	0.067	0.005	1
exosc6	0.00101424	6.93994	0.067	0.005	1
ssna1	0.00101424	6.44125	0.067	0.005	1
hdac9b	0.00101424	8.10571	0.067	0.005	1
l3mbtl3	0.00101424	6.8159	0.067	0.005	1
nr5a1a	0.00101424	5.92183	0.067	0.005	1
col28a1a	0.00101424	6.31885	0.067	0.005	1
cep152	0.00101424	6.53408	0.067	0.005	1
srsf4	0.00101959	3.53697	0.4	0.139	1
zgc:110796	0.00102569	5.63569	0.067	0.005	1
id2b	0.00102569	5.38308	0.067	0.005	1
acot8	0.00102747	5.2192	0.133	0.018	1
cldnb	0.00103582	3.4454	0.467	0.201	1
pbx3a	0.00103725	4.15309	0.067	0.005	1
ccl19a.1	0.00103725	4.87924	0.067	0.005	1
rps3	0.00104624	-1.3818	0.467	0.833	1
si:ch211-161m3.6	0.00104894	4.47388	0.067	0.005	1
anxa5b	0.00104894	5.15619	0.067	0.005	1
si:dkeyp-97b10.3	0.00104894	4.67868	0.067	0.005	1
trpc4apa	0.00105736	2.09707	0.267	0.06	1
ccdc125	0.00106074	3.98123	0.067	0.005	1
si:dkey-58j15.11	0.00107267	3.77728	0.067	0.005	1
dnajc24	0.00108473	3.60392	0.067	0.005	1
proca	0.00110921	3.58859	0.067	0.005	1
txnl4b	0.00110921	3.74496	0.067	0.005	1
irf1b	0.00110921	3.77862	0.067	0.005	1
usf1l	0.00111202	3.77344	0.2	0.038	1
zgc:174180	0.00112164	3.3461	0.067	0.005	1
svopl	0.0011342	2.77536	0.067	0.005	1
CABZ01061495.1	0.0011342	3.13955	0.067	0.005	1
prnprs3	0.0011342	3.33491	0.067	0.005	1
pot1	0.0011342	3.6065	0.067	0.005	1
hibch	0.00114346	5.04644	0.133	0.018	1
si:ch211-195b13.1	0.0011469	2.61555	0.067	0.005	1
zgc:56699	0.0011469	2.70381	0.067	0.005	1
bco1l	0.00115597	-4.99927	0	0.441	1
dnajc8	0.00115618	3.28712	0.333	0.091	1
jun	0.00120157	1.83144	0.867	0.826	1
cirbpb	0.00120642	1.7764	0.733	0.632	1
prdx2	0.00124428	-0.956382	0.333	0.786	1
rrbp1a	0.00124909	-4.1383	0.067	0.488	1
rictora	0.00125807	4.47157	0.2	0.04	1
serbp1a	0.0013337	-0.988941	0.467	0.814	1
mical2b	0.00133834	-4.8589	0	0.433	1
msrb1a	0.00134118	3.45745	0.133	0.019	1
ckbb	0.00134145	-3.72853	0.067	0.484	1
hmgcs1	0.0013429	-3.28437	0.067	0.512	1
marcksl1a	0.00134775	4.45454	0.133	0.019	1
clrn3	0.00138587	-3.56373	0.067	0.488	1
alas1	0.00147198	-1.49234	0.2	0.73	1
wnk1a	0.00148662	-2.88332	0.133	0.549	1
psma3	0.00149439	3.65351	0.333	0.094	1
cldn15a	0.00153725	-3.66908	0.067	0.481	1
cyp1a	0.00157881	-2.87767	0.133	0.566	1
acot19	0.00162184	-2.0353	0.133	0.591	1
si:ch211-196l7.4	0.00162857	2.60167	0.6	0.314	1
ISCU	0.00163493	3.85037	0.267	0.067	1
si:ch211-286b5.5	0.00165542	3.10432	0.267	0.066	1
atp1b1a	0.00169338	-0.996197	0.4	0.819	1
cyp2aa12	0.00169983	-2.98887	0.133	0.536	1
tppp3	0.00170659	6.66114	0.067	0.005	1
smchd1	0.00170659	6.55803	0.067	0.005	1
ypel1	0.00170659	6.15104	0.067	0.005	1
fras1	0.00170659	5.13793	0.067	0.005	1
ENSDARG00000042887	0.00170659	5.18025	0.067	0.005	1
degs1	0.00170659	5.27847	0.067	0.005	1
zfyve21	0.00170659	6.56548	0.067	0.005	1
fbxo45	0.00170659	6.25205	0.067	0.005	1
agmo	0.00172055	-2.52005	0.2	0.58	1
cica	0.00172408	-3.33976	0.133	0.518	1
pcgf6	0.00172436	5.29138	0.067	0.005	1
soga1	0.00172436	4.68894	0.067	0.005	1
slc26a5	0.00173857	2.78499	0.133	0.019	1
cdh17	0.00174118	-0.736937	0.133	0.624	1
gapdh	0.00174668	-0.297204	0.333	0.92	1
MYO7B	0.00175676	-1.94956	0.2	0.646	1
ELAPOR2	0.00176041	4.54917	0.067	0.005	1
cd40	0.00181579	3.10791	0.067	0.005	1
faim2a	0.0018346	4.04081	0.067	0.005	1
tspan34	0.00183614	4.46199	0.133	0.02	1
tspy	0.00186916	4.44703	0.133	0.02	1
pcdh2g28	0.00187276	2.58141	0.067	0.005	1
prkcea	0.00189211	3.37197	0.067	0.005	1
tshz2	0.00191165	2.34357	0.067	0.005	1
calm3a	0.00191566	-1.14059	0.333	0.73	1
klf12b	0.00193137	3.12158	0.067	0.005	1
neurod1	0.00193137	3.29924	0.067	0.005	1
hsp90aa1.2	0.00194638	2.28245	0.8	0.834	1
si:ch211-191j22.3	0.00195435	2.92373	0.267	0.064	1
si:ch1073-340i21.3	0.00198832	4.0546	0.2	0.042	1
cacul1	0.00199655	2.74898	0.133	0.02	1
gadd45aa	0.00207721	-2.7954	0.133	0.532	1
mat2aa	0.00208263	-2.63641	0.067	0.51	1
scarb1	0.00222942	-4.75214	0	0.406	1
ndnl2	0.00223043	2.20982	0.2	0.041	1
klf7b	0.00227719	-3.68169	0.067	0.461	1
ponzr1	0.00236553	4.60879	0.133	0.021	1
cdx1b	0.00236868	-2.42699	0.133	0.545	1
rpl23a	0.00242088	-1.21838	0.467	0.834	1
CU302253.1	0.00246865	-4.32923	0.067	0.45	1
lnx1	0.00248847	3.81207	0.2	0.044	1
smg6	0.00251512	1.43239	0.333	0.093	1
erh	0.00257198	2.58953	0.467	0.206	1
plac8.1	0.00260397	-1.04358	0.333	0.851	1
arhgef12b	0.00262264	3.04784	0.2	0.042	1
hbp1	0.00263062	2.0857	0.267	0.069	1
slc25a32a	0.00266677	3.39745	0.133	0.021	1
casp6b.1	0.00267237	6.7363	0.067	0.006	1
si:dkeyp-86h10.3	0.00267237	6.55866	0.067	0.006	1
ttl	0.00267237	5.82643	0.067	0.006	1
hmgn3	0.00267237	5.70571	0.067	0.006	1
galk1	0.00267487	2.18245	0.133	0.02	1
NPC1L1	0.00268618	-4.669	0	0.396	1
csrnp1a	0.0026982	5.33052	0.067	0.006	1
marcksb	0.00272426	4.2533	0.067	0.006	1
g6pca.2	0.00273981	-1.52188	0.2	0.686	1
c8g	0.00275054	4.15752	0.067	0.006	1
mboat7	0.00275092	3.60862	0.133	0.021	1
abca1b	0.00275163	-4.83516	0	0.394	1
trappc6bl	0.00280381	4.08099	0.067	0.006	1
si:ch211-213a13.1	0.00280381	3.16032	0.067	0.006	1
insig1	0.00280844	-1.47049	0.267	0.705	1
scp2a	0.00283332	-1.12875	0.267	0.697	1
slc2a8	0.00285803	3.33374	0.067	0.006	1
dap1b.1	0.00286239	2.00753	0.333	0.105	1
atp5f1b	0.00286541	-1.34485	0.4	0.786	1
rnf128a	0.0028715	-1.77815	0.2	0.631	1
srd5a3	0.00288549	3.07997	0.067	0.006	1
emc9	0.00288549	3.79931	0.067	0.006	1
rtn1a	0.00291319	2.58783	0.067	0.006	1
serhl	0.00292654	4.65654	0.133	0.021	1
pm20d1.1	0.00293329	-4.5441	0	0.391	1
ical1	0.00294114	2.95388	0.067	0.006	1
ensaa	0.00294114	2.46656	0.067	0.006	1
dnajc18	0.00294114	3.26378	0.067	0.006	1
met	0.00294114	2.5345	0.067	0.006	1
fosab	0.00295435	2.31699	0.8	0.82	1
pclob	0.00296933	1.45762	0.067	0.006	1
zgc:153293	0.00296933	3.43695	0.067	0.006	1
hfm1	0.00299776	3.23664	0.067	0.006	1
ret	0.00302645	2.35488	0.067	0.006	1
abhd5b	0.00302645	2.91321	0.067	0.006	1
zgc:162344	0.00302645	2.1976	0.067	0.006	1
si:dkey-163f14.6	0.00302645	3.50235	0.067	0.006	1
slc12a7b	0.00302645	2.6546	0.067	0.006	1
rpl7	0.00311873	-0.861126	0.467	0.866	1
cfap298	0.00312829	2.33715	0.133	0.021	1
si:ch211-133l5.7	0.00313899	-1.30354	0.2	0.682	1
abcc2	0.00314988	-0.714171	0.2	0.765	1
hsp70.1	0.00320167	2.98925	0.733	0.68	1
cldnh	0.00324895	5.09801	0.2	0.045	1
atp1a1a.1	0.00335605	-1.44689	0.267	0.646	1
mttp	0.00335657	-2.17384	0.133	0.538	1
gpx4a	0.0033708	-0.522482	0.4	0.881	1
ldlra	0.00340092	-2.76622	0.133	0.508	1
mdh1aa	0.00340157	-1.84191	0.267	0.632	1
ppp1r15a	0.00344388	-3.09472	0.133	0.488	1
si:dkey-219e21.2	0.00345779	-3.08436	0.067	0.464	1
mao	0.00366638	-2.83146	0.133	0.493	1
si:dkey-69o16.5	0.00369107	-3.83055	0.067	0.43	1
anapc13	0.00369431	2.29801	0.133	0.021	1
gstr	0.00369937	-2.24951	0.133	0.53	1
idh1	0.00370107	-0.47475	0.2	0.586	1
si:rp71-62i8.1	0.00371542	-4.62627	0	0.377	1
si:ch211-213a13.2	0.00372311	3.00175	0.133	0.022	1
si:dkey-95p16.2	0.00378491	3.22985	0.133	0.022	1
got1	0.00380318	-4.41546	0	0.376	1
man2a2	0.00384443	2.01148	0.133	0.021	1
nck1b	0.00385936	2.94696	0.267	0.078	1
h3f3d	0.00391361	2.23598	0.667	0.484	1
rnf181	0.00395014	5.87695	0.067	0.006	1
cds2	0.00395014	6.32069	0.067	0.006	1
cpt1cb	0.00395014	5.59444	0.067	0.006	1
lrp8	0.00395014	6.2717	0.067	0.006	1
smad9	0.00395014	5.85337	0.067	0.006	1
zfhx4	0.00398576	3.99052	0.067	0.006	1
pdrg1	0.00401993	1.943	0.133	0.021	1
slc20a1a	0.00402167	4.71308	0.067	0.006	1
heatr6	0.00402167	4.49731	0.067	0.006	1
srgap2	0.00402167	4.68569	0.067	0.006	1
anxa2a	0.00416828	3.72531	0.067	0.006	1
ces2b	0.00420169	-3.68207	0.067	0.426	1
ccdc15	0.00424338	3.5024	0.067	0.006	1
smad1	0.0042734	3.08072	0.133	0.022	1
acsl5	0.00428345	-3.35023	0.067	0.428	1
selenop	0.00434389	-1.75553	0.333	0.696	1
f7	0.00435835	3.17425	0.067	0.006	1
apln	0.00435835	3.44838	0.067	0.006	1
si:ch211-153b23.5	0.00435835	3.54734	0.067	0.006	1
tmem241	0.00439729	2.91223	0.067	0.006	1
mgll	0.00439729	2.94917	0.067	0.006	1
cpdp	0.00441108	2.99057	0.333	0.11	1
ngef	0.00442455	-2.98792	0.133	0.478	1
shha	0.00443655	2.87057	0.067	0.006	1
ckmt1	0.00449435	-3.11497	0.067	0.432	1
ano9b	0.00456498	-3.28864	0.067	0.438	1
ada	0.00458932	-3.15282	0.133	0.471	1
gipc2	0.00460719	-1.86184	0.2	0.598	1
ttpa	0.00461526	-3.65137	0.067	0.422	1
acsl1b	0.00470258	-3.80105	0.067	0.419	1
si:dkey-36i7.3	0.004717	-2.71186	0.133	0.498	1
tspan13a	0.00471962	-3.25271	0.067	0.427	1
rfk	0.00488	2.47168	0.4	0.165	1
snrpd3l	0.00495782	4.53367	0.2	0.048	1
id1	0.00504396	3.45154	0.267	0.078	1
glud1b	0.00506447	-1.39064	0.2	0.603	1
UBB	0.00507971	2.16359	0.8	0.893	1
ACOT12	0.00508923	-4.39138	0	0.359	1
acadvl	0.00512611	-2.17986	0.2	0.544	1
cdc14ab	0.00517297	2.92541	0.133	0.023	1
atp5pb	0.00546886	-1.31468	0.267	0.596	1
bud31	0.00550484	3.82296	0.267	0.083	1
pdk2b	0.00551454	3.22076	0.333	0.125	1
ift88	0.0055707	4.62041	0.067	0.007	1
h3f3b.1.1	0.00558549	2.91107	0.4	0.168	1
ftr24	0.00561777	4.73064	0.067	0.007	1
mylz3	0.00561777	5.11109	0.067	0.007	1
p3h4	0.00561777	5.28907	0.067	0.007	1
cftr	0.00566521	4.78037	0.067	0.007	1
rfc3	0.00566521	3.78945	0.067	0.007	1
klf6a	0.00571732	-0.911261	0.4	0.836	1
rbms2a	0.0057394	2.97613	0.2	0.047	1
ablim1b	0.00574231	-1.14139	0.2	0.612	1
akr1b1.1	0.00575071	-1.16458	0.267	0.68	1
ints9	0.0058097	3.83463	0.067	0.007	1
zcchc24	0.0058097	4.00336	0.067	0.007	1
porb	0.005811	-2.7331	0.2	0.496	1
rpl9	0.00589365	-0.912337	0.533	0.915	1
wdr37	0.00591237	1.24398	0.133	0.023	1
gid8a	0.0059575	3.37072	0.067	0.007	1
dmac2l	0.00600752	3.61651	0.067	0.007	1
anks4b	0.00605121	-2.78994	0.067	0.429	1
ada2a	0.00605791	2.94642	0.067	0.007	1
rtn4b	0.00615902	-2.82723	0.2	0.492	1
adam8b	0.00618898	2.92582	0.133	0.024	1
trpm2	0.00621138	3.00113	0.067	0.007	1
eevs	0.00621138	2.1149	0.067	0.007	1
serpind1	0.00621138	3.01298	0.067	0.007	1
zgc:162879	0.00621138	1.79762	0.067	0.007	1
gucy2f	0.00621138	3.04679	0.067	0.007	1
dclk1b	0.00621138	3.07648	0.067	0.007	1
btc	0.00626331	2.97953	0.067	0.007	1
tiparp	0.00630395	-3.46852	0.067	0.412	1
fgf17	0.00631563	2.76542	0.067	0.007	1
apoa4b.2	0.006397	-3.19354	0.067	0.431	1
slc49a4	0.00646412	4.37171	0.133	0.024	1
gadd45bb	0.00651077	-3.36828	0.067	0.419	1
osbpl2b	0.00653422	-3.50526	0.067	0.404	1
cygb1	0.00653905	-2.67309	0.133	0.466	1
tm4sf5	0.00657836	-2.14317	0.133	0.5	1
cndp2	0.00680569	-4.22397	0	0.342	1
fkbp5	0.00686764	2.89206	0.333	0.118	1
si:ch1073-190k2.1	0.00694917	3.70553	0.333	0.124	1
pomp	0.006967	1.95279	0.4	0.158	1
apoc1	0.00701486	1.17778	0.333	0.78	1
cdh1	0.00713611	-0.801118	0.267	0.762	1
lysmd2	0.00724408	1.5742	0.133	0.024	1
slc26a3.2	0.00726935	-4.38935	0	0.338	1
meltf	0.00743011	-4.27345	0	0.336	1
mt-cyb	0.00743919	-0.556692	1	0.999	1
gbp4	0.00755685	4.57542	0.067	0.007	1
rpp40	0.00755685	5.80506	0.067	0.007	1
caspb	0.00755685	5.15212	0.067	0.007	1
rhov	0.00755685	6.01874	0.067	0.007	1
pld7	0.00755685	5.92731	0.067	0.007	1
tmsb4x	0.00757487	-0.865208	0.667	0.957	1
si:dkey-174n20.1	0.00761693	5.11708	0.067	0.007	1
chpfa	0.00761693	4.55216	0.067	0.007	1
si:dkeyp-120h9.1	0.00767745	3.80955	0.067	0.007	1
celsr1b	0.00767745	2.9223	0.067	0.007	1
ywhae1	0.00780986	2.18443	0.467	0.209	1
slc31a1	0.00784451	-3.61462	0.067	0.391	1
dpp4	0.00790934	-3.68398	0.067	0.39	1
myo15b	0.00793945	-3.18539	0.067	0.4	1
sgsm3	0.00798653	3.3024	0.067	0.007	1
meaf6	0.0079956	2.62542	0.267	0.08	1
myh9b	0.00804738	-4.24408	0	0.331	1
hbegfa	0.00807903	-1.40246	0.133	0.516	1
pfkfb3	0.00808818	-2.02323	0.133	0.506	1
ap1m1	0.00811325	3.14988	0.067	0.007	1
cldn17	0.00817349	-2.44593	0.067	0.434	1
si:ch73-376l24.2	0.00820108	3.45485	0.133	0.025	1
mpp1	0.00821781	-3.09068	0.133	0.438	1
dis3	0.00824176	3.28559	0.067	0.007	1
CU570894.2	0.0083067	2.89267	0.067	0.007	1
cyp51	0.00831868	-3.31576	0.133	0.448	1
ugt1a1	0.00833524	-0.966544	0.267	0.705	1
ddc	0.00834292	-4.13953	0	0.329	1
pawr	0.0083583	-2.16235	0.067	0.439	1
hk2	0.0083721	2.72521	0.067	0.007	1
zmp:0000001228	0.0083721	2.78537	0.067	0.007	1
fxyd6l	0.0083721	2.93972	0.067	0.007	1
hspe1	0.00838796	1.55425	0.6	0.407	1
C1H4orf33	0.00841669	-3.0461	0.067	0.396	1
BX855614.3	0.00843796	2.75396	0.067	0.007	1
dgat2	0.0084561	-2.69509	0.067	0.417	1
rps27a	0.00850141	-0.713247	0.667	0.945	1
tspan35	0.00850428	2.3453	0.067	0.007	1
sult1st9	0.00850428	2.16107	0.067	0.007	1
rps23	0.00852974	-0.976327	0.533	0.885	1
fa2h	0.00853343	-0.924429	0.333	0.746	1
cyp3c4	0.00873533	-2.10505	0.133	0.501	1
eif5a2	0.00882237	-2.58881	0.133	0.452	1
si:ch211-167j9.4	0.0089067	1.56354	0.133	0.025	1
smad5	0.00902889	3.78589	0.133	0.026	1
lig1	0.00919558	3.72791	0.133	0.026	1
zgc:110286	0.0092209	2.99041	0.133	0.026	1
gsta.2	0.00924509	-2.2532	0.067	0.431	1
si:ch211-214j24.15	0.00929806	-3.69971	0.067	0.382	1
ppib	0.0093647	-1.80612	0.133	0.491	1
cldn12	0.0095024	3.25715	0.2	0.051	1
aldob	0.00966888	0.177437	0.467	0.903	1
arl8ba	0.00968124	1.86381	0.133	0.025	1
tmem86b	0.00976293	-4.08729	0	0.319	1
si:dkey-262g12.12	0.00992371	5.24519	0.067	0.008	1
zgc:162297	0.00992371	5.56151	0.067	0.008	1
pnp5b	0.00992371	5.9047	0.067	0.008	1
tbccd1	0.00992371	5.55004	0.067	0.008	1
mknk2b	0.00993313	-0.977226	0.467	0.816	1
commd5	0.0101487	3.79203	0.067	0.008	1
n6amt1	0.0102247	4.06086	0.067	0.008	1
ctdspla	0.0102247	3.97376	0.067	0.008	1
hsp90ab1	0.0102399	-0.661481	0.733	0.979	1
zgc:158258	0.010331	-4.21664	0	0.316	1
tcf7l2	0.0103545	-3.03612	0.067	0.391	1
ubb	0.0103649	1.51235	0.867	0.933	1
sox19b	0.0103782	3.35389	0.067	0.008	1
cfl1	0.0105804	-0.575612	0.533	0.89	1
rnasekb	0.0106123	2.30988	0.067	0.008	1
entpd8	0.0106392	-1.69076	0.133	0.513	1
rplp2	0.0106625	-0.682063	0.8	0.955	1
lrba	0.0107009	-4.08043	0	0.313	1
nmrk2	0.0107009	-4.65266	0	0.313	1
kmt2bb	0.0107742	-0.987103	0.133	0.51	1
chsy3	0.0108511	3.21703	0.067	0.008	1
gmcl1	0.0108511	2.98148	0.067	0.008	1
tsr1	0.0109085	3.74625	0.2	0.055	1
naf1	0.0109318	3.11551	0.067	0.008	1
cxcr4b	0.011013	2.14737	0.067	0.008	1
mat2ab	0.0110827	-4.30009	0	0.311	1
rpl4	0.0110899	-1.1303	0.533	0.793	1
si:dkey-40c23.2	0.0110947	2.87889	0.067	0.008	1
plecb	0.0111387	-0.953081	0.333	0.744	1
tfap4	0.0112341	4.94286	0.133	0.028	1
telo2	0.0112598	2.13568	0.067	0.008	1
spata6l	0.0113385	2.49057	0.133	0.026	1
cldnc	0.0113566	-1.7058	0.267	0.594	1
naa20	0.0113693	3.14081	0.133	0.027	1
krt4	0.0114552	-0.956614	0.4	0.837	1
uba52	0.011595	-1.02938	0.667	0.858	1
pim3	0.0115993	2.93641	0.133	0.027	1
inpp5b	0.0116379	-4.01675	0	0.308	1
pcid2	0.0116635	2.31118	0.133	0.026	1
ctbp2a	0.0118666	1.76941	0.133	0.026	1
jupa	0.0120146	-1.85964	0.2	0.516	1
mrpl42	0.0123333	2.93318	0.133	0.027	1
get4	0.012344	3.91357	0.267	0.092	1
itpk1a	0.0123932	-1.03072	0.267	0.641	1
si:dkey-240h12.3	0.0124562	-3.08645	0.067	0.376	1
mt-nd4	0.0125673	-0.634514	0.867	0.985	1
si:zfos-943e10.1	0.0125939	-1.16439	0.267	0.559	1
ppp2r5eb	0.0126323	2.81245	0.267	0.091	1
sult1st3	0.0126657	-3.43363	0.067	0.364	1
mt-co3	0.0126739	-0.546725	1	0.999	1
nbeal2	0.0126794	5.40468	0.067	0.008	1
mhc1laa	0.0126794	5.94553	0.067	0.008	1
si:ch73-141c7.1	0.012704	-2.48866	0.133	0.446	1
tspan36	0.0127624	1.75593	0.333	0.13	1
utp11	0.0127779	4.81626	0.133	0.027	1
slc31a2	0.0128603	4.28483	0.067	0.008	1
ybx1	0.012862	-0.979788	0.4	0.813	1
tmub2	0.0128974	2.81243	0.2	0.052	1
mt-nd3	0.0129103	-0.422793	0.933	0.979	1
otop2	0.0130434	4.38042	0.067	0.008	1
c2cd4a	0.0130434	3.35319	0.067	0.008	1
mid1ip1l	0.0131375	3.81817	0.2	0.054	1
mep1a.1	0.0131822	-4.45511	0	0.3	1
si:dkey-57k2.7.1	0.0131997	4.10678	0.2	0.059	1
phip	0.0132874	2.67784	0.2	0.054	1
ldha	0.0133317	-1.60124	0.2	0.546	1
jmjd1cb	0.0133597	-3.08786	0.067	0.371	1
arl4d	0.0135113	2.66531	0.067	0.008	1
slc25a3b	0.0135116	-0.528602	0.333	0.674	1
arpp19b	0.0137026	2.67311	0.067	0.008	1
slc6a19a.2	0.0137365	-3.99782	0	0.297	1
zgc:153675	0.0137992	3.09226	0.067	0.008	1
phactr4a	0.0138634	-1.24045	0.267	0.623	1
ppp2r3b	0.013994	2.26766	0.067	0.008	1
cyp2aa2	0.013994	2.50049	0.067	0.008	1
r3hdm4	0.013994	2.91852	0.067	0.008	1
si:ch211-137i24.10	0.0139953	-0.938078	0.2	0.647	1
clgn	0.0140924	2.69234	0.067	0.008	1
ets2	0.0141405	-2.22737	0.133	0.449	1
cd2bp2	0.0141429	3.37995	0.133	0.028	1
rps6ka3b	0.0141913	2.43391	0.067	0.008	1
tlcd2	0.0143117	-4.003	0	0.295	1
ptk6b	0.0143117	-3.86688	0	0.295	1
si:ch211-196f2.3	0.0144061	-1.1673	0.2	0.575	1
apoa2	0.0148359	6.99104	0.267	0.101	1
pcxb	0.0149138	-1.49235	0.2	0.564	1
tjp3	0.0157107	-2.42463	0.133	0.436	1
mvp	0.0157847	-1.74075	0.2	0.527	1
tdo2b	0.0158142	3.04284	0.2	0.06	1
si:dkey-14d8.1	0.0158261	5.76998	0.067	0.009	1
sestd1	0.0158261	6.17409	0.067	0.009	1
si:ch73-86n18.1	0.0158261	4.57062	0.067	0.009	1
znf668	0.0158261	5.66491	0.067	0.009	1
tmem60	0.0158261	4.90413	0.067	0.009	1
xirp2a	0.0160404	3.94947	0.067	0.009	1
wu:fi09b08	0.0161634	-1.02206	0.467	0.744	1
cidec	0.0162037	-3.29765	0.067	0.353	1
phlda2	0.0162443	0.244101	0.4	0.9	1
FQ976913.1	0.0164767	3.50518	0.067	0.009	1
nfrkb	0.0164789	3.66134	0.133	0.029	1
zgc:136870	0.0166109	-4.04239	0	0.285	1
mphosph8	0.0167229	-4.14562	0	0.284	1
adgrg4a	0.016751	-2.64586	0.067	0.369	1
pigm	0.0168108	3.11525	0.067	0.009	1
nudc	0.0168199	0.912017	0.267	0.085	1
sh3yl1	0.0168509	2.2767	0.133	0.029	1
lyrm5a	0.0168709	3.0843	0.133	0.029	1
agap1	0.0168912	3.83345	0.133	0.03	1
CR847936.6	0.0171507	2.9491	0.067	0.009	1
kctd17	0.0172654	2.81974	0.067	0.009	1
arl6	0.0173807	2.64137	0.067	0.009	1
si:dkeyp-84f3.9	0.0173807	2.38639	0.067	0.009	1
lyrm9	0.0173807	2.93546	0.067	0.009	1
a1cf	0.0174092	-3.7835	0	0.282	1
CU467905.1	0.0174206	-2.98061	0.067	0.355	1
ftr82	0.0174281	-0.399362	0.267	0.601	1
pdzd8	0.0174967	3.04987	0.067	0.009	1
btd	0.0176134	2.54137	0.067	0.009	1
mapkapk2a	0.0177146	-1.48261	0.133	0.454	1
zgc:64189	0.0177307	2.33597	0.067	0.009	1
mapk9	0.0177307	2.54416	0.067	0.009	1
zgc:92335	0.0177648	4.2705	0.133	0.03	1
cdhr5b	0.0182418	-3.91089	0	0.278	1
ptmab	0.0182486	2.30036	0.6	0.42	1
arrb2b	0.0182882	1.00724	0.2	0.055	1
lama3	0.0183194	-2.27222	0.067	0.38	1
gpr107	0.0183459	1.86258	0.133	0.029	1
pcyt1bb	0.0183637	-3.80798	0	0.278	1
si:ch211-160o17.4	0.0183637	-3.70641	0	0.278	1
slc6a19b	0.0184862	-4.52795	0	0.278	1
mgst3a	0.0186566	-0.829147	0.267	0.636	1
hebp2	0.0186998	2.62762	0.267	0.099	1
babam2	0.0187894	1.24341	0.2	0.055	1
muc13b	0.019118	-1.68966	0.133	0.472	1
dcps	0.0191732	2.62138	0.133	0.03	1
slc5a1	0.0191943	-2.55791	0.133	0.405	1
serpine1	0.0193607	4.40752	0.067	0.009	1
tdrkh	0.0193607	5.26348	0.067	0.009	1
gnai1	0.0194778	2.68444	0.2	0.057	1
zgc:77880	0.0194851	4.37264	0.067	0.009	1
si:dkey-79d12.5	0.0194987	-1.31219	0.267	0.615	1
cln3	0.0195095	4.19789	0.133	0.03	1
ddx61	0.0195949	-1.79637	0.2	0.508	1
txnl4a	0.0195957	1.25936	0.133	0.029	1
arntl1a	0.0195973	1.67737	0.133	0.029	1
aldh9a1a.1	0.0196084	-1.19576	0.267	0.575	1
brk1	0.0196088	3.48134	0.2	0.061	1
tpd52	0.0198626	3.54927	0.067	0.009	1
rnf7	0.0199374	3.1851	0.2	0.06	1
pabpc1a	0.0199974	-0.861439	0.533	0.816	1
coro1ca	0.0201532	-2.39665	0.133	0.411	1
bik	0.0202433	1.66618	0.267	0.094	1
sytl2b	0.0202465	2.66982	0.067	0.009	1
slco2a1	0.0203203	2.01275	0.2	0.059	1
C3H17orf75	0.020506	2.94725	0.067	0.009	1
si:ch211-178n15.1	0.020506	2.42989	0.067	0.009	1
tmed9	0.0205401	2.70684	0.267	0.094	1
si:ch73-335l21.4	0.0205481	1.87501	0.667	0.638	1
cyp2x7	0.0207684	3.0167	0.067	0.009	1
rbx1	0.0209106	2.37747	0.333	0.146	1
atg9a	0.0209169	3.80414	0.133	0.03	1
cox8b	0.0210139	-1.90014	0.2	0.488	1
ddit3	0.0210845	-0.700266	0.4	0.763	1
gusb	0.0210973	-3.84399	0	0.269	1
nfatc2a	0.0211674	3.0995	0.067	0.009	1
dtymk	0.0213019	3.01816	0.067	0.009	1
stn1	0.0213019	2.92338	0.067	0.009	1
smim8	0.0213242	1.38794	0.2	0.056	1
acacb	0.0213758	-3.78736	0	0.268	1
mapk6	0.0215164	-3.74175	0	0.267	1
thrb	0.0217099	2.24285	0.067	0.009	1
CU861903.1	0.0218474	2.54519	0.067	0.009	1
tmem62	0.0219856	2.52783	0.067	0.009	1
cebpb	0.0221429	-1.08423	0.267	0.605	1
ahcyl2b	0.0222315	-3.71835	0	0.265	1
mast2	0.0222315	-3.81163	0	0.265	1
bcl2a	0.0222512	2.76882	0.133	0.031	1
cobl	0.0226385	-1.96364	0.133	0.426	1
txnipa	0.0228864	4.82147	0.133	0.032	1
med25	0.0231456	2.00297	0.133	0.03	1
ddx21	0.0231579	-1.04801	0.467	0.699	1
polr3b	0.023276	5.23533	0.067	0.009	1
tacc1	0.023276	5.30471	0.067	0.009	1
pus3	0.023276	5.51374	0.067	0.009	1
dhrs13l1	0.023367	-1.5731	0.133	0.445	1
pepd	0.0234355	-3.20156	0.067	0.329	1
sipa1l3	0.0236165	-2.72932	0.067	0.342	1
rpl32	0.0236206	-0.402557	0.533	0.912	1
naca	0.0236315	-0.803701	0.467	0.797	1
pabpc1b	0.0236316	1.64722	0.133	0.03	1
si:dkey-105h12.2	0.0237065	3.91545	0.067	0.009	1
mtdha	0.0237521	-0.855779	0.267	0.587	1
glula	0.0238515	3.56465	0.067	0.009	1
rps13	0.0238908	0.600547	0.867	0.842	1
mep1a.2	0.0240358	-4.03462	0	0.26	1
rrp15	0.0242606	3.43128	0.2	0.063	1
ppp3cca	0.0242934	1.74078	0.133	0.03	1
ccdc93	0.0243048	4.47657	0.133	0.033	1
lpl	0.0244393	3.05763	0.067	0.009	1
angptl4	0.0244776	-0.254985	0.333	0.63	1
actb2	0.024713	-0.393105	0.867	0.986	1
pm20d1.2	0.0249786	-0.394298	0.2	0.532	1
CABZ01058650.1	0.0250396	2.74725	0.067	0.009	1
si:dkey-122a22.2	0.0251917	2.99781	0.067	0.009	1
itpr1b	0.0251917	2.48397	0.067	0.009	1
sesn3	0.0253109	-3.66697	0	0.256	1
nck2b	0.0253446	2.81209	0.067	0.009	1
alpi.2	0.0254745	-3.72421	0	0.256	1
msl2a	0.0254982	2.45966	0.067	0.009	1
zgc:92360	0.0255875	2.26266	0.133	0.031	1
enpp7.1	0.0256391	-4.00424	0	0.255	1
cpt1ab	0.0256725	-1.75779	0.2	0.475	1
nova2	0.025808	1.83216	0.067	0.009	1
mdh2	0.0259478	-1.66321	0.2	0.47	1
st3gal1l	0.025964	2.04934	0.067	0.009	1
sik2b	0.0261191	-1.90769	0.067	0.366	1
man1a1	0.0261234	-1.67448	0.133	0.425	1
zgc:154142	0.0261385	-4.03325	0	0.254	1
mknk2a	0.02627	-0.914699	0.133	0.437	1
si:ch73-359m17.9	0.0262787	1.74548	0.067	0.009	1
arl6ip5b	0.0264661	1.00114	0.133	0.03	1
serf2	0.0266458	1.66955	0.467	0.246	1
creb3l3a	0.0266892	-1.48884	0.2	0.501	1
suco	0.0271637	-3.69027	0	0.251	1
rab43	0.0271637	-3.70424	0	0.251	1
atf3	0.0273459	-0.343933	0.4	0.933	1
cyp2y3	0.0274893	-1.72473	0.133	0.442	1
si:ch211-76m11.5.1	0.0275615	4.81232	0.067	0.01	1
tinf2	0.0275615	5.16901	0.067	0.01	1
drosha	0.0275615	5.63055	0.067	0.01	1
si:dkey-31c13.1	0.0275615	5.67653	0.067	0.01	1
rnf114	0.0275615	5.40559	0.067	0.01	1
nfya	0.0275615	5.203	0.067	0.01	1
fus	0.0276438	3.74904	0.133	0.034	1
adipor2	0.0278958	-1.38716	0.267	0.555	1
fosl2	0.0279556	-0.841517	0.133	0.468	1
rmdn1	0.0281796	-2.00315	0.133	0.407	1
dlg1	0.0282393	2.60509	0.133	0.033	1
wu:fb59d01	0.0283261	-0.233346	0.333	0.868	1
cnn2	0.028371	-0.835786	0.2	0.526	1
adsl	0.0287031	2.08451	0.133	0.032	1
cbr1	0.0288463	2.83152	0.133	0.033	1
pgpep1	0.0289532	-3.60925	0	0.247	1
pfkfb2a	0.0290455	3.27978	0.067	0.01	1
eps8l2	0.0291032	-1.46192	0.067	0.366	1
si:ch211-157p22.10	0.0291686	3.5161	0.133	0.033	1
nupr1a	0.0294653	0.949523	0.267	0.093	1
ktn1	0.0295357	-1.40245	0.133	0.442	1
hs2st1a	0.0295552	3.38976	0.067	0.01	1
cyb5r2	0.0298873	-3.41012	0	0.244	1
ubxn4	0.0298993	2.65509	0.067	0.01	1
zc2hc1c	0.0298993	2.85486	0.067	0.01	1
zgc:172120	0.0300726	1.86102	0.067	0.01	1
eya1	0.0300726	1.34566	0.067	0.01	1
clta	0.0300773	-3.59186	0	0.244	1
yap1	0.0300773	-3.8731	0	0.244	1
slc3a2a	0.0301456	-3.1216	0.067	0.313	1
tmem131	0.0302083	-1.92867	0.133	0.413	1
pcgf5b	0.0302468	2.56598	0.067	0.01	1
rps9	0.0303202	-0.676494	0.667	0.919	1
dhdhl	0.0303748	-1.74721	0.267	0.494	1
anxa2b	0.0304134	-0.504212	0.2	0.557	1
ptbp2b	0.0305978	1.67733	0.067	0.01	1
fam184b	0.0305978	2.45991	0.067	0.01	1
pde9a	0.0305978	1.79096	0.067	0.01	1
tagln2	0.030768	-0.155595	0.4	0.803	1
mat2al	0.0308484	-3.50758	0	0.242	1
edf1	0.0309462	-1.31821	0.2	0.513	1
ank3b.1	0.0309523	2.45313	0.067	0.01	1
si:dkey-102m7.3	0.0310334	2.41255	0.267	0.103	1
gpr39	0.0310439	-3.45829	0	0.242	1
si:ch211-212k18.4	0.0310439	-3.62423	0	0.242	1
mst1ra	0.0310439	-3.75117	0	0.242	1
clic4	0.0311066	-3.18284	0.067	0.312	1
kmt2ca	0.0311223	-0.381876	0.067	0.37	1
kalrnb	0.0312311	-1.58709	0.133	0.415	1
si:ch211-195b15.8	0.0315047	1.11675	0.2	0.061	1
hccsa.1	0.0315471	1.65608	0.133	0.032	1
acsl4a	0.03155	-0.833755	0.2	0.481	1
cd63	0.0316974	-0.103753	0.2	0.551	1
lyar	0.0317258	3.62479	0.133	0.034	1
myo1b	0.0318785	-0.698093	0.2	0.489	1
hspb1	0.0319358	5.11086	0.133	0.034	1
cd9a	0.0319578	1.26304	0.133	0.032	1
lyrm4	0.0320289	3.44518	0.133	0.034	1
slc29a1a	0.0322041	5.52693	0.067	0.01	1
med20	0.0322041	5.08409	0.067	0.01	1
sergef	0.0322041	5.04593	0.067	0.01	1
ap4s1	0.032385	4.41213	0.067	0.01	1
pcmtd1	0.032385	4.04728	0.067	0.01	1
brca2	0.0324296	3.90874	0.133	0.035	1
mbl2	0.0324772	-3.15063	0.067	0.308	1
cp	0.0325667	3.94305	0.067	0.01	1
zfp36l2	0.0328778	-2.49054	0.133	0.376	1
akirin1	0.0331624	2.91558	0.133	0.034	1
asah1a	0.0332261	2.89679	0.2	0.066	1
n4bp1	0.03327	-3.72789	0	0.237	1
ANPEP.1	0.0333024	3.60979	0.067	0.01	1
ethe1	0.0333466	-3.15967	0.067	0.307	1
hbegfb	0.0334793	-3.62433	0	0.236	1
csrnp1b	0.0334793	-3.59719	0	0.236	1
arhgef2	0.0336756	2.56917	0.067	0.01	1
sar1b	0.0337524	-2.26236	0.133	0.376	1
rnft1	0.0338635	2.42977	0.067	0.01	1
rpl6	0.0338933	-0.534017	0.667	0.871	1
acox1	0.0340598	-0.934976	0.133	0.451	1
stk17al	0.0341145	-3.50924	0	0.235	1
twf1b	0.0342327	-3.11234	0.067	0.305	1
gig2e	0.034242	2.80486	0.067	0.01	1
fhl3a	0.034242	2.90435	0.067	0.01	1
CABZ01088484.1	0.0343287	-3.44314	0	0.235	1
CABZ01080550.1	0.0344326	1.97887	0.067	0.01	1
si:dkeyp-73b11.8	0.0345533	-0.274175	0.333	0.828	1
rps25	0.0347073	-0.552734	0.8	0.949	1
atp5if1b	0.0348167	-1.74969	0.267	0.497	1
cyp2aa7	0.0348246	-2.24372	0.067	0.338	1
junba	0.0348824	2.94394	0.667	0.594	1
ugt5b2.1	0.0349784	-3.39131	0	0.233	1
htatip2	0.0350112	-0.797528	0.267	0.613	1
prkcdb	0.0351846	-0.515606	0.067	0.359	1
si:dkey-205h13.1	0.0352042	1.38049	0.067	0.01	1
ptp4a2b	0.0352531	-0.543554	0.067	0.36	1
tp53	0.0354791	2.63088	0.267	0.104	1
phyh	0.0355279	-0.526517	0.133	0.415	1
rad21a	0.0355625	2.91003	0.2	0.065	1
adcy7	0.0357925	2.04787	0.067	0.01	1
FO704721.1	0.0357925	1.99686	0.067	0.01	1
arl4cb	0.0359904	1.82016	0.067	0.01	1
adh8b	0.0361555	-1.92143	0.2	0.437	1
or115-9	0.0361893	2.35326	0.067	0.01	1
atp5f1d	0.0363469	-0.801002	0.267	0.524	1
dnmbp	0.0364032	-0.437762	0.133	0.414	1
ros1	0.0364122	-1.87731	0.067	0.34	1
gpd1c	0.0365975	-1.65826	0.067	0.346	1
cmpk	0.0367676	-3.11921	0.067	0.301	1
klf2b	0.0368625	-1.33581	0.133	0.413	1
srsf5b	0.0370891	2.0657	0.333	0.156	1
abcf1	0.0371083	-1.78269	0.067	0.34	1
snrpe	0.0371129	2.24395	0.267	0.107	1
znf644b	0.0371889	4.80763	0.067	0.011	1
actr8	0.0371889	5.08129	0.067	0.011	1
cog6	0.0371889	5.03068	0.067	0.011	1
pir	0.0371889	5.24159	0.067	0.011	1
rps3a	0.0372259	-0.652822	0.733	0.91	1
cdk6	0.0373893	4.86066	0.067	0.011	1
apoa4a	0.0376663	-2.60189	0.067	0.321	1
nr2f6b	0.03769	-3.47158	0	0.228	1
slc27a4	0.03769	-3.38968	0	0.228	1
srgap3	0.037695	-3.22115	0.067	0.3	1
prr13	0.0377595	-0.785034	0.2	0.525	1
ptp4a3a	0.0377929	3.64059	0.067	0.011	1
zdhhc13	0.0379326	3.56643	0.2	0.068	1
si:ch211-212c13.8	0.0382002	3.17105	0.067	0.011	1
cpvl	0.038272	1.50619	0.267	0.102	1
cebpa	0.0383969	-3.63287	0	0.226	1
arhgef11	0.0383969	-3.50728	0	0.226	1
sypl2a	0.0383969	-3.35699	0	0.226	1
chpt1	0.0385236	-1.45217	0.133	0.417	1
sox6	0.0386112	2.9657	0.067	0.011	1
si:ch211-139d20.3	0.039026	2.7062	0.067	0.011	1
dap	0.0391755	-1.30784	0.333	0.562	1
slc7a7	0.0393582	-3.41451	0	0.225	1
nit2	0.0393862	1.19573	0.133	0.033	1
eif4g1a	0.0393895	-1.68382	0.067	0.34	1
myrfl	0.039448	-2.4764	0.133	0.363	1
klc4	0.0394844	-2.64625	0.067	0.303	1
nlk1	0.0396173	3.51462	0.133	0.035	1
eps8l3b	0.0398402	-1.31661	0.2	0.477	1
map1lc3a	0.0398489	1.98818	0.4	0.195	1
rpl35	0.0401285	1.06155	0.8	0.794	1
rabac1	0.0401619	1.32472	0.133	0.034	1
ccdc51	0.0402931	2.94486	0.067	0.011	1
cry3a	0.0403035	-1.09406	0.2	0.485	1
ilvbl	0.0403411	-3.282	0	0.223	1
c1qbp	0.0403757	-1.49707	0.067	0.341	1
psma1	0.0405371	2.314	0.333	0.156	1
eno3	0.0405874	-0.543872	0.467	0.838	1
aqp8a.1	0.0405903	-3.61006	0	0.222	1
si:dkey-151g10.6	0.0406598	0.550237	0.933	0.996	1
igf2r	0.0408409	-3.546	0	0.222	1
pdia8	0.0409396	2.45648	0.067	0.011	1
malrd1	0.0409448	-1.77059	0.067	0.333	1
kalrna	0.0410929	-3.47652	0	0.222	1
fam89a	0.0411571	2.37865	0.067	0.011	1
si:ch211-132b12.7	0.0413463	-3.46176	0	0.221	1
ilkap	0.0413755	2.04831	0.067	0.011	1
dhx40	0.0415949	1.93005	0.067	0.011	1
fzr1a	0.041612	2.70716	0.2	0.066	1
b2ml	0.0417461	-0.788263	0.2	0.474	1
map2	0.0418153	2.07853	0.067	0.011	1
heatr5b	0.0418153	2.09909	0.067	0.011	1
psmd5	0.0418153	1.94789	0.067	0.011	1
rrad	0.0420367	1.98219	0.067	0.011	1
rbm39a	0.0420538	-0.730855	0.2	0.495	1
klf11b	0.042115	-3.5844	0	0.22	1
fth1a	0.0424047	0.585033	0.267	0.563	1
top3a	0.0424997	5.00826	0.067	0.011	1
sae1	0.0424997	5.22764	0.067	0.011	1
folr	0.0425133	-0.613805	0.133	0.402	1
si:dkey-283b1.6	0.0426341	-1.04164	0.267	0.526	1
lto1	0.0427198	4.70058	0.067	0.011	1
BX510922.2	0.0427198	4.73989	0.067	0.011	1
use1	0.0427198	4.78726	0.067	0.011	1
ajuba	0.0429409	3.82222	0.067	0.011	1
zfp36l1b	0.0431024	-2.40694	0.067	0.305	1
CABZ01079192.1	0.0433981	-2.43504	0.067	0.302	1
zgc:171534	0.04361	3.44257	0.067	0.011	1
epcam	0.0436214	2.12751	0.733	0.76	1
oser1	0.0436571	2.99624	0.333	0.17	1
gspt1l	0.0436915	-3.2273	0	0.217	1
zgc:153284	0.0438349	3.28803	0.067	0.011	1
zgc:172079	0.0438897	-0.324502	0.333	0.785	1
glulb	0.043982	3.62575	0.133	0.038	1
rhoub	0.0442287	-3.45178	0	0.216	1
tpm3	0.0442918	-0.883405	0.4	0.681	1
mt-co1	0.0445283	-0.464484	1	0.998	1
bcat2	0.0447446	2.76099	0.067	0.011	1
ubr4	0.0447719	-3.25057	0	0.215	1
ciarta	0.0448122	3.49437	0.2	0.076	1
psmc2	0.0448502	1.71036	0.2	0.068	1
si:ch211-214j8.1	0.0448685	-3.79456	0.067	0.288	1
nupr1b	0.0450764	-1.07293	0.333	0.614	1
dedd1	0.0452286	-1.10749	0.267	0.551	1
efhd2	0.0453212	-3.3497	0	0.214	1
p4hb	0.0454119	-1.15792	0.267	0.55	1
qtrt2	0.0454373	2.86568	0.067	0.011	1
actn4	0.0455127	-2.94377	0.067	0.288	1
etfb	0.0456703	-1.93231	0.133	0.368	1
slc27a2a	0.0458766	-3.18061	0	0.214	1
syvn1	0.045952	1.7106	0.133	0.036	1
crema	0.0460079	1.61355	0.533	0.34	1
psat1	0.046139	2.48024	0.067	0.011	1
lims1	0.0461566	-3.34992	0	0.213	1
shroom1	0.0461566	-3.43431	0	0.213	1
usp11	0.0463749	2.69327	0.067	0.011	1
csrp1a	0.0463749	2.55222	0.067	0.011	1
cep192	0.0466118	1.80701	0.067	0.011	1
gramd1a	0.0467481	4.59841	0.133	0.038	1
nuak1b	0.0468992	-3.22662	0.067	0.286	1
st3gal7	0.0469141	-1.65151	0.267	0.469	1
ewsr1a	0.0469494	2.83843	0.2	0.073	1
tcnba	0.0470049	-2.14599	0.133	0.419	1
gata5	0.047006	-3.5106	0	0.212	1
CU856539.2	0.0471004	-0.837751	0.2	0.552	1
tmtc4	0.0473288	2.64021	0.067	0.011	1
rdh14b	0.0473288	2.26144	0.067	0.011	1
ctdspl2a	0.0473288	2.00134	0.067	0.011	1
hmgb3a	0.0473627	3.05524	0.133	0.038	1
ndrg1a	0.047535	-2.76438	0.067	0.287	1
si:ch211-256e16.11	0.0475698	2.19493	0.067	0.011	1
zgc:91890	0.047719	1.50738	0.133	0.036	1
ogdha	0.0480164	-0.649361	0.333	0.593	1
ap5m1	0.0480549	1.82066	0.067	0.011	1
wdr76	0.0481193	4.90707	0.067	0.012	1
med22	0.0481193	5.19024	0.067	0.012	1
lrrc40	0.0481193	5.02705	0.067	0.012	1
pik3ca	0.0481193	5.2587	0.067	0.012	1
mych	0.0481605	-3.59318	0	0.21	1
rbm47	0.0481698	-1.72576	0.133	0.382	1
krt18a.2	0.0484532	-3.9076	0	0.209	1
ak2	0.0484573	-2.56567	0.133	0.34	1
cdc26	0.0486227	2.5953	0.133	0.037	1
lpin2	0.0487864	-1.87762	0.133	0.378	1
rars1	0.0490433	-3.22616	0	0.209	1
birc6	0.0490433	-3.25709	0	0.209	1
maml3	0.0491168	1.4215	0.133	0.036	1
ccl25a	0.0493408	-3.34459	0	0.208	1
acsbg2	0.0493558	-0.282435	0.067	0.335	1
sult1st6	0.0494643	-2.39893	0.133	0.349	1
itpr2	0.04964	-3.35421	0	0.208	1
atp5f1c	0.0496855	-1.75854	0.2	0.42	1
si:ch73-22o12.1	0.0501756	-2.24201	0.133	0.356	1
kif5ba	0.0502432	-3.23769	0	0.207	1
brd2a	0.0502949	-0.581819	0.2	0.568	1
lysmd3	0.0507378	2.19644	0.267	0.113	1
prim2	0.0508137	2.88739	0.067	0.012	1
vwa5a	0.050844	-3.0353	0.067	0.281	1
stat1a	0.0508531	-3.28195	0	0.206	1
si:ch211-162e15.3	0.0508531	-3.31932	0	0.206	1
csnk1da	0.0508531	-3.33247	0	0.206	1
hnrnpa0l.1	0.0509933	1.35812	0.667	0.595	1
enpep	0.0511606	-3.38773	0	0.205	1
sap18	0.0513057	2.73497	0.2	0.073	1
hnrnph1l	0.051376	-2.95416	0.067	0.28	1
sdsl	0.0517807	-3.09695	0	0.205	1
zgc:103559	0.0518243	2.80259	0.067	0.012	1
aff4	0.0519543	-1.48002	0.2	0.46	1
gata6	0.0519652	-2.84085	0.067	0.279	1
gorasp2	0.0519832	3.10084	0.2	0.075	1
nmt2	0.0520795	2.8114	0.067	0.012	1
ctso	0.0520795	2.50326	0.067	0.012	1
vdac2	0.0520872	-0.60085	0.2	0.5	1
gas8	0.0523358	2.36637	0.067	0.012	1
agpat2	0.0524075	-3.16161	0	0.204	1
hsd17b12a	0.0527236	-3.56032	0	0.203	1
wbp1	0.0527445	2.57627	0.2	0.07	1
zgc:194392	0.0529034	-2.74734	0.067	0.28	1
vtcn1	0.0531111	2.2914	0.067	0.012	1
sptbn5	0.0540051	-3.27726	0	0.201	1
ssuh2rs1	0.0540051	-3.55259	0	0.201	1
capza1b	0.0540216	-2.86352	0.067	0.277	1
snu13a	0.0540302	3.89533	0.067	0.012	1
klhdc10	0.0540302	5.22133	0.067	0.012	1
zgc:110249.1	0.0540302	5.07663	0.067	0.012	1
pld2	0.0541597	1.2419	0.067	0.012	1
si:dkeyp-53e4.4	0.0541597	2.0232	0.067	0.012	1
stard10	0.0541723	1.51382	0.133	0.037	1
adtrp1	0.0543299	-3.07489	0	0.201	1
anxa11b	0.0544507	1.60836	0.333	0.158	1
serpinf2a	0.0545505	3.89148	0.067	0.012	1
hagh	0.0546408	-1.66169	0.2	0.42	1
txndc9	0.0546672	2.1419	0.2	0.074	1
epn1	0.0549406	-0.558695	0.267	0.52	1
slc25a36b	0.0549848	-3.216	0	0.2	1
cptp	0.0554408	2.71676	0.2	0.074	1
zgc:92606	0.0554612	2.18023	0.267	0.115	1
iqgap2	0.0556469	-3.25877	0	0.199	1
ugt5b2	0.0557224	3.99034	0.133	0.039	1
ppp1r12a	0.0558313	-0.237233	0.067	0.326	1
brat1	0.0558693	3.08775	0.067	0.012	1
abcf2a	0.0559807	-3.19801	0	0.199	1
gcnt7	0.0559807	-3.23376	0	0.199	1
rnf145b	0.0561362	3.10566	0.067	0.012	1
wdr33	0.056261	2.34062	0.133	0.038	1
zgc:158564	0.0563163	-3.2482	0	0.198	1
mhc1zba	0.0563995	-0.489481	0.267	0.541	1
eef1g	0.0564593	-0.594578	0.467	0.777	1
C5H9orf78	0.0565401	2.87535	0.2	0.076	1
prr15la	0.0565681	3.36254	0.133	0.038	1
alg11	0.0568765	2.26943	0.133	0.038	1
pacsin1b	0.0570039	-0.649659	0.133	0.39	1
rab10	0.0571224	-1.23607	0.2	0.465	1
camk2g1	0.0573296	2.90231	0.2	0.076	1
aplp2	0.0573341	-3.05577	0	0.197	1
si:ch211-235m3.5	0.0573341	-3.44427	0	0.197	1
lsp1a	0.0573419	3.20614	0.133	0.038	1
prelid1a	0.0574523	-1.31879	0.067	0.316	1
blmh	0.0575124	0.296772	0.067	0.324	1
hyou1	0.0575535	-1.34074	0.2	0.454	1
arhgef16	0.0576771	-3.28222	0	0.197	1
sec14l8	0.058022	-2.99767	0	0.196	1
rc3h2	0.0580531	-0.782014	0.067	0.319	1
rpe	0.0580875	1.61488	0.133	0.038	1
mid1ip1b	0.0584947	-0.314452	0.067	0.321	1
hbl4	0.0585867	2.35971	0.067	0.012	1
ptcd1	0.0585867	2.0755	0.067	0.012	1
deptor	0.0587174	-3.36988	0	0.195	1
nod2	0.0588644	2.46535	0.067	0.012	1
malt1	0.0588644	1.95481	0.067	0.012	1
mgrn1a	0.0588644	2.2038	0.067	0.012	1
capns1b	0.0588722	1.90166	0.2	0.071	1
zgc:110269	0.0589399	3.58601	0.133	0.039	1
pikfyve	0.0591159	3.93001	0.133	0.04	1
si:dkey-85k7.7	0.0591432	2.42601	0.067	0.012	1
tnrc6c2	0.0591432	1.77207	0.067	0.012	1
safb	0.0593711	-2.90747	0.067	0.271	1
nr2f1a	0.0594204	-3.22428	0	0.194	1
CABZ01065131.1	0.059704	2.2703	0.067	0.012	1
decr2	0.0598752	-2.63397	0.067	0.272	1
zcchc8	0.0599861	2.10397	0.067	0.012	1
zgc:162962	0.0599861	1.99903	0.067	0.012	1
ndrg2	0.0600572	2.84279	0.133	0.039	1
cyp2aa1	0.0601311	-3.17464	0	0.193	1
selenol	0.0602148	5.1071	0.067	0.013	1
etv4	0.0602148	5.22214	0.067	0.013	1
trim35-40	0.0602148	5.03131	0.067	0.013	1
gdi2	0.0602321	-2.557	0.067	0.272	1
fh	0.0604893	-2.96823	0	0.193	1
polr2m	0.060494	4.89807	0.067	0.013	1
krt5	0.060494	4.49618	0.067	0.013	1
ftr83	0.0605009	1.0519	0.133	0.038	1
CHST13	0.0608389	1.73223	0.067	0.012	1
etf1b	0.0608955	-2.4801	0.067	0.274	1
asah2	0.0612117	-3.09911	0	0.192	1
stap2b	0.0612117	-3.27194	0	0.192	1
gorasp1a	0.0615141	3.07135	0.133	0.04	1
zgc:162183	0.0615758	-3.13336	0	0.192	1
selenou1a	0.0615758	-3.02951	0	0.192	1
fkbp8	0.0617907	1.09652	0.2	0.071	1
rack1	0.0620716	-0.710521	0.533	0.828	1
pipox	0.0623101	-3.06121	0	0.191	1
pcbd1	0.0623104	2.55088	0.133	0.04	1
msra	0.0625805	1.58349	0.2	0.074	1
ppl	0.0627511	-1.58335	0.133	0.371	1
hsd11b1la	0.0630523	-3.15186	0	0.19	1
suclg1	0.0631992	-0.259319	0.2	0.493	1
ahr2	0.0632974	-2.69484	0.067	0.269	1
rhbdd1	0.063322	3.43744	0.2	0.074	1
waca	0.0634264	-3.13975	0	0.189	1
acsf2	0.0634264	-3.06092	0	0.189	1
hax1	0.0636212	2.66028	0.267	0.13	1
canx	0.0636245	-1.06894	0.267	0.528	1
MAF1	0.0637482	3.01561	0.2	0.077	1
dab2ipb	0.0638026	-3.13533	0	0.189	1
tet3	0.06386	-2.36649	0.067	0.277	1
ankhd1	0.0641808	-3.11627	0	0.188	1
si:zfos-1714f5.3	0.0641957	1.36722	0.133	0.038	1
ndufaf3	0.0645611	-2.9114	0	0.188	1
ergic3	0.0646133	2.7758	0.2	0.077	1
nfe2l2a	0.0646436	-1.22453	0.333	0.526	1
si:ch211-223g7.6.1	0.0648119	2.70364	0.067	0.013	1
prpf4	0.0650024	4.65477	0.133	0.04	1
ttc39a	0.0651086	2.17797	0.067	0.013	1
vhl	0.0654064	2.07559	0.067	0.013	1
si:ch73-217b7.1	0.0657143	-3.08029	0	0.187	1
selenos	0.0657143	-3.09687	0	0.187	1
ndufb5	0.0658381	-2.72524	0.067	0.264	1
abcc12	0.065962	0.587842	0.067	0.313	1
slc4a10a	0.0660054	2.05041	0.067	0.013	1
cul1b	0.0660814	1.23772	0.2	0.073	1
dgat1a	0.0661029	-2.9982	0	0.186	1
nedd9	0.0661417	-2.83523	0.067	0.264	1
gtf2h4	0.0663065	2.25511	0.067	0.013	1
spint1a	0.0663934	-0.503915	0.2	0.483	1
ubl3a	0.0664235	-1.36464	0.2	0.442	1
mansc1	0.0664936	-2.93706	0	0.186	1
net1	0.0665128	-0.15761	0.067	0.312	1
nup37	0.0666553	5.82792	0.067	0.013	1
si:dkey-45k15.1	0.0666553	5.24827	0.067	0.013	1
fam92a1	0.0666553	5.17307	0.067	0.013	1
sema7a	0.0666553	4.81814	0.067	0.013	1
znf593	0.06672	1.94982	0.133	0.04	1
ctnnb1	0.066727	2.31615	0.333	0.162	1
cited4a	0.0668275	-0.872555	0.267	0.467	1
zgc:110843	0.0668864	-2.96761	0	0.185	1
slc22a2	0.0669123	1.80841	0.067	0.013	1
gig2h	0.0669123	1.99419	0.067	0.013	1
gsto2	0.0671722	-0.483178	0.133	0.422	1
glmna	0.0672169	2.19151	0.067	0.013	1
uck2b	0.0672536	3.74434	0.067	0.013	1
agpat9l	0.0672814	-3.02916	0	0.185	1
mlh3	0.0673689	3.22099	0.133	0.04	1
abcd3a	0.0674454	-1.16667	0.067	0.306	1
itfg2	0.0675226	1.87895	0.067	0.013	1
slc29a1b	0.0676785	-3.13081	0	0.184	1
mif	0.067813	1.35926	0.267	0.117	1
scamp2l	0.0678329	2.51883	0.133	0.041	1
cers1	0.0680777	-3.05597	0	0.184	1
arid4a	0.0680777	-3.20178	0	0.184	1
sh3bp5la	0.0682452	2.05666	0.2	0.077	1
setd3	0.0683549	-2.8365	0.067	0.263	1
hmgcra	0.0687763	-0.908806	0.2	0.427	1
si:dkey-23k10.5	0.0689573	-2.29665	0.067	0.276	1
socs3a	0.0692884	-3.34709	0	0.183	1
add1	0.0694289	3.26318	0.133	0.042	1
elf1	0.0695586	-1.67159	0.067	0.292	1
slc34a2a	0.0701065	-3.17643	0	0.182	1
adkb	0.0704462	3.21823	0.2	0.08	1
ppargc1b	0.0704782	-2.85841	0.067	0.259	1
epb41l3b	0.0705189	-2.97131	0	0.181	1
ndufab1b	0.0705189	-2.82304	0	0.181	1
si:dkey-103j14.5	0.0709335	-3.05036	0	0.181	1
serpinb1l3	0.0709755	-0.701394	0.333	0.661	1
cops4	0.0711876	0.605836	0.267	0.108	1
ppp4r3b	0.0712361	2.82639	0.2	0.08	1
ccar2	0.0712507	2.49544	0.067	0.013	1
spag1a	0.0713431	-2.88788	0.067	0.258	1
CABZ01044281.1	0.0713504	-3.35412	0	0.18	1
CDPF1	0.0713504	-3.07655	0	0.18	1
arglu1b	0.0715102	-0.461809	0.133	0.385	1
slc26a6.1	0.0717532	-2.14083	0.067	0.27	1
dennd5b	0.0717694	-3.02768	0	0.18	1
arhgap27l	0.0717694	-3.1481	0	0.18	1
cldn7b	0.0718381	1.16405	0.133	0.04	1
ppa2	0.0718826	2.51887	0.067	0.013	1
si:ch211-127i16.2	0.0722468	-2.08823	0.067	0.271	1
ogdhb	0.0724447	-1.89782	0.133	0.334	1
eps8l3a	0.0724711	-0.293789	0.2	0.539	1
atp5meb	0.0724894	-0.497702	0.267	0.563	1
metap1d	0.0725191	2.51165	0.067	0.013	1
nat9	0.0728342	2.53418	0.133	0.042	1
arvcfb	0.0728391	1.80036	0.067	0.013	1
mt-atp8	0.0729219	-0.58911	0.533	0.89	1
cant1b	0.0730531	-2.52249	0.133	0.316	1
ndfip1	0.0730779	-1.36641	0.2	0.419	1
katnbl1	0.0731602	1.85575	0.067	0.013	1
zgc:77748	0.0732162	-1.86573	0.133	0.342	1
btg2	0.0733149	1.46979	0.733	0.729	1
ing4	0.0733346	4.96795	0.067	0.013	1
snip1	0.0736523	3.60862	0.067	0.013	1
kifap3a	0.0736523	4.42426	0.067	0.013	1
nudt2	0.0736523	3.6581	0.067	0.013	1
rps29	0.0738482	0.673592	0.867	0.955	1
ell2	0.0738991	-3.32489	0	0.178	1
osr2	0.0738991	-3.08088	0	0.178	1
rbfox1l	0.0739711	3.30509	0.067	0.013	1
znf16l	0.0741305	2.25971	0.067	0.013	1
CABZ01117706.1	0.0741305	1.97541	0.067	0.013	1
cbr1l	0.074332	-2.90931	0	0.177	1
bbox1	0.0743648	-2.51507	0.133	0.316	1
stox2b	0.0744562	2.04679	0.067	0.013	1
hsp90b1	0.0745591	-0.372899	0.267	0.607	1
CABZ01020840.1	0.0746052	-1.29398	0.133	0.384	1
vcpip1	0.0746122	3.38382	0.067	0.013	1
zgc:113090	0.0746122	3.17335	0.067	0.013	1
utp23	0.0747832	2.03343	0.067	0.013	1
zgc:193742	0.0749874	2.18208	0.133	0.041	1
foxd2	0.0751113	1.41645	0.067	0.013	1
abracl	0.0752047	-3.02561	0	0.176	1
bcl9	0.0753644	1.96429	0.133	0.041	1
polr2l	0.0757521	1.90684	0.2	0.081	1
cgna	0.0757607	-2.2081	0.067	0.267	1
tfpia	0.0760869	-3.19632	0	0.175	1
mgst3b	0.0762377	-1.32358	0.267	0.492	1
creb1a	0.0762382	3.81841	0.133	0.042	1
dad1	0.0762557	-1.45787	0.133	0.357	1
ankrd13c	0.0763169	2.36023	0.133	0.043	1
bhlhe41	0.0764694	-1.92144	0.067	0.277	1
celf3a	0.0768917	2.85067	0.067	0.013	1
mtus1a	0.0775252	-2.84515	0.067	0.253	1
sptan1	0.0779339	-0.921194	0.133	0.395	1
serpinb1	0.0780799	-1.09655	0.2	0.447	1
btbd2a	0.0782196	2.32092	0.067	0.013	1
kars1	0.0783343	-2.92109	0	0.173	1
zgc:63863	0.0783343	-3.01537	0	0.173	1
slc2a2	0.0783973	-2.03031	0.133	0.325	1
ppp1r10	0.0784118	-2.79734	0.067	0.256	1
gstt2	0.0787911	-2.78278	0	0.173	1
rars2	0.0788905	2.50293	0.067	0.013	1
tmem184a	0.0792503	-2.91513	0	0.172	1
actr6	0.0795661	2.34872	0.067	0.013	1
stk24a	0.079712	-2.93131	0	0.172	1
si:rp71-1h20.9	0.079742	0.844023	0.2	0.074	1
CABZ01052576.1	0.0800904	2.75048	0.133	0.042	1
med13b	0.0801183	4.0043	0.133	0.045	1
nckap1	0.0801762	-3.09279	0	0.171	1
taf8	0.0802356	5.35615	0.067	0.014	1
inip	0.0802356	4.80547	0.067	0.014	1
etfbkmt	0.0802356	5.42623	0.067	0.014	1
aftpha	0.0802464	2.53957	0.067	0.013	1
echdc2	0.0802464	2.31843	0.067	0.013	1
hspa9	0.0802894	-0.863538	0.2	0.441	1
eif4ba	0.0803286	3.31643	0.133	0.043	1
larp1b	0.0803619	-1.95166	0.067	0.268	1
si:dkey-27o4.1	0.0805511	-2.85974	0.067	0.25	1
si:ch73-103b2.1	0.0805883	1.91739	0.067	0.013	1
elf2a	0.0805883	2.03716	0.067	0.013	1
junbb	0.0810739	2.27105	0.6	0.509	1
ENSDARG00000071353	0.0811569	0.310076	0.2	0.449	1
golga7	0.0812461	2.90558	0.2	0.082	1
anxa5a	0.0812756	2.02631	0.067	0.013	1
ddx3xa	0.0812766	-1.49518	0.133	0.346	1
tmem176l.2	0.0814988	-0.1377	0.2	0.534	1
rps6ka1	0.0815839	-3.05405	0	0.17	1
atp1b2a	0.0816211	1.96264	0.067	0.013	1
si:dkey-19a16.2	0.0816211	2.00336	0.067	0.013	1
slc25a55a	0.0818173	0.99713	0.133	0.357	1
si:dkey-145c18.5	0.0819677	1.91647	0.067	0.013	1
snx4	0.0819684	1.1427	0.133	0.041	1
pck2	0.0820212	-2.18465	0.067	0.256	1
usp43a	0.0820581	-3.05116	0	0.17	1
gcc1	0.0822722	3.23038	0.067	0.014	1
smdt1a	0.0822722	3.21825	0.067	0.014	1
dcakd	0.0823156	2.07293	0.067	0.013	1
cmasa	0.0823758	1.16873	0.133	0.041	1
chchd2	0.0824086	-1.29945	0.267	0.467	1
tsc22d1	0.0824887	-1.25323	0.133	0.356	1
herpud1	0.082535	-3.06259	0	0.169	1
ywhah	0.082535	-2.84397	0	0.169	1
tbc1d10aa	0.0825957	4.28823	0.133	0.045	1
csnk2a2b	0.0826156	2.91527	0.067	0.014	1
sgk1	0.0828492	-1.00583	0.467	0.628	1
efna1b	0.0831481	-2.24705	0.133	0.317	1
elof1	0.083291	3.32768	0.133	0.043	1
pkp2	0.083516	-1.97752	0.067	0.268	1
ppp1cb	0.084468	-2.91267	0	0.167	1
ptbp1a	0.0848222	-2.6254	0.067	0.247	1
lamp2	0.0849578	-2.80153	0	0.167	1
zgc:153935	0.0850525	2.59132	0.067	0.014	1
ahcy	0.0851291	0.447594	0.2	0.525	1
lasp1	0.0854502	-2.96866	0	0.167	1
slc34a2b	0.0859453	-2.8985	0	0.166	1
rgs4	0.0859453	-2.96182	0	0.166	1
spred2b	0.0859453	-3.06144	0	0.166	1
tinagl1	0.0860042	-2.87154	0.067	0.245	1
chmp4ba	0.0861138	-1.10717	0.2	0.44	1
sowahd	0.0863154	-2.23292	0.067	0.256	1
cdk17	0.0864709	2.14759	0.067	0.014	1
dnajc7	0.0865601	-1.97746	0.2	0.368	1
rps18	0.086561	-0.304863	0.667	0.87	1
DST	0.0867702	-2.31296	0.067	0.255	1
wtap	0.0867757	1.0126	0.133	0.041	1
tagln3b	0.0868285	2.25649	0.067	0.014	1
si:dkey-244a7.1	0.0869434	-3.19728	0	0.165	1
si:dkey-38p12.3	0.0869434	-2.97137	0	0.165	1
qars1	0.0872106	1.29044	0.133	0.042	1
arrb2a	0.087342	4.58252	0.067	0.014	1
MYO9B	0.0874465	-3.25148	0	0.165	1
slc52a3	0.0874465	-2.93389	0	0.165	1
tdh	0.0875165	1.47083	0.2	0.08	1
me1	0.0876971	3.42168	0.067	0.014	1
mtg1	0.0876971	4.27658	0.067	0.014	1
lta4h	0.0878545	-1.9696	0.067	0.256	1
rgs12a	0.0882707	1.68582	0.067	0.014	1
ipo13	0.0882707	2.36876	0.067	0.014	1
cd151l	0.0883232	1.36504	0.2	0.077	1
helz2	0.0884608	-3.40788	0	0.164	1
homezb	0.0886343	2.2107	0.067	0.014	1
notch2	0.0887692	3.42415	0.067	0.014	1
ube2l3b	0.088972	-2.80306	0	0.163	1
smim20	0.0891228	1.13895	0.133	0.042	1
nagk	0.089486	-2.8787	0	0.163	1
tfe3a	0.0895144	-2.78221	0.067	0.244	1
map3k4	0.0896764	3.12927	0.133	0.043	1
eif4ebp1	0.0897344	2.48541	0.2	0.083	1
chac1	0.0898277	1.25428	0.667	0.61	1
cox19	0.0898519	3.04289	0.067	0.014	1
cyp2k19	0.0899299	-2.12403	0.133	0.312	1
slc30a9	0.0899831	1.26469	0.133	0.042	1
hic1l	0.0900028	-3.01169	0	0.162	1
fpgs	0.0900028	-2.72384	0	0.162	1
ippk	0.0900028	-3.04777	0	0.162	1
ches1	0.0900028	-3.07534	0	0.162	1
tigarb	0.0901006	2.20602	0.067	0.014	1
rpl36a	0.0903228	-0.201894	0.733	0.942	1
atp5pd	0.0903456	-1.15365	0.333	0.516	1
anapc16	0.090372	1.7501	0.2	0.083	1
gpsm1a	0.0904703	1.75592	0.067	0.014	1
hnrnpua	0.0905223	-2.89171	0	0.162	1
nop56	0.0906753	-0.173815	0.133	0.399	1
gsk3ab	0.0906891	2.60426	0.133	0.044	1
rpl36	0.0909502	-0.514562	0.6	0.909	1
cfd	0.0910446	-3.2343	0	0.162	1
eef2b	0.0910528	-0.34074	0.467	0.899	1
rbbp6	0.0911908	-1.72009	0.067	0.269	1
eif3ea	0.0913766	-1.98144	0.067	0.254	1
plek2	0.0914349	1.27867	0.133	0.043	1
sfswap	0.0915373	-2.91929	0.067	0.241	1
fam193a	0.0919009	2.66245	0.2	0.086	1
plekha6	0.0921398	-2.23066	0.067	0.252	1
eif3ba	0.0922833	-1.93063	0.133	0.312	1
ppiaa	0.0924429	-0.218157	0.533	0.815	1
spen	0.0938111	-2.68534	0.067	0.241	1
jph1a	0.0938457	-2.78491	0.067	0.239	1
hnf4g	0.0941156	-2.15064	0.067	0.248	1
map3k14a	0.0942379	-2.97476	0	0.159	1
hlfb	0.0942892	1.95851	0.067	0.014	1
atp5f1e	0.0943222	-0.616075	0.467	0.667	1
pla2g12b	0.094473	-1.67775	0.2	0.374	1
EARS2	0.0946381	4.68452	0.067	0.015	1
ascc2	0.0946381	3.83685	0.067	0.015	1
katna1	0.0946381	4.33592	0.067	0.015	1
eef1akmt2	0.0946381	4.50467	0.067	0.015	1
asns	0.0946381	5.04791	0.067	0.015	1
fis1	0.0948609	-2.94544	0.067	0.239	1
vps37c	0.0949403	2.20911	0.2	0.081	1
smad6b	0.0950113	4.56292	0.067	0.015	1
sdf2	0.0950455	2.01351	0.067	0.014	1
gpat4	0.0950455	1.98449	0.067	0.014	1
pho	0.0951384	2.82037	0.2	0.086	1
si:ch73-269m14.2	0.0953254	-2.89038	0	0.158	1
poll	0.0953856	3.58154	0.067	0.015	1
kbtbd11	0.0954255	2.08886	0.067	0.014	1
lgr4	0.0956011	-2.16243	0.067	0.249	1
CT573476.1	0.0957773	1.29878	0.133	0.043	1
dhcr7	0.0957959	-0.283423	0.133	0.345	1
zfand2a	0.096215	1.61534	0.333	0.201	1
pcxa	0.0962255	1.2584	0.133	0.043	1
supt16h	0.0962809	4.27382	0.133	0.047	1
prkar2aa	0.096314	-2.53176	0.067	0.238	1
ebp	0.0964245	-2.98749	0	0.157	1
apoda.2	0.0968948	3.0965	0.067	0.015	1
ptpn9b	0.0969577	2.03106	0.067	0.014	1
alg8	0.0969577	2.05405	0.067	0.014	1
dcaf12	0.0969785	-2.84841	0	0.157	1
hadhaa	0.097234	1.5719	0.2	0.082	1
xkrx	0.0973438	1.72968	0.067	0.014	1
si:ch211-214e3.5	0.0973438	1.69766	0.067	0.014	1
FADS6	0.0973438	1.40419	0.067	0.014	1
keap1a	0.0975355	-2.79191	0	0.156	1
tm9sf2	0.0980955	-2.77024	0	0.156	1
gigyf2	0.0980955	-2.86602	0	0.156	1
ptprfa	0.0980955	-2.7806	0	0.156	1
slc13a1	0.0980955	-2.95635	0	0.156	1
mettl5	0.0981197	1.52286	0.067	0.014	1
tmem54a	0.0983599	2.39106	0.2	0.083	1
rps19bp1	0.0983966	1.32097	0.133	0.044	1
zgc:136472	0.0984221	-1.60467	0.067	0.263	1
acmsd	0.0985084	1.67893	0.2	0.085	1
ubl7b	0.0986329	1.89691	0.133	0.045	1
nop58	0.0986585	-2.7541	0	0.155	1
plekhj1	0.0986904	0.529498	0.2	0.077	1
itsn2b	0.0988379	-2.09749	0.067	0.246	1
aldh9a1b	0.0988588	3.25216	0.133	0.045	1
rps5	0.0990436	-0.328995	0.6	0.9	1
klf5l	0.0990601	-0.465199	0.267	0.491	1
MEP1B	0.0990903	-0.540848	0.067	0.279	1
polr2f	0.0992804	1.50273	0.267	0.132	1
si:ch73-376l24.3	0.0994128	2.69061	0.133	0.045	1
ugt2a7	0.0994617	-2.15179	0.133	0.308	1
polr2k	0.0995392	3.02305	0.133	0.045	1
pi4k2a	0.0997935	-2.62082	0	0.154	1
spink4	0.0998013	-0.403609	0.133	0.393	1
spty2d1	0.100078	-2.44976	0.133	0.299	1
pyyb	0.100366	-3.40739	0	0.154	1
cox7a2a	0.100639	1.44875	0.467	0.315	1
zgc:175280	0.100671	-1.93324	0.067	0.245	1
adh5	0.101084	-1.73198	0.133	0.322	1
irf6	0.101432	-0.768034	0.133	0.346	1
zcchc17	0.101932	2.49756	0.067	0.015	1
pnpla8	0.1021	-2.91977	0	0.153	1
ap3d1	0.1021	-2.72801	0	0.153	1
rilpl2	0.102109	4.87406	0.067	0.015	1
nhej1	0.102109	5.06769	0.067	0.015	1
zgc:66484	0.102291	-1.05786	0.133	0.366	1
ccdc88c	0.102387	2.9827	0.133	0.045	1
si:dkey-240n22.6.1	0.102413	0.535574	0.133	0.043	1
nmt1a	0.102685	-2.59829	0	0.152	1
crfb4	0.102851	2.65676	0.133	0.045	1
ern1	0.102892	4.28646	0.067	0.015	1
rhogb	0.103123	2.2633	0.067	0.015	1
zfp36l1a	0.103273	-2.86889	0	0.152	1
st13	0.10331	2.28053	0.267	0.139	1
maptb	0.103523	2.13493	0.067	0.015	1
ndfip1l	0.103572	1.65855	0.2	0.083	1
rock2a	0.103863	-2.79725	0	0.151	1
tsku	0.103863	-2.86552	0	0.151	1
zgc:85843	0.103863	-2.77073	0	0.151	1
srsf7a	0.103863	-2.73504	0	0.151	1
cdc42bpb	0.103863	-2.86288	0	0.151	1
ctsd	0.103927	-1.82584	0.267	0.409	1
rps12	0.104174	-0.363134	0.6	0.92	1
dsc2l	0.104239	-1.51077	0.2	0.384	1
tomm6	0.104457	-2.74592	0	0.151	1
kynu	0.104457	-2.71285	0	0.151	1
si:dkey-286j15.1	0.104457	-2.73251	0	0.151	1
nr1d2a	0.104507	2.39171	0.4	0.251	1
frmd4ba	0.104634	-2.76886	0.067	0.232	1
zgc:113184	0.104729	1.97883	0.067	0.015	1
rbbp5	0.104729	1.95479	0.067	0.015	1
gstm.1	0.104752	2.38432	0.133	0.047	1
calr3b	0.104847	0.376595	0.067	0.276	1
atp5pf	0.104857	-0.582301	0.267	0.515	1
ttf2	0.105134	1.37277	0.067	0.015	1
zdhhc16a	0.105134	1.87961	0.067	0.015	1
si:zfos-452g4.1	0.105134	1.57858	0.067	0.015	1
cyp2k8	0.105539	1.08018	0.067	0.015	1
brd9	0.105655	-3.04395	0	0.15	1
slc25a42	0.105655	-2.66505	0	0.15	1
abcb11a	0.106258	-2.81274	0	0.15	1
aph1b	0.106468	1.246	0.133	0.044	1
ggact.2	0.106546	1.9167	0.133	0.047	1
ndufb9	0.106671	-1.85353	0.133	0.303	1
cdc42l	0.106769	-0.915495	0.133	0.367	1
si:ch211-266g18.6	0.107272	1.03186	0.133	0.045	1
smarca2	0.107475	-2.89373	0	0.149	1
msrb2	0.107475	-2.64573	0	0.149	1
rpl34	0.10765	-0.521923	0.533	0.856	1
dram2b	0.10769	2.58333	0.067	0.015	1
ankrd11	0.10772	-2.19794	0.067	0.241	1
cyb5a	0.108287	-0.317117	0.2	0.414	1
hnrnpm	0.108705	-2.86987	0	0.148	1
mospd2	0.108705	-2.59751	0	0.148	1
nr4a3	0.108705	-3.02862	0	0.148	1
zmp:0000000845	0.109208	-1.97739	0.133	0.306	1
eif4e1c	0.109252	3.85175	0.2	0.09	1
dis3l2	0.109325	-2.78893	0	0.147	1
rpp38	0.10974	4.68954	0.067	0.016	1
adamts13	0.10974	3.56371	0.067	0.016	1
SIKE1	0.10974	4.75669	0.067	0.016	1
anks3	0.10974	4.55888	0.067	0.016	1
gatd1	0.10974	4.63606	0.067	0.016	1
gtf2b	0.109741	1.96478	0.067	0.015	1
per3	0.110147	0.503519	0.2	0.388	1
p2rx4b	0.110148	3.62379	0.067	0.016	1
slc25a46	0.110155	2.27603	0.067	0.015	1
cnot6a	0.110431	-2.14573	0.067	0.236	1
rnf113a	0.11057	2.29389	0.067	0.015	1
pdgfab	0.11084	-1.74792	0.133	0.314	1
aqp3a	0.110941	0.879509	0.133	0.045	1
si:ch73-21k16.1	0.110968	3.40213	0.067	0.016	1
ndufaf6	0.110986	2.32356	0.067	0.015	1
si:dkey-191g9.7	0.111104	-2.04349	0.067	0.239	1
brpf3b	0.111205	-2.73146	0	0.146	1
fam107b	0.111205	-2.76844	0	0.146	1
[truncated: 7,771 more rows]

## Sheet: Ileocytes_GF
gene	p_val	avg_log2FC	pct.1	pct.2	p_val_adj
alg12	5.56875e-18	9.0633	0.333	0	1.0261e-13
znf977.1	5.56875e-18	9.0633	0.333	0	1.0261e-13
si:dkey-16p6.1.12	5.56875e-18	9.0633	0.333	0	1.0261e-13
gtf2h3	5.56875e-18	10.5339	0.333	0	1.0261e-13
plcd4b	5.56875e-18	9.08854	0.333	0	1.0261e-13
casp8ap2	5.56875e-18	9.0633	0.333	0	1.0261e-13
trmt6	5.56875e-18	9.0633	0.333	0	1.0261e-13
scg5	5.56875e-18	9.08854	0.333	0	1.0261e-13
si:ch211-180n24.3	5.56875e-18	9.08854	0.333	0	1.0261e-13
prorp	5.56875e-18	9.08854	0.333	0	1.0261e-13
mlh1	5.56875e-18	9.0633	0.333	0	1.0261e-13
vti1b	5.56875e-18	10.3336	0.333	0	1.0261e-13
bub3	5.56875e-18	9.0633	0.333	0	1.0261e-13
lhpp	5.56875e-18	10.3336	0.333	0	1.0261e-13
ddit4	5.56875e-18	9.08854	0.333	0	1.0261e-13
zgc:152863	5.56875e-18	9.0633	0.333	0	1.0261e-13
si:ch211-210b2.2	5.56875e-18	9.08854	0.333	0	1.0261e-13
hoxc6b	5.56875e-18	9.08854	0.333	0	1.0261e-13
C7H16orf87	1.28617e-09	6.51196	0.333	0.004	2.3699e-05
cpsf4	1.28617e-09	7.26542	0.333	0.004	2.3699e-05
map9	1.28617e-09	8.2508	0.333	0.004	2.3699e-05
itgb5	1.28617e-09	6.51196	0.333	0.004	2.3699e-05
fev	1.28617e-09	6.99644	0.333	0.004	2.3699e-05
supv3l1	1.28617e-09	7.00998	0.333	0.004	2.3699e-05
march5	1.28617e-09	8.63305	0.333	0.004	2.3699e-05
ewsr1b.1	1.28617e-09	6.53505	0.333	0.004	2.3699e-05
otud6b	1.28617e-09	7.19911	0.333	0.004	2.3699e-05
vps26b	1.28617e-09	6.97119	0.333	0.004	2.3699e-05
calm3a.1	1.28617e-09	6.81123	0.333	0.004	2.3699e-05
vipb	1.28617e-09	7.23953	0.333	0.004	2.3699e-05
wdr24	1.28617e-09	7.03514	0.333	0.004	2.3699e-05
kctd6a	1.28617e-09	8.32978	0.333	0.004	2.3699e-05
ap4e1	1.28617e-09	6.53087	0.333	0.004	2.3699e-05
toporsa	1.80239e-09	6.09159	0.333	0.004	3.32108e-05
poglut1	1.80239e-09	6.03648	0.333	0.004	3.32108e-05
acat2	1.80239e-09	5.51827	0.333	0.004	3.32108e-05
kcnma1a	1.80239e-09	5.41602	0.333	0.004	3.32108e-05
c1ql3a	1.80239e-09	5.25554	0.333	0.004	3.32108e-05
cptp	1.90446e-07	5.52515	0.667	0.04	0.00350916
lrp2b	2.78558e-07	4.07539	0.667	0.04	0.00513272
tcima	8.57774e-07	6.12477	0.333	0.009	0.0158053
eif1axa	8.57774e-07	6.99811	0.333	0.009	0.0158053
eve1	8.57774e-07	6.80963	0.333	0.009	0.0158053
ptpn9b	8.57774e-07	6.36392	0.333	0.009	0.0158053
trim13	8.57774e-07	6.40596	0.333	0.009	0.0158053
ebag9	8.57774e-07	6.34398	0.333	0.009	0.0158053
brf1b	8.57774e-07	8.12612	0.333	0.009	0.0158053
capn3a	8.57774e-07	5.83308	0.333	0.009	0.0158053
nxt2	8.57774e-07	5.75796	0.333	0.009	0.0158053
urb2	8.57774e-07	6.27174	0.333	0.009	0.0158053
hdlbpb	8.57774e-07	6.51139	0.333	0.009	0.0158053
med30	8.57774e-07	7.55986	0.333	0.009	0.0158053
hoxc13a	8.57774e-07	6.49417	0.333	0.009	0.0158053
mtrex	8.57774e-07	5.78183	0.333	0.009	0.0158053
ttc39c	8.57774e-07	5.65211	0.333	0.009	0.0158053
zgc:162297	1.07602e-06	5.08069	0.333	0.009	0.0198267
LO018551.1	1.07602e-06	5.4641	0.333	0.009	0.0198267
rngtt	1.07602e-06	5.60916	0.333	0.009	0.0198267
si:ch211-185a18.2	1.07602e-06	5.54385	0.333	0.009	0.0198267
cybc1	1.07602e-06	5.35118	0.333	0.009	0.0198267
git2b	1.07602e-06	4.76464	0.333	0.009	0.0198267
rfwd3	1.07602e-06	5.98683	0.333	0.009	0.0198267
cdk8	1.34721e-06	4.68208	0.333	0.009	0.0248236
cyp2k18	3.91237e-06	5.34473	0.667	0.053	0.0720894
grn2	6.47193e-06	4.21034	0.667	0.053	0.119252
ctsbb	1.67381e-05	3.18874	1	0.137	0.308416
si:ch211-209n20.3	2.30534e-05	5.55139	0.333	0.013	0.424781
iscub	2.30534e-05	6.06177	0.333	0.013	0.424781
si:ch211-157b11.12	2.30534e-05	6.04647	0.333	0.013	0.424781
bcs1l	2.30534e-05	6.35301	0.333	0.013	0.424781
fem1c	2.30534e-05	6.15773	0.333	0.013	0.424781
arpc5la	2.30534e-05	5.26544	0.333	0.013	0.424781
map7d3	2.30534e-05	5.29106	0.333	0.013	0.424781
atl2	2.30534e-05	5.28881	0.333	0.013	0.424781
stard3	2.30534e-05	5.97368	0.333	0.013	0.424781
smim12	2.30534e-05	5.27153	0.333	0.013	0.424781
slc11a2	2.30534e-05	5.64478	0.333	0.013	0.424781
si:ch211-161h7.8	2.30534e-05	5.63867	0.333	0.013	0.424781
gde1	2.30534e-05	5.86153	0.333	0.013	0.424781
polr2eb	2.30534e-05	7.21173	0.333	0.013	0.424781
rfx7b	2.30534e-05	5.68374	0.333	0.013	0.424781
nfyba	2.73593e-05	4.62248	0.333	0.013	0.504123
CU571315.1	2.73593e-05	4.8903	0.333	0.013	0.504123
pycard	2.73593e-05	5.27087	0.333	0.013	0.504123
smim8	2.73593e-05	5.1323	0.333	0.013	0.504123
kctd14	2.73593e-05	5.02039	0.333	0.013	0.504123
lmnb1	2.73593e-05	5.38402	0.333	0.013	0.504123
use1	2.73593e-05	5.25149	0.333	0.013	0.504123
nfat5a	2.73593e-05	5.17336	0.333	0.013	0.504123
kdm7ab	3.24232e-05	4.10491	0.333	0.013	0.597429
folr	3.49326e-05	3.50999	0.667	0.062	0.643667
gstm.3	0.000109128	4.26924	0.667	0.075	1
gpx1a	0.000153916	4.79947	0.667	0.084	1
hspb8	0.000170022	6.63987	0.333	0.018	1
hemk1	0.000170022	5.9212	0.333	0.018	1
si:ch211-71m22.3	0.000170022	6.36477	0.333	0.018	1
kdm2ba	0.000170022	6.61529	0.333	0.018	1
ahctf1	0.000170022	4.63289	0.333	0.018	1
psmd11b	0.000170022	7.44803	0.333	0.018	1
zgc:91910	0.000170022	6.7328	0.333	0.018	1
slc44a4	0.000170022	4.81033	0.333	0.018	1
pgam5	0.00019517	4.83491	0.333	0.018	1
nifk	0.00019517	4.76169	0.333	0.018	1
cpsf2	0.00019517	4.73374	0.333	0.018	1
slirp	0.00019517	5.20987	0.333	0.018	1
krit1	0.00019517	5.14334	0.333	0.018	1
vps26bl	0.00019517	4.5035	0.333	0.018	1
lsm3	0.00019517	4.73105	0.333	0.018	1
casc3	0.00021625	3.47822	0.667	0.08	1
cmasa	0.000223783	4.50142	0.333	0.018	1
si:ch211-113e8.10	0.000223783	4.24502	0.333	0.018	1
cdkal1	0.000223783	4.54771	0.333	0.018	1
qkia	0.000256299	4.30589	0.333	0.018	1
rhoac	0.000387263	3.30187	0.667	0.093	1
prkar1aa	0.000617073	3.9772	0.667	0.097	1
usp43a	0.000617073	3.81225	0.667	0.097	1
pde3a	0.000654149	4.61417	0.333	0.022	1
nit1	0.000654149	4.79306	0.333	0.022	1
mrpl15	0.000654149	4.78931	0.333	0.022	1
rnf4	0.000654149	6.26445	0.333	0.022	1
guf1	0.000654149	4.88214	0.333	0.022	1
asxl1	0.000654149	6.38394	0.333	0.022	1
tasorb	0.000654149	5.32788	0.333	0.022	1
itsn1	0.000734398	4.89929	0.333	0.022	1
ipo11	0.000734398	4.35457	0.333	0.022	1
irf2bp2a	0.000734398	4.88301	0.333	0.022	1
si:dkey-45k15.1	0.000734398	4.59814	0.333	0.022	1
rxrba	0.000734398	4.37333	0.333	0.022	1
dda1	0.000734398	4.85957	0.333	0.022	1
rab11ba	0.000734398	4.74927	0.333	0.022	1
slc7a6os	0.000823712	4.49881	0.333	0.022	1
fam117bb	0.000823712	4.19291	0.333	0.022	1
wdtc1	0.000823712	4.53367	0.333	0.022	1
snx2	0.000823712	4.20485	0.333	0.022	1
zgc:109986	0.000823712	4.48843	0.333	0.022	1
kcnk5a	0.000823712	4.34919	0.333	0.022	1
cdk5rap3	0.000823712	4.41979	0.333	0.022	1
arl4aa	0.000823712	4.47295	0.333	0.022	1
FO704750.1	0.000823712	4.3854	0.333	0.022	1
vps4a	0.000823712	4.4046	0.333	0.022	1
rpn1	0.000898515	4.02325	0.667	0.106	1
ctsl.1	0.00129663	3.75423	1	0.301	1
cst14a.2	0.00164187	3.22682	0.667	0.111	1
mrps10	0.00173123	6.01616	0.333	0.027	1
cdc27	0.00173123	4.5167	0.333	0.027	1
prkci	0.00173123	4.84534	0.333	0.027	1
irf2a	0.00173123	5.01867	0.333	0.027	1
apln	0.00173123	5.30469	0.333	0.027	1
uba2	0.00173123	5.48732	0.333	0.027	1
zgc:66427	0.00191295	4.018	0.333	0.027	1
acbd7	0.00191295	4.3564	0.333	0.027	1
scfd1	0.00191295	4.56577	0.333	0.027	1
mrpl2	0.00191295	4.83903	0.333	0.027	1
acadsb	0.00191295	3.9683	0.333	0.027	1
tmem126a	0.00191295	4.1803	0.333	0.027	1
gadd45bb	0.00210251	2.48203	1	0.434	1
uacab	0.00211204	4.53329	0.333	0.027	1
ttyh3a	0.00211204	3.82971	0.333	0.027	1
ecpas	0.00211204	4.13705	0.333	0.027	1
smu1a	0.00211204	3.93824	0.333	0.027	1
fam135a	0.00211204	4.11412	0.333	0.027	1
edem2	0.00211204	4.21146	0.333	0.027	1
ccdc187	0.00211204	4.33037	0.333	0.027	1
zbtb16a	0.00211204	3.84249	0.333	0.027	1
rasgef1bb	0.00211204	3.94917	0.333	0.027	1
micu2	0.00221629	3.62552	0.667	0.124	1
psmb7	0.00239332	3.00219	0.667	0.119	1
znrf2b	0.00256831	3.90815	0.333	0.027	1
myo15aa	0.00264581	2.62201	0.667	0.119	1
wu:fe05a04	0.00282875	3.34255	0.333	0.027	1
dhrs11b	0.00283765	3.15216	0.667	0.124	1
oaz1a	0.00343611	2.39048	1	0.513	1
psmc6	0.0036212	4.64552	0.333	0.031	1
cdca4	0.0036212	4.55584	0.333	0.031	1
taf1a	0.0036212	5.88099	0.333	0.031	1
rbm39b	0.0036212	4.63849	0.333	0.031	1
trappc3	0.0036212	4.95341	0.333	0.031	1
wdr41	0.0036212	4.38945	0.333	0.031	1
FP102052.1	0.0036212	4.55333	0.333	0.031	1
cox6b2	0.00371548	3.46863	0.667	0.137	1
rbm8a	0.00371548	3.59607	0.667	0.137	1
dhx58	0.00395379	4.61828	0.333	0.031	1
rab11bb	0.00395379	4.57946	0.333	0.031	1
elmod2	0.00395379	4.18667	0.333	0.031	1
glb1l	0.00395379	4.42531	0.333	0.031	1
inpp5l	0.00395379	4.29906	0.333	0.031	1
nipsnap3a	0.00395379	3.95221	0.333	0.031	1
bag6	0.00395379	4.36174	0.333	0.031	1
cops8	0.00431388	4.0268	0.333	0.031	1
vta1	0.00431388	4.27105	0.333	0.031	1
hoxc11a	0.00431388	4.31584	0.333	0.031	1
tjp1b	0.00431388	3.57208	0.333	0.031	1
tbk1	0.00445642	2.71855	0.667	0.137	1
uqcrb	0.0045224	2.23864	1	0.341	1
rorcb	0.00470347	3.5635	0.333	0.031	1
tmem147	0.00512463	3.36673	0.333	0.031	1
cldnb	0.00547982	2.73821	1	0.341	1
ptp4a2b	0.00550919	2.07535	1	0.394	1
tspan36	0.00629314	2.64855	0.667	0.146	1
vangl2	0.00646875	4.77879	0.333	0.035	1
nagpa	0.00646875	4.26334	0.333	0.035	1
BX547930.4	0.00646875	4.37719	0.333	0.035	1
wasla	0.00646875	4.5299	0.333	0.035	1
cgref1	0.00699732	4.15523	0.333	0.035	1
abhd17c	0.00699745	4.31404	0.333	0.035	1
si:dkey-220k22.1	0.00699745	3.87323	0.333	0.035	1
rnf2	0.00699745	3.78259	0.333	0.035	1
ifi30	0.00699745	3.93482	0.333	0.035	1
rab8a	0.00699745	3.79854	0.333	0.035	1
tiam2a	0.00699745	3.95956	0.333	0.035	1
lman2	0.00699745	3.65539	0.333	0.035	1
exoc6	0.00699745	3.73876	0.333	0.035	1
usp22	0.00699745	4.20004	0.333	0.035	1
prodha	0.00699745	3.83212	0.333	0.035	1
acp5b	0.00699745	3.72165	0.333	0.035	1
atp5f1c	0.00749458	3.40262	0.667	0.159	1
spag7	0.00756464	3.73385	0.333	0.035	1
gtf2f2a	0.00756464	3.84484	0.333	0.035	1
osbpl9	0.00756464	3.42898	0.333	0.035	1
kidins220a	0.00756464	3.94737	0.333	0.035	1
pwwp2b	0.00756464	3.88051	0.333	0.035	1
zgc:110239	0.00756464	3.86827	0.333	0.035	1
BX855614.1	0.0081727	3.56072	0.333	0.035	1
ginm1	0.0081727	3.65125	0.333	0.035	1
dnase1l4.2	0.0081727	3.86492	0.333	0.035	1
cyp3c3	0.00822075	-6.82196	0	0.889	1
mt-atp8	0.00827491	1.88425	1	0.628	1
wdr82	0.00882415	3.65858	0.333	0.035	1
wdr33	0.00882415	3.24318	0.333	0.035	1
gbp	0.00882415	3.28031	0.333	0.035	1
ndel1b	0.0103403	4.23898	0.333	0.04	1
znf207b	0.0103403	5.14955	0.333	0.04	1
ebna1bp2	0.0103403	5.93843	0.333	0.04	1
rwdd1	0.0103403	5.1615	0.333	0.04	1
eea1	0.0103403	5.22829	0.333	0.04	1
slc47a3	0.0103403	4.13124	0.333	0.04	1
sec31a	0.0103403	4.8606	0.333	0.04	1
pkp2	0.0103481	2.37645	0.667	0.146	1
cry1a	0.0104686	2.43511	0.667	0.155	1
ogal	0.01105	3.20637	0.667	0.177	1
chfr	0.0111023	3.65776	0.333	0.04	1
herc2	0.0111023	3.72685	0.333	0.04	1
guk1a	0.0111023	3.97896	0.333	0.04	1
dnajc4	0.0111023	4.08439	0.333	0.04	1
tdo2a	0.0113228	2.21431	0.667	0.155	1
clpp	0.0119139	3.5598	0.333	0.04	1
mrpl57	0.0119139	3.95066	0.333	0.04	1
otud5b	0.0119139	3.56236	0.333	0.04	1
tm4sf4	0.0119162	-5.52092	0	0.845	1
spata6l	0.0127775	3.30187	0.333	0.04	1
si:ch211-105j21.9	0.0127775	3.74905	0.333	0.04	1
gapvd1	0.0127775	3.70774	0.333	0.04	1
grk6	0.0127775	3.48427	0.333	0.04	1
zgc:112982	0.0129741	2.35077	0.667	0.159	1
gapdh	0.0131464	-3.16939	0.333	0.898	1
gstp1	0.0135214	2.82225	1	0.376	1
wdr91	0.0136962	3.22279	0.333	0.04	1
ptp4a2a	0.0146726	3.05664	0.333	0.04	1
si:dkey-69o16.5	0.0150807	2.96267	0.667	0.186	1
gatc	0.0152388	4.07123	0.333	0.044	1
dpy30	0.0152388	4.6764	0.333	0.044	1
nphp3	0.0152388	5.70439	0.333	0.044	1
mau2	0.0162621	3.87074	0.333	0.044	1
cyp2p7	0.0162621	3.70789	0.333	0.044	1
rab3ip	0.0173453	3.82996	0.333	0.044	1
stxbp2	0.0173453	3.41603	0.333	0.044	1
CABZ01038521.1	0.0173453	3.48814	0.333	0.044	1
crybg1b	0.0179583	2.28584	0.667	0.168	1
selenop	0.0181132	-5.28859	0	0.792	1
nkd1	0.0184913	3.48383	0.333	0.044	1
lnx2b	0.0184913	3.22345	0.333	0.044	1
tomm20a.1	0.0184913	3.53706	0.333	0.044	1
mccc1	0.0184913	3.28008	0.333	0.044	1
elf3	0.020666	2.33985	0.667	0.19	1
si:ch73-170d6.2	0.020792	2.79351	0.667	0.204	1
si:zfos-1192g2.3	0.0211223	3.93989	0.333	0.049	1
tagapa	0.0211223	3.59429	0.333	0.049	1
ppp3r1b	0.022426	3.64209	0.333	0.049	1
ran	0.0235419	2.84017	0.667	0.217	1
tnksb	0.0237991	3.34224	0.333	0.049	1
atrxl	0.0237991	3.46487	0.333	0.049	1
insl5a	0.0237991	0.27111	0.333	0.049	1
akt2	0.0237991	3.62794	0.333	0.049	1
setd1ba	0.0237991	3.3227	0.333	0.049	1
pnp5a	0.0243301	-4.74722	0	0.752	1
spink4	0.0243623	3.47083	0.667	0.212	1
nop2	0.0252446	3.16942	0.333	0.049	1
pbdc1	0.0252446	3.2363	0.333	0.049	1
nck1b	0.0252446	3.28876	0.333	0.049	1
cdx1a	0.0258547	2.77545	0.667	0.217	1
pabpc1a	0.0267496	-4.48321	0	0.739	1
acy3.2	0.0267654	3.20906	0.333	0.049	1
fam107b	0.0267654	3.41364	0.333	0.049	1
esrp1	0.0279215	4.55648	0.333	0.053	1
bckdha	0.0279215	4.50728	0.333	0.053	1
rpl10a	0.0290193	1.71941	1	0.774	1
hspa8	0.029264	-1.60769	0.667	0.991	1
PKN2	0.0295169	3.61706	0.333	0.053	1
pxdc1b	0.0295169	4.20741	0.333	0.053	1
prdx6	0.0299928	2.37617	0.667	0.221	1
mt-nd6	0.0302716	-4.59832	0	0.721	1
brk1	0.0311898	3.39332	0.333	0.053	1
ube2h	0.0311901	3.60355	0.333	0.053	1
pcnp	0.0311901	3.3153	0.333	0.053	1
bcl9l	0.0311901	3.53484	0.333	0.053	1
zgc:63863	0.0311901	3.58364	0.333	0.053	1
RPS17	0.0313609	1.0094	1	0.805	1
krt18a.1	0.0325321	1.02775	1	0.735	1
ros1	0.0326096	2.35396	0.667	0.226	1
snrpd2	0.032944	3.6242	0.333	0.053	1
si:dkey-194e6.1	0.032944	3.30341	0.333	0.053	1
rida	0.0346675	2.63537	0.667	0.274	1
helz	0.0347818	3.14761	0.333	0.053	1
PDPR	0.0347818	3.12301	0.333	0.053	1
si:dkey-286j17.4	0.0347818	2.98787	0.333	0.053	1
cers1	0.0347818	3.04146	0.333	0.053	1
isg20	0.0347818	2.97776	0.333	0.053	1
vil1	0.0351818	-4.70645	0	0.699	1
crot	0.0355519	4.13901	0.333	0.058	1
kaznb	0.0355519	4.81437	0.333	0.058	1
exoc7	0.0367063	2.68663	0.333	0.053	1
rogdi	0.037444	3.99	0.333	0.058	1
asap3	0.037444	3.49636	0.333	0.058	1
atox1	0.037444	3.79126	0.333	0.058	1
commd7	0.037444	3.59112	0.333	0.058	1
uqcrh	0.0379973	4.15697	0.667	0.296	1
cltca	0.0382275	2.37877	0.667	0.235	1
nrbp2a	0.0394211	3.51249	0.333	0.058	1
micos10	0.0394211	3.04192	0.333	0.058	1
MYG1	0.0394211	3.05528	0.333	0.058	1
abhd6a	0.0394211	2.94072	0.333	0.058	1
psma4	0.0394211	3.449	0.333	0.058	1
tmsb4x	0.0397694	0.996125	1	0.801	1
ifnlr1	0.0414862	2.94605	0.333	0.058	1
nudt4a	0.0414862	3.33806	0.333	0.058	1
si:ch1073-340i21.2	0.0435733	1.92532	0.667	0.208	1
camsap3	0.0436421	3.06763	0.333	0.058	1
rab20	0.0436421	3.20672	0.333	0.058	1
rel	0.0439238	3.3426	0.333	0.062	1
nqo1	0.0458919	3.01745	0.333	0.058	1
vps37a	0.0458919	2.85355	0.333	0.058	1
badb	0.0461125	3.31377	0.333	0.062	1
gga1	0.0461125	3.6763	0.333	0.062	1
mfn2	0.0461125	4.02972	0.333	0.062	1
hps5	0.0461125	3.65271	0.333	0.062	1
rps6	0.0468641	-4.64014	0	0.655	1
ftr82	0.048183	1.2558	1	0.571	1
rab5if	0.0482386	2.86366	0.333	0.058	1
abhd3	0.050766	2.95111	0.333	0.062	1
nr2f5	0.050766	2.91714	0.333	0.062	1
dlg3	0.050766	3.11105	0.333	0.062	1
si:ch211-161h7.5	0.0508948	-4.31845	0	0.642	1
pfn2	0.0508949	-4.12324	0	0.642	1
sik1	0.0522956	-4.61394	0	0.637	1
si:ch211-214j8.1	0.0522957	-4.09792	0	0.637	1
dynlt3	0.0529475	3.9426	0.333	0.066	1
crebbpa	0.0529475	4.35376	0.333	0.066	1
si:dkey-112e7.2	0.0532365	2.9779	0.333	0.062	1
tcea3	0.0532365	2.98572	0.333	0.062	1
sqstm1	0.0537258	-4.52194	0	0.633	1
mhc1zba	0.0537259	-4.10737	0	0.633	1
matr3l1.1.1	0.0558067	2.94002	0.333	0.062	1
eif3f	0.0559267	2.20815	0.667	0.265	1
tnpo1	0.0580064	3.09922	0.333	0.066	1
meaf6	0.0580064	3.1255	0.333	0.066	1
epdl2	0.0581369	2.09551	1	0.712	1
cnn2	0.0581953	-4.06932	0	0.619	1
acsl4b	0.0584793	2.09154	0.333	0.062	1
ckbb	0.0599088	2.22313	0.667	0.283	1
st13	0.0606828	3.06586	0.333	0.066	1
blcap	0.0606828	2.98948	0.333	0.066	1
gigyf2	0.0606828	3.16982	0.333	0.066	1
tjp2b	0.0606828	3.14759	0.333	0.066	1
tubb2b	0.0606828	2.91843	0.333	0.066	1
anpepb	0.0613277	-4.16786	0	0.611	1
hsp70.3	0.06191	-2.92759	0.333	0.774	1
tcirg1b	0.0625373	3.73571	0.333	0.071	1
gpx4a	0.0629408	-4.0877	0	0.606	1
atp6v1h	0.0634607	3.07784	0.333	0.066	1
nr2f2	0.0634607	2.81611	0.333	0.066	1
trpm7	0.0634607	2.86393	0.333	0.066	1
smg6	0.0634607	2.94158	0.333	0.066	1
eif4ebp3l	0.0638118	2.12044	0.667	0.319	1
tsg101b	0.0653047	3.21543	0.333	0.071	1
ucp1	0.0662624	-4.32416	0	0.597	1
srsf7a	0.0663428	2.8804	0.333	0.066	1
adamts13	0.0663428	2.80461	0.333	0.066	1
ephb4b	0.0663428	2.72429	0.333	0.066	1
vma21	0.0681723	3.29965	0.333	0.071	1
slc4a4a	0.0683332	-2.25	0.333	0.774	1
actb2	0.0687063	1.31109	1	0.951	1
suclg1	0.0692528	2.31461	0.667	0.31	1
atp6v0b	0.0711426	3.00283	0.333	0.071	1
btr33	0.0711426	2.91794	0.333	0.071	1
atp5meb	0.0722873	2.14148	0.667	0.292	1
krt18a.2	0.0722873	2.0692	0.667	0.292	1
tmem214	0.0726137	4.39416	0.333	0.075	1
si:dkey-172m14.2	0.0726137	3.78802	0.333	0.075	1
ap2m1a	0.0726137	4.35941	0.333	0.075	1
FO704772.3	0.0732977	-4.15641	0	0.58	1
krt97	0.0732977	-4.09189	0	0.58	1
cth	0.0742182	2.78416	0.333	0.071	1
ankhb	0.0742182	3.09117	0.333	0.071	1
fam199x	0.0742182	2.8805	0.333	0.071	1
hexim1	0.0742182	2.9089	0.333	0.071	1
eif1b	0.0742182	2.669	0.333	0.071	1
chchd2	0.0768935	2.20564	0.667	0.319	1
cyp24a1	0.0770168	-4.35965	0	0.571	1
rpl29	0.0778671	1.39661	1	0.827	1
rbm47	0.0785546	1.48323	0.667	0.261	1
dhrs4	0.0788064	2.74363	0.333	0.075	1
cbx3a	0.0788064	3.33201	0.333	0.075	1
tjp3	0.079608	2.30796	0.667	0.358	1
krt8	0.080396	0.941769	1	0.796	1
zgc:171775	0.0806953	2.43645	0.333	0.071	1
ctsla	0.0808739	-3.69568	0	0.562	1
fosab	0.0815144	0.919422	1	0.907	1
mt-nd4	0.0816319	0.652908	1	0.996	1
ndufb5	0.0820602	2.76124	0.333	0.075	1
bin3	0.0820602	3.0182	0.333	0.075	1
ENSDARG00000101034	0.0820602	2.43102	0.333	0.075	1
eno3	0.0820913	-2.08164	0.333	0.748	1
dab2ipa	0.083104	3.60072	0.333	0.08	1
bsg	0.0832348	1.55284	0.667	0.265	1
ap1s3b	0.084102	2.41807	0.333	0.071	1
ddx46	0.084102	2.44064	0.333	0.071	1
ndufa4l	0.0842112	1.96089	0.667	0.319	1
luc7l3	0.0854221	2.79355	0.333	0.075	1
aamdc	0.0854221	2.53709	0.333	0.075	1
smc1al	0.0854221	2.29163	0.333	0.075	1
mthfs	0.0864159	3.8831	0.333	0.08	1
kctd13	0.0864159	3.21434	0.333	0.08	1
si:ch211-201h21.5	0.0864159	3.87822	0.333	0.08	1
rnf19a	0.0864159	3.73204	0.333	0.08	1
rerea	0.0864159	3.55352	0.333	0.08	1
enc3	0.0864159	3.46896	0.333	0.08	1
ccng2	0.0869247	-3.91508	0	0.549	1
ktn1	0.0887603	1.62566	0.667	0.274	1
nck2a	0.0888944	2.34865	0.333	0.075	1
taf1b	0.0888944	2.78184	0.333	0.075	1
zgc:86598	0.0888944	2.5654	0.333	0.075	1
itpkca	0.0888944	2.97866	0.333	0.075	1
tnks1bp1	0.0890136	-3.92695	0	0.544	1
kifc3	0.0890136	-3.99934	0	0.544	1
rp2	0.0898335	2.91212	0.333	0.08	1
vwa11	0.0898335	3.06176	0.333	0.08	1
hacd2	0.0898335	3.60655	0.333	0.08	1
selenbp1	0.0898335	3.02439	0.333	0.08	1
mrps28	0.0898335	3.13207	0.333	0.08	1
eppk1	0.0911391	-4.12319	0	0.54	1
cfl1	0.0912603	-1.97854	0.333	0.73	1
nono	0.0924796	2.60816	0.333	0.075	1
baxa.1	0.0924796	2.62088	0.333	0.075	1
ubqln4	0.0951748	1.46859	0.667	0.274	1
calml4a	0.0966767	1.40112	0.667	0.27	1
rer1	0.0969949	2.47787	0.333	0.08	1
mycbp	0.0969949	2.69968	0.333	0.08	1
acadl	0.0975109	3.6445	0.333	0.084	1
oclna	0.0977386	-3.79173	0	0.527	1
prelid3b	0.100014	-3.72904	0	0.522	1
ENSDARG00000055383	0.100743	2.40418	0.333	0.08	1
isoc2	0.100743	2.43727	0.333	0.08	1
eif4e3	0.100743	2.36788	0.333	0.08	1
tob1a	0.100873	-1.8969	0.333	0.752	1
cotl1	0.101427	1.98815	0.667	0.407	1
xbp1	0.102327	-3.75463	0	0.518	1
fbp1b	0.102327	-3.79098	0	0.518	1
coq10b	0.103353	1.7676	0.667	0.416	1
hax1	0.104606	2.47658	0.333	0.08	1
aldh7a1	0.104606	2.57599	0.333	0.08	1
zgc:123305	0.104972	2.45361	0.333	0.084	1
als2b	0.104972	2.87658	0.333	0.084	1
limk2	0.105072	3.93419	0.333	0.088	1
cygb1	0.107071	-3.72004	0	0.509	1
STMP1	0.108585	2.22027	0.333	0.08	1
kat5a	0.108868	2.57565	0.333	0.084	1
si:dkey-208k22.6	0.108868	2.73781	0.333	0.084	1
echs1	0.108885	3.50431	0.333	0.088	1
phtf1	0.108885	3.65858	0.333	0.088	1
ugt8	0.109501	-3.84784	0	0.504	1
rbm4.3	0.11116	1.66514	0.667	0.31	1
tmem176l.2	0.111972	-3.58036	0	0.5	1
cdh17	0.111972	-3.44596	0	0.5	1
CU856539.2	0.111972	-3.60683	0	0.5	1
si:ch211-244b2.3	0.112683	2.30498	0.333	0.08	1
gadd45gip1	0.112683	2.23059	0.333	0.08	1
tex2	0.112806	2.815	0.333	0.088	1
hint1	0.112806	3.65654	0.333	0.088	1
pcxa	0.112879	2.50891	0.333	0.084	1
tmsb1	0.114482	-3.9138	0	0.496	1
stard14	0.114482	-3.7505	0	0.496	1
atp6v1ba	0.116439	3.47118	0.333	0.093	1
anxa11b	0.116439	3.86529	0.333	0.093	1
selenos	0.116838	2.70774	0.333	0.088	1
si:dkey-17m8.1	0.116838	2.48827	0.333	0.088	1
aldoaa	0.117004	2.56515	0.333	0.084	1
zgc:174356	0.117004	2.38222	0.333	0.084	1
si:dkey-108k24.2	0.117004	2.50112	0.333	0.084	1
chd1	0.117004	2.45226	0.333	0.084	1
atp1a1a.1	0.117032	-3.55055	0	0.491	1
idh1	0.117032	-3.46513	0	0.491	1
serpinb1	0.117032	-3.52669	0	0.491	1
chia.2	0.117032	-4.61546	0	0.491	1
apoa4b.1	0.117408	-1.81196	0.333	0.783	1
dusp5	0.118178	1.54326	0.667	0.429	1
gipc2	0.119624	-3.36262	0	0.487	1
apobb.1	0.119624	-4.02647	0	0.487	1
dldh	0.120486	3.5639	0.333	0.093	1
mepce	0.120983	2.44804	0.333	0.088	1
btf3l4	0.120983	2.60942	0.333	0.088	1
cox6a1	0.121225	2.60087	0.667	0.354	1
gsto2	0.121248	2.60888	0.333	0.084	1
h2az2b	0.121248	2.37577	0.333	0.084	1
tjp1a	0.125241	2.35696	0.333	0.088	1
atp6v0d1	0.125241	2.39697	0.333	0.088	1
ndufab1a	0.125241	2.12354	0.333	0.088	1
slc25a5	0.126669	-1.36188	0.667	0.894	1
itpk1a	0.127645	-3.51172	0	0.473	1
naca	0.128897	-1.94456	0.333	0.695	1
cant1b	0.128908	2.64472	0.333	0.093	1
hoxd9a	0.129616	2.34988	0.333	0.088	1
purba	0.132268	3.35491	0.333	0.097	1
UBB	0.13253	0.590271	1	0.739	1
mvp	0.132914	2.55146	0.667	0.473	1
adh8b	0.133203	-3.4268	0	0.465	1
dab1a	0.134108	2.28371	0.333	0.088	1
zgc:153911	0.136046	-3.61199	0	0.46	1
srsf11	0.136768	1.3188	0.667	0.305	1
cebpb	0.137193	0.789597	1	0.637	1
lrp10	0.13778	2.31587	0.333	0.093	1
tmem106a	0.13778	2.50599	0.333	0.093	1
usp10	0.13872	2.49987	0.333	0.088	1
gnl2	0.13872	2.17031	0.333	0.088	1
rragca	0.141134	2.78308	0.333	0.097	1
skilb	0.141134	2.46463	0.333	0.097	1
npc1	0.142389	2.16448	0.333	0.093	1
map3k4	0.142389	2.3651	0.333	0.093	1
acadvl	0.144835	-3.33923	0	0.447	1
pls1	0.145735	2.37429	0.333	0.097	1
ndufaf3	0.145735	2.79501	0.333	0.097	1
apoc2	0.147853	-3.4112	0	0.442	1
rbm39a	0.147853	-3.28062	0	0.442	1
stxbp5b	0.150449	2.40959	0.333	0.097	1
ppp1r37	0.150449	2.54559	0.333	0.097	1
gnpnat1	0.150916	-3.4544	0	0.438	1
nsa2	0.150916	-3.33534	0	0.438	1
si:ch211-166a6.5	0.151547	3.42782	0.333	0.106	1
bccip	0.151547	3.3533	0.333	0.106	1
gkap1	0.151962	2.02923	0.333	0.093	1
COX5B.1	0.152131	1.17013	0.667	0.314	1
grn1	0.153467	1.93932	0.667	0.376	1
tomm5	0.153478	2.50296	0.333	0.102	1
ncor2	0.154023	-3.23569	0	0.434	1
zfr	0.15528	2.37187	0.333	0.097	1
nfil3-6	0.15528	2.19331	0.333	0.097	1
pcnx1	0.15528	2.40636	0.333	0.097	1
lamp2	0.156224	3.081	0.333	0.106	1
cox7a1	0.156224	2.91528	0.333	0.106	1
rplp2	0.156527	-0.951067	0.667	0.947	1
fabp2	0.157177	-3.55998	0	0.429	1
ogdha	0.157177	-3.18055	0	0.429	1
zfand5b	0.157177	-3.26897	0	0.429	1
sptbn1	0.158288	2.32273	0.333	0.102	1
muc13b	0.15865	1.722	0.667	0.509	1
cox7c	0.158798	1.33589	0.667	0.323	1
slc38a10	0.160227	2.32574	0.333	0.097	1
ENSDARG00000012458	0.160375	-3.23085	0	0.425	1
ube2d1b	0.160375	-3.08244	0	0.425	1
phactr4a	0.160375	-3.19647	0	0.425	1
hnrnpd	0.161011	3.1331	0.333	0.106	1
apoeb	0.161916	-1.89962	0.333	0.673	1
si:ch73-199g24.2	0.162016	1.98062	0.333	0.093	1
cyba	0.162016	1.79054	0.333	0.093	1
dido1	0.163468	2.84236	0.333	0.111	1
higd1a	0.16362	-3.00333	0	0.42	1
tlcd2	0.16362	-3.04624	0	0.42	1
rev3l	0.165292	2.20978	0.333	0.097	1
igfbp1b	0.165581	1.36304	0.667	0.425	1
ppp2r5ea	0.165907	2.29381	0.333	0.106	1
aff4	0.166912	-3.16284	0	0.416	1
ace2	0.166912	-3.28108	0	0.416	1
eps8l3a	0.166912	-3.23641	0	0.416	1
smarca2	0.16825	2.26766	0.333	0.102	1
ammecr1	0.16825	2.23883	0.333	0.102	1
taf15	0.168334	2.80586	0.333	0.111	1
cobl	0.170251	-3.24626	0	0.412	1
mgst1.2	0.170914	2.40131	0.333	0.106	1
foxd2	0.170914	2.12992	0.333	0.106	1
csrnp2	0.170914	2.32583	0.333	0.106	1
supt6h	0.170914	2.34964	0.333	0.106	1
si:ch73-91k6.2	0.173308	2.75908	0.333	0.111	1
erbb3a	0.173404	2.25549	0.333	0.102	1
mych	0.173404	2.0218	0.333	0.102	1
gsta.1	0.173636	-3.24844	0	0.407	1
perp	0.173636	-3.11138	0	0.407	1
gng5	0.175452	3.60568	0.333	0.115	1
cnbpa	0.176034	2.21463	0.333	0.106	1
si:ch211-114c12.2	0.17707	-3.04152	0	0.403	1
cirbpa	0.17707	-3.03325	0	0.403	1
tuba8l2	0.17707	-3.08522	0	0.403	1
eef1db	0.17707	-3.02067	0	0.403	1
ist1	0.177333	1.40584	0.667	0.389	1
creb3l3b	0.178675	2.12522	0.333	0.102	1
adam28	0.180496	2.82331	0.333	0.115	1
mdh1aa	0.180552	-3.07956	0	0.398	1
naga	0.181268	2.17984	0.333	0.106	1
ilf3b	0.181268	2.20561	0.333	0.106	1
khdc4	0.181268	2.25331	0.333	0.106	1
rap2b	0.181268	2.15801	0.333	0.106	1
tnk1	0.183585	2.3363	0.333	0.111	1
cldn17	0.184083	-3.33207	0	0.394	1
sltm	0.185028	1.05867	0.667	0.319	1
rpl35	0.185065	1.19677	1	0.721	1
pck1	0.186213	-1.09286	0.667	0.867	1
pnrc2	0.186735	-1.04508	0.333	0.96	1
hsp70l	0.186879	1.03145	0.667	0.456	1
chs1	0.187663	-3.21233	0	0.389	1
dpep1	0.187663	-2.93781	0	0.389	1
fabp1b.1	0.187663	-3.18875	0	0.389	1
rsl24d1	0.187663	-3.0011	0	0.389	1
rpl37.1	0.189702	0.664484	1	0.978	1
si:ch73-141c7.1	0.190093	1.59492	0.667	0.628	1
myrfl	0.191292	-2.81343	0	0.385	1
pcxb	0.191292	-2.97646	0	0.385	1
cox4i1	0.191292	-2.95886	0	0.385	1
crebzf	0.191292	-2.76132	0	0.385	1
erh	0.192079	1.71004	0.333	0.106	1
zfand3	0.192079	2.25473	0.333	0.106	1
pm20d1.2	0.192439	-1.70849	0.333	0.659	1
si:dkey-4e7.3	0.192687	3.1754	0.333	0.119	1
fosb	0.19386	-1.16123	0.667	0.889	1
sptan1	0.194971	-3.09811	0	0.381	1
si:rp71-62i8.1	0.194972	-2.81085	0	0.381	1
ralgapa2	0.194972	-3.0493	0	0.381	1
alas1	0.194972	-2.92382	0	0.381	1
jun	0.197546	-1.39181	0.333	0.832	1
tcf3b	0.197659	2.13084	0.333	0.106	1
cldn15a	0.198701	-2.83903	0	0.376	1
ccng1	0.198701	-3.22907	0	0.376	1
erbin	0.198701	-2.74534	0	0.376	1
stk24a	0.199518	3.30681	0.333	0.124	1
si:ch211-137i24.10	0.199872	-1.32453	0.333	0.801	1
dnaja2a	0.202482	-2.73288	0	0.372	1
aoc1	0.202482	-2.8857	0	0.372	1
pgk1	0.204889	2.78471	0.333	0.124	1
rhoab	0.206314	-2.93684	0	0.367	1
ahcyl2b	0.206314	-2.67772	0	0.367	1
zgc:66484	0.206314	-2.82892	0	0.367	1
mibp2	0.206314	-2.94802	0	0.367	1
stoml3b	0.208579	-1.72982	0.333	0.628	1
cct5	0.208963	2.4823	0.333	0.119	1
dnajc7	0.210198	-2.88407	0	0.363	1
slc10a2	0.210198	-3.75685	0	0.363	1
mpc2	0.211237	2.03959	0.333	0.111	1
pdlim2	0.211237	1.93899	0.333	0.111	1
socs3a	0.211564	3.26639	0.333	0.128	1
rpl5a	0.211947	0.618118	1	0.704	1
pld1a	0.21304	2.09898	0.333	0.115	1
eps8l3b	0.214135	-2.80175	0	0.358	1
lsr	0.214135	-2.98509	0	0.358	1
lxn	0.214605	0.790195	0.667	0.332	1
bcas3	0.215946	2.43233	0.333	0.124	1
mbnl2	0.217085	2.89967	0.333	0.128	1
uqcrc1	0.217112	1.90237	0.333	0.111	1
kdm4b	0.217112	2.04151	0.333	0.111	1
egr1	0.217134	0.610527	1	0.606	1
rpl30	0.217528	-0.819268	1	0.898	1
insig1	0.218124	-3.07044	0	0.354	1
eci2	0.218853	2.0418	0.333	0.115	1
rpl34	0.21952	-1.30695	0.333	0.73	1
kynu	0.220353	2.04592	0.333	0.119	1
bcar1	0.220353	2.06765	0.333	0.119	1
eif3s10	0.222167	-2.75019	0	0.35	1
myl12.1	0.222167	-2.76316	0	0.35	1
cidec	0.222167	-3.0239	0	0.35	1
atp1a1a.4	0.222167	-2.78331	0	0.35	1
sik2b	0.222167	-2.91388	0	0.35	1
napab	0.223103	1.91087	0.333	0.111	1
dnm2a	0.223598	3.27276	0.333	0.133	1
pm20d1.1	0.223872	0.954244	0.667	0.376	1
dnajb11	0.226213	2.09135	0.333	0.119	1
hoxc8a	0.226213	2.11974	0.333	0.119	1
abcc12	0.226264	-3.07949	0	0.345	1
htatip2	0.226264	-3.1785	0	0.345	1
pklr	0.226877	0.908592	0.667	0.385	1
lsm12b	0.227427	2.11177	0.333	0.124	1
bzw1a	0.227427	2.08847	0.333	0.124	1
ell2	0.228438	2.09814	0.333	0.128	1
plecb	0.229371	-1.19728	0.667	0.805	1
hoxb3a	0.230416	-2.9483	0	0.341	1
baiap2l2a	0.230416	-2.82151	0	0.341	1
nfe2l2a	0.230416	-2.55528	0	0.341	1
sox19a	0.230817	1.73822	0.333	0.115	1
nckap1	0.230817	1.71854	0.333	0.115	1
myo7bb	0.23211	-1.53734	0.333	0.664	1
fam3c	0.232182	2.08171	0.333	0.119	1
rpl5b	0.232385	-1.5001	0.333	0.597	1
zgc:162396	0.233327	2.04333	0.333	0.124	1
rpl26	0.233643	1.20289	0.667	0.394	1
atp6v0ca	0.234623	-2.66717	0	0.336	1
slc26a5	0.234623	-2.68218	0	0.336	1
rbbp6	0.234623	-2.79901	0	0.336	1
lonrf1l	0.234623	-2.67327	0	0.336	1
vdac2	0.234623	-2.56043	0	0.336	1
kmt2ca	0.234623	-2.83131	0	0.336	1
dnajc5gb	0.23697	1.8454	0.333	0.115	1
gda	0.238886	-2.61775	0	0.332	1
zgc:92242	0.238886	-2.90258	0	0.332	1
sgpl1	0.238886	-2.61414	0	0.332	1
CU467905.1	0.238886	-2.58044	0	0.332	1
ranbp9	0.240207	2.07308	0.333	0.128	1
cyp2ad3	0.240207	2.03811	0.333	0.128	1
slc9a3r1a	0.241406	3.09187	0.333	0.137	1
adipor2	0.243205	-2.45336	0	0.327	1
bco1	0.243205	-2.43356	0	0.327	1
nupr1b	0.243205	-2.68688	0	0.327	1
trpm4a	0.243205	-2.59883	0	0.327	1
pak1	0.243205	-2.70953	0	0.327	1
ngef	0.243205	-2.72123	0	0.327	1
mical2b	0.243205	-2.62698	0	0.327	1
ucp2	0.243438	1.24146	0.667	0.434	1
rpl23	0.244672	1.06316	1	0.876	1
uqcrc2a	0.245452	2.06614	0.333	0.124	1
si:ch73-281n10.2	0.245452	1.63105	0.333	0.124	1
rab1ba	0.246249	2.12514	0.333	0.128	1
rhoaa	0.246249	2.1153	0.333	0.128	1
scamp2	0.246249	1.98847	0.333	0.128	1
pam	0.246861	2.02946	0.333	0.133	1
ccni	0.24716	1.24589	0.667	0.456	1
hsp90b1	0.247441	-1.80673	0.333	0.602	1
eef1da	0.247581	-2.6247	0	0.323	1
abcg2b	0.247581	-2.45254	0	0.323	1
cct6a	0.247585	3.91227	0.333	0.142	1
krt4	0.248587	0.601149	1	0.925	1
aldh9a1a.1	0.248778	0.788849	1	0.686	1
mphosph8	0.251678	1.95173	0.333	0.124	1
apoa4b.2.1	0.252015	-2.67671	0	0.319	1
pptc7a	0.252015	-2.41592	0	0.319	1
ipo7	0.252932	2.12963	0.333	0.133	1
lpin2	0.256507	-2.60944	0	0.314	1
egfra	0.256507	-2.48937	0	0.314	1
pdzk1	0.256507	-2.88647	0	0.314	1
eif5	0.256507	-2.54053	0	0.314	1
mep1a.1	0.256507	-2.44784	0	0.314	1
eef1g	0.257325	0.600667	1	0.704	1
eef2b	0.257576	0.728329	1	0.792	1
plin2	0.258013	1.4921	0.333	0.124	1
zswim5	0.258651	1.9296	0.333	0.128	1
dusp8a	0.259107	1.9909	0.333	0.133	1
lgmn	0.259395	1.88068	0.333	0.137	1
si:ch211-71m22.1	0.259518	2.67888	0.333	0.146	1
lims1	0.259518	2.94928	0.333	0.146	1
si:dkey-112a7.4	0.259528	2.96725	0.333	0.142	1
faua	0.260463	1.59635	0.667	0.73	1
appa	0.261059	-2.57226	0	0.31	1
ano9b	0.261059	-2.77525	0	0.31	1
atf4a	0.261059	-2.55279	0	0.31	1
krt91	0.261059	-3.1481	0	0.31	1
rbp2a	0.261059	-2.86735	0	0.31	1
fis1	0.265012	1.84241	0.333	0.128	1
atf6	0.265385	1.97365	0.333	0.133	1
clic4	0.265592	2.02946	0.333	0.137	1
epn1	0.26567	-2.42293	0	0.305	1
mark2b	0.26567	-2.29482	0	0.305	1
ep300b	0.26567	-2.48655	0	0.305	1
si:ch211-105c13.3	0.26567	-2.70234	0	0.305	1
eif3k	0.26567	-2.45816	0	0.305	1
cnbpb	0.26567	-2.45316	0	0.305	1
rmdn1	0.26567	-2.30786	0	0.305	1
CABZ01080568.1	0.26567	-2.82752	0	0.305	1
rpl8	0.266416	1.36729	0.667	0.858	1
etnk1	0.270342	-2.67089	0	0.301	1
bicdl2	0.270342	-2.74809	0	0.301	1
ttpa	0.270342	-2.46594	0	0.301	1
pnpla6	0.270342	-2.74915	0	0.301	1
afp4.1	0.270342	-2.52689	0	0.301	1
agmo	0.270342	-2.55923	0	0.301	1
nuak1b	0.270342	-2.58126	0	0.301	1
abracl	0.271399	3.97554	0.333	0.15	1
golga4	0.271479	1.86422	0.333	0.128	1
slc30a4	0.271479	1.82324	0.333	0.128	1
bhlhe40	0.271479	1.79773	0.333	0.128	1
cyp1a	0.271696	2.2376	0.333	0.146	1
ost4	0.271767	1.86578	0.333	0.133	1
nlrc3l	0.271767	1.73513	0.333	0.133	1
si:dkey-25e12.3	0.271863	2.42424	0.333	0.142	1
rps26l	0.274113	0.88109	1	0.858	1
rpl39	0.274229	0.872863	1	0.867	1
sod1	0.275076	-2.61529	0	0.296	1
chmp1b	0.275076	-2.22883	0	0.296	1
ptmab	0.275076	-2.41875	0	0.296	1
tspan34	0.275076	-2.63323	0	0.296	1
zgc:158258	0.275076	-2.45677	0	0.296	1
btg1	0.276262	1.37827	0.667	0.881	1
rps5	0.276813	-0.915917	0.333	0.81	1
cdhr5b	0.277552	2.68337	0.333	0.15	1
pi4k2a	0.277677	1.5955	0.333	0.124	1
znf598	0.278054	1.6521	0.333	0.128	1
hadhb	0.278054	1.63164	0.333	0.128	1
tp53bp2a	0.278054	1.64324	0.333	0.128	1
ppp6r3	0.278254	1.78237	0.333	0.133	1
akap8l	0.278291	1.7955	0.333	0.137	1
ubl3a	0.279871	-2.23415	0	0.292	1
anks4b	0.279872	-2.18612	0	0.292	1
mst1ra	0.279872	-2.92102	0	0.292	1
egr3	0.279872	-2.3783	0	0.292	1
jmjd1cb	0.279872	-2.4195	0	0.292	1
tbcela	0.279872	-2.31864	0	0.292	1
ush1c	0.279872	-2.15903	0	0.292	1
RPL37A	0.279936	1.51853	0.667	0.863	1
acy1	0.283222	2.92147	0.333	0.155	1
stat2	0.284453	1.54951	0.333	0.124	1
thoc2	0.28473	-2.20706	0	0.288	1
srgap3	0.28473	-2.55475	0	0.288	1
p4hb	0.28473	-2.37676	0	0.288	1
gtpbp4	0.28473	-2.48229	0	0.288	1
TXN	0.28473	-2.54572	0	0.288	1
st3gal7	0.28473	-2.41197	0	0.288	1
cited4a	0.28473	-2.68814	0	0.288	1
ulk2	0.28473	-2.46716	0	0.288	1
cox7b	0.28473	-2.46144	0	0.288	1
errfi1a	0.28473	-2.46277	0	0.288	1
anxa2b	0.287019	-1.36674	0.333	0.606	1
cycsb	0.289101	1.0735	0.667	0.487	1
selenow1	0.289653	-2.28586	0	0.283	1
cct4	0.289653	-2.17717	0	0.283	1
atp5pb	0.289653	-2.35285	0	0.283	1
ahsa1b	0.289653	-2.44188	0	0.283	1
prdm1b	0.289653	-2.34769	0	0.283	1
sdhb	0.289653	-2.38833	0	0.283	1
cdkn1bb	0.289653	-2.3562	0	0.283	1
atp5md	0.291109	1.636	0.333	0.142	1
calm3a	0.292629	1.11408	0.667	0.473	1
atp1b1a	0.292981	-0.970925	0.667	0.717	1
vegfab	0.294641	-2.40401	0	0.279	1
aqp8a.1	0.294641	-2.36761	0	0.279	1
eif5a	0.294641	-2.11789	0	0.279	1
irs2a	0.299695	-2.81985	0	0.274	1
irs2b	0.299695	-2.44766	0	0.274	1
myo1b	0.299695	-2.22165	0	0.274	1
apoc1	0.299695	-2.8536	0	0.274	1
tpi1b	0.299695	-2.19396	0	0.274	1
slc47a1	0.299695	-2.52258	0	0.274	1
irf6	0.299695	-2.31417	0	0.274	1
manf	0.299695	-2.58103	0	0.274	1
spty2d1	0.299695	-2.56751	0	0.274	1
frmd4ba	0.30134	3.05384	0.333	0.159	1
cry3a	0.302153	1.16798	0.667	0.487	1
hoxc9a	0.303107	1.80799	0.333	0.15	1
atp6v1g1	0.304436	1.8278	0.333	0.142	1
nipal3	0.304436	1.51255	0.333	0.142	1
pawr	0.304815	-2.47999	0	0.27	1
epha2a	0.304815	-2.32971	0	0.27	1
deptor	0.304815	-2.18623	0	0.27	1
icn	0.304815	-2.51137	0	0.27	1
hnrnpaba	0.304815	-2.2135	0	0.27	1
chd2	0.304815	-2.51467	0	0.27	1
faxdc2	0.304815	-2.59151	0	0.27	1
dab2ipb	0.304913	1.63509	0.333	0.137	1
pdcd4b	0.305978	0.734887	0.667	0.372	1
atp5f1b	0.30714	2.31508	0.667	0.5	1
kras	0.307788	2.56068	0.333	0.159	1
cox5aa	0.310003	-2.20186	0	0.265	1
chmp5b	0.310004	-2.34134	0	0.265	1
sec61a1	0.310004	-2.15092	0	0.265	1
baz2ba	0.310004	-2.1878	0	0.265	1
klf2b	0.310004	-2.59467	0	0.265	1
glsb	0.310004	-2.37287	0	0.265	1
gstt1a	0.310004	-2.3199	0	0.265	1
n4bp1	0.310004	-2.3723	0	0.265	1
si:ch211-221j21.3	0.310004	-2.05912	0	0.265	1
zc3h11a	0.310004	-2.22234	0	0.265	1
mat2aa	0.310004	-2.21257	0	0.265	1
golgb1	0.31055	1.81696	0.333	0.146	1
ap1g1	0.31055	1.71476	0.333	0.146	1
hectd3	0.31055	1.85782	0.333	0.146	1
hic1l	0.31055	1.61261	0.333	0.146	1
sec62	0.31125	1.7517	0.333	0.142	1
wnk1a	0.312343	-1.25314	0.333	0.606	1
nr4a3	0.312987	0.768629	0.667	0.358	1
eif3g	0.313126	2.54166	0.333	0.164	1
crip1	0.313386	0.355364	1	0.606	1
si:ch211-214j24.10	0.315261	-1.80737	0	0.261	1
gpx4b	0.315261	-2.0375	0	0.261	1
hnrnpub	0.315261	-2.15581	0	0.261	1
rnf10	0.315261	-2.25132	0	0.261	1
degs2	0.315261	-2.34939	0	0.261	1
tspan13a	0.315261	-1.9908	0	0.261	1
actn4	0.315261	-1.88237	0	0.261	1
anxa4	0.315261	-2.50356	0	0.261	1
lrig1	0.316454	1.67998	0.333	0.15	1
leng8	0.317365	1.74238	0.333	0.146	1
ugp2b	0.317365	1.67266	0.333	0.146	1
itpr2	0.317365	1.46909	0.333	0.146	1
lrch1	0.318163	1.78053	0.333	0.142	1
arg2	0.318163	1.56421	0.333	0.142	1
fbrs	0.318163	1.75219	0.333	0.142	1
zgc:101744	0.318296	2.65444	0.333	0.168	1
rps24	0.319587	1.11008	0.667	0.801	1
si:dkey-172j4.3	0.320589	-2.02847	0	0.257	1
atp5pf	0.320589	-2.25853	0	0.257	1
slc15a2	0.320589	-2.44604	0	0.257	1
zgc:193541	0.320589	-2.27173	0	0.257	1
NPC1L1	0.320589	-1.80566	0	0.257	1
stom	0.320589	-2.29517	0	0.257	1
lhfpl2a	0.320589	-2.14657	0	0.257	1
elovl1b	0.320589	-2.17823	0	0.257	1
riok3	0.320589	-1.92228	0	0.257	1
rsrc2	0.324278	1.63198	0.333	0.146	1
rpl22	0.324822	0.968328	0.667	0.659	1
smg7	0.325176	1.48817	0.333	0.142	1
iqgap2	0.325988	-1.99464	0	0.252	1
retsat	0.325988	-1.95922	0	0.252	1
h1-10	0.325988	-2.56537	0	0.252	1
bcl10	0.325988	-2.24518	0	0.252	1
man1a1	0.325988	-1.96082	0	0.252	1
nfkbiab	0.325988	-2.43883	0	0.252	1
kmo	0.325988	-2.05413	0	0.252	1
nedd4a	0.325988	-2.0595	0	0.252	1
pcf11	0.325988	-2.24959	0	0.252	1
shroom1	0.325988	-2.08684	0	0.252	1
prkcdb	0.325988	-2.18001	0	0.252	1
ube2v2	0.325988	-1.74143	0	0.252	1
ppib	0.325988	-2.15166	0	0.252	1
tmigd1	0.326519	-1.05703	0.333	0.717	1
scp2a	0.32778	-1.18813	0.333	0.588	1
hsp70.1	0.329285	1.1816	0.667	0.456	1
dad1	0.331289	1.60795	0.333	0.146	1
sinhcaf	0.33146	-2.11473	0	0.248	1
ddr1	0.33146	-2.30727	0	0.248	1
mep1a.2	0.33146	-2.05988	0	0.248	1
crybg1a	0.33146	-2.1156	0	0.248	1
sptbn5	0.33146	-2.37684	0	0.248	1
chtopa	0.33146	-2.11788	0	0.248	1
f2rl1.2	0.33146	-2.26984	0	0.248	1
uqcr10	0.33146	-2.03523	0	0.248	1
ndufa1	0.331461	2.43185	0.333	0.168	1
enpep	0.331461	2.3666	0.333	0.168	1
si:dkey-283b1.6	0.33288	-1.19511	0.333	0.593	1
arpc1a	0.334486	1.57812	0.333	0.159	1
syap1	0.334486	1.78389	0.333	0.159	1
MYO1D	0.336465	2.42301	0.333	0.173	1
gpt2l	0.337006	-2.09292	0	0.243	1
gabarapb	0.337006	-2.11269	0	0.243	1
cyp2k19	0.337006	-2.00247	0	0.243	1
alyref	0.337006	-2.20028	0	0.243	1
tmem131	0.337006	-1.99155	0	0.243	1
arglu1a	0.337006	-2.3573	0	0.243	1
psap	0.337006	-1.95691	0	0.243	1
rtn4b	0.337006	-2.1505	0	0.243	1
sypl2a	0.337006	-2.02394	0	0.243	1
mdh2	0.337006	-1.78202	0	0.243	1
rpl21	0.337877	1.11833	0.667	0.836	1
rpl13	0.338705	0.369486	1	0.894	1
eif3ba	0.341312	2.7014	0.333	0.177	1
GCA	0.341312	2.46914	0.333	0.177	1
birc6	0.341312	2.29384	0.333	0.177	1
tegt	0.341312	2.70057	0.333	0.177	1
eif2s3	0.341388	1.795	0.333	0.159	1
rnf213a	0.342627	-2.27189	0	0.239	1
ugt2a4	0.342627	-1.9173	0	0.239	1
abat	0.342627	-1.99681	0	0.239	1
MEP1B	0.342627	-2.08477	0	0.239	1
ccl25a	0.342627	-2.12898	0	0.239	1
ugt1a1	0.342627	-2.19717	0	0.239	1
kdm5c	0.342627	-1.97204	0	0.239	1
tiparp	0.342627	-2.20551	0	0.239	1
svild	0.342627	-2.05062	0	0.239	1
hivep1	0.342627	-2.14205	0	0.239	1
utrn	0.342627	-1.91078	0	0.239	1
gamt	0.342627	-1.92872	0	0.239	1
slmapa	0.342627	-1.96187	0	0.239	1
atp5f1d	0.342627	-1.9639	0	0.239	1
zmp:0000000845	0.342627	-2.19153	0	0.239	1
pgam1a	0.34288	1.70203	0.333	0.155	1
sat1a.1	0.343191	-1.11454	0.333	0.699	1
igfbp1a	0.343491	-1.12231	0.333	0.704	1
itga2.3	0.345601	1.23745	0.333	0.146	1
myh9a	0.348013	2.8755	0.333	0.177	1
rassf7b	0.348325	-2.17461	0	0.235	1
gpatch8	0.348325	-2.17497	0	0.235	1
slc25a24	0.348325	-2.23936	0	0.235	1
eif4g2b	0.348325	-2.20726	0	0.235	1
jarid2b	0.348325	-1.92385	0	0.235	1
rc3h2	0.348325	-3.19425	0	0.235	1
ces2b	0.348325	-1.78972	0	0.235	1
rps7	0.348577	1.2225	0.667	0.814	1
ppiab	0.350548	0.963117	0.667	0.509	1
kank1a	0.351483	1.35984	0.333	0.15	1
zmynd11	0.351483	1.51172	0.333	0.15	1
waslb	0.353694	1.62009	0.333	0.164	1
zgc:162608	0.354101	-2.52377	0	0.23	1
slc38a2	0.354101	-2.07831	0	0.23	1
plscr3a	0.354101	-2.23325	0	0.23	1
tcnba	0.354101	-2.0864	0	0.23	1
ppl	0.354101	-2.32825	0	0.23	1
her6	0.354101	-2.55762	0	0.23	1
acox1	0.354101	-1.97952	0	0.23	1
lrba	0.354101	-1.73623	0	0.23	1
mycbp2	0.354101	-1.8012	0	0.23	1
dbi	0.354101	-1.86946	0	0.23	1
dhdhl	0.354101	-1.87567	0	0.23	1
nr1h4	0.354101	-1.99472	0	0.23	1
kpnb1	0.354101	-2.01478	0	0.23	1
si:dkey-23k10.5	0.354101	-1.81125	0	0.23	1
glrx	0.354101	-1.65524	0	0.23	1
nccrp1	0.355983	0.597386	0.667	0.394	1
slc25a20	0.357157	1.54155	0.333	0.155	1
btg2	0.35811	-0.916104	0.667	0.832	1
ddx21	0.358226	0.854212	0.667	0.487	1
pllp	0.359478	2.51473	0.333	0.181	1
twf1b	0.359958	-1.75715	0	0.226	1
slc1a1	0.359958	-1.90945	0	0.226	1
rab5c	0.359958	-1.90402	0	0.226	1
ccnl1b	0.359958	-1.97381	0	0.226	1
hivep2a	0.359958	-1.92952	0	0.226	1
slc25a25a	0.359958	-1.85468	0	0.226	1
oga	0.359958	-2.12992	0	0.226	1
aplp2	0.359958	-1.67478	0	0.226	1
prr15lb	0.359958	-1.87952	0	0.226	1
csnk1db	0.359958	-1.89586	0	0.226	1
bambia	0.359958	-2.07002	0	0.226	1
pleca	0.359958	-2.09671	0	0.226	1
trib3	0.359958	-1.96713	0	0.226	1
rab7a	0.359958	-1.7366	0	0.226	1
cat	0.359958	-1.71084	0	0.226	1
chd4b	0.360765	1.77471	0.333	0.164	1
ccnt2b	0.364014	2.47554	0.333	0.186	1
st14a	0.364433	1.4446	0.333	0.155	1
eif4a1b	0.365896	-1.79617	0	0.221	1
dhrs1	0.365896	-1.80892	0	0.221	1
eif4g1a	0.365896	-1.92341	0	0.221	1
znf292b	0.365896	-2.11473	0	0.221	1
csde1	0.365896	-1.95812	0	0.221	1
xdh	0.365896	-1.88413	0	0.221	1
tial1	0.365896	-1.74215	0	0.221	1
epas1a	0.365896	-1.85045	0	0.221	1
rbms1a	0.365896	-2.0269	0	0.221	1
top1l	0.365896	-1.80008	0	0.221	1
hyou1	0.365896	-2.10579	0	0.221	1
pdgfba	0.365896	-2.56494	0	0.221	1
srsf3b	0.366333	2.32847	0.333	0.181	1
clk4a	0.366788	0.693013	0.667	0.412	1
rps15a	0.369632	0.993486	0.667	0.827	1
histh1l	0.369896	1.45448	0.333	0.159	1
nop56	0.370848	1.50831	0.333	0.173	1
zgc:158803	0.371802	1.32177	0.333	0.155	1
tardbpl	0.371802	1.3816	0.333	0.155	1
ndufa5	0.371917	-1.52965	0	0.217	1
acin1b	0.371917	-1.75257	0	0.217	1
vcp	0.371917	-1.99888	0	0.217	1
abcc1	0.371917	-1.96679	0	0.217	1
tnrc6a	0.371917	-1.84521	0	0.217	1
cish	0.371917	-1.95808	0	0.217	1
prkcaa	0.371917	-1.9271	0	0.217	1
arf1	0.371917	-1.72315	0	0.217	1
eif3c	0.371917	-1.82219	0	0.217	1
ak2	0.371917	-1.63593	0	0.217	1
igf2bp3	0.371917	-1.87798	0	0.217	1
ppt1	0.371917	-1.88568	0	0.217	1
cyp2y3	0.371917	-1.81895	0	0.217	1
si:ch211-160o17.4	0.371917	-1.72113	0	0.217	1
h1-0	0.371917	-1.76714	0	0.217	1
ctnna1	0.371917	-1.75584	0	0.217	1
pkp3a	0.371917	-1.94723	0	0.217	1
fthl27	0.372868	0.949802	1	0.881	1
tcp1	0.375243	2.60556	0.333	0.19	1
tob1b	0.376806	0.59809	0.667	0.832	1
hnrnpm	0.377248	1.59177	0.333	0.159	1
lgals2b	0.377984	0.981183	1	0.978	1
cd9b	0.378024	-2.1119	0	0.212	1
cox17	0.378024	-1.95682	0	0.212	1
suco	0.378024	-1.61694	0	0.212	1
sptssa	0.378024	-2.01447	0	0.212	1
hectd1	0.378024	-1.7305	0	0.212	1
stag2b	0.378024	-1.90956	0	0.212	1
sfswap	0.378024	-1.66002	0	0.212	1
slc7a3a	0.378024	-2.06552	0	0.212	1
si:ch211-262i1.3	0.378024	-1.65723	0	0.212	1
nktr	0.378024	-1.76634	0	0.212	1
klc4	0.378024	-1.80485	0	0.212	1
ldha	0.378024	-1.67926	0	0.212	1
znf827	0.380287	2.16812	0.333	0.181	1
usp32	0.380287	2.09964	0.333	0.181	1
bco1l	0.384218	-1.9869	0	0.208	1
wbp2nl	0.384218	-1.84372	0	0.208	1
ola1	0.384218	-1.5363	0	0.208	1
cdc42l	0.384218	-1.5949	0	0.208	1
etfb	0.384218	-1.56433	0	0.208	1
clic5b	0.384218	-1.48057	0	0.208	1
adgrg4a	0.384218	-2.14067	0	0.208	1
chka	0.384218	-1.60259	0	0.208	1
si:ch211-235m3.5	0.384218	-2.0118	0	0.208	1
dazap2	0.384218	-1.62907	0	0.208	1
mpp1	0.384218	-1.68144	0	0.208	1
oaz1b	0.384218	-1.44161	0	0.208	1
letm2	0.384218	-1.51249	0	0.208	1
si:ch73-234b20.5	0.384218	-1.90014	0	0.208	1
CU929259.1	0.384218	-1.8889	0	0.208	1
eif4g2a	0.384689	1.37484	0.333	0.159	1
pttg1ipb	0.386391	2.61358	0.333	0.195	1
blmh	0.386391	3.51483	0.333	0.195	1
eef1b2	0.388223	1.87152	0.667	0.54	1
serbp1a	0.389472	-0.778365	0.667	0.681	1
dhrs9	0.389926	1.50692	0.333	0.164	1
rps27l	0.389926	1.46204	0.333	0.164	1
phyh	0.390501	-1.5873	0	0.204	1
ythdc1	0.390501	-1.76646	0	0.204	1
atp5mf	0.390501	-1.80579	0	0.204	1
atp5pd	0.390501	-1.76961	0	0.204	1
selenot1a	0.390501	-1.8062	0	0.204	1
sec61b	0.390501	-1.74896	0	0.204	1
afdna	0.390501	-1.62383	0	0.204	1
slc3a1	0.390501	-1.7525	0	0.204	1
arf5	0.390501	-1.56569	0	0.204	1
acsf2	0.390501	-1.5138	0	0.204	1
sult2st2	0.390501	-1.67116	0	0.204	1
tra2a	0.390501	-2.07014	0	0.204	1
myo18ab	0.390501	-1.98382	0	0.204	1
slc22a6l	0.390501	-2.13359	0	0.204	1
klf4	0.390501	-1.83868	0	0.204	1
h2ax1	0.390501	-1.77582	0	0.204	1
nr5a2	0.390501	-1.42264	0	0.204	1
rpl13a	0.390584	0.435658	1	0.801	1
CABZ01020840.1	0.396876	-1.69828	0	0.199	1
uap1	0.396876	-1.59195	0	0.199	1
itm2ba	0.396876	-1.84685	0	0.199	1
ankrd12	0.396876	-2.06548	0	0.199	1
pcbp2	0.396876	-1.66968	0	0.199	1
vdac3	0.396876	-1.69334	0	0.199	1
atp6v0e1	0.396876	-1.86131	0	0.199	1
si:dkey-191g9.7	0.396876	-1.6788	0	0.199	1
sipa1l3	0.396876	-1.78521	0	0.199	1
nfe2l1b	0.396876	-1.99413	0	0.199	1
zgc:92313	0.396876	-1.84167	0	0.199	1
akap9	0.396876	-1.96821	0	0.199	1
agfg1a	0.396876	-1.80734	0	0.199	1
osbpl2b	0.396876	-1.59098	0	0.199	1
mt-nd1	0.39726	0.25783	1	1	1
prelid1a	0.397435	1.34212	0.333	0.164	1
serpinb1l3	0.401201	-1.14071	0.333	0.562	1
rpl11	0.401785	0.693235	1	0.881	1
tm4sf5	0.403345	-1.74196	0	0.195	1
myo1ea	0.403345	-1.2926	0	0.195	1
si:ch211-198m17.1	0.403345	-1.92696	0	0.195	1
ppp1caa	0.403345	-1.45046	0	0.195	1
srrm2	0.403345	-1.54103	0	0.195	1
gucy2c	0.403345	-1.49671	0	0.195	1
abcf2a	0.403345	-1.45856	0	0.195	1
per2	0.403345	-1.49099	0	0.195	1
slc2a2	0.403345	-1.61009	0	0.195	1
eif5a2	0.403345	-1.47384	0	0.195	1
ube2al	0.403345	-1.75302	0	0.195	1
ptpn3	0.403345	-2.00271	0	0.195	1
snx9b	0.403345	-1.54647	0	0.195	1
si:ch211-207i1.2	0.403345	-2.09297	0	0.195	1
EPB41L2	0.403345	-1.8837	0	0.195	1
atp5if1b	0.403345	-1.61377	0	0.195	1
gnpda1	0.403345	-1.55874	0	0.195	1
rab1ab	0.403345	-1.54688	0	0.195	1
tbcb	0.403345	-1.46434	0	0.195	1
sult1st6	0.403345	-1.9369	0	0.195	1
tmem106ba	0.403345	-1.70782	0	0.195	1
cyp2aa12	0.403345	-1.81124	0	0.195	1
rca2.1	0.403345	-1.58037	0	0.195	1
dgat2	0.403345	-1.75113	0	0.195	1
si:dkeyp-72e1.6	0.407332	1.39006	0.333	0.173	1
pgpep1	0.407332	1.28786	0.333	0.173	1
slc25a3b	0.407646	1.19502	0.667	0.566	1
mapkapk2a	0.407646	-1.06414	0.333	0.571	1
rpl15	0.4095	-0.621612	0.333	0.783	1
eif1axb	0.409911	-1.46683	0	0.19	1
tead1b	0.409911	-1.58071	0	0.19	1
txn	0.409911	-1.91218	0	0.19	1
mink1	0.409911	-1.43789	0	0.19	1
eif3d	0.409911	-1.57696	0	0.19	1
btr02	0.409911	-1.745	0	0.19	1
map4l	0.409911	-1.6615	0	0.19	1
rab2a	0.409911	-1.3308	0	0.19	1
atp5po	0.409911	-1.54203	0	0.19	1
efna1b	0.409911	-1.53989	0	0.19	1
kcnk5b	0.409911	-1.75814	0	0.19	1
ywhabb	0.409911	-1.85567	0	0.19	1
fuca2	0.409911	-1.65858	0	0.19	1
ivd	0.409911	-1.50107	0	0.19	1
hnrnpa0a	0.409911	-1.70832	0	0.19	1
tubb4b	0.409911	-1.26828	0	0.19	1
si:ch211-233a24.2	0.409911	-1.53578	0	0.19	1
caprin1b	0.409911	-1.46187	0	0.19	1
creb5a	0.409911	-1.62354	0	0.19	1
her9	0.409911	-2.02851	0	0.19	1
tln1	0.409911	-1.5983	0	0.19	1
CU104709.1	0.410039	1.23332	0.333	0.168	1
cyp2aa7	0.41271	1.25459	0.333	0.164	1
rpl4	0.413148	0.966492	0.667	0.664	1
rps27.2	0.413532	0.829963	0.667	0.553	1
jund	0.414822	-0.446859	0.333	0.792	1
ENSDARG00000071353	0.414877	1.50272	0.333	0.173	1
rnaset2	0.415341	1.29055	0.333	0.159	1
rps25	0.41621	0.480211	1	0.841	1
sptlc2b	0.416575	-1.5032	0	0.186	1
clpxa	0.416576	-1.75479	0	0.186	1
stip1	0.416576	-1.62505	0	0.186	1
ap1m2	0.416576	-1.55033	0	0.186	1
rgn	0.416576	-1.27138	0	0.186	1
fubp1	0.416576	-1.69214	0	0.186	1
upf1	0.416576	-1.58826	0	0.186	1
tep1	0.416576	-1.6402	0	0.186	1
itm2bb	0.416576	-1.52083	0	0.186	1
tfpia	0.416576	-1.61208	0	0.186	1
tent5ba	0.416576	-1.87022	0	0.186	1
exoc1	0.416576	-1.47479	0	0.186	1
dio1	0.416576	-1.61751	0	0.186	1
itsn2b	0.416576	-1.77348	0	0.186	1
edrf1	0.416576	-1.72698	0	0.186	1
itga6l	0.416576	-1.55828	0	0.186	1
ssr3	0.416576	-1.48112	0	0.186	1
reep3b	0.416576	-1.59738	0	0.186	1
ndufb8	0.416576	-1.46296	0	0.186	1
myo1cb	0.416576	-1.52191	0	0.186	1
si:ch211-281l24.3	0.416576	-1.84966	0	0.186	1
slco2b1	0.416576	-1.77586	0	0.186	1
map1lc3a	0.416576	-1.76832	0	0.186	1
pld1b	0.416576	-1.72903	0	0.186	1
mid1ip1b	0.416576	-1.49981	0	0.186	1
huwe1	0.416576	1.42744	0.333	0.181	1
ada	0.417694	1.44256	0.333	0.168	1
tspo	0.417857	1.77021	0.333	0.19	1
nr4a1	0.418628	0.812859	0.667	0.491	1
tuba8l	0.419339	2.34636	0.333	0.208	1
vapb	0.419552	1.42057	0.333	0.177	1
agrn	0.420971	1.62384	0.333	0.186	1
snd1	0.422505	1.26661	0.333	0.173	1
cd44a	0.423342	-1.58244	0	0.181	1
sdr16c5b	0.423342	-1.31628	0	0.181	1
igf2bp1	0.423342	-1.56083	0	0.181	1
pdgfab	0.423342	-1.51655	0	0.181	1
gcdha	0.423342	-1.48346	0	0.181	1
si:ch211-149l1.2	0.423342	-1.44368	0	0.181	1
ches1	0.423342	-1.52015	0	0.181	1
si:ch73-138n13.1	0.423342	-1.43888	0	0.181	1
calm1a	0.423342	-1.7482	0	0.181	1
zgc:162183	0.423342	-1.24996	0	0.181	1
si:ch73-139e5.4	0.423342	-1.37526	0	0.181	1
srsf4	0.423342	-1.86289	0	0.181	1
tmem45b	0.423342	-1.51504	0	0.181	1
calm3b	0.423342	-1.64519	0	0.181	1
plekha6	0.423342	-1.479	0	0.181	1
creb3l3a	0.423342	-1.71156	0	0.181	1
ckmt1	0.423342	-1.6196	0	0.181	1
rps28	0.423473	0.791946	0.667	0.827	1
rpl31	0.424287	-0.816551	0.667	0.881	1
atp5mc1	0.425432	1.2261	0.333	0.168	1
btf3	0.427053	0.469673	0.667	0.677	1
calr3b	0.427153	1.52793	0.333	0.177	1
slc7a3b	0.427153	1.19382	0.333	0.177	1
il17rc	0.427153	1.16757	0.333	0.177	1
ddx5	0.427533	-0.956576	0.667	0.726	1
abcf1	0.428329	1.20467	0.333	0.164	1
cd36	0.430214	-1.48021	0	0.177	1
uqcrfs1	0.430214	-1.74862	0	0.177	1
acox3	0.430214	-1.45769	0	0.177	1
tet3	0.430214	-1.59529	0	0.177	1
myo9b	0.430214	-1.79256	0	0.177	1
itprid2	0.430214	-1.63716	0	0.177	1
dhrs12	0.430214	-1.40105	0	0.177	1
si:ch211-121j5.4	0.430214	-1.57569	0	0.177	1
inpp5b	0.430214	-1.33984	0	0.177	1
ywhaqa	0.430214	-1.53527	0	0.177	1
fmo5	0.430214	-1.98889	0	0.177	1
march8	0.430214	-1.43252	0	0.177	1
si:dkey-103j14.5	0.430214	-1.09295	0	0.177	1
eif3m	0.430214	-1.59655	0	0.177	1
si:ch211-196l7.4	0.430214	-1.65619	0	0.177	1
polr2a	0.430214	-1.43613	0	0.177	1
CU693379.1	0.430214	-1.32369	0	0.177	1
fam120c	0.430214	-1.49719	0	0.177	1
etf1b	0.430214	-1.22786	0	0.177	1
decr2	0.430214	-1.33259	0	0.177	1
hipk3a	0.430214	-1.53454	0	0.177	1
zgc:153968	0.430887	-0.708795	0.333	0.699	1
acin1a	0.432788	1.91302	0.667	0.558	1
ndufa6	0.43368	2.27647	0.333	0.208	1
cnot6a	0.435988	1.36623	0.333	0.186	1
gdi2	0.436265	1.19947	0.333	0.164	1
sf1	0.437194	-1.68742	0	0.173	1
bbox1	0.437194	-1.72236	0	0.173	1
ponzr1	0.437194	-1.5392	0	0.173	1
trpm6	0.437194	-1.39838	0	0.173	1
hspbp1	0.437194	-1.53636	0	0.173	1
mst1	0.437194	-1.34453	0	0.173	1
si:dkey-28n18.9	0.437194	-1.38712	0	0.173	1
tmem30c	0.437194	-1.62295	0	0.173	1
il10rb	0.437194	-1.49458	0	0.173	1
eif2s1b	0.437194	-1.28647	0	0.173	1
itgb4	0.437194	-1.67051	0	0.173	1
gnb1a	0.437194	-1.46521	0	0.173	1
gnmt	0.437194	-1.48927	0	0.173	1
cdx4	0.437194	-1.50167	0	0.173	1
itpkcb	0.437194	-1.28215	0	0.173	1
tomm7	0.437194	-1.39014	0	0.173	1
clk2a	0.437194	-1.69081	0	0.173	1
sesn3	0.437194	-1.43199	0	0.173	1
usp19	0.437194	-1.47049	0	0.173	1
myo5b	0.437194	-1.53284	0	0.173	1
akt2l	0.437194	-1.51221	0	0.173	1
mapk6	0.437341	2.03571	0.333	0.212	1
trip12	0.438004	1.23832	0.333	0.173	1
ddx61	0.438353	0.515994	0.667	0.412	1
ezra	0.439825	-0.654324	0.333	0.677	1
ets2	0.440259	0.766587	0.667	0.553	1
ldhba	0.440732	1.83765	0.333	0.199	1
cox8b	0.440956	2.26867	0.333	0.208	1
atp6v0a1a	0.441156	1.14812	0.333	0.168	1
tagln2	0.441329	-0.37405	0.333	0.823	1
slc25a10	0.442592	1.39327	0.333	0.177	1
si:dkey-151g10.6	0.442741	-0.423894	1	1	1
tpm3	0.443428	0.536597	0.667	0.686	1
rpl14	0.443499	-0.69162	0.667	0.801	1
enosf1	0.444286	-1.49687	0	0.168	1
slc7a9	0.444286	-1.69208	0	0.168	1
arhgef11	0.444286	-1.32908	0	0.168	1
stk17al	0.444286	-1.45065	0	0.168	1
csnk1da	0.444286	-1.50837	0	0.168	1
zgc:77748	0.444286	-1.27529	0	0.168	1
slc5a8l	0.444286	-1.39545	0	0.168	1
mfsd12a	0.444286	-1.51318	0	0.168	1
march6	0.444286	-1.34014	0	0.168	1
rgcc	0.444286	-1.46232	0	0.168	1
eif3ea	0.444286	-1.07516	0	0.168	1
hmgn2	0.444286	-1.66534	0	0.168	1
ptgs2b	0.444286	-1.44257	0	0.168	1
capza1b	0.444286	-0.966131	0	0.168	1
RALGDS	0.444286	-1.42869	0	0.168	1
dlst	0.444286	-1.21173	0	0.168	1
adh5	0.444286	-1.35215	0	0.168	1
si:dkey-74k8.3	0.444286	-1.27257	0	0.168	1
slc9a6a	0.444286	-1.37144	0	0.168	1
mgst3b	0.444286	-1.30148	0	0.168	1
pyyb	0.444286	-1.64534	0	0.168	1
sdha	0.444286	-1.17179	0	0.168	1
zgc:85777	0.444286	-1.43028	0	0.168	1
tomm20b	0.444286	-1.51663	0	0.168	1
atp13a3	0.444286	-1.59259	0	0.168	1
itga2.1	0.444286	-1.78325	0	0.168	1
fblim1	0.444286	-1.26184	0	0.168	1
si:dkey-42i9.4	0.444286	-1.77229	0	0.168	1
zgc:158846	0.446242	-0.346909	0.333	0.81	1
ddt	0.447025	1.18425	0.333	0.181	1
krt92	0.447511	-1.07567	0.667	0.876	1
ube2d2	0.447785	1.21145	0.333	0.19	1
rnf128a	0.448466	-0.930586	0.333	0.558	1
sdcbp2	0.449578	0.416425	0.667	0.442	1
rps3	0.449722	0.645886	1	0.748	1
rps29	0.449981	0.781965	0.667	0.863	1
pfkfb3	0.451221	0.521795	0.667	0.553	1
eif2s2	0.451309	1.24617	0.333	0.186	1
arhgap21a	0.451493	-1.42884	0	0.164	1
si:ch211-212k18.4	0.451493	-1.2754	0	0.164	1
znf609b	0.451493	-1.3301	0	0.164	1
gspt1l	0.451493	-1.29654	0	0.164	1
cyp2k6.1	0.451493	-1.63968	0	0.164	1
mafk	0.451493	-1.44404	0	0.164	1
h3f3b.1	0.451493	-1.19936	0	0.164	1
mast2	0.451493	-1.51833	0	0.164	1
crfb1	0.451493	-1.45742	0	0.164	1
mindy3	0.451493	-1.62846	0	0.164	1
tax1bp1b	0.451493	-1.40541	0	0.164	1
ddc	0.451493	-1.22982	0	0.164	1
dyrk1b	0.451493	-1.48822	0	0.164	1
amd1	0.451493	-1.43924	0	0.164	1
hnrnpk	0.451493	-1.32608	0	0.164	1
zgc:194392	0.451493	-1.20046	0	0.164	1
fbxo34	0.451493	-1.30589	0	0.164	1
uqcrq	0.451493	-1.20701	0	0.164	1
usp8	0.451493	-1.38605	0	0.164	1
aqp8a.2	0.451493	-1.47913	0	0.164	1
spag1a	0.451493	-1.46969	0	0.164	1
si:ch73-217b7.1	0.451493	-1.13061	0	0.164	1
mapre1b	0.451493	-1.39949	0	0.164	1
zgc:64106	0.451493	-1.37238	0	0.164	1
rab43	0.451493	-1.28118	0	0.164	1
prxl2b	0.451493	-1.25157	0	0.164	1
hmgcs1	0.451493	-1.57111	0	0.164	1
safb	0.451493	-1.15373	0	0.164	1
sigirr	0.451493	-1.32924	0	0.164	1
stra6	0.451493	-1.40319	0	0.164	1
tmem258	0.451493	-1.35429	0	0.164	1
ankrd11	0.45155	2.32832	0.333	0.221	1
acsbg2	0.45542	2.17897	0.333	0.217	1
cox5ab	0.455453	1.33193	0.333	0.19	1
eef1a1l1	0.458513	0.533968	1	0.951	1
arl5c	0.45882	-1.37996	0	0.159	1
ivns1abpb	0.45882	-1.525	0	0.159	1
dlg1l	0.45882	-1.40905	0	0.159	1
actr2a	0.45882	-1.17728	0	0.159	1
slc40a1	0.45882	-1.54592	0	0.159	1
rdh1	0.45882	-1.37041	0	0.159	1
hspe1	0.45882	-1.32601	0	0.159	1
rab5ab	0.45882	-1.45663	0	0.159	1
leng9	0.45882	-1.27323	0	0.159	1
laptm4a	0.45882	-1.15673	0	0.159	1
creb3l3l	0.45882	-1.55733	0	0.159	1
pno1	0.45882	-1.20971	0	0.159	1
pdcd10a	0.45882	-1.4285	0	0.159	1
ssr2	0.45882	-1.35681	0	0.159	1
eif3i	0.45882	-1.15053	0	0.159	1
foxo1a	0.45882	-1.46335	0	0.159	1
ubr4	0.45882	-1.19667	0	0.159	1
ankhd1	0.45882	-1.03975	0	0.159	1
gigyf1b	0.45882	-1.40779	0	0.159	1
ptprh.1	0.45882	-1.28965	0	0.159	1
si:ch211-285f17.1	0.45882	-1.10966	0	0.159	1
metap2b	0.45882	-1.33596	0	0.159	1
serf2	0.459083	1.32897	0.333	0.186	1
ptk6b	0.459083	1.16994	0.333	0.186	1
aldob	0.461092	-0.608281	0.667	0.925	1
hsp90ab1	0.461192	-0.391323	0.667	0.969	1
ier2a	0.46189	0.271632	0.667	0.412	1
gadd45ab	0.46627	-1.50143	0	0.155	1
pde5ab	0.46627	-1.48072	0	0.155	1
btr12	0.46627	-1.17079	0	0.155	1
plcb3	0.46627	-1.34155	0	0.155	1
chd9	0.46627	-1.1849	0	0.155	1
pisd	0.46627	-1.23257	0	0.155	1
stat3	0.46627	-1.41651	0	0.155	1
lmtk2	0.46627	-1.24409	0	0.155	1
tuba8l4	0.46627	-1.49823	0	0.155	1
ugt5b4	0.46627	-1.1503	0	0.155	1
eif5b	0.46627	-1.57363	0	0.155	1
asah1b	0.46627	-1.06221	0	0.155	1
ndufb3	0.46627	-1.03243	0	0.155	1
dap1b.1	0.46627	-1.35402	0	0.155	1
sri	0.46627	-1.15965	0	0.155	1
sesn1	0.46627	-1.54043	0	0.155	1
cipcb	0.46627	-1.30903	0	0.155	1
prkar2aa	0.46627	-1.10965	0	0.155	1
larp1b	0.46627	-1.10184	0	0.155	1
slc22a7b.3	0.46627	-1.07934	0	0.155	1
anxa11a	0.46627	-1.06646	0	0.155	1
fam133b	0.46627	-1.33154	0	0.155	1
gdpd1	0.46627	-1.20956	0	0.155	1
ndufc2	0.46627	-1.18795	0	0.155	1
hmga1a	0.46627	-1.0435	0	0.155	1
CR855996.2	0.46627	-1.43621	0	0.155	1
SBNO2	0.46627	-1.2035	0	0.155	1
dag1	0.46627	-1.03911	0	0.155	1
vwa5a	0.46627	-1.26389	0	0.155	1
cryz	0.466931	1.23495	0.333	0.186	1
rpl9	0.468577	-0.476612	1	0.854	1
prdx2	0.470209	-0.300937	0.333	0.735	1
ctsba	0.47021	1.69087	0.333	0.217	1
plk3	0.470925	-1.00338	0.333	0.522	1
bin2a	0.471024	1.33265	0.333	0.199	1
nedd9	0.473117	2.02832	0.333	0.226	1
aldh1a2	0.473849	-1.2857	0	0.15	1
HECTD4	0.473849	-1.28914	0	0.15	1
gabarapa	0.473849	-1.14838	0	0.15	1
fcho2	0.473849	-1.16056	0	0.15	1
tmc5	0.473849	-0.969918	0	0.15	1
bri3	0.473849	-0.938721	0	0.15	1
dnajb1a	0.473849	-1.53866	0	0.15	1
gnb1b	0.473849	-1.25657	0	0.15	1
brdt	0.473849	-1.70588	0	0.15	1
abhd4	0.473849	-1.11134	0	0.15	1
tmed10	0.473849	-1.09221	0	0.15	1
hif1ab	0.473849	-1.18377	0	0.15	1
csnk1g2b	0.473849	-1.1814	0	0.15	1
ppargc1b	0.473849	-1.1604	0	0.15	1
bag2	0.473849	-1.17992	0	0.15	1
wee1	0.473849	-1.44974	0	0.15	1
tefa	0.473849	-1.12093	0	0.15	1
DHRS11	0.473849	-1.1351	0	0.15	1
pank4	0.473849	-1.36174	0	0.15	1
tdo2b	0.473849	-1.32207	0	0.15	1
mdm4	0.473849	-1.28128	0	0.15	1
ogdhb	0.473849	-0.763358	0	0.15	1
myd88	0.473849	-1.49874	0	0.15	1
klhl24b	0.473849	-0.99142	0	0.15	1
etfa	0.473849	-1.28596	0	0.15	1
srsf2a	0.474852	1.16943	0.333	0.186	1
lsm14ab	0.474954	1.24037	0.333	0.195	1
ppiaa	0.478343	-0.509778	0.333	0.686	1
rps8a	0.47852	0.441402	1	0.805	1
rps21	0.47882	0.936336	0.667	0.823	1
hnrnpa0b	0.479534	-1.02135	0.333	0.54	1
slc25a55a	0.47997	1.95314	0.333	0.23	1
slc22a18	0.48156	-1.17093	0	0.146	1
si:dkey-172h23.2	0.48156	-1.04274	0	0.146	1
acp2	0.48156	-1.0614	0	0.146	1
fbrsl1	0.48156	-1.09926	0	0.146	1
hdac5	0.48156	-0.638641	0	0.146	1
usp36	0.48156	-0.796423	0	0.146	1
ildr1a	0.48156	-1.1973	0	0.146	1
atp5mc3a	0.48156	-1.05883	0	0.146	1
mboat1	0.48156	-1.35037	0	0.146	1
papola	0.48156	-0.88511	0	0.146	1
prkg3	0.48156	-1.14898	0	0.146	1
golga1	0.48156	-1.182	0	0.146	1
klf11b	0.48156	-1.20477	0	0.146	1
id2a	0.48156	-1.14971	0	0.146	1
ccdc85ca	0.48156	-1.3852	0	0.146	1
hmgn6	0.48156	-1.23266	0	0.146	1
foxo4	0.48156	-1.22809	0	0.146	1
cab39l1	0.48156	-1.32722	0	0.146	1
slc44a1b	0.48156	-1.42671	0	0.146	1
tnip1	0.48156	-0.802966	0	0.146	1
mpc1	0.48156	-1.18732	0	0.146	1
got1	0.48156	-1.12388	0	0.146	1
ndufs5	0.48156	-0.869556	0	0.146	1
serinc2	0.48156	-0.920184	0	0.146	1
si:ch1073-429i10.3	0.48156	-0.949634	0	0.146	1
ca4b	0.48156	-1.37854	0	0.146	1
fam120a	0.48156	-0.904118	0	0.146	1
rab11fip1b	0.48156	-0.990044	0	0.146	1
chmp4c	0.48156	-1.03647	0	0.146	1
cyb5a	0.48156	-1.2678	0	0.146	1
ell	0.48156	-1.11119	0	0.146	1
akap13	0.48156	-1.02747	0	0.146	1
klf13	0.48156	-1.37277	0	0.146	1
zanl	0.482323	-0.691194	0.667	0.872	1
mt-cyb	0.485555	0.178068	1	0.996	1
ppp2cb	0.48659	1.15613	0.333	0.199	1
rps13	0.487315	0.755032	0.667	0.743	1
si:ch211-214p16.3	0.488563	-0.916809	0.333	0.491	1
atp2b1a	0.489411	-1.11695	0	0.142	1
adam10a	0.489411	-1.05957	0	0.142	1
cct7	0.489411	-0.963985	0	0.142	1
snrpb	0.489411	-1.09005	0	0.142	1
trnau1apb	0.489411	-0.936173	0	0.142	1
gna11b	0.489411	-1.27064	0	0.142	1
brd9	0.489411	-1.44452	0	0.142	1
cct3	0.489411	-1.14248	0	0.142	1
prss1	0.489411	-2.00819	0	0.142	1
tp53inp1	0.489411	-1.19486	0	0.142	1
mef2d	0.489411	-1.07851	0	0.142	1
pnisr	0.489411	-1.22819	0	0.142	1
lpgat1	0.489411	-1.25647	0	0.142	1
itpr3	0.489411	-1.09388	0	0.142	1
arf6b	0.489411	-1.4889	0	0.142	1
ptpn21	0.489411	-0.967144	0	0.142	1
setd3	0.489411	-1.25802	0	0.142	1
eif4ebp2	0.489411	-1.0243	0	0.142	1
mef2aa	0.489411	-1.00003	0	0.142	1
si:dkey-244a7.1	0.489411	-1.26238	0	0.142	1
srpra	0.489411	-0.893965	0	0.142	1
rgrb	0.489411	-0.790006	0	0.142	1
ppp1r10	0.489411	-1.40219	0	0.142	1
ccnt1	0.489411	-0.945897	0	0.142	1
uba1	0.489411	-1.09976	0	0.142	1
nedd4l	0.489411	-1.04386	0	0.142	1
igsf9a	0.489411	-1.22798	0	0.142	1
si:ch73-1a9.3	0.489411	-1.18322	0	0.142	1
ehbp1l1b	0.489411	-1.0323	0	0.142	1
bysl	0.489411	-1.13915	0	0.142	1
ugt5a1	0.489411	-1.17835	0	0.142	1
galnt6	0.490253	1.20006	0.333	0.204	1
ccnl1a	0.490423	2.03747	0.333	0.235	1
zgc:158463	0.49106	-0.373104	0.667	1	1
si:ch211-196f2.3	0.494285	-0.875627	0.333	0.562	1
syncrip	0.494476	1.05817	0.333	0.199	1
rps16	0.4948	-0.575469	0.333	0.681	1
mfsd2ab	0.494855	1.83426	0.333	0.23	1
si:dkeyp-4f2.1.1	0.497405	-1.1263	0	0.137	1
tprn	0.497405	-0.81959	0	0.137	1
pnpla7b	0.497405	-1.18094	0	0.137	1
ncor1	0.497405	-0.824286	0	0.137	1
si:dkey-27o4.1	0.497405	-0.946388	0	0.137	1
arhgap27l	0.497405	-1.39934	0	0.137	1
sept9a	0.497405	-1.1347	0	0.137	1
selenow2a	0.497405	-1.19198	0	0.137	1
eif4bb	0.497405	-1.09819	0	0.137	1
meltf	0.497405	-1.06903	0	0.137	1
xpr1b	0.497405	-1.15402	0	0.137	1
parla	0.497405	-0.978502	0	0.137	1
pfn2l	0.497405	-1.08863	0	0.137	1
mttp	0.497405	-0.887438	0	0.137	1
col18a1a	0.497405	-0.929392	0	0.137	1
cicb	0.497405	-1.27153	0	0.137	1
npr1b	0.497405	-1.15013	0	0.137	1
dock5	0.497405	-1.03311	0	0.137	1
pcsk5b	0.497405	-1.14646	0	0.137	1
spink2.1	0.497405	-1.5908	0	0.137	1
fam13b	0.497405	-1.16172	0	0.137	1
clint1a	0.497405	-1.01006	0	0.137	1
micu3b	0.497405	-1.11149	0	0.137	1
yap1	0.497405	-1.257	0	0.137	1
rsl1d1	0.497405	-0.87361	0	0.137	1
waca	0.497405	-1.16313	0	0.137	1
ppm1bb	0.497405	-1.15295	0	0.137	1
top2b	0.497405	-1.13336	0	0.137	1
macf1a	0.497405	-1.12475	0	0.137	1
kmt2a	0.497405	-1.16673	0	0.137	1
capns1b	0.497405	-1.09694	0	0.137	1
lamb2l	0.497405	-0.728367	0	0.137	1
spen	0.497405	-1.11032	0	0.137	1
itchb	0.497405	-0.911129	0	0.137	1
hnrnph1l	0.497405	-0.958587	0	0.137	1
sar1b	0.497405	-1.18899	0	0.137	1
wwc1	0.497405	-0.895922	0	0.137	1
nr2f6b	0.497405	-0.937834	0	0.137	1
ptprga	0.497405	-0.902575	0	0.137	1
FO744833.2	0.497405	-1.05235	0	0.137	1
cox6b1	0.497405	-1.09397	0	0.137	1
calr3a	0.497405	-1.33559	0	0.137	1
hsh2d	0.497405	-1.10052	0	0.137	1
dusp1	0.498528	-0.959601	0.333	0.513	1
clrn3	0.499102	0.419741	0.667	0.438	1
si:ch1073-190k2.1	0.502389	1.5191	0.333	0.23	1
chpt1	0.50243	1.32221	0.333	0.199	1
tmbim4	0.50555	-1.13271	0	0.133	1
AL935186.10	0.50555	-1.47059	0	0.133	1
cebpg	0.50555	-0.975606	0	0.133	1
scrib	0.50555	-0.961564	0	0.133	1
ncf1	0.50555	-1.00163	0	0.133	1
ABR	0.50555	-1.0649	0	0.133	1
tbc1d17	0.50555	-0.945759	0	0.133	1
grb2b	0.50555	-0.896934	0	0.133	1
arl6ip1	0.50555	-1.02586	0	0.133	1
arhgdia	0.50555	-0.580146	0	0.133	1
nbr1b	0.50555	-0.958523	0	0.133	1
jak1	0.50555	-0.995564	0	0.133	1
gk5	0.50555	-1.14276	0	0.133	1
mknk2a	0.50555	-1.08686	0	0.133	1
ndufb7	0.50555	-0.801775	0	0.133	1
parp4	0.50555	-1.10572	0	0.133	1
pdcl	0.50555	-0.851282	0	0.133	1
rbm25b	0.50555	-0.598667	0	0.133	1
serinc1	0.50555	-0.794234	0	0.133	1
acaa2	0.50555	-0.990162	0	0.133	1
dennd2da	0.50555	-0.906021	0	0.133	1
tmed7	0.50555	-0.495005	0	0.133	1
dicer1	0.50555	-1.01309	0	0.133	1
reep3a	0.50555	-0.724368	0	0.133	1
kif13ba	0.50555	-0.833642	0	0.133	1
si:dkeyp-86f7.4	0.50555	-1.29459	0	0.133	1
acsl1b	0.50555	-0.796438	0	0.133	1
med12	0.50555	-0.922945	0	0.133	1
ogt.1	0.50555	-0.789821	0	0.133	1
ogt.1.1	0.50555	-0.967605	0	0.133	1
pyroxd2	0.50555	-1.11509	0	0.133	1
zgc:163080	0.50555	-1.03683	0	0.133	1
si:ch211-132b12.7	0.50555	-0.889485	0	0.133	1
gpd1c	0.50555	-0.829144	0	0.133	1
ash1l	0.50555	-0.985757	0	0.133	1
TMEM120A	0.50555	-1.27062	0	0.133	1
ywhae1	0.50555	-0.781523	0	0.133	1
csad	0.50555	-1.26508	0	0.133	1
ndufs7	0.50555	-0.916512	0	0.133	1
ttc3	0.50555	-0.823092	0	0.133	1
zgc:110339	0.50555	-0.526696	0	0.133	1
pnpla2	0.50555	-1.22479	0	0.133	1
chmp2a	0.506022	1.37845	0.333	0.204	1
arpc4l	0.510452	1.16764	0.333	0.199	1
ctsd	0.511088	2.08023	0.333	0.243	1
si:ch211-51e12.7	0.513853	-0.948357	0	0.128	1
slco1d1	0.513853	-0.952842	0	0.128	1
adgrg1.1	0.513853	-1.24907	0	0.128	1
snrpf	0.513853	-0.900794	0	0.128	1
nagk	0.513853	-1.07236	0	0.128	1
mbd2	0.513853	-0.949911	0	0.128	1
ube2l3b	0.513853	-0.873496	0	0.128	1
hdr	0.513853	-1.2451	0	0.128	1
nr2f1a	0.513853	-0.92606	0	0.128	1
niban2b	0.513853	-0.633099	0	0.128	1
lasp1	0.513853	-0.711996	0	0.128	1
rhbdf1a	0.513853	-1.00467	0	0.128	1
hlfa	0.513853	-0.902179	0	0.128	1
soul5	0.513853	-0.905918	0	0.128	1
lpp	0.513853	-0.801812	0	0.128	1
abhd14b	0.513853	-0.673135	0	0.128	1
cyfip1	0.513853	-1.08631	0	0.128	1
ptprfa	0.513853	-1.02631	0	0.128	1
npepl1	0.513853	-0.885717	0	0.128	1
cyc1	0.513853	-0.84994	0	0.128	1
BX927081.1	0.513853	-1.13836	0	0.128	1
myl9b	0.513853	-1.23888	0	0.128	1
esyt2a	0.513853	-1.09638	0	0.128	1
cmpk	0.513853	-1.06557	0	0.128	1
BX323564.1	0.513853	-0.8279	0	0.128	1
usp9	0.513853	-0.83146	0	0.128	1
nr1d2a	0.513853	-1.14012	0	0.128	1
otud7b	0.513853	-0.886131	0	0.128	1
si:ch211-191a24.4	0.513853	-0.891982	0	0.128	1
rfk	0.513853	-0.626005	0	0.128	1
cep350	0.513853	-0.842052	0	0.128	1
dock8	0.513853	-1.10444	0	0.128	1
zgc:152830	0.513853	-1.0105	0	0.128	1
ephx2	0.513853	-0.62445	0	0.128	1
rps6kal	0.513853	-1.21471	0	0.128	1
gsta.2	0.513853	-0.943604	0	0.128	1
herpud1	0.513853	-1.12944	0	0.128	1
vaspb	0.513853	-0.971491	0	0.128	1
ep300a	0.513853	-0.597696	0	0.128	1
srcap	0.513853	-0.872825	0	0.128	1
waplb	0.513853	-0.946262	0	0.128	1
csnk2b	0.513853	-0.816033	0	0.128	1
ptpn23b	0.513853	-1.02596	0	0.128	1
cndp2	0.513853	-1.08055	0	0.128	1
exoc3l2b	0.513853	-1.22038	0	0.128	1
scaf4b	0.513853	-1.19408	0	0.128	1
ptges3b	0.513853	-1.05224	0	0.128	1
erbb3b	0.513853	-1.05365	0	0.128	1
si:ch73-269m14.2	0.513853	-0.715768	0	0.128	1
atp2a2b	0.513853	-1.12622	0	0.128	1
spry4	0.513853	-1.1483	0	0.128	1
srsf6b	0.513853	-0.819139	0	0.128	1
camk1b	0.513853	-0.885342	0	0.128	1
slc43a2b	0.513853	-0.663188	0	0.128	1
ndufa8	0.513853	-0.837706	0	0.128	1
cct8	0.513853	-0.603458	0	0.128	1
idh3a	0.513853	-1.11346	0	0.128	1
nocta	0.514944	-1.03239	0.333	0.504	1
rpl27	0.516758	0.77327	0.667	0.779	1
ppp1r9alb	0.517202	-0.955524	0.333	0.518	1
ptbp1a	0.518539	0.956223	0.333	0.199	1
ewsr1b	0.518595	1.85327	0.333	0.243	1
rplp2l	0.519052	-0.388555	1	0.947	1
mt-nd3	0.519064	0.158797	1	0.956	1
rpl19	0.520001	0.374757	0.667	0.792	1
acot15	0.52232	-0.874751	0	0.124	1
si:dkey-156k2.4.1	0.52232	-1.06905	0	0.124	1
ctrb1	0.52232	-1.8507	0	0.124	1
slc3a2a	0.52232	-1.05499	0	0.124	1
abhd2a	0.52232	-1.02811	0	0.124	1
rab14	0.52232	-1.09226	0	0.124	1
bahcc1a	0.52232	-0.795003	0	0.124	1
eif6	0.52232	-1.00348	0	0.124	1
capza1a	0.52232	-0.819275	0	0.124	1
kmt2cb	0.52232	-0.946999	0	0.124	1
insra	0.52232	-0.915423	0	0.124	1
satb2	0.52232	-1.03248	0	0.124	1
apoa4b.2	0.52232	-1.1361	0	0.124	1
osr2	0.52232	-1.01866	0	0.124	1
cd2ap	0.52232	-0.908509	0	0.124	1
cx28.9	0.52232	-1.35063	0	0.124	1
hadhaa	0.52232	-0.770344	0	0.124	1
tasor2	0.52232	-0.808629	0	0.124	1
slc20a2	0.52232	-0.968272	0	0.124	1
baz1a	0.52232	-0.977198	0	0.124	1
magt1	0.52232	-0.99791	0	0.124	1
zbtb8os	0.52232	-0.787866	0	0.124	1
metap1	0.52232	-0.769915	0	0.124	1
rock2a	0.52232	-0.876606	0	0.124	1
CABZ01044281.1	0.52232	-1.0963	0	0.124	1
baz1b	0.52232	-0.729855	0	0.124	1
pkma	0.52232	-1.12952	0	0.124	1
CABZ01079192.1	0.52232	-0.667156	0	0.124	1
ipmkb	0.52232	-1.08243	0	0.124	1
coa3a	0.52232	-1.00744	0	0.124	1
u2af2b	0.52232	-0.750966	0	0.124	1
wsb1	0.52232	-0.612254	0	0.124	1
si:ch73-95l15.5	0.52232	-0.446435	0	0.124	1
rbm10	0.52232	-1.06079	0	0.124	1
uckl1b	0.52232	-0.889416	0	0.124	1
slc25a33	0.52232	-1.08468	0	0.124	1
PPP2CA	0.52232	-1.01097	0	0.124	1
gnai2a	0.52232	-0.704414	0	0.124	1
plpp1a	0.52232	-0.781255	0	0.124	1
npm1a	0.52232	-1.50778	0	0.124	1
hsdl2	0.52232	-0.780973	0	0.124	1
tjp2a	0.52232	-0.793601	0	0.124	1
abcd3a	0.52232	-0.576956	0	0.124	1
phldb2b	0.52232	-1.23458	0	0.124	1
rnf13	0.52232	-0.973046	0	0.124	1
stat1a	0.52232	-0.587016	0	0.124	1
si:ch211-11p18.6.1	0.52232	-1.4381	0	0.124	1
cib1	0.52232	-1.17275	0	0.124	1
fnbp4	0.52232	-0.739142	0	0.124	1
gramd4b	0.52232	-0.957451	0	0.124	1
brd1b	0.52232	-0.925639	0	0.124	1
mt-nd4l	0.524624	-0.636653	0.667	0.912	1
ace	0.528751	1.16401	0.333	0.212	1
paxbp1	0.528751	1.2091	0.333	0.212	1
pdcd6ip	0.528838	1.72839	0.333	0.248	1
cox7a2l	0.53096	-0.889151	0	0.119	1
zgc:136858	0.53096	-1.04693	0	0.119	1
rbm4.2	0.530961	-0.930584	0	0.119	1
eif3jb	0.530961	-1.08937	0	0.119	1
dhx38	0.530961	-1.06013	0	0.119	1
kctd10	0.530961	-0.968421	0	0.119	1
gstt2	0.530961	-0.684122	0	0.119	1
c1qbp	0.530961	-0.625114	0	0.119	1
prr15la	0.530961	-0.917689	0	0.119	1
ap2a1	0.530961	-0.735683	0	0.119	1
crebbpb	0.530961	-0.910533	0	0.119	1
si:ch211-207j7.2	0.530961	-1.04987	0	0.119	1
sec61a1l	0.530961	-1.11016	0	0.119	1
fkbp5	0.530961	-0.894548	0	0.119	1
si:ch211-202h22.9	0.530961	-0.968075	0	0.119	1
dnaja1	0.530961	-1.05431	0	0.119	1
ppm1k	0.530961	-0.972862	0	0.119	1
clasp1a	0.530961	-1.15139	0	0.119	1
fdx1	0.530961	-1.09593	0	0.119	1
trim71	0.530961	-1.02735	0	0.119	1
ndufb9	0.530961	-0.836588	0	0.119	1
xrn2	0.530961	-0.811236	0	0.119	1
arhgef16	0.530961	-0.97678	0	0.119	1
hipk3b	0.530961	-0.780796	0	0.119	1
ndufv1	0.530961	-0.55165	0	0.119	1
slc6a18	0.530961	-1.08735	0	0.119	1
pipox	0.530961	-0.771055	0	0.119	1
slc25a36b	0.530961	-0.702409	0	0.119	1
RNF14	0.530961	-0.75421	0	0.119	1
pex14	0.530961	-0.996754	0	0.119	1
pfn1	0.530961	-1.04567	0	0.119	1
pgd	0.530961	-1.06541	0	0.119	1
agmat	0.530961	-1.13711	0	0.119	1
cox8a	0.530961	-0.527975	0	0.119	1
birc2	0.530961	-0.764845	0	0.119	1
igsf5a	0.530961	-1.17357	0	0.119	1
slc5a1	0.530961	-0.874981	0	0.119	1
pabpn1	0.530961	-0.748501	0	0.119	1
gramd1c	0.530961	-0.903422	0	0.119	1
si:dkey-286j15.1	0.530961	-0.776248	0	0.119	1
MYO9B	0.530961	-0.856554	0	0.119	1
mfsd6a	0.530961	-1.10136	0	0.119	1
eif3ja	0.530961	-0.417053	0	0.119	1
si:ch211-107o10.3	0.533251	-1.03513	0.333	0.504	1
gpx1b	0.533529	0.944258	0.333	0.208	1
si:dkey-16l2.20	0.535453	-0.988407	0.333	0.482	1
add3a	0.536427	1.77771	0.333	0.248	1
pmp22b	0.536784	0.971001	0.333	0.212	1
rps19	0.53888	0.359353	0.667	0.889	1
atp5mc3b	0.538907	1.13242	0.667	0.584	1
si:ch211-222l21.1	0.53969	0.952598	0.333	0.195	1
pde3b	0.539783	-0.799173	0	0.115	1
smad3a	0.539783	-0.797413	0	0.115	1
dab2	0.539783	-1.50191	0	0.115	1
arf2a	0.539783	-0.702223	0	0.115	1
sumo2b	0.539783	-0.69874	0	0.115	1
tnrc18	0.539783	-0.834986	0	0.115	1
scpep1	0.539783	-0.998816	0	0.115	1
amdhd2	0.539783	-0.790514	0	0.115	1
tomm70a	0.539783	-0.889016	0	0.115	1
cbx8b	0.539783	-0.691005	0	0.115	1
pcnt	0.539783	-0.841009	0	0.115	1
stk35l	0.539783	-1.09274	0	0.115	1
c1galt1b	0.539783	-0.782316	0	0.115	1
slc25a42	0.539783	-0.875049	0	0.115	1
znf622	0.539783	-0.603542	0	0.115	1
msmo1	0.539783	-0.404985	0	0.115	1
ifngr1	0.539783	-0.637187	0	0.115	1
cnnm2b	0.539783	-1.34453	0	0.115	1
nostrin	0.539783	-1.02001	0	0.115	1
arhgef1b	0.539783	-0.414087	0	0.115	1
vegfaa	0.539783	-0.918509	0	0.115	1
tmc4	0.539783	-0.74104	0	0.115	1
ivns1abpa	0.539783	-1.34305	0	0.115	1
si:ch211-196c10.15	0.539783	-0.668153	0	0.115	1
CU462878.2	0.539783	-0.725941	0	0.115	1
si:dkeyp-115e12.6	0.539783	-0.766556	0	0.115	1
stx3a	0.539783	-1.04738	0	0.115	1
DST	0.539783	-1.17028	0	0.115	1
ccdc186	0.539783	-0.944145	0	0.115	1
nbr1a	0.539783	-1.02213	0	0.115	1
ubap2l	0.539783	-1.10067	0	0.115	1
slc6a19a.2	0.539783	-0.389618	0	0.115	1
gstt1b	0.539783	-0.721885	0	0.115	1
apc	0.539783	-0.536933	0	0.115	1
tpte	0.539783	-1.07161	0	0.115	1
nipblb	0.539783	-1.2671	0	0.115	1
cxadr	0.539783	-0.757324	0	0.115	1
mgat5	0.539783	-0.545257	0	0.115	1
rad54l2	0.539783	-0.589235	0	0.115	1
gpia	0.539783	-0.804384	0	0.115	1
pdlim1	0.541605	-0.799502	0.333	0.518	1
rpl18	0.542332	0.974286	0.667	0.699	1
rpl36	0.543744	-0.695756	0.667	0.819	1
hspa4a	0.544884	-0.922113	0.333	0.5	1
klf6a	0.54542	-0.596584	0.333	0.593	1
rpl36a	0.54741	-0.561466	1	0.863	1
ndufb2	0.548798	-0.38724	0	0.111	1
ipo8	0.548798	-0.629017	0	0.111	1
rorab	0.548798	-0.716626	0	0.111	1
anp32a	0.548798	-0.358175	0	0.111	1
rras	0.548798	-0.836258	0	0.111	1
tlcd4b	0.548798	-0.825234	0	0.111	1
ndufb10	0.548798	-0.944336	0	0.111	1
znfx1	0.548798	-1.19123	0	0.111	1
lamc1	0.548798	-0.976277	0	0.111	1
selenoj	0.548798	-0.451044	0	0.111	1
SERP1	0.548798	-0.736168	0	0.111	1
sugt1	0.548798	-0.483652	0	0.111	1
htt	0.548798	-0.576764	0	0.111	1
ggact.1	0.548798	-0.404265	0	0.111	1
zdhhc5a	0.548798	-0.589106	0	0.111	1
fat1a	0.548798	-0.803492	0	0.111	1
aste1a	0.548798	-1.69577	0	0.111	1
pnp4b	0.548798	-0.67999	0	0.111	1
ethe1	0.548798	-0.48674	0	0.111	1
ezrb	0.548798	-0.745364	0	0.111	1
zgc:77486	0.548798	-0.585389	0	0.111	1
dbnlb	0.548798	-0.681391	0	0.111	1
daam1a	0.548798	-1.16298	0	0.111	1
kdm1a	0.548798	-0.772261	0	0.111	1
acsl4a	0.548798	-0.85297	0	0.111	1
htr4	0.548798	-0.967045	0	0.111	1
gbf1	0.548798	-0.691944	0	0.111	1
galnt2	0.548798	-0.880118	0	0.111	1
si:ch211-165e15.1	0.548798	-0.91405	0	0.111	1
sptlc3	0.548798	-0.992467	0	0.111	1
sem1	0.548798	-0.507152	0	0.111	1
h3f3b.1.1	0.548798	-0.890475	0	0.111	1
prkd2	0.548798	-1.00462	0	0.111	1
appbp2	0.548798	-0.857346	0	0.111	1
sh3bp5la	0.548798	-0.761393	0	0.111	1
epha2b	0.548798	-0.735126	0	0.111	1
ubap1	0.548798	-0.734529	0	0.111	1
gfpt2	0.548798	-0.806235	0	0.111	1
pof1b	0.548798	-0.487196	0	0.111	1
mntb	0.548798	-0.704768	0	0.111	1
akr7a3	0.548798	-0.619741	0	0.111	1
ndufb4	0.548798	-1.00425	0	0.111	1
rb1cc1	0.548798	-0.484236	0	0.111	1
xpnpep1	0.548798	-0.237573	0	0.111	1
nek7	0.548798	-0.749232	0	0.111	1
ap3d1	0.548798	-0.694114	0	0.111	1
ciartb	0.548798	-0.644603	0	0.111	1
ugt5a2	0.548798	-0.6168	0	0.111	1
rps23	0.550179	0.887175	0.667	0.854	1
s100a10a	0.552857	0.141672	1	0.832	1
ddx3xa	0.553519	0.299309	0.667	0.491	1
atp5if1a	0.55384	2.02865	0.333	0.265	1
cast	0.556108	1.09814	0.333	0.217	1
acot18	0.558015	-1.09048	0	0.106	1
si:dkey-176f19.4	0.558015	-0.80793	0	0.106	1
csrp2	0.558015	-1.02344	0	0.106	1
ppp1r12a	0.558015	-1.01159	0	0.106	1
rap1b	0.558015	-1.00338	0	0.106	1
zgc:172139	0.558015	-0.401858	0	0.106	1
ndrg2	0.558015	-0.89026	0	0.106	1
clcn3	0.558015	-0.888896	0	0.106	1
ostf1	0.558015	-0.460868	0	0.106	1
mapk1	0.558015	-0.314799	0	0.106	1
nupr1a	0.558015	-0.832643	0	0.106	1
brd3b	0.558015	-0.497324	0	0.106	1
camk2b1	0.558015	-0.893696	0	0.106	1
si:ch211-108d22.2	0.558015	-1.16887	0	0.106	1
ubtf	0.558015	-0.715344	0	0.106	1
unkl	0.558015	-0.468019	0	0.106	1
hgs	0.558015	-0.721635	0	0.106	1
baiap2l1b	0.558015	-0.12872	0	0.106	1
sec23b	0.558015	-0.434924	0	0.106	1
nos1apa	0.558015	-0.584133	0	0.106	1
trim25	0.558015	-0.692841	0	0.106	1
ube2g2	0.558015	-0.684019	0	0.106	1
prpf38b	0.558015	-0.677019	0	0.106	1
sdhc	0.558015	-0.584087	0	0.106	1
myo10	0.558015	-0.515867	0	0.106	1
dhcr7	0.558015	-0.56206	0	0.106	1
arhgap12a	0.558015	-0.854314	0	0.106	1
serbp1b	0.558015	-0.51361	0	0.106	1
zgc:136472	0.558015	-0.782995	0	0.106	1
smdt1b	0.558015	-0.60114	0	0.106	1
zc3h13	0.558015	-0.993565	0	0.106	1
si:dkey-11f4.16	0.558015	-0.432143	0	0.106	1
igf2r	0.558015	-0.974747	0	0.106	1
tdh	0.558015	-0.514404	0	0.106	1
nhsl1b	0.558015	-0.300091	0	0.106	1
hebp2	0.558015	-0.547043	0	0.106	1
susd6	0.558015	-0.7621	0	0.106	1
hsf2	0.558015	-0.489027	0	0.106	1
entpd6	0.558015	-0.624835	0	0.106	1
sec23a	0.558015	-0.901908	0	0.106	1
foxn3	0.558015	-0.735222	0	0.106	1
si:ch211-248a14.8	0.558015	-0.994619	0	0.106	1
higd2a	0.558015	-1.0248	0	0.106	1
sdhaf4	0.558015	-0.4566	0	0.106	1
lgals3a	0.558015	-0.951503	0	0.106	1
erlin1	0.558015	-0.575889	0	0.106	1
ddx6	0.558015	-0.733837	0	0.106	1
oplah	0.558015	-0.537139	0	0.106	1
si:ch211-13c6.2	0.558015	-0.569543	0	0.106	1
cap1	0.558015	-0.578254	0	0.106	1
si:ch1073-340i21.3	0.558015	-0.803167	0	0.106	1
arhgap32a	0.558015	-0.724174	0	0.106	1
slc1a5	0.558015	-0.790624	0	0.106	1
fndc3a	0.558015	-0.40026	0	0.106	1
cs	0.558015	-0.624894	0	0.106	1
dgkaa	0.558015	-0.727251	0	0.106	1
hspg2	0.558015	-0.489472	0	0.106	1
tnfrsfa	0.558015	-0.775491	0	0.106	1
chia.1	0.558015	-0.980024	0	0.106	1
scarb1	0.558015	-0.722665	0	0.106	1
nrg1	0.558015	-0.528349	0	0.106	1
zgc:100918	0.558015	-0.824508	0	0.106	1
hnf4g	0.558015	-0.46779	0	0.106	1
eef2a.1	0.558015	-0.787293	0	0.106	1
fam32a	0.558015	-0.903853	0	0.106	1
ippk	0.558015	-0.89503	0	0.106	1
plpp2b	0.558015	-0.605596	0	0.106	1
dusp6	0.558015	-0.536978	0	0.106	1
wwp2	0.558015	-0.524668	0	0.106	1
si:ch211-220f16.2	0.558117	0.936638	0.333	0.208	1
kdm6ba	0.559087	0.922862	0.333	0.221	1
tsc22d1	0.559104	1.56379	0.333	0.261	1
mt-nd2	0.559645	-0.312677	1	0.965	1
nufip2	0.561248	0.892177	0.333	0.212	1
[truncated: 5,507 more rows]

## Sheet: Ileocytes_CV
gene	p_val	avg_log2FC	pct.1	pct.2	p_val_adj
lrpap1	3.47794e-11	5.51567	0.316	0.016	6.40846e-07
nfe2l3	9.88262e-09	6.49678	0.211	0.008	0.000182097
si:ch211-209n20.3	3.82241e-07	6.38182	0.105	0	0.00704318
cbll1	3.82241e-07	7.00124	0.105	0	0.00704318
CR759836.1	3.82241e-07	10.2876	0.105	0	0.00704318
si:ch73-193c12.2	3.82241e-07	7.32452	0.105	0	0.00704318
mettl8	3.82241e-07	8.70013	0.105	0	0.00704318
pacc1	3.82241e-07	7.69993	0.105	0	0.00704318
si:rp71-19m20.1	3.82241e-07	7.61239	0.105	0	0.00704318
rnf150b	3.82241e-07	7.14091	0.105	0	0.00704318
cdkn1cb	3.82241e-07	7.0537	0.105	0	0.00704318
dab2	2.37555e-06	2.74287	0.579	0.167	0.0437719
ctsbb	2.65457e-06	2.30846	0.579	0.155	0.0489131
dtd2	4.56796e-06	3.95692	0.158	0.008	0.0841692
ctsl.1	6.09264e-06	1.46276	0.947	0.478	0.112263
rpl22l1	2.108e-05	1.5882	0.789	0.408	0.388421
psmc6	2.15016e-05	3.01918	0.263	0.037	0.396188
tdo2b	2.41272e-05	2.27764	0.421	0.098	0.444569
emd	3.40871e-05	2.16493	0.263	0.037	0.628088
tm4sf4	4.07618e-05	-2.06873	0.368	0.796	0.751078
plekhg5a	4.43454e-05	3.55648	0.158	0.012	0.817108
zgc:162182	4.47537e-05	3.39737	0.263	0.041	0.824632
si:ch211-246b8.1	6.08938e-05	5.07052	0.105	0.004	1
ccl19a.1	6.08938e-05	6.34519	0.105	0.004	1
mcc	6.08938e-05	5.01107	0.105	0.004	1
st7l	6.08938e-05	5.55021	0.105	0.004	1
gria2a	6.08938e-05	5.0825	0.105	0.004	1
fastkd2	6.08938e-05	4.653	0.105	0.004	1
FIG4	6.08938e-05	5.54247	0.105	0.004	1
exosc5	6.08938e-05	6.83537	0.105	0.004	1
efcab1	6.08938e-05	5.22052	0.105	0.004	1
arrdc3b	6.08938e-05	5.60258	0.105	0.004	1
casp23	6.54268e-05	5.03079	0.105	0.004	1
numa1	6.54268e-05	4.7055	0.105	0.004	1
vill	6.54268e-05	5.23979	0.105	0.004	1
BX927362.2	7.02779e-05	4.11402	0.105	0.004	1
cdk1	7.02779e-05	3.11927	0.105	0.004	1
si:ch73-340n8.4	7.02779e-05	3.72292	0.105	0.004	1
si:dkey-20i20.11	7.02779e-05	3.95818	0.105	0.004	1
npc2	9.56807e-05	1.49485	0.737	0.339	1
gapdh	9.9566e-05	-1.60699	0.526	0.833	1
mpc2	0.000123275	2.61686	0.421	0.118	1
parga	0.000124192	3.20868	0.211	0.029	1
cpvl	0.000124249	2.65383	0.368	0.094	1
immp2l	0.000181787	4.99896	0.158	0.016	1
clta	0.000182665	2.69756	0.474	0.155	1
mybbp1a	0.000196026	2.83708	0.263	0.049	1
rbm14b	0.000220095	2.77601	0.263	0.049	1
ctsh	0.00025851	1.79968	0.316	0.069	1
txn	0.000278946	1.48216	0.579	0.22	1
mhc1zba	0.000331308	-2.66897	0.105	0.58	1
si:ch73-389k6.1	0.000348535	5.8259	0.053	0	1
ano2b	0.000348535	7.02813	0.053	0	1
trpm2	0.000348535	5.40263	0.053	0	1
arhgef39	0.000348535	5.46822	0.053	0	1
si:ch211-152c2.3	0.000348535	8.2619	0.053	0	1
si:ch211-215p11.1	0.000348535	5.98873	0.053	0	1
syt1a	0.000348535	6.16406	0.053	0	1
dus4l	0.000348535	5.46822	0.053	0	1
si:dkey-211i20.5	0.000348535	6.25639	0.053	0	1
gas2l3	0.000348535	6.24113	0.053	0	1
zgc:173607	0.000348535	5.67881	0.053	0	1
mad2l1	0.000348535	5.46822	0.053	0	1
si:ch1073-153i20.4	0.000348535	5.67881	0.053	0	1
si:ch1073-159d7.7	0.000348535	5.8259	0.053	0	1
ccnb2	0.000348535	5.91622	0.053	0	1
lypla1	0.000348535	7.58862	0.053	0	1
ponzr6	0.000348535	7.95505	0.053	0	1
tp53i11a	0.000348535	5.40263	0.053	0	1
si:dkey-19b23.12	0.000348535	5.40263	0.053	0	1
kcnc1a	0.000348535	7.77307	0.053	0	1
tcf12	0.000348535	5.40263	0.053	0	1
wdr60	0.000348535	5.40263	0.053	0	1
ncapg2	0.000348535	5.46822	0.053	0	1
taf6l	0.000348535	5.53729	0.053	0	1
calca	0.000348535	6.16406	0.053	0	1
ptprn2	0.000348535	5.40263	0.053	0	1
efnb3b	0.000348535	5.40263	0.053	0	1
dnm1a	0.000348535	5.40263	0.053	0	1
srek1	0.000348535	5.40263	0.053	0	1
nova1	0.000348535	6.72059	0.053	0	1
rxrab	0.000348535	5.67881	0.053	0	1
cacna1ba	0.000348535	5.40263	0.053	0	1
mob1ba	0.000348535	5.89883	0.053	0	1
si:ch211-284e13.9	0.000348535	7.99078	0.053	0	1
mis12	0.000348535	5.91622	0.053	0	1
cita	0.000348535	6.24113	0.053	0	1
crybb3	0.000348535	5.98873	0.053	0	1
tlcd3ba	0.000348535	5.40263	0.053	0	1
si:ch73-211l13.2	0.000348535	5.91622	0.053	0	1
si:dkey-225f5.4	0.000348535	5.46822	0.053	0	1
hoxb13a	0.000348535	5.70091	0.053	0	1
kcnj19a	0.000348535	5.40263	0.053	0	1
rbfox1	0.000348535	6.16406	0.053	0	1
syngr3a	0.000348535	5.40263	0.053	0	1
mapk8ip3	0.000348535	5.40263	0.053	0	1
FUT9.1	0.000348535	5.40263	0.053	0	1
zgc:113210	0.000348535	5.67881	0.053	0	1
pvalb8	0.000348535	9.8977	0.053	0	1
BX284638.2	0.000348535	5.40263	0.053	0	1
zgc:110249	0.000348535	6.72059	0.053	0	1
unm-sa1506	0.000348535	6.71605	0.053	0	1
tnfsf18	0.000348535	5.46822	0.053	0	1
zgc:163083	0.000348535	5.40263	0.053	0	1
cadpsb	0.000348535	6.65984	0.053	0	1
quo	0.000348535	5.40263	0.053	0	1
kif1aa	0.000348535	5.40263	0.053	0	1
si:dkey-209n16.2	0.000348535	6.25639	0.053	0	1
tspan2a	0.000348535	5.98873	0.053	0	1
SYT2	0.000348535	5.40263	0.053	0	1
golim4b	0.000348535	5.40263	0.053	0	1
zgc:163121	0.000348535	5.40263	0.053	0	1
slc6a9	0.000348535	6.24113	0.053	0	1
ccdc24	0.000348535	5.40263	0.053	0	1
cdc14aa	0.000348535	5.53729	0.053	0	1
camk2n1a	0.000348535	5.40263	0.053	0	1
slc7a14a	0.000348535	5.70091	0.053	0	1
ano8a	0.000348535	5.40263	0.053	0	1
CABZ01110881.1	0.000348535	7.10057	0.053	0	1
uchl1	0.000348535	5.40263	0.053	0	1
ssrp1b	0.000348535	5.70091	0.053	0	1
si:dkeyp-9d4.3	0.000348535	5.40263	0.053	0	1
dmd	0.000348535	5.70091	0.053	0	1
sox1b	0.000348535	6.16406	0.053	0	1
timm10	0.000348535	5.89883	0.053	0	1
si:ch211-217k17.9	0.000348535	5.40263	0.053	0	1
fhdc1	0.000348535	6.16406	0.053	0	1
rasd3	0.000348535	5.53729	0.053	0	1
dnajb14	0.000348535	6.54903	0.053	0	1
slitrk6	0.000348535	6.16406	0.053	0	1
si:ch211-145c1.1	0.000348535	5.53729	0.053	0	1
ppp2r3b	0.000348535	5.53729	0.053	0	1
lrp2a	0.000348535	5.46822	0.053	0	1
plcd4b	0.000348535	7.99078	0.053	0	1
znfl1b	0.000348535	5.46822	0.053	0	1
neb	0.000348535	5.40263	0.053	0	1
actr5	0.000348535	5.53729	0.053	0	1
kctd12.1	0.000348535	5.89883	0.053	0	1
zgc:92380	0.000348535	6.16406	0.053	0	1
vtcn1	0.000348535	5.67881	0.053	0	1
hibch	0.000348535	5.91622	0.053	0	1
ino80da	0.000348535	5.70091	0.053	0	1
trip13	0.000348535	5.46822	0.053	0	1
s100t	0.000348535	6.69276	0.053	0	1
rgl2	0.000348535	5.70091	0.053	0	1
gpd1l	0.000348535	5.40263	0.053	0	1
si:dkeyp-97a10.1	0.000348535	5.40263	0.053	0	1
cep162	0.000348535	6.72059	0.053	0	1
plekho1b	0.000348535	5.40263	0.053	0	1
isg20l2	0.000348535	6.69276	0.053	0	1
myh14	0.000348535	5.40263	0.053	0	1
mtmr9	0.000348535	6.71605	0.053	0	1
ttbk2b	0.000348535	6.69276	0.053	0	1
acat2	0.000348535	5.70091	0.053	0	1
chga	0.000348535	6.69276	0.053	0	1
nt5dc1	0.000348535	6.72059	0.053	0	1
scg5	0.000348535	5.40263	0.053	0	1
six1b	0.000348535	5.40263	0.053	0	1
myh6	0.000348535	6.71605	0.053	0	1
CABZ01066813.1	0.000348535	5.98873	0.053	0	1
lmx1bb	0.000348535	6.65984	0.053	0	1
ela2l	0.000348535	6.72059	0.053	0	1
stx2b	0.000348535	6.16406	0.053	0	1
zgc:194990	0.000348535	5.67881	0.053	0	1
cep78	0.000348535	6.24113	0.053	0	1
rmi1	0.000348535	6.25639	0.053	0	1
ccn1l2	0.000348535	5.40263	0.053	0	1
pkdccb	0.000348535	5.40263	0.053	0	1
fam98b	0.000348535	6.59598	0.053	0	1
insm1b	0.000348535	5.40263	0.053	0	1
cdan1	0.000348535	5.46822	0.053	0	1
tdh2	0.000348535	5.40263	0.053	0	1
ldah	0.000348535	5.46822	0.053	0	1
rp1l1a	0.000348535	6.72059	0.053	0	1
pld7	0.000348535	6.65984	0.053	0	1
ints10	0.000348535	7.99078	0.053	0	1
mcf2a	0.000348535	5.40263	0.053	0	1
pdgfc	0.000348535	5.67881	0.053	0	1
pcdh19	0.000348535	5.40263	0.053	0	1
xkrx	0.000348535	5.53729	0.053	0	1
ccdc85b	0.000348535	8.95374	0.053	0	1
XPO5	0.000348535	5.40263	0.053	0	1
slc17a5	0.000348535	6.25639	0.053	0	1
si:ch211-250c4.5	0.000348535	5.70091	0.053	0	1
ret	0.000348535	6.16406	0.053	0	1
gnao1a	0.000348535	5.40263	0.053	0	1
si:ch211-220f16.1	0.000348535	5.46822	0.053	0	1
pclob	0.000348535	5.40263	0.053	0	1
capn12	0.000348535	5.70091	0.053	0	1
sphkap	0.000348535	5.40263	0.053	0	1
kcnj5	0.000348535	6.72059	0.053	0	1
RNF157	0.000348535	5.40263	0.053	0	1
chac2	0.000348535	5.91622	0.053	0	1
si:ch73-347e22.8	0.000348535	6.59598	0.053	0	1
hepacam2	0.000348535	5.40263	0.053	0	1
zgc:85936	0.000348535	5.46822	0.053	0	1
umad1	0.000348535	5.46822	0.053	0	1
tdp2b	0.000348535	5.53729	0.053	0	1
mlf1	0.000348535	5.70091	0.053	0	1
vps53	0.000348535	5.70091	0.053	0	1
sae1	0.000348535	5.46822	0.053	0	1
n4bp2l2	0.000348535	6.54903	0.053	0	1
inpp5ka	0.000348535	6.72059	0.053	0	1
zgc:174574	0.000348535	5.89883	0.053	0	1
ftr73	0.000348535	5.67881	0.053	0	1
dnmt3bb.3	0.000348535	5.46822	0.053	0	1
bmp7b	0.000348535	5.67881	0.053	0	1
cdh26.1	0.000348535	6.16406	0.053	0	1
zgc:152948	0.000348535	5.53729	0.053	0	1
cenpt	0.000348535	5.91622	0.053	0	1
nrxn2a	0.000348535	6.16406	0.053	0	1
CR388166.2	0.000348535	5.40263	0.053	0	1
si:ch73-299h12.3	0.000348535	5.98873	0.053	0	1
kif20a	0.000348535	5.46822	0.053	0	1
cfb	0.000348535	5.8259	0.053	0	1
pcsk1	0.000348535	5.40263	0.053	0	1
jakmip2	0.000348535	6.71605	0.053	0	1
TMEM164	0.000348535	5.98873	0.053	0	1
si:dkey-238i5.3	0.000348535	5.40263	0.053	0	1
erc2	0.000348535	5.40263	0.053	0	1
rpusd4	0.000348535	5.8259	0.053	0	1
nab2	0.000348535	6.72059	0.053	0	1
dbnla	0.000348535	5.40263	0.053	0	1
vamp2	0.000348535	5.40263	0.053	0	1
plpp5	0.000348535	5.40263	0.053	0	1
loxa	0.000348535	5.70091	0.053	0	1
cetn3	0.000348535	5.40263	0.053	0	1
pus3	0.000348535	5.53729	0.053	0	1
slc35g2b	0.000348535	5.53729	0.053	0	1
tmeff1b	0.000348535	5.40263	0.053	0	1
sec22c	0.000348535	6.69276	0.053	0	1
plod2	0.000348535	5.98873	0.053	0	1
si:ch211-56a11.2	0.000348535	6.16406	0.053	0	1
trpa1b	0.000348535	5.40263	0.053	0	1
scn5lab	0.000348535	6.16406	0.053	0	1
si:ch211-222k6.3	0.000348535	5.40263	0.053	0	1
si:ch211-213c4.5	0.000348535	5.40263	0.053	0	1
dennd2db	0.000348535	5.91622	0.053	0	1
si:ch211-197g15.7	0.000348535	5.70091	0.053	0	1
si:ch211-250k18.5	0.000348535	5.89883	0.053	0	1
tph1a	0.000348535	6.65984	0.053	0	1
sv2bb	0.000348535	5.40263	0.053	0	1
si:dkey-42p14.3	0.000348535	6.54903	0.053	0	1
fanci	0.000348535	6.83427	0.053	0	1
rfwd3	0.000348535	5.70091	0.053	0	1
si:dkeyp-19e1.3	0.000348535	5.91622	0.053	0	1
AP3B2	0.000348535	5.40263	0.053	0	1
gstp1	0.000467532	1.35806	0.842	0.478	1
atp6v0d1	0.000510457	2.13727	0.316	0.078	1
mt-atp6	0.000542364	0.591688	1	0.996	1
zgc:153968	0.000565101	-1.98407	0.368	0.706	1
ebna1bp2	0.000591183	3.48792	0.211	0.037	1
prpf6	0.00064725	2.22923	0.263	0.057	1
prss16	0.000648031	2.3571	0.211	0.037	1
ezh1	0.000666529	3.29718	0.158	0.02	1
uqcc1	0.000666529	3.26995	0.158	0.02	1
pnp5a	0.000735205	-1.74565	0.368	0.71	1
hspa5	0.000735853	-1.14787	0.684	0.878	1
slc4a1ap	0.000747654	2.28036	0.158	0.02	1
cldn17	0.00077685	1.0907	0.684	0.294	1
znf1015	0.000797995	4.92469	0.105	0.008	1
si:dkey-276j7.1	0.000797995	5.72114	0.105	0.008	1
uck2a	0.000797995	5.06359	0.105	0.008	1
si:dkey-263j23.1	0.000797995	6.19251	0.105	0.008	1
CABZ01058261.1	0.000797995	5.38024	0.105	0.008	1
pfkfb2b	0.000825434	2.71791	0.211	0.037	1
agfg1b	0.000841566	5.05231	0.105	0.008	1
gtf3c3	0.000887336	3.45329	0.105	0.008	1
wu:fc17b08	0.000887336	2.94564	0.105	0.008	1
vrk2	0.000887336	3.75393	0.105	0.008	1
kif4	0.000887336	3.74086	0.105	0.008	1
diaph3	0.000887336	4.11143	0.105	0.008	1
folr	0.000916911	1.79261	0.316	0.082	1
znrf3	0.000935404	3.25024	0.105	0.008	1
pdzrn3b	0.000935404	3.26351	0.105	0.008	1
btc	0.000935404	3.12483	0.105	0.008	1
shoc2	0.00113581	1.61032	0.316	0.082	1
lrp2b	0.00121253	2.09193	0.263	0.061	1
ifi30	0.0012227	1.76096	0.368	0.114	1
apoa4b.1	0.00129503	-0.969632	0.421	0.771	1
si:ch211-262i1.3	0.00134033	1.70628	0.474	0.2	1
ubb	0.00156639	-1.46284	0.421	0.751	1
hnrnpl	0.00166049	4.31295	0.158	0.024	1
apoa1a	0.0017963	-2.61505	0.105	0.486	1
glo1	0.00191804	2.939	0.316	0.094	1
ap1ar	0.00199593	2.9744	0.263	0.069	1
ubl3a	0.00207627	1.38699	0.579	0.261	1
ube2h	0.00224862	2.48053	0.211	0.045	1
wu:fb59d01	0.00230497	-1.03778	0.632	0.865	1
naprt	0.00230761	2.72944	0.211	0.045	1
hexb	0.00249571	2.53096	0.316	0.102	1
akap13	0.00260615	1.12783	0.579	0.257	1
atf3	0.00278635	-0.910047	0.737	0.931	1
spint1a	0.00298348	-1.56123	0.211	0.608	1
btr05	0.00333983	3.14357	0.316	0.102	1
ARF5	0.0034296	-1.14697	0.684	0.8	1
C25H12orf73	0.00356882	4.08871	0.158	0.029	1
zgc:162879	0.00367811	3.87169	0.158	0.029	1
naf1	0.00381715	4.67834	0.105	0.012	1
znhit1	0.00381715	4.42614	0.105	0.012	1
zgc:194224	0.00381715	4.61889	0.105	0.012	1
chia.2	0.00387237	-5.864	0	0.322	1
apobb.1	0.00387238	-5.42626	0	0.322	1
stxbp2	0.00392181	1.90076	0.316	0.102	1
ap3m2	0.00398079	5.1415	0.105	0.012	1
hsd17b14	0.00398079	4.43035	0.105	0.012	1
gpank1	0.00398079	3.87131	0.105	0.012	1
kidins220a	0.00398079	4.03734	0.105	0.012	1
fbxo25	0.0041464	4.67032	0.158	0.029	1
dmxl2	0.00415077	3.68178	0.105	0.012	1
fabp2	0.00418243	-5.23375	0	0.318	1
si:ch73-139j3.4	0.00432731	3.33689	0.105	0.012	1
tpk2	0.00432731	2.99272	0.105	0.012	1
SIKE1	0.00432731	3.11556	0.105	0.012	1
camta2	0.00440028	2.67034	0.158	0.029	1
phkg2	0.00451063	2.97605	0.105	0.012	1
fabp1b.1	0.00451516	-5.50739	0	0.314	1
tbc1d23	0.00453243	2.28989	0.158	0.029	1
washc2c	0.004849	1.86289	0.211	0.049	1
zgc:174356	0.00501176	1.75714	0.316	0.102	1
porb	0.00525478	-4.94948	0	0.306	1
hsp90aa1.2	0.0056405	-1.74699	0.474	0.69	1
atp1b1a	0.00611094	-1.4243	0.368	0.665	1
cyp3c3	0.00715755	-0.941548	0.579	0.878	1
atox1	0.00742812	2.06216	0.263	0.082	1
pdap1a	0.00745582	1.63793	0.211	0.053	1
galca	0.00746002	2.88733	0.158	0.033	1
fam126a	0.00766294	2.815	0.158	0.033	1
chs1	0.00772606	-2.65457	0.105	0.412	1
ucp1	0.00788088	-1.23219	0.053	0.388	1
fgfr2	0.00800602	2.24741	0.211	0.057	1
rps11	0.00826983	0.870662	0.842	0.633	1
ube2nb	0.00852841	3.20017	0.211	0.057	1
zgc:172079	0.00856148	-1.19828	0.421	0.673	1
lgmn	0.0091317	2.67953	0.316	0.114	1
sat1a.1	0.00979015	-1.1035	0.316	0.629	1
epdl2	0.00979979	0.829747	0.895	0.731	1
si:ch211-286b5.5	0.00986761	1.93248	0.211	0.057	1
oaz1a	0.0106911	-1.19721	0.263	0.58	1
rpl18	0.0108535	1.05119	0.895	0.661	1
toporsa	0.0109848	4.02682	0.105	0.016	1
vps11	0.0109848	3.55114	0.105	0.016	1
fam49bb	0.0111614	1.85699	0.211	0.057	1
s100u	0.0112883	1.75441	0.263	0.086	1
si:ch73-199g24.2	0.0113395	1.15499	0.316	0.114	1
snx15	0.0113705	3.85333	0.105	0.016	1
arpc5lb	0.0113705	4.08059	0.105	0.016	1
rab5b	0.0113705	4.13756	0.105	0.016	1
ddx11	0.0113705	3.91064	0.105	0.016	1
setdb1a	0.0113705	4.46988	0.105	0.016	1
si:dkey-33i11.9	0.0117358	0.758298	0.737	0.429	1
spata2l	0.0117682	2.87268	0.105	0.016	1
csnk1e	0.0117682	2.95354	0.105	0.016	1
hmg20a	0.0117682	3.10187	0.105	0.016	1
cdr2a	0.0121782	3.09416	0.105	0.016	1
TP53I3	0.0121782	2.85972	0.105	0.016	1
rbbp4	0.0121782	3.09595	0.105	0.016	1
tiprl	0.0121782	5.10152	0.105	0.016	1
coasy	0.0121782	3.14316	0.105	0.016	1
prkci	0.0122069	2.79834	0.158	0.037	1
aifm2	0.0122069	2.59137	0.158	0.037	1
neurl1aa	0.0125085	2.68817	0.158	0.037	1
mt2	0.0125085	2.89945	0.158	0.037	1
rassf7b	0.0125297	-2.3525	0.105	0.396	1
gtf2f2a	0.0126008	2.93096	0.105	0.016	1
RSBN1	0.0126008	2.06474	0.105	0.016	1
unc45a	0.0126008	1.06022	0.105	0.016	1
mt-co3	0.0129828	0.337688	1	0.996	1
ccdc18	0.0130364	2.62569	0.105	0.016	1
spc25	0.0130364	2.33234	0.105	0.016	1
cox16	0.0130364	2.69328	0.105	0.016	1
mki67	0.0130364	2.54666	0.105	0.016	1
ccser2a	0.0132049	2.25809	0.211	0.061	1
prdx2	0.0132238	-0.594202	0.474	0.698	1
dvl3b	0.0134533	2.60797	0.158	0.037	1
serf2	0.0135324	1.20972	0.421	0.192	1
scaper	0.0137291	2.48017	0.211	0.061	1
nasp	0.0137819	2.63703	0.158	0.037	1
pafah1b1b	0.0137819	2.71893	0.158	0.037	1
pdpk1b	0.0137819	2.50464	0.158	0.037	1
pank1b	0.0140969	1.57066	0.316	0.122	1
scp2a	0.0143487	-2.12154	0.211	0.473	1
zgc:165573	0.0144099	0.976357	0.632	0.347	1
kat6a	0.0144605	1.92465	0.158	0.037	1
ndufa4l	0.0151109	1.1051	0.632	0.371	1
csrp1a	0.0151685	1.98703	0.158	0.037	1
tet3	0.0152564	-2.99283	0.053	0.318	1
angptl4	0.0153265	-1.23676	0.263	0.563	1
sptbn2	0.0155338	1.91279	0.158	0.037	1
cica	0.0164373	-1.08189	0.105	0.42	1
gpx4a	0.0168113	-1.75181	0.211	0.478	1
tspo	0.0173007	1.39687	0.421	0.196	1
mcl1a	0.0174249	-0.58913	0.737	0.882	1
CR387919.1	0.0175038	2.1316	0.211	0.065	1
eif3g	0.0177405	1.22974	0.368	0.155	1
kifc3	0.0179857	-2.22176	0.211	0.453	1
ahr2	0.0184769	1.53317	0.368	0.167	1
pibf1	0.0185629	2.84451	0.158	0.041	1
lin28a	0.0185629	2.72319	0.158	0.041	1
zgc:174944	0.0189405	3.79757	0.053	0.004	1
samm50l	0.0189405	6.04983	0.053	0.004	1
ano6	0.0189405	5.17757	0.053	0.004	1
si:ch211-227e10.6.1	0.0189405	5.28149	0.053	0.004	1
slc6a1l	0.0189405	5.00531	0.053	0.004	1
si:dkey-159n16.2	0.0189405	4.16514	0.053	0.004	1
tmem110l	0.0189405	4.42368	0.053	0.004	1
si:ch211-108c17.2	0.0189405	4.89842	0.053	0.004	1
ascl1a	0.0189405	3.91894	0.053	0.004	1
zgc:110171	0.0189405	5.59141	0.053	0.004	1
si:cabz01071911.3	0.0189405	4.10248	0.053	0.004	1
si:dkey-56m19.5	0.0189405	4.61151	0.053	0.004	1
mphosph10	0.0189405	5.3639	0.053	0.004	1
ctdspl2b	0.0189405	5.48889	0.053	0.004	1
ogfod1	0.0189405	5.20028	0.053	0.004	1
mtbl	0.0189405	4.66129	0.053	0.004	1
scamp2l	0.0189405	5.50449	0.053	0.004	1
wrap53	0.0189405	4.78808	0.053	0.004	1
si:dkey-220k22.3	0.0189405	5.01885	0.053	0.004	1
tesca	0.0189405	4.50505	0.053	0.004	1
napaa	0.0189405	4.89273	0.053	0.004	1
gtf2h2	0.0189405	5.98465	0.053	0.004	1
coq2	0.0189405	7.1913	0.053	0.004	1
elac2	0.0189405	4.03823	0.053	0.004	1
znf1001.1	0.0189405	4.23959	0.053	0.004	1
trim107	0.0189405	5.72595	0.053	0.004	1
rad18	0.0189405	4.23797	0.053	0.004	1
cbfa2t2	0.0189405	5.0709	0.053	0.004	1
uroc1	0.0189405	4.10149	0.053	0.004	1
prpf38a	0.0189405	5.00612	0.053	0.004	1
alg6	0.0189405	3.98155	0.053	0.004	1
sap130a	0.0189405	3.91894	0.053	0.004	1
phc2b	0.0189405	4.79282	0.053	0.004	1
slco5a1a	0.0189405	4.29601	0.053	0.004	1
cdyl	0.0189405	5.13121	0.053	0.004	1
sept2	0.0189405	4.10935	0.053	0.004	1
foxq1a	0.0189405	3.8359	0.053	0.004	1
rab6bb	0.0189405	4.8239	0.053	0.004	1
tox	0.0189405	3.9013	0.053	0.004	1
prkacbb	0.0189405	3.97056	0.053	0.004	1
pudp	0.0189405	5.24115	0.053	0.004	1
prmt9	0.0189405	5.3418	0.053	0.004	1
samd1b	0.0189405	3.72765	0.053	0.004	1
metap1d	0.0189405	5.40078	0.053	0.004	1
mtus1b	0.0189405	5.28149	0.053	0.004	1
stk16	0.0189405	6.70325	0.053	0.004	1
pip4p1b	0.0189405	5.5088	0.053	0.004	1
ncapg	0.0189405	4.61689	0.053	0.004	1
phf11	0.0189405	4.93116	0.053	0.004	1
appb	0.0189405	4.65504	0.053	0.004	1
mid1ip1a	0.0189405	3.9216	0.053	0.004	1
zc3h12a	0.0189405	4.34386	0.053	0.004	1
smpd5	0.0189405	4.19769	0.053	0.004	1
si:dkey-256h2.1	0.0189405	4.40361	0.053	0.004	1
si:dkey-56f14.7	0.0189405	4.41614	0.053	0.004	1
scrn2	0.0189405	3.92326	0.053	0.004	1
flrt2	0.0189405	4.92973	0.053	0.004	1
tpd52l1	0.0189405	4.65638	0.053	0.004	1
plpp6	0.0189405	3.96585	0.053	0.004	1
tprg1l	0.0189405	5.09219	0.053	0.004	1
cenph	0.0189405	4.21298	0.053	0.004	1
elk1	0.0189405	3.75775	0.053	0.004	1
fpgt	0.0189405	3.97749	0.053	0.004	1
spryd4	0.0189405	4.37785	0.053	0.004	1
rnf34a	0.0189405	4.08414	0.053	0.004	1
pym1	0.0189405	4.41964	0.053	0.004	1
cinp	0.0189405	5.06562	0.053	0.004	1
hspa4l	0.0189405	4.65342	0.053	0.004	1
si:ch211-270g19.5	0.0189405	4.68037	0.053	0.004	1
znf292a	0.0189405	4.90171	0.053	0.004	1
oct2	0.0189405	5.94517	0.053	0.004	1
si:ch211-195b11.3	0.0189405	4.66084	0.053	0.004	1
commd5	0.0189405	4.51664	0.053	0.004	1
zgc:92907	0.0189405	4.81492	0.053	0.004	1
gstp2	0.0189405	4.08282	0.053	0.004	1
tacc3	0.0189405	4.42679	0.053	0.004	1
flrt3	0.0189405	5.06562	0.053	0.004	1
wdr35	0.0189405	6.25896	0.053	0.004	1
borcs7	0.0189405	6.19866	0.053	0.004	1
mlh1	0.0189405	4.23797	0.053	0.004	1
zgc:193505	0.0189405	3.83206	0.053	0.004	1
hk1	0.0189405	5.11646	0.053	0.004	1
zmp:0000000662	0.0189405	3.91353	0.053	0.004	1
si:dkey-30c15.10	0.0189405	5.03845	0.053	0.004	1
mvda	0.0189405	5.84839	0.053	0.004	1
rcn2	0.0189405	4.66312	0.053	0.004	1
cd82b	0.0189405	5.25354	0.053	0.004	1
rab27a	0.0189405	4.9197	0.053	0.004	1
fam168a	0.0189405	5.41647	0.053	0.004	1
cox10	0.0189405	4.95333	0.053	0.004	1
st6galnac1.2	0.0189405	4.47157	0.053	0.004	1
si:ch73-301j1.1	0.0189405	3.70555	0.053	0.004	1
sgms1	0.0189405	4.14726	0.053	0.004	1
pard6gb	0.0189405	5.3418	0.053	0.004	1
si:ch211-199g17.9	0.0189405	5.42858	0.053	0.004	1
snx10a	0.0189405	4.72063	0.053	0.004	1
hsbp1l1	0.0189405	5.8346	0.053	0.004	1
zdhhc3b	0.0189405	5.24115	0.053	0.004	1
aldh3a2a	0.0189405	4.41745	0.053	0.004	1
lgals17	0.0189405	4.50505	0.053	0.004	1
ercc2	0.0189405	4.05728	0.053	0.004	1
si:ch73-311h14.2	0.0189405	4.29474	0.053	0.004	1
arl4aa	0.0189405	5.3418	0.053	0.004	1
ccnq	0.0189405	3.88657	0.053	0.004	1
her4.2.1	0.0189405	4.09122	0.053	0.004	1
cables2a	0.0189405	4.42909	0.053	0.004	1
sult1st5	0.0189405	5.13823	0.053	0.004	1
aar2	0.0189405	4.9517	0.053	0.004	1
nmnat1	0.0189405	5.20028	0.053	0.004	1
hoxc1a	0.0189405	5.11323	0.053	0.004	1
slc48a1a	0.0189405	6.38358	0.053	0.004	1
pacs1a	0.0189405	4.90171	0.053	0.004	1
pwwp2a	0.0189405	5.94355	0.053	0.004	1
tmc6b	0.0189405	5.42858	0.053	0.004	1
mettl1	0.0189405	4.42445	0.053	0.004	1
adipor1a	0.0189405	4.48173	0.053	0.004	1
orc2	0.0189405	4.65721	0.053	0.004	1
cdc42se2	0.0189405	5.85907	0.053	0.004	1
wdr90	0.0189405	4.48173	0.053	0.004	1
cubn	0.0189405	5.48305	0.053	0.004	1
pigx	0.0189405	5.50151	0.053	0.004	1
zgc:153675	0.0189405	3.98719	0.053	0.004	1
BX324216.3	0.0189405	4.27957	0.053	0.004	1
hexa	0.0189405	7.7162	0.053	0.004	1
prnprs3	0.0189405	4.27595	0.053	0.004	1
hist1h4l.17	0.0189405	4.95698	0.053	0.004	1
FO704779.1	0.0189405	5.1311	0.053	0.004	1
pam16	0.0189824	3.44554	0.158	0.041	1
vps25	0.0189824	3.65654	0.158	0.041	1
fa2h	0.0190811	-0.985571	0.526	0.727	1
aldob	0.0193194	-0.9836	0.684	0.873	1
cfl1l	0.0197585	1.26808	0.368	0.159	1
BX936382.1	0.0200221	3.56813	0.053	0.004	1
lsp1b	0.0200221	2.66629	0.053	0.004	1
hist1h4l.4	0.0200221	3.09753	0.053	0.004	1
PAQR9	0.0200221	2.9167	0.053	0.004	1
krcp	0.0200221	2.24797	0.053	0.004	1
ckap2l	0.0200221	3.64802	0.053	0.004	1
rps6ka4	0.0200221	3.6095	0.053	0.004	1
aspa	0.0200221	2.8952	0.053	0.004	1
znf618	0.0200221	3.09412	0.053	0.004	1
kcnh4a	0.0200221	2.65117	0.053	0.004	1
vat1	0.0200221	3.15181	0.053	0.004	1
rmi2	0.0200221	3.32837	0.053	0.004	1
hbae1.3.1	0.0200221	2.62119	0.053	0.004	1
si:dkey-34m19.3	0.0200221	3.6224	0.053	0.004	1
ical1	0.0200221	3.40809	0.053	0.004	1
miga1	0.0200221	2.96813	0.053	0.004	1
si:dkey-154p10.3	0.0200221	3.06487	0.053	0.004	1
si:dkey-119f1.1	0.0200221	3.50185	0.053	0.004	1
ing5b	0.0200221	3.32837	0.053	0.004	1
CU571384.1	0.0200221	3.21624	0.053	0.004	1
si:ch211-155e24.3	0.0200221	3.58078	0.053	0.004	1
anxa5b	0.0200221	2.34221	0.053	0.004	1
cenpe	0.0200221	3.66901	0.053	0.004	1
txnl4b	0.0200221	2.19638	0.053	0.004	1
r3hcc1l	0.0200221	2.62767	0.053	0.004	1
si:dkey-25o16.4	0.0200221	3.65388	0.053	0.004	1
aftpha	0.0200221	3.11199	0.053	0.004	1
adra1d	0.0200221	2.84008	0.053	0.004	1
cep44	0.0200221	3.65098	0.053	0.004	1
armc8	0.0200221	3.15193	0.053	0.004	1
cd302	0.0200221	3.48767	0.053	0.004	1
cd83	0.0200221	2.58005	0.053	0.004	1
pigv	0.0200221	2.75754	0.053	0.004	1
unc93a	0.0200221	3.54917	0.053	0.004	1
med23	0.0200221	2.61776	0.053	0.004	1
cep57l1	0.0200221	3.65388	0.053	0.004	1
si:dkey-60a16.1	0.0200221	3.63228	0.053	0.004	1
esco2	0.0200221	3.0397	0.053	0.004	1
hnrnpa0l	0.0200221	3.41774	0.053	0.004	1
LO018154.1	0.0200221	2.02555	0.053	0.004	1
kazna	0.0200221	2.27203	0.053	0.004	1
mbip	0.0200221	2.51361	0.053	0.004	1
si:ch211-266g18.9	0.0200221	3.4027	0.053	0.004	1
im:7136021	0.0200221	2.75801	0.053	0.004	1
si:ch211-126c2.4	0.0200221	2.9314	0.053	0.004	1
fgf1a	0.0200221	3.23363	0.053	0.004	1
si:ch73-338a16.3	0.0200221	3.27516	0.053	0.004	1
lcmt1	0.0200221	3.45984	0.053	0.004	1
top2a	0.0200221	3.64429	0.053	0.004	1
SLC35G1	0.0200221	3.33224	0.053	0.004	1
hoxb6b	0.0200221	2.69694	0.053	0.004	1
CABZ01102039.1	0.0200221	3.60627	0.053	0.004	1
bet1	0.0200221	2.96079	0.053	0.004	1
stx1b	0.0200221	3.58829	0.053	0.004	1
fbxl20	0.0200221	3.59947	0.053	0.004	1
ppp1r1b	0.0200221	2.99023	0.053	0.004	1
SLC7A1	0.0200221	3.34106	0.053	0.004	1
rap1gap	0.0200221	1.50646	0.053	0.004	1
ZNF512B	0.0200221	3.52171	0.053	0.004	1
gpsm2l	0.0200221	3.33871	0.053	0.004	1
cmc4	0.0200221	2.83592	0.053	0.004	1
dbn1	0.0200221	3.29378	0.053	0.004	1
syngr2b	0.0200221	3.13978	0.053	0.004	1
rpgrb	0.0200221	2.74668	0.053	0.004	1
si:ch211-262i1.5	0.0200221	3.65388	0.053	0.004	1
phf20a	0.0200221	3.60627	0.053	0.004	1
ppfia4	0.0200221	3.63598	0.053	0.004	1
rad51c	0.0200221	2.84468	0.053	0.004	1
bach1b	0.0200221	3.06645	0.053	0.004	1
mynn	0.0200221	3.31899	0.053	0.004	1
dcun1d3	0.0200221	3.50154	0.053	0.004	1
metrn	0.0200221	3.16659	0.053	0.004	1
mak	0.0200221	3.1666	0.053	0.004	1
polr3f	0.0200221	2.78327	0.053	0.004	1
CU655842.1	0.0200221	2.69262	0.053	0.004	1
hist1h4l.9	0.0200221	3.51743	0.053	0.004	1
nfat5a	0.0200221	3.00086	0.053	0.004	1
mrpl36	0.0202911	2.53907	0.158	0.041	1
ppp1caa	0.0203385	0.96743	0.421	0.192	1
zgc:153911	0.0208712	-1.27596	0.316	0.567	1
psmd11b	0.0212068	2.24594	0.158	0.041	1
gda	0.0212841	-3.3783	0.053	0.294	1
ppp6c	0.0216779	1.81899	0.158	0.041	1
apoa4b.2.1	0.0218089	-4.47837	0	0.224	1
ktn1	0.0219613	-3.02558	0.053	0.294	1
stoml3b	0.0219824	-1.54356	0.316	0.567	1
myo6a	0.0220443	0.782897	0.632	0.371	1
suco	0.0222409	0.907518	0.316	0.118	1
si:ch211-15b10.6	0.0226055	-0.253799	0.053	0.327	1
thbs1b	0.0229816	1.02921	0.316	0.127	1
ptprk	0.0231465	2.25653	0.158	0.041	1
rab11a	0.0232385	0.990688	0.632	0.404	1
apoc2	0.023323	-4.64465	0	0.22	1
tmem30b	0.0235882	3.15678	0.105	0.02	1
tmem258	0.0236237	1.56675	0.368	0.18	1
arhgap17b	0.0236548	2.02339	0.158	0.041	1
hif1al	0.0237232	-3.17559	0.053	0.286	1
krt222	0.0238181	2.23345	0.211	0.069	1
mt-atp8	0.024031	0.794687	0.842	0.682	1
ddx5	0.0242491	-1.08161	0.632	0.763	1
spata6l	0.0242866	5.19069	0.105	0.02	1
si:dkey-263j23.1.1	0.0242866	4.2401	0.105	0.02	1
swt1	0.0243043	1.4856	0.263	0.098	1
pfdn5	0.0246556	2.76112	0.211	0.069	1
mapkap1	0.0247007	1.54456	0.158	0.041	1
grn1	0.0249581	0.825984	0.684	0.392	1
wdfy3	0.0250029	3.24561	0.105	0.02	1
chst10	0.0250029	3.55002	0.105	0.02	1
ppp1r9ala	0.0250029	3.18427	0.105	0.02	1
zgc:101583	0.0250029	3.34097	0.105	0.02	1
galnt10	0.0250029	3.23667	0.105	0.02	1
ccdc82	0.0250029	3.21342	0.105	0.02	1
ctdspl3	0.0250029	3.26816	0.105	0.02	1
gnsb	0.0250029	3.17828	0.105	0.02	1
zgc:153284	0.0250838	1.73022	0.211	0.069	1
dnajc7	0.0252958	-3.42462	0.053	0.282	1
hsp90b1	0.0253118	-1.05453	0.421	0.735	1
igf2r	0.0253447	0.801788	0.263	0.09	1
cat	0.0256474	1.55238	0.368	0.18	1
si:ch211-196l7.4	0.0257036	1.1484	0.368	0.171	1
scel	0.0257374	1.93764	0.105	0.02	1
mafbb	0.0257374	3.68672	0.105	0.02	1
erh	0.0258451	1.76261	0.316	0.135	1
gba2	0.0259596	2.19105	0.211	0.069	1
tp53bp1	0.0264905	1.79578	0.105	0.02	1
atf1	0.0264905	2.67884	0.105	0.02	1
alg11	0.0264905	2.46947	0.105	0.02	1
adi1	0.0264905	2.41054	0.105	0.02	1
hpse	0.0264905	2.4583	0.105	0.02	1
nubp2	0.0264905	2.78279	0.105	0.02	1
nuak1b	0.0266031	-1.75748	0.105	0.384	1
relch	0.0268618	2.07371	0.211	0.069	1
rbck1	0.0271969	3.00385	0.158	0.045	1
si:ch211-214j24.15	0.0273198	-2.15082	0.053	0.302	1
prkcdb	0.0276001	-2.08175	0.105	0.351	1
kalrnb	0.0277392	-1.54698	0.211	0.457	1
txlna	0.0277609	3.09766	0.158	0.045	1
traf3ip2l	0.028054	2.10079	0.105	0.02	1
gli2a	0.028054	1.5404	0.105	0.02	1
BX323586.3	0.028054	2.02952	0.105	0.02	1
rbm27	0.028054	1.97504	0.105	0.02	1
inpp5f	0.028054	1.2555	0.105	0.02	1
qser1	0.028054	2.37095	0.105	0.02	1
klhdc4	0.028054	2.00419	0.105	0.02	1
lgals9l3	0.0283378	2.37705	0.263	0.106	1
si:dkey-194e6.1	0.0283378	1.82498	0.263	0.106	1
apoc1	0.0284683	-4.55904	0	0.208	1
pias2	0.0288651	1.94275	0.105	0.02	1
ptbp2a	0.0296963	1.53778	0.105	0.02	1
aldh9a1a.1	0.0299623	-1.205	0.474	0.649	1
lrrc8db	0.0301189	2.51312	0.158	0.045	1
lamtor5	0.0301189	2.46477	0.158	0.045	1
mat2ab	0.0302356	1.51511	0.211	0.069	1
rnaset2	0.0304044	-4.30727	0	0.204	1
hnf1bb	0.0304962	3.02964	0.211	0.073	1
sec23a	0.0307347	2.04496	0.158	0.045	1
si:dkey-69o16.5	0.0309731	1.69041	0.316	0.143	1
afp4.1	0.031185	-2.88927	0.053	0.273	1
aoc1	0.0318965	-2.45665	0.053	0.286	1
pfn1	0.0320861	1.12293	0.316	0.131	1
golga1	0.0323312	1.80386	0.263	0.11	1
csnk1da	0.0324621	-4.38898	0	0.2	1
idh2	0.032494	1.8527	0.316	0.147	1
hibadhb	0.0326471	1.83444	0.158	0.045	1
kansl1a	0.033072	1.74689	0.263	0.106	1
rpl39	0.0333155	0.570629	0.947	0.857	1
mgst3a	0.0335883	-1.85717	0.158	0.38	1
elocb	0.0339779	1.38195	0.158	0.045	1
si:ch211-235e9.6	0.034172	1.56564	0.211	0.073	1
ahcyl2b	0.0344074	-1.82674	0.053	0.29	1
adipor2	0.0346484	-4.27657	0	0.196	1
wwc1	0.0346484	-4.15528	0	0.196	1
faxdc2	0.0346484	-4.32351	0	0.196	1
ndufab1b	0.0347268	1.53257	0.211	0.073	1
rbms1a	0.0348173	1.24309	0.421	0.237	1
rreb1b	0.0353549	1.64313	0.158	0.045	1
slmapa	0.0354668	1.21404	0.316	0.143	1
nr4a1	0.0358287	-1.82632	0.211	0.429	1
midn	0.0359721	-0.765136	0.474	0.714	1
vdac3	0.0359808	0.86749	0.316	0.135	1
rad21a	0.036061	1.64036	0.158	0.045	1
sdc4	0.0367773	-1.2256	0.316	0.543	1
phf14	0.0367791	0.992955	0.158	0.045	1
smad3a	0.0369709	-4.0481	0	0.192	1
abcg2a	0.0377715	-1.01866	0.211	0.518	1
gadd45ba	0.0380506	-0.418401	0.526	0.739	1
snap23.1	0.03822	1.32841	0.211	0.073	1
si:ch73-376l24.3	0.038252	1.42389	0.158	0.045	1
anpepa	0.0382714	-1.03744	0.579	0.706	1
slc10a3	0.0389249	0.815547	0.579	0.335	1
dlg1l	0.0394375	-4.21063	0	0.188	1
lamc1	0.0394375	-4.1451	0	0.188	1
pcxb	0.0396395	-1.12403	0.158	0.441	1
b2ml	0.0398554	-1.81376	0.211	0.408	1
lmo7a	0.0401295	-1.06882	0.368	0.584	1
inavab	0.0409887	-1.34879	0.211	0.461	1
sgpl1	0.041165	-2.582	0.053	0.261	1
zgc:162730	0.0411755	-0.601119	0.632	0.8	1
arl5c	0.0412423	-2.01652	0.053	0.273	1
hspa8	0.0419844	-0.405368	1	0.947	1
tprn	0.0420568	-4.2471	0	0.184	1
vdrb	0.0420903	-1.04953	0.368	0.608	1
snx1a	0.0424043	2.58393	0.211	0.082	1
ksr1b	0.0432467	1.41937	0.211	0.078	1
exoc6	0.0432493	2.24453	0.158	0.049	1
cebpb	0.0436745	-1.11898	0.474	0.641	1
foxd2	0.0439106	1.25518	0.211	0.078	1
mycb	0.0440599	2.4659	0.158	0.049	1
ftsj3	0.0440599	1.88564	0.158	0.049	1
tmem165	0.0442901	3.31414	0.105	0.024	1
rab32a	0.0442901	2.62708	0.105	0.024	1
pdzd11	0.0442901	2.99739	0.105	0.024	1
selenoo1	0.0442901	3.0925	0.105	0.024	1
naga	0.044636	1.27553	0.368	0.196	1
si:zfos-943e10.1	0.044652	-2.48873	0.053	0.257	1
CU693379.1	0.0447088	0.961933	0.368	0.176	1
actb2	0.0447444	-0.427892	1	0.98	1
ash1l	0.0448377	-4.37874	0	0.18	1
slc47a1	0.0448377	-4.24406	0	0.18	1
cwc25	0.0448834	1.8287	0.158	0.049	1
eif2s1b	0.045156	1.64524	0.263	0.114	1
cdadc1	0.0454105	2.58039	0.105	0.024	1
pcbd1	0.0454105	2.79193	0.105	0.024	1
wdr45b	0.0454105	2.87468	0.105	0.024	1
oclna	0.0455932	-1.22707	0.421	0.6	1
rps27.2	0.0459297	0.646708	0.632	0.412	1
cyfip1	0.0459542	1.64033	0.211	0.078	1
znrf2a	0.0459542	1.58701	0.211	0.078	1
rps19bp1	0.0465547	2.5267	0.105	0.024	1
srprb	0.0465547	1.89507	0.105	0.024	1
ATP11B	0.0465547	2.18632	0.105	0.024	1
aldh1l1	0.0465692	1.94439	0.158	0.049	1
cyp24a1	0.0466122	-1.06609	0.158	0.416	1
CU302253.1	0.0466122	-0.921164	0.158	0.416	1
tcea3	0.0466529	1.44832	0.211	0.078	1
zgc:158258	0.0470023	-2.71708	0.053	0.253	1
fthl27	0.0471327	-0.699069	0.895	0.886	1
eif5a2	0.0471417	-2.99745	0.053	0.245	1
ctr9	0.0474319	1.81424	0.158	0.049	1
wu:fb18f06	0.0474625	-1.1303	0.421	0.608	1
dynll1	0.0475912	1.27878	0.368	0.2	1
stam	0.0477231	2.10026	0.105	0.024	1
ecpas	0.0477231	2.3618	0.105	0.024	1
myh9a	0.0477896	-4.20568	0	0.176	1
ppp1r10	0.0477896	-4.1564	0	0.176	1
mpp1	0.0477896	-4.08693	0	0.176	1
dusp8a	0.0477896	-3.87668	0	0.176	1
mt-nd4	0.0481714	0.297783	1	0.992	1
si:dkey-188i13.10	0.048308	1.81166	0.158	0.049	1
tpte	0.0483437	0.92176	0.316	0.143	1
arpc3	0.048641	1.25596	0.316	0.147	1
krt4	0.0487867	-0.58802	0.895	0.906	1
ppp3cca	0.0489161	1.98557	0.105	0.024	1
trappc5	0.0489161	2.38177	0.105	0.024	1
pitpnb	0.0489161	1.97946	0.105	0.024	1
copz1	0.0491847	1.83874	0.211	0.082	1
CR339041.2	0.049538	1.19777	0.211	0.078	1
polr2a	0.0495408	-2.91555	0.053	0.245	1
slc26a6.1	0.0501339	2.09245	0.105	0.024	1
si:dkey-21a6.5	0.0501339	2.05027	0.105	0.024	1
gse1	0.0508786	2.53954	0.211	0.086	1
FO744833.2	0.0509228	-4.18935	0	0.171	1
ufc1	0.0513771	1.56868	0.105	0.024	1
ckbb	0.0519326	1.08049	0.474	0.298	1
oat	0.0519495	1.24255	0.158	0.049	1
muc13b	0.0523501	-1.08619	0.263	0.502	1
snx3	0.0523527	2.14161	0.211	0.086	1
myo1b	0.052533	-1.76175	0.053	0.261	1
pikfyve	0.0525907	2.80803	0.158	0.053	1
si:dkey-16l2.20	0.052788	-1.00375	0.421	0.612	1
snrnp70	0.0532824	1.29268	0.263	0.114	1
aifm1	0.0535171	2.59559	0.158	0.053	1
tktb	0.0538623	2.16266	0.211	0.086	1
ptprfa	0.0542478	-3.72888	0	0.167	1
BX908782.2	0.0542478	-4.81957	0	0.167	1
NPC1L1	0.0542478	-4.18189	0	0.167	1
glud1b	0.0542478	-4.03415	0	0.167	1
cyp3c1	0.0542521	-1.42252	0.105	0.339	1
rps27.1	0.0543439	0.518933	0.842	0.702	1
si:dkey-17o15.2	0.0544571	2.58055	0.158	0.053	1
kmt2bb	0.0546869	-0.91526	0.474	0.624	1
pld1a	0.0548289	1.34916	0.158	0.049	1
znf143b	0.0552624	0.787653	0.105	0.024	1
mrpl33	0.0554108	2.39105	0.158	0.053	1
pik3c2b	0.0554108	2.8932	0.158	0.053	1
manf	0.0561875	-1.72833	0.105	0.322	1
hnrnpk	0.0562617	-2.40276	0.053	0.245	1
vps26c	0.0563784	2.40849	0.158	0.053	1
arglu1b	0.0567978	-1.91564	0.105	0.31	1
cd63	0.0568884	0.694163	0.579	0.335	1
ENSDARG00000012458	0.0570229	-1.25831	0.158	0.412	1
ewsr1b	0.0573599	0.674357	0.474	0.257	1
gsto1	0.05736	1.93893	0.158	0.053	1
si:ch211-137i24.10	0.0574444	-0.515777	0.579	0.776	1
acacb	0.057776	-4.14325	0	0.163	1
mep1a.1	0.057776	-4.02854	0	0.163	1
si:ch73-139e5.4	0.057776	-4.02895	0	0.163	1
rbp2a	0.057776	-4.68266	0	0.163	1
cyp2aa12	0.057776	-3.95575	0	0.163	1
uxs1	0.0578559	1.85367	0.158	0.053	1
btr07	0.0583558	2.05079	0.158	0.053	1
zgc:194989	0.0583558	2.16879	0.158	0.053	1
atp6v0e1	0.0586995	1.44633	0.368	0.212	1
si:ch211-198m17.1	0.0591694	-2.41562	0.053	0.241	1
h3f3b.1	0.0591721	0.657717	0.421	0.22	1
glrx5	0.0593659	1.63638	0.158	0.053	1
timm17a	0.0593659	2.10156	0.158	0.053	1
si:ch211-133l5.7	0.0595094	-2.00564	0.158	0.343	1
rbm10	0.0602687	1.59662	0.211	0.086	1
brpf3b	0.0606286	0.917558	0.263	0.11	1
npm1a	0.0613336	0.957566	0.316	0.159	1
selenop	0.0613762	-0.743202	0.368	0.612	1
fdps	0.0614297	2.00578	0.158	0.053	1
dio1	0.0615195	-3.89528	0	0.159	1
arhgef11	0.0615196	-3.85185	0	0.159	1
dennd2da	0.0615196	-4.06329	0	0.159	1
aqp8a.1	0.0615196	-4.00331	0	0.159	1
krt91	0.0623649	-2.45991	0.105	0.29	1
chd8	0.0624837	1.56137	0.158	0.053	1
fkbp2	0.0625972	3.41596	0.158	0.057	1
rpl35	0.0626753	0.649088	0.789	0.727	1
rps16	0.0630569	1.01963	0.789	0.62	1
atp6v1g1	0.0635726	2.48956	0.263	0.131	1
rps7	0.0649859	0.461489	0.842	0.763	1
mdh1aa	0.0650023	-1.89735	0.105	0.306	1
si:dkey-42i9.4	0.065176	0.908167	0.421	0.229	1
ywhae1	0.0652699	0.91779	0.316	0.151	1
ush1c	0.0653982	-2.59202	0.053	0.233	1
tnk1	0.065491	-3.85132	0	0.155	1
hmgb2b	0.0655215	1.34102	0.263	0.122	1
CU104709.1	0.0656607	0.592034	0.316	0.143	1
gabarapa	0.0660636	1.30603	0.316	0.155	1
pggt1b	0.0664391	2.9762	0.105	0.029	1
gapvd1	0.0664391	4.29179	0.105	0.029	1
zgc:65997	0.0664391	3.5728	0.105	0.029	1
aktip	0.0672943	1.56694	0.211	0.086	1
glsb	0.067436	-1.89712	0.053	0.245	1
cfl1	0.0676004	-0.627535	0.632	0.743	1
RPL37A	0.068011	0.732972	0.895	0.8	1
pfkfb3	0.0682725	-1.03359	0.263	0.51	1
cox5aa	0.0689901	1.23135	0.421	0.249	1
ppp1r15a	0.0693041	-1.60181	0.105	0.302	1
yme1l1b	0.0694303	2.71107	0.105	0.029	1
mid1ip1b	0.0696328	1.46208	0.263	0.127	1
ost4	0.0697047	-4.12232	0	0.151	1
sb:cb1058	0.0697047	-4.20162	0	0.151	1
rras	0.0697047	-3.71262	0	0.151	1
bahcc1a	0.0697047	-4.12849	0	0.151	1
gk5	0.0697047	-3.88447	0	0.151	1
rtn4b	0.0697047	-4.07115	0	0.151	1
herpud1	0.0697047	-3.7561	0	0.151	1
kdm6ba	0.0697527	0.516167	0.526	0.314	1
cry1a	0.0698683	2.01622	0.211	0.09	1
prdx3	0.0698683	1.93352	0.211	0.09	1
fosl1a	0.0701666	-0.313133	0.474	0.702	1
mrpl57	0.0701834	2.52139	0.158	0.057	1
ncl	0.0707232	-1.25037	0.263	0.433	1
cldn15la	0.0709331	-0.450729	0.947	0.967	1
mt-nd2	0.0709377	0.271405	1	0.98	1
mrpl32	0.0709675	3.03634	0.105	0.029	1
nol10	0.0709675	3.05757	0.105	0.029	1
rpa3	0.0709675	3.04521	0.105	0.029	1
cdc6	0.0709675	2.96417	0.105	0.029	1
tomm6	0.0713263	2.57483	0.158	0.057	1
ddx3xa	0.0715419	-1.25945	0.211	0.429	1
FO704772.3	0.0715747	-0.963283	0.421	0.6	1
mpv17l2	0.0725321	2.71829	0.105	0.029	1
si:dkey-12j5.1	0.0725321	2.51028	0.105	0.029	1
cox7b	0.072695	0.658579	0.474	0.278	1
nubp1	0.0741247	2.13939	0.105	0.029	1
mcrip1	0.0741247	2.12505	0.105	0.029	1
parp2	0.0741247	2.62625	0.105	0.029	1
kdm4ab	0.0741247	2.90104	0.105	0.029	1
xirp1	0.0741247	1.41508	0.105	0.029	1
bco1l	0.0741746	-3.78036	0	0.147	1
ndufc2	0.0741746	-3.94573	0	0.147	1
mnta	0.0741746	-4.0711	0	0.147	1
map1lc3a	0.0741746	-3.77308	0	0.147	1
nrg1	0.0741746	-3.85887	0	0.147	1
pdia4	0.0741746	-4.01348	0	0.147	1
zfand5b	0.0741886	-0.936676	0.211	0.433	1
si:ch1073-340i21.2	0.0744944	1.04587	0.316	0.163	1
chtopa	0.0747452	-1.65591	0.105	0.294	1
actr1	0.0754469	1.85627	0.158	0.057	1
paxip1	0.0757459	1.87697	0.105	0.029	1
srp9	0.0757459	1.97377	0.105	0.029	1
tmf1	0.0757459	3.05315	0.105	0.029	1
ssbp4	0.0757459	1.84534	0.105	0.029	1
dhx16	0.0760514	1.73379	0.158	0.057	1
ACOT12	0.0766137	-1.64298	0.053	0.237	1
gnb1a	0.0766138	-1.7572	0.053	0.237	1
hnrnpa0l.1	0.0766188	-0.779758	0.789	0.82	1
zgc:152830	0.0771389	2.29332	0.211	0.094	1
mrpl42	0.0772585	5.72465	0.053	0.008	1
rgs12a	0.0772585	3.64549	0.053	0.008	1
trmt10b	0.0772585	3.28221	0.053	0.008	1
b3gat3	0.0772585	3.67077	0.053	0.008	1
arntl1b	0.0772585	4.31379	0.053	0.008	1
otog	0.0772585	3.69332	0.053	0.008	1
RAP1GDS1	0.0772585	4.23295	0.053	0.008	1
smn1	0.0772585	3.61075	0.053	0.008	1
gtf2ird1	0.0772585	4.04621	0.053	0.008	1
serinc5	0.0772585	4.09224	0.053	0.008	1
man1b1b	0.0772585	3.71781	0.053	0.008	1
tbc1d8b	0.0772585	3.61999	0.053	0.008	1
lman2lb	0.0772585	4.06468	0.053	0.008	1
eftud2	0.0772585	5.58181	0.053	0.008	1
cyp2k21	0.0772585	4.77334	0.053	0.008	1
nsmce1	0.0772585	4.62353	0.053	0.008	1
samd1a	0.0772585	4.46907	0.053	0.008	1
ttc4	0.0772585	3.41662	0.053	0.008	1
klf1	0.0772585	3.01882	0.053	0.008	1
rab11fip4b	0.0772585	3.41603	0.053	0.008	1
dph3	0.0772585	4.05466	0.053	0.008	1
rem2	0.0772585	3.52109	0.053	0.008	1
fastk	0.0772585	4.81972	0.053	0.008	1
CT583646.2	0.0772585	3.94435	0.053	0.008	1
pgm2	0.0772585	3.90504	0.053	0.008	1
tmtc4	0.0772585	4.0435	0.053	0.008	1
ofd1	0.0772585	4.27348	0.053	0.008	1
tmem245	0.0772585	3.33519	0.053	0.008	1
coq3	0.0772585	4.98672	0.053	0.008	1
ppat	0.0772585	4.31427	0.053	0.008	1
znf106b	0.0772585	3.91968	0.053	0.008	1
gtf2h5	0.0772585	3.69446	0.053	0.008	1
calm1b	0.0772585	4.72563	0.053	0.008	1
tsta3	0.0772585	4.54476	0.053	0.008	1
slc66a1	0.0772585	3.83994	0.053	0.008	1
ogg1	0.0772585	3.03628	0.053	0.008	1
sec22bb	0.0772585	3.68075	0.053	0.008	1
fam149b1	0.0772585	4.3403	0.053	0.008	1
hs1bp3	0.0772585	3.03429	0.053	0.008	1
prorp	0.0772585	4.0373	0.053	0.008	1
foxa	0.0772585	3.99102	0.053	0.008	1
cetn4	0.0772585	4.37137	0.053	0.008	1
ccna2	0.0772585	3.86179	0.053	0.008	1
supv3l1	0.0772585	5.26416	0.053	0.008	1
tuba4l	0.0772585	3.69796	0.053	0.008	1
pacs2	0.0772585	3.6328	0.053	0.008	1
mta3	0.0772585	4.19092	0.053	0.008	1
znf1013	0.0772585	3.55349	0.053	0.008	1
cyp2aa8	0.0772585	3.37341	0.053	0.008	1
eno1a	0.0772585	3.49641	0.053	0.008	1
b9d2	0.0772585	5.03109	0.053	0.008	1
si:ch1073-204b8.1	0.0772585	3.80654	0.053	0.008	1
rnpep	0.0772585	3.77429	0.053	0.008	1
sema3fb	0.0772585	4.80041	0.053	0.008	1
cyb561d1	0.0772585	3.43842	0.053	0.008	1
tp53rk	0.0772585	3.73836	0.053	0.008	1
mrrf	0.0772585	4.46971	0.053	0.008	1
si:ch73-334d15.1	0.0772585	3.20378	0.053	0.008	1
zfhx4	0.0772585	3.32683	0.053	0.008	1
ip6k1	0.0772585	3.20837	0.053	0.008	1
kif14	0.0772585	3.66462	0.053	0.008	1
si:ch211-250k18.7	0.0772585	3.04731	0.053	0.008	1
lactb	0.0772585	4.39635	0.053	0.008	1
acot19	0.0773281	-1.52376	0.053	0.237	1
slc25a20	0.0773388	0.972381	0.316	0.159	1
kyat1	0.0773959	2.11391	0.105	0.029	1
btaf1	0.0773959	1.95057	0.105	0.029	1
jmjd1cb	0.0778357	-2.09013	0.105	0.286	1
vegfab	0.0779294	-2.47386	0.053	0.224	1
abhd2a	0.0789164	-3.70188	0	0.143	1
cish	0.0789164	-4.02949	0	0.143	1
col18a1a	0.0789164	-3.83079	0	0.143	1
rbms1b	0.0789164	-4.16845	0	0.143	1
slc22a7b.3	0.0789164	-3.82057	0	0.143	1
reep3b	0.0789164	-3.832	0	0.143	1
myo5b	0.0789164	-3.51669	0	0.143	1
fhod1	0.079075	1.89955	0.105	0.029	1
si:rp71-1g18.13	0.079075	1.66429	0.105	0.029	1
gtf2e2	0.079075	1.54363	0.105	0.029	1
ZNF335	0.079075	1.79964	0.105	0.029	1
si:ch211-197g15.6.1	0.079075	1.24987	0.105	0.029	1
sptbn5	0.0794633	0.47211	0.526	0.314	1
stk26	0.0797603	1.69665	0.158	0.057	1
znfx1	0.0799732	-2.17798	0.053	0.229	1
eif5b	0.0799732	0.909896	0.368	0.204	1
zgc:174653	0.0801476	2.62789	0.053	0.008	1
tmpoa	0.0801476	2.9428	0.053	0.008	1
cdk17	0.0801476	3.10809	0.053	0.008	1
ELAPOR2	0.0801476	2.89831	0.053	0.008	1
cln6a	0.0801476	2.87562	0.053	0.008	1
C7H16orf87	0.0801476	2.52808	0.053	0.008	1
nat16l	0.0801476	3.3417	0.053	0.008	1
CR354540.1	0.0801476	2.87224	0.053	0.008	1
ypel1	0.0801476	3.36245	0.053	0.008	1
rangrf	0.0801476	2.98187	0.053	0.008	1
atp6v0a2b	0.0801476	2.7171	0.053	0.008	1
tecta	0.0801476	2.46497	0.053	0.008	1
alad	0.0801476	2.34201	0.053	0.008	1
gsnb	0.0801476	3.23323	0.053	0.008	1
ncaph	0.0801476	2.21696	0.053	0.008	1
CABZ01041962.1	0.0801476	2.25276	0.053	0.008	1
dhps	0.0801476	2.9011	0.053	0.008	1
atad5a	0.0801476	3.14081	0.053	0.008	1
snu13a	0.0801476	3.19869	0.053	0.008	1
grb2a	0.0801476	1.02667	0.053	0.008	1
nipa1	0.0801476	3.13259	0.053	0.008	1
vhl	0.0801476	3.31728	0.053	0.008	1
si:dkey-79f11.7	0.0801476	2.47401	0.053	0.008	1
med28	0.0801476	3.10719	0.053	0.008	1
ptcd1	0.0801476	2.89166	0.053	0.008	1
prkacab	0.0801476	3.10271	0.053	0.008	1
grk4	0.0801476	1.83786	0.053	0.008	1
slc5a3b	0.0801476	2.76854	0.053	0.008	1
tlk1a	0.0801476	2.76195	0.053	0.008	1
ccka	0.0801476	2.63851	0.053	0.008	1
clu	0.0801476	2.66266	0.053	0.008	1
pex3	0.0801476	2.67161	0.053	0.008	1
si:dkey-72l14.4	0.0801476	2.57758	0.053	0.008	1
smarcad1a	0.0801476	2.70233	0.053	0.008	1
si:dkey-83k24.5	0.0801476	1.62245	0.053	0.008	1
nubpl	0.0801476	2.11201	0.053	0.008	1
dact1	0.0801476	2.85484	0.053	0.008	1
trmt61b	0.0801476	3.15739	0.053	0.008	1
thoc3	0.0801476	2.10121	0.053	0.008	1
fbxl15	0.0801476	2.99158	0.053	0.008	1
aclyb	0.0801476	2.84602	0.053	0.008	1
msh2	0.0801476	1.96105	0.053	0.008	1
epc1a	0.0801476	2.437	0.053	0.008	1
mrpl58	0.0801476	2.49479	0.053	0.008	1
otud6b	0.0801476	2.36343	0.053	0.008	1
ptp4a3a	0.0801476	2.65557	0.053	0.008	1
srfbp1	0.0801476	2.45054	0.053	0.008	1
zgc:162872	0.0801476	2.03181	0.053	0.008	1
hip1	0.0801476	2.84969	0.053	0.008	1
hephl1a	0.0801476	3.19301	0.053	0.008	1
nfxl1	0.0801476	2.54018	0.053	0.008	1
si:ch211-153a8.4	0.0801476	3.23976	0.053	0.008	1
ube2r2	0.0801476	3.00421	0.053	0.008	1
mapk9	0.0801476	2.8691	0.053	0.008	1
ptpra	0.0801476	1.48731	0.053	0.008	1
si:dkey-184p9.7	0.0801476	3.48477	0.053	0.008	1
pik3ca	0.0801476	1.76464	0.053	0.008	1
nfs1	0.0801476	3.08544	0.053	0.008	1
trim37	0.0801476	3.21304	0.053	0.008	1
epb41l4a	0.0801476	3.39502	0.053	0.008	1
rfxap	0.0801476	2.61625	0.053	0.008	1
atp6v1ab	0.0801476	2.31704	0.053	0.008	1
hist1h4l.14	0.0801476	2.64405	0.053	0.008	1
irak4	0.0801476	2.77449	0.053	0.008	1
calml4a	0.0802698	-1.46399	0.158	0.363	1
eif4g1a	0.0809154	0.47278	0.421	0.237	1
pfdn2	0.0810288	1.43129	0.158	0.057	1
tmem147	0.0810288	1.7879	0.158	0.057	1
mt-nd3	0.0812419	0.3322	1	0.963	1
atf4b	0.0815255	-1.15991	0.316	0.494	1
trnau1apa	0.0825221	1.25429	0.105	0.029	1
zgc:123278	0.0825221	1.44514	0.105	0.029	1
rpl35a	0.0826501	0.564499	0.947	0.755	1
tubgcp4	0.0831238	1.13451	0.053	0.008	1
kif18a	0.0831238	2.74738	0.053	0.008	1
si:ch211-113a14.19	0.0831238	2.34956	0.053	0.008	1
dph7	0.0831238	2.02091	0.053	0.008	1
ptrh1	0.0831238	2.46694	0.053	0.008	1
kpna2	0.0831238	1.58268	0.053	0.008	1
zgc:113102.1	0.0831238	2.17311	0.053	0.008	1
si:dkey-261j15.2	0.0831238	1.68993	0.053	0.008	1
znf644b	0.0831238	1.76256	0.053	0.008	1
aurka	0.0831238	1.75923	0.053	0.008	1
crtc1a	0.0831238	2.03061	0.053	0.008	1
mogs	0.0831238	2.66534	0.053	0.008	1
asdurf	0.0831238	1.84814	0.053	0.008	1
cers2b	0.0831238	1.76582	0.053	0.008	1
stx17	0.0831238	2.21229	0.053	0.008	1
id2b	0.0831238	2.19454	0.053	0.008	1
ndufaf4	0.0831238	2.57867	0.053	0.008	1
zgc:162200	0.0831238	1.73541	0.053	0.008	1
agtpbp1	0.0831238	2.41471	0.053	0.008	1
arhgap11a	0.0831238	1.80622	0.053	0.008	1
ripor1	0.0831238	2.32025	0.053	0.008	1
zmiz1b	0.0831238	1.05673	0.053	0.008	1
elp2	0.0831238	2.35461	0.053	0.008	1
tmem65	0.0831238	2.28298	0.053	0.008	1
tgfb1a	0.0831238	2.24761	0.053	0.008	1
ucp3	0.0831238	2.62488	0.053	0.008	1
sppl3	0.0831238	2.13896	0.053	0.008	1
stoml2	0.0831238	2.37435	0.053	0.008	1
zgc:174877	0.0831238	2.0958	0.053	0.008	1
CABZ01075509.1	0.0831238	2.62736	0.053	0.008	1
bet1l	0.0831238	1.74084	0.053	0.008	1
trim44	0.0831238	2.06922	0.053	0.008	1
ddit3	0.0833629	-0.834315	0.842	0.784	1
cox5ab	0.0835596	-2.58509	0.053	0.216	1
si:dkey-14d8.6	0.0836149	1.2434	0.158	0.057	1
stk17al	0.0839466	-3.56144	0	0.139	1
rca2.1	0.0839468	-3.4575	0	0.139	1
cdhr5b	0.0839468	-3.99064	0	0.139	1
phrf1	0.0839468	-3.66243	0	0.139	1
pdlim1	0.0841466	-0.785597	0.474	0.604	1
oga	0.0842949	-1.51713	0.053	0.233	1
epn1	0.0844756	-2.79868	0.053	0.212	1
sdhaf2	0.0849329	1.6285	0.158	0.057	1
hadh	0.0850195	1.37681	0.211	0.09	1
si:ch211-107o10.3	0.0850611	-0.740758	0.316	0.543	1
mvp	0.0858572	-0.775431	0.263	0.486	1
rab2a	0.0859574	-2.36236	0.053	0.216	1
rps15	0.0860187	0.609107	0.842	0.669	1
rbmx2	0.0860901	1.17456	0.105	0.029	1
ube2v2	0.0860942	-2.43198	0.053	0.212	1
slc4a4a	0.0869403	-0.742113	0.632	0.722	1
gnmt	0.0871175	-0.590421	0.053	0.237	1
ndufa1	0.0871175	0.887568	0.368	0.212	1
gstm.3	0.0873174	1.23987	0.263	0.127	1
eif5	0.0879862	0.629891	0.579	0.376	1
pdgfba	0.0879887	-1.80677	0.053	0.224	1
sec61b	0.0882691	1.75166	0.316	0.188	1
ca5a	0.0885363	-1.26603	0.053	0.229	1
ace	0.0891748	-1.65702	0.105	0.286	1
ubap1	0.0892833	-3.53471	0	0.135	1
trim25	0.0892834	-3.42455	0	0.135	1
ubap2b	0.0892834	-3.36872	0	0.135	1
baiap2l1a	0.0892834	-3.90093	0	0.135	1
slc25a36b	0.0892834	-3.34937	0	0.135	1
gadd45aa	0.0895765	-1.08081	0.158	0.371	1
myo7bb	0.0902601	-0.913548	0.474	0.645	1
cst14a.2	0.0904192	1.61528	0.316	0.167	1
fkbp5	0.0909464	1.33996	0.211	0.094	1
mical2b	0.0910822	-1.86111	0.158	0.327	1
b3gnt3.4	0.0929478	0.958756	0.211	0.09	1
arf6b	0.093061	1.04354	0.263	0.131	1
gstt1b	0.093061	1.25451	0.263	0.131	1
eif4a1b	0.0938551	-2.40525	0.053	0.208	1
prrc2c	0.0941274	1.01689	0.211	0.09	1
map1lc3b	0.0948555	1.95363	0.158	0.061	1
pnpla7b	0.0949455	-3.92955	0	0.131	1
pcnt	0.0949455	-3.66153	0	0.131	1
ptmaa	0.0949455	-3.92517	0	0.131	1
atad2b	0.0949455	-3.37629	0	0.131	1
zgc:194392	0.0949455	-3.50818	0	0.131	1
aqp8a.2	0.0949455	-3.5535	0	0.131	1
ces2b	0.0949455	-3.8318	0	0.131	1
crema	0.095082	-1.61223	0.158	0.335	1
anxa3b	0.0960238	3.53859	0.105	0.033	1
acy3.2	0.0962755	2.19109	0.158	0.061	1
CU467905.1	0.097044	-1.04628	0.158	0.359	1
pkp2	0.0975885	-2.69999	0.053	0.204	1
gpatch8	0.0976112	-1.469	0.053	0.22	1
zanl	0.0979307	0.370996	0.842	0.869	1
slc6a19b	0.0986627	0.822507	0.368	0.22	1
nipbla	0.0991664	1.63915	0.158	0.061	1
si:ch211-132g1.3	0.0992231	1.34836	0.211	0.098	1
atrxl	0.0998497	2.48124	0.105	0.033	1
ezh2	0.0998497	2.34168	0.105	0.033	1
rpl34	0.100517	0.765422	0.842	0.698	1
hbegfa	0.100895	0.871196	0.526	0.388	1
snrpf	0.100953	-3.77096	0	0.127	1
eif4g2a	0.100953	-3.29473	0	0.127	1
rbfox2	0.100953	-3.50466	0	0.127	1
cmpk	0.100953	-3.36088	0	0.127	1
LRATD2	0.100953	-3.7154	0	0.127	1
srp54	0.100953	-3.45795	0	0.127	1
slc7a3b	0.100953	-3.37827	0	0.127	1
zgc:110843	0.100953	-3.34322	0	0.127	1
si:ch1073-429i10.3	0.100953	-3.46558	0	0.127	1
cct8	0.100953	-3.29756	0	0.127	1
fnbp4	0.100953	-3.23348	0	0.127	1
serinc2	0.101395	1.22118	0.263	0.131	1
gstk1	0.101639	1.25266	0.211	0.098	1
enpep	0.101774	-0.93902	0.105	0.294	1
SSBP4	0.101808	3.58127	0.105	0.033	1
h1-10	0.101813	-2.14851	0.053	0.212	1
xpnpep1	0.102126	1.64805	0.158	0.061	1
ifrd1	0.102184	-1.20863	0.211	0.4	1
micos10	0.102724	0.467974	0.211	0.09	1
RASSF10	0.102798	3.37206	0.105	0.033	1
eps8l3b	0.103242	0.651753	0.526	0.367	1
srebf2	0.103632	1.55182	0.158	0.061	1
fam3a	0.103796	2.292	0.105	0.033	1
pdgfab	0.104342	-2.43148	0.053	0.2	1
atp10d	0.104645	-0.663587	0.158	0.388	1
mllt10	0.104811	2.24291	0.158	0.065	1
snx9b	0.105049	0.817897	0.316	0.171	1
rps17	0.105801	0.713246	0.737	0.584	1
rnf185	0.105815	2.23478	0.105	0.033	1
nr2f6a	0.105815	2.41568	0.105	0.033	1
lyn	0.105815	2.10947	0.105	0.033	1
bcas2	0.105815	2.40231	0.105	0.033	1
ssrp1a	0.105815	1.99406	0.105	0.033	1
gss	0.105815	2.43575	0.105	0.033	1
eef2b	0.10638	0.45415	0.895	0.747	1
tob1b	0.106817	-0.686738	0.684	0.755	1
znf609b	0.106957	1.5506	0.263	0.139	1
DDX17	0.107208	0.570697	0.474	0.298	1
sbf1	0.107329	-3.46427	0	0.122	1
zgc:198329	0.107329	-3.70741	0	0.122	1
cipcb	0.107329	-3.57364	0	0.122	1
waplb	0.107329	-3.414	0	0.122	1
ipmkb	0.107329	-3.49981	0	0.122	1
ptpn23b	0.107329	-3.91333	0	0.122	1
rbpms2a	0.107329	-3.54205	0	0.122	1
rpl23a	0.107569	0.305958	0.895	0.702	1
trappc3	0.107865	2.64875	0.105	0.033	1
tmtc3	0.107865	2.10055	0.105	0.033	1
ppm1bb	0.107969	0.922355	0.211	0.094	1
ier5	0.109034	-0.633795	0.684	0.739	1
mt-co1	0.109594	0.219436	1	0.996	1
si:ch211-212k18.4	0.110314	-2.28481	0.053	0.2	1
gstt1a	0.110499	-2.4018	0.053	0.196	1
fahd1	0.110909	2.39945	0.158	0.065	1
glod5	0.110909	2.32564	0.158	0.065	1
nrbp2a	0.111429	0.938376	0.158	0.061	1
gmppaa	0.11206	1.63924	0.105	0.033	1
akirin1	0.11206	1.73716	0.105	0.033	1
zfyve28	0.11206	1.99872	0.105	0.033	1
kdm3b	0.11206	1.70506	0.105	0.033	1
ngdn	0.11206	1.47871	0.105	0.033	1
rfx2	0.112477	2.11066	0.158	0.065	1
capn7	0.114096	-3.62133	0	0.118	1
ipo8	0.114096	-3.99552	0	0.118	1
mapk1	0.114096	-3.44308	0	0.118	1
kctd5a	0.114096	-2.94342	0	0.118	1
nop58	0.114096	-3.64398	0	0.118	1
esyt2a	0.114096	-3.45286	0	0.118	1
rab18b	0.114096	-3.16994	0	0.118	1
gab1	0.114096	-3.40542	0	0.118	1
apoa4b.2	0.114096	-4.02167	0	0.118	1
zgc:162989	0.114096	-3.43693	0	0.118	1
march8	0.114096	-3.61581	0	0.118	1
bag2	0.114096	-3.33081	0	0.118	1
pard6a	0.114096	-3.66053	0	0.118	1
arhgap35a	0.114096	-3.39372	0	0.118	1
RNF14	0.114096	-3.44677	0	0.118	1
gnai1	0.114205	1.50676	0.105	0.033	1
si:ch211-154o6.3	0.114205	1.60398	0.105	0.033	1
snx14	0.114205	1.41947	0.105	0.033	1
hspd1	0.114427	1.27624	0.211	0.098	1
gldc	0.114674	0.729258	0.158	0.061	1
rps5	0.115651	0.279862	0.842	0.8	1
rab42a	0.115664	2.00593	0.158	0.065	1
tmem45b	0.115728	-2.27868	0.053	0.196	1
mt-nd1	0.115962	0.232655	1	0.996	1
nipblb	0.116044	1.37821	0.263	0.139	1
cdaa	0.116254	1.94509	0.211	0.106	1
CDPF1	0.116325	0.790068	0.158	0.061	1
CAPN1	0.116325	1.00692	0.158	0.061	1
arid1b	0.116325	1.16676	0.158	0.061	1
lemd3	0.116382	1.46054	0.105	0.033	1
ifngr2	0.116382	1.1828	0.105	0.033	1
dgke	0.116382	1.12728	0.105	0.033	1
sin3b	0.116382	1.13294	0.105	0.033	1
adkb	0.116382	1.46235	0.105	0.033	1
hoxa9a	0.116382	1.42196	0.105	0.033	1
si:ch73-22o12.1	0.116656	-1.28568	0.263	0.437	1
mt-nd6	0.117043	0.242616	0.947	0.808	1
pcbp2	0.117499	1.11158	0.316	0.188	1
myo9aa	0.118592	1.28765	0.105	0.033	1
dgcr8	0.118592	1.56365	0.105	0.033	1
smyd2a	0.118592	1.10585	0.105	0.033	1
sf3b3	0.118592	1.293	0.105	0.033	1
wdr91	0.118592	1.35657	0.105	0.033	1
rreb1a	0.118592	0.827269	0.105	0.033	1
hdgfl2	0.118592	1.28486	0.105	0.033	1
picalma	0.118908	2.11339	0.211	0.106	1
tpi1b	0.119986	-1.62902	0.158	0.306	1
klf7b	0.120028	1.29611	0.368	0.241	1
itm2bb	0.120278	-2.28121	0.053	0.192	1
med13b	0.120835	1.06052	0.105	0.033	1
dnase1l4.1	0.120835	0.76676	0.105	0.033	1
gna11b	0.12128	-3.23632	0	0.114	1
rab5ab	0.12128	-3.16055	0	0.114	1
pip5k1bb	0.12128	-3.48917	0	0.114	1
sesn1	0.12128	-3.53986	0	0.114	1
nt5c2a	0.12128	-3.46865	0	0.114	1
acadl	0.12128	-3.50506	0	0.114	1
srcap	0.12128	-3.46761	0	0.114	1
schip1	0.12128	-3.33585	0	0.114	1
uckl1b	0.12128	-3.32896	0	0.114	1
brd2a	0.121382	-0.717703	0.421	0.547	1
spartb	0.121388	0.890637	0.158	0.061	1
lsr	0.122023	0.579086	0.579	0.429	1
foxn2b	0.122251	1.69175	0.158	0.065	1
inpp5b	0.122367	1.25045	0.263	0.143	1
ythdc1	0.122706	-2.5036	0.053	0.188	1
slc25a25a	0.122706	-2.42408	0.053	0.188	1
ddc	0.122809	1.98931	0.263	0.151	1
si:ch211-113e8.10	0.12311	0.872036	0.105	0.033	1
pipox	0.12325	0.92494	0.263	0.139	1
hsp90ab1	0.123362	-0.380878	0.947	0.959	1
slc15a2	0.123844	-2.8883	0.053	0.188	1
ska2	0.123943	1.38773	0.158	0.065	1
apaf1	0.124445	2.53557	0.158	0.069	1
si:ch211-71m22.1	0.125298	-1.57704	0.053	0.2	1
dync1li2	0.125653	2.0189	0.158	0.065	1
atf4a	0.125997	-1.1465	0.158	0.335	1
rack1	0.126006	0.297078	0.842	0.624	1
EPB41L2	0.126769	-1.91927	0.053	0.196	1
rpl7a	0.127064	0.364102	0.895	0.71	1
herc1	0.127382	1.42886	0.158	0.065	1
stil	0.127813	1.9362	0.158	0.069	1
pes	0.12845	1.02199	0.211	0.098	1
hist1h4l.3	0.128909	-3.16906	0	0.11	1
si:dkeyp-4f2.1.1	0.128909	-3.27703	0	0.11	1
nop10	0.128909	-3.71633	0	0.11	1
ndrg2	0.128909	-3.19674	0	0.11	1
ftr83	0.128909	-4.03851	0	0.11	1
cyp2k16	0.128909	-3.12694	0	0.11	1
kpna3	0.128909	-3.14291	0	0.11	1
hacd2	0.128909	-3.3286	0	0.11	1
atp2a2a	0.128909	-2.9572	0	0.11	1
srfb	0.128909	-3.7601	0	0.11	1
nup153	0.128909	-2.94445	0	0.11	1
hspg2	0.128909	-3.3615	0	0.11	1
agmat	0.128909	-3.01818	0	0.11	1
zgc:114200	0.128909	-3.38279	0	0.11	1
rsu1	0.128909	-3.53692	0	0.11	1
pdzk1	0.12948	-1.5661	0.158	0.306	1
wu:fi09b08	0.130752	-0.898069	0.421	0.571	1
eif4a3	0.132121	1.96786	0.158	0.069	1
glb1	0.132465	2.47683	0.105	0.037	1
ncoa1	0.132465	2.54687	0.105	0.037	1
plekhm1	0.132465	2.50054	0.105	0.037	1
ppp2r2d	0.132465	2.38934	0.105	0.037	1
sult1st6	0.132944	-1.81072	0.053	0.192	1
coro1ca	0.13354	-1.1033	0.158	0.327	1
pgrmc1	0.134144	-2.05107	0.053	0.192	1
ap3d1	0.134419	0.553063	0.211	0.098	1
sipa1l2	0.134481	2.09562	0.158	0.065	1
ddx46	0.134707	0.815325	0.263	0.139	1
stard4	0.134799	3.34479	0.105	0.037	1
eif3d	0.135212	1.02838	0.211	0.102	1
rpl32	0.135548	0.279459	1	0.78	1
ap2a1	0.135843	1.70357	0.211	0.106	1
ros1	0.135942	-1.55099	0.105	0.261	1
fmo5	0.136439	-0.628928	0.053	0.204	1
tcnba	0.137012	-3.74254	0	0.106	1
eci1	0.137012	-2.99267	0	0.106	1
lpar2a	0.137012	-3.35004	0	0.106	1
pde4ba	0.137012	-3.26926	0	0.106	1
tmem115	0.137012	-3.24445	0	0.106	1
pcsk5b	0.137012	-3.34879	0	0.106	1
CU462878.2	0.137012	-3.04311	0	0.106	1
snx29	0.137012	-3.46963	0	0.106	1
acsl5	0.137012	-3.32891	0	0.106	1
rgrb	0.137012	-3.29675	0	0.106	1
ik	0.137012	-3.24282	0	0.106	1
ptprga	0.137012	-3.00483	0	0.106	1
xkr9	0.137012	-3.11781	0	0.106	1
sh3kbp1	0.137012	-3.08785	0	0.106	1
spata13	0.137012	-3.27514	0	0.106	1
mark3b	0.137165	2.61253	0.105	0.037	1
cited4b	0.138342	1.8225	0.158	0.069	1
zgc:158846	0.138517	-0.447115	0.632	0.743	1
tardbpl	0.138838	1.54824	0.211	0.106	1
ppp6r2a	0.139562	2.46435	0.105	0.037	1
eps15	0.139562	2.06129	0.105	0.037	1
ehd1b	0.139562	2.39077	0.105	0.037	1
capn2b	0.139562	2.15375	0.105	0.037	1
atp5if1b	0.139624	-1.92103	0.105	0.249	1
fabp6	0.140142	-0.650548	1	0.996	1
tnip2	0.14016	1.51554	0.158	0.069	1
ildr1a	0.140329	1.183	0.263	0.147	1
ier2b	0.140388	-0.613535	0.737	0.812	1
fkbp1aa	0.140545	-1.09062	0.158	0.327	1
ak2	0.141822	-1.0088	0.053	0.2	1
ctbp1	0.141991	2.653	0.105	0.037	1
fryl	0.14218	0.696931	0.211	0.098	1
adgrg4a	0.142522	-1.33995	0.105	0.261	1
gadd45gip1	0.142884	1.2088	0.211	0.102	1
pnrc2	0.143046	-0.361502	0.947	0.935	1
cyp3a65	0.143175	-0.421669	0.579	0.727	1
abcb4	0.14356	-1.19383	0.211	0.367	1
eef1b2	0.143725	0.375986	0.737	0.555	1
si:dkey-30c15.2	0.143851	1.60337	0.158	0.069	1
sinhcafl	0.144453	1.91342	0.105	0.037	1
C5H11orf54	0.144453	1.69524	0.105	0.037	1
ubl7b	0.144453	1.94969	0.105	0.037	1
sowahd	0.145216	0.743157	0.368	0.224	1
otop2	0.145623	-2.87682	0	0.102	1
PKN2	0.145623	-3.1097	0	0.102	1
cab39l	0.145623	-3.14775	0	0.102	1
zc3h13	0.145623	-3.12612	0	0.102	1
cnnm2b	0.145623	-3.37952	0	0.102	1
tmem176l.3a	0.145623	-2.85142	0	0.102	1
leo1	0.145623	-3.10933	0	0.102	1
ddx6	0.145623	-2.86758	0	0.102	1
blvrb	0.145623	-3.11557	0	0.102	1
cdk9	0.145623	-2.82337	0	0.102	1
s100v1	0.146549	1.96118	0.211	0.106	1
pcca	0.146947	1.87918	0.105	0.037	1
si:busm1-57f23.1	0.146947	1.57002	0.105	0.037	1
mt-co2	0.146972	0.180567	1	0.996	1
mt-nd4l	0.14729	-0.50788	0.947	0.914	1
cited4a	0.1473	-0.311408	0.105	0.273	1
psmc3	0.147616	1.21239	0.158	0.069	1
dennd3a	0.147616	1.59027	0.158	0.069	1
anp32a	0.148074	-2.44291	0.053	0.176	1
LIMD2	0.148129	1.50969	0.211	0.106	1
abracl	0.148385	0.758971	0.263	0.139	1
hypk	0.148463	1.45408	0.211	0.11	1
flvcr1	0.149475	1.765	0.105	0.037	1
fgfr1a	0.149475	1.76422	0.105	0.037	1
mrps5	0.149475	0.787592	0.105	0.037	1
bahcc1b	0.149475	1.18344	0.105	0.037	1
ctsla	0.149489	-0.538494	0.474	0.629	1
ms4a17a.17	0.149526	1.49374	0.158	0.069	1
prdm1b	0.149535	-0.507029	0.158	0.351	1
ace2	0.150401	-1.21	0.158	0.314	1
lrba	0.150434	-1.39952	0.211	0.351	1
ckba	0.150482	-2.0108	0.053	0.18	1
uqcrc2b	0.151456	1.20013	0.158	0.069	1
acox1	0.151458	-1.87057	0.053	0.184	1
si:dkey-202e17.1	0.152035	1.50173	0.105	0.037	1
ier2a	0.15253	-0.795316	0.316	0.473	1
atp1a1a.4	0.152838	-1.46857	0.158	0.302	1
dnajb1b	0.153072	-0.466869	0.632	0.759	1
srpra	0.154133	1.35745	0.263	0.147	1
slc25a11	0.154628	0.763611	0.105	0.037	1
agxta	0.154628	1.55369	0.105	0.037	1
pyroxd2	0.154628	1.38326	0.105	0.037	1
rhbdd1	0.154628	0.664891	0.105	0.037	1
klf2b	0.154756	-1.8288	0.158	0.294	1
hbae3	0.154776	-3.07318	0	0.098	1
ip6k2a	0.154777	-3.23577	0	0.098	1
dis3l2	0.154777	-2.91379	0	0.098	1
psmb5	0.154777	-2.3624	0	0.098	1
tbl1x	0.154777	-2.9894	0	0.098	1
ubr3	0.154777	-3.02012	0	0.098	1
nhsl1b	0.154777	-3.31572	0	0.098	1
dab2ipa	0.154777	-3.33536	0	0.098	1
foxn3	0.154777	-3.32134	0	0.098	1
rps6ka1	0.154777	-3.00494	0	0.098	1
yy1a	0.154777	-2.77894	0	0.098	1
rps6kal	0.154777	-2.88096	0	0.098	1
mrtfab	0.154777	-2.99037	0	0.098	1
llgl2	0.154777	-3.16032	0	0.098	1
ndufs6	0.154777	-3.11671	0	0.098	1
adtrp1	0.154777	-3.01762	0	0.098	1
rhoac	0.154777	-2.53712	0	0.098	1
wipf2a	0.154777	-3.03055	0	0.098	1
zgc:56235	0.154777	-2.86932	0	0.098	1
wasla	0.154777	-3.43503	0	0.098	1
junbb	0.154784	-0.547948	0.526	0.633	1
fam53b	0.15488	2.11227	0.158	0.073	1
kank1a	0.156326	-2.41185	0.053	0.176	1
cst3	0.156416	-1.32159	0.158	0.31	1
psap	0.156442	0.22141	0.368	0.204	1
tcn2	0.156818	2.14635	0.158	0.073	1
krt18a.2	0.157037	-1.1907	0.158	0.314	1
rpl31	0.157537	0.460198	0.789	0.788	1
ppl	0.157545	-1.42449	0.158	0.31	1
slco2b1	0.158586	-0.513883	0.053	0.192	1
chmp3	0.158774	1.89034	0.158	0.073	1
ndufv2	0.159364	0.798778	0.158	0.069	1
ino80	0.159364	1.07347	0.158	0.069	1
uba52	0.159671	0.476135	0.789	0.698	1
prkar1aa	0.159746	1.28732	0.211	0.11	1
tmem214	0.159916	1.19367	0.105	0.037	1
triobpb	0.159916	0.620028	0.105	0.037	1
BX936439.1	0.159916	1.08268	0.105	0.037	1
uspl1	0.159916	0.990468	0.105	0.037	1
cyp2y3	0.160169	-1.76094	0.053	0.18	1
slc35b2	0.160748	1.83951	0.158	0.073	1
prpf40a	0.161388	1.39219	0.158	0.069	1
si:ch211-227p7.5	0.161406	4.13808	0.053	0.012	1
meig1	0.161406	3.04933	0.053	0.012	1
si:ch73-263o4.4	0.161406	4.0315	0.053	0.012	1
si:ch211-214c20.1.1	0.161406	3.61539	0.053	0.012	1
ugt5g1	0.161406	3.62688	0.053	0.012	1
smarca1	0.161406	3.98402	0.053	0.012	1
SPRING1	0.161406	5.15792	0.053	0.012	1
CABZ01079241.1	0.161406	2.84424	0.053	0.012	1
rab14l	0.161406	2.68623	0.053	0.012	1
gpr107	0.161406	3.01838	0.053	0.012	1
arl8ba	0.161406	3.95626	0.053	0.012	1
tspeara	0.161406	3.40797	0.053	0.012	1
ndc1	0.161406	3.23842	0.053	0.012	1
dvl3a	0.161406	4.12469	0.053	0.012	1
stag1a	0.161406	3.71866	0.053	0.012	1
rab12	0.161406	3.70147	0.053	0.012	1
si:ch73-109d9.1	0.161406	4.93871	0.053	0.012	1
f10	0.161406	2.6774	0.053	0.012	1
C9H2orf76	0.161406	3.83612	0.053	0.012	1
tbrg4	0.161406	3.22787	0.053	0.012	1
ube2s	0.161406	3.16292	0.053	0.012	1
polb	0.161406	4.6923	0.053	0.012	1
slc6a8	0.161406	3.24143	0.053	0.012	1
kcnk5a	0.161406	3.44525	0.053	0.012	1
slc26a2	0.161406	3.369	0.053	0.012	1
loxl4	0.161406	4.24495	0.053	0.012	1
utp15	0.161406	4.70851	0.053	0.012	1
si:dkey-16i5.8	0.161406	2.9681	0.053	0.012	1
stx4	0.161406	2.84869	0.053	0.012	1
tpd52	0.161406	3.95573	0.053	0.012	1
ccn1	0.161406	3.27832	0.053	0.012	1
sdf2	0.161406	4.09983	0.053	0.012	1
cxxc5a	0.161406	3.89531	0.053	0.012	1
ENSDARG00000100274	0.161406	3.23578	0.053	0.012	1
acot8	0.161406	2.99001	0.053	0.012	1
trmt1	0.161406	5.08723	0.053	0.012	1
mon1bb	0.161406	3.79389	0.053	0.012	1
homer3b	0.161406	3.01183	0.053	0.012	1
si:ch73-238c9.1	0.161406	3.9113	0.053	0.012	1
arl15b	0.161406	3.32872	0.053	0.012	1
rfx3	0.161406	3.87905	0.053	0.012	1
armc1	0.161406	3.48459	0.053	0.012	1
nup58	0.161406	4.84232	0.053	0.012	1
cdc34a	0.161406	3.17036	0.053	0.012	1
cenpp	0.161406	3.74679	0.053	0.012	1
zgc:171759.1	0.161406	4.66139	0.053	0.012	1
cox8b	0.161476	-1.27706	0.158	0.306	1
scpep1	0.161579	0.684049	0.263	0.139	1
pfn2	0.161782	-0.380057	0.368	0.559	1
nedd4a	0.162124	-1.60801	0.105	0.241	1
nphp3	0.16261	1.10556	0.105	0.037	1
psmd7	0.16274	1.72367	0.158	0.073	1
si:dkey-36i7.3	0.16357	0.890588	0.579	0.441	1
myd88	0.163845	-2.43046	0.053	0.171	1
ptp4a1	0.163975	-1.75273	0.105	0.237	1
gsto2	0.164512	-2.94132	0	0.094	1
cct2.1	0.164512	-2.61429	0	0.094	1
slc3a2a	0.164512	-3.44003	0	0.094	1
nmt1a	0.164512	-2.76789	0	0.094	1
si:dkey-16l2.16	0.164512	-3.43088	0	0.094	1
camsap3	0.164512	-3.15655	0	0.094	1
uggt1	0.164512	-3.22172	0	0.094	1
tm9sf2	0.164512	-2.51465	0	0.094	1
srd5a2a	0.164512	-2.60273	0	0.094	1
tfg	0.164512	-2.89633	0	0.094	1
erfl3	0.164512	-3.001	0	0.094	1
ctnnb1	0.164512	-2.8683	0	0.094	1
rab35b	0.164512	-2.74687	0	0.094	1
mfn2	0.164512	-2.92069	0	0.094	1
ephx2	0.164512	-2.79382	0	0.094	1
nenf	0.164512	-2.89691	0	0.094	1
g3bp1	0.164512	-2.94659	0	0.094	1
ppp2r5eb	0.164512	-2.89409	0	0.094	1
zgc:86598	0.164512	-2.9027	0	0.094	1
tmed2	0.164512	-2.89053	0	0.094	1
msrb2	0.164512	-2.97417	0	0.094	1
nrp1a	0.164512	-3.2815	0	0.094	1
pnpla2	0.164512	-3.46721	0	0.094	1
il17rc	0.164662	0.58649	0.368	0.229	1
acad9	0.164752	1.67496	0.158	0.073	1
gamt	0.165227	-1.29806	0.105	0.253	1
btr12	0.165318	-2.29302	0.053	0.171	1
scamp2	0.165318	-2.20585	0.053	0.171	1
ikbkb	0.165339	0.132608	0.105	0.037	1
hmox2a	0.165339	1.11314	0.105	0.037	1
FAR2	0.165864	2.21092	0.053	0.012	1
bcap29	0.165864	2.60549	0.053	0.012	1
dagla	0.165864	2.12143	0.053	0.012	1
tbc1d14	0.165864	2.45837	0.053	0.012	1
serpine1	0.165864	1.48917	0.053	0.012	1
rcc1l	0.165864	1.23512	0.053	0.012	1
tmem161b	0.165864	3.17115	0.053	0.012	1
smtnb	0.165864	2.32588	0.053	0.012	1
rfc5	0.165864	2.57463	0.053	0.012	1
usp2b	0.165864	2.68587	0.053	0.012	1
nfkbib	0.165864	2.45716	0.053	0.012	1
kntc1	0.165864	2.74795	0.053	0.012	1
TST	0.165864	2.47123	0.053	0.012	1
mtx2	0.165864	1.53556	0.053	0.012	1
zgc:66427	0.165864	1.97289	0.053	0.012	1
evi5a	0.165864	2.51593	0.053	0.012	1
rnaseh2a	0.165864	2.43891	0.053	0.012	1
lipeb	0.165864	2.633	0.053	0.012	1
rnaseh1	0.165864	2.47149	0.053	0.012	1
rbsn	0.165864	1.61286	0.053	0.012	1
filip1a	0.165864	2.07956	0.053	0.012	1
atp11c	0.165864	2.65776	0.053	0.012	1
polh	0.165864	2.68851	0.053	0.012	1
nsd2	0.165864	2.69871	0.053	0.012	1
ppp1r13l	0.165864	2.07112	0.053	0.012	1
dut	0.165864	2.41375	0.053	0.012	1
pgp	0.165864	2.57684	0.053	0.012	1
si:dkey-21c1.1	0.165864	3.08687	0.053	0.012	1
casp7	0.165864	3.09797	0.053	0.012	1
tmem101	0.165864	3.20548	0.053	0.012	1
hoxa13a	0.165864	2.64777	0.053	0.012	1
slc25a32a	0.165864	2.00661	0.053	0.012	1
dhrs13b.1	0.165864	2.77095	0.053	0.012	1
sbds	0.165864	2.46586	0.053	0.012	1
rpa1	0.165864	2.88862	0.053	0.012	1
tpx2	0.165864	2.56391	0.053	0.012	1
znf740b	0.165864	2.1734	0.053	0.012	1
ints11	0.165864	2.29385	0.053	0.012	1
rprd1b	0.165864	3.00747	0.053	0.012	1
agtrap	0.165864	2.92596	0.053	0.012	1
srgap2	0.165864	2.3464	0.053	0.012	1
tpcn3	0.165864	2.58435	0.053	0.012	1
glis3	0.165864	2.01614	0.053	0.012	1
bloc1s1	0.165864	2.19272	0.053	0.012	1
ankmy1	0.165864	2.30949	0.053	0.012	1
hdac10	0.165864	1.84054	0.053	0.012	1
eif3s10	0.166668	-0.768393	0.105	0.265	1
fth1a	0.167227	0.53916	0.526	0.363	1
znrf2b	0.16758	0.817639	0.158	0.069	1
naalad2	0.167744	2.31227	0.158	0.078	1
adh8b	0.16819	-0.478645	0.263	0.478	1
slc3a1	0.168295	-1.82471	0.053	0.171	1
rbm5	0.168806	-1.34103	0.211	0.355	1
si:ch211-233a24.2	0.168841	-1.44375	0.053	0.18	1
igf2bp3	0.169185	-1.61134	0.105	0.237	1
ptges3b	0.169798	-1.99325	0.053	0.171	1
tmem176l.2	0.170295	-0.719574	0.474	0.588	1
pex26	0.170413	2.48376	0.053	0.012	1
btr06	0.170413	2.41257	0.053	0.012	1
si:dkey-165a24.10	0.170413	1.71787	0.053	0.012	1
zbtb20	0.170413	1.50955	0.053	0.012	1
zgc:113436	0.170413	2.25932	0.053	0.012	1
ptx4	0.170413	1.78643	0.053	0.012	1
gna12a	0.170413	1.69347	0.053	0.012	1
kdelr3	0.170413	1.95119	0.053	0.012	1
nck2b	0.170413	1.86823	0.053	0.012	1
chd1l	0.170413	2.00536	0.053	0.012	1
cntln	0.170413	2.6667	0.053	0.012	1
bbs5	0.170413	1.97405	0.053	0.012	1
tfdp1a	0.170413	2.39201	0.053	0.012	1
cenpj	0.170413	2.64158	0.053	0.012	1
rabl3	0.170413	2.4039	0.053	0.012	1
ebag9	0.170413	1.94275	0.053	0.012	1
hint3	0.170413	1.96264	0.053	0.012	1
wdtc1	0.170413	2.10017	0.053	0.012	1
klhl32	0.170413	2.382	0.053	0.012	1
mrpl19	0.170413	1.4956	0.053	0.012	1
tor3a	0.170413	1.98722	0.053	0.012	1
lipg	0.170413	1.21649	0.053	0.012	1
aftphb	0.170413	1.71117	0.053	0.012	1
gm2a	0.170413	1.78738	0.053	0.012	1
stx18	0.170413	1.83607	0.053	0.012	1
dhrs7	0.170413	2.1755	0.053	0.012	1
sav1	0.170413	1.7723	0.053	0.012	1
ewsr1b.1	0.170413	1.53157	0.053	0.012	1
bcl2l13	0.170413	2.54049	0.053	0.012	1
hdlbpb	0.170413	2.26479	0.053	0.012	1
rab40b	0.170413	2.19723	0.053	0.012	1
NDUFAF8	0.170413	1.84667	0.053	0.012	1
neu1	0.170413	1.76159	0.053	0.012	1
gtf3c5	0.170413	2.14091	0.053	0.012	1
si:ch211-218g23.6	0.170413	1.82267	0.053	0.012	1
zrsr2	0.170413	1.33722	0.053	0.012	1
stimate	0.170413	2.00539	0.053	0.012	1
isoc1	0.170413	2.71492	0.053	0.012	1
si:ch211-231f6.6	0.170413	1.01028	0.053	0.012	1
apbb1ip	0.170413	2.00438	0.053	0.012	1
eloca	0.170413	1.49363	0.053	0.012	1
pign	0.170413	1.11249	0.053	0.012	1
bbip1	0.170413	2.27895	0.053	0.012	1
pgghg	0.170413	2.09105	0.053	0.012	1
gtse1	0.170413	2.10397	0.053	0.012	1
slc25a44a	0.170413	1.57691	0.053	0.012	1
b3gnt2l	0.170898	1.22391	0.158	0.073	1
CABZ01061894.1	0.170898	1.57387	0.158	0.073	1
acp5b	0.170898	0.999621	0.158	0.073	1
hoxb5a	0.170899	0.616319	0.105	0.037	1
atp6v1d	0.171805	0.595338	0.158	0.069	1
ogfrl2	0.171805	0.984973	0.158	0.069	1
khdrbs1b	0.172984	1.39124	0.158	0.073	1
abcc4	0.17349	2.39671	0.105	0.041	1
kmt2ca	0.174852	-1.19993	0.211	0.351	1
zgc:123305	0.174872	-3.04894	0	0.09	1
lin7c	0.174872	-2.94666	0	0.09	1
larp4ab	0.174872	-2.72738	0	0.09	1
stat2	0.174872	-3.05942	0	0.09	1
ptgis	0.174872	-3.06685	0	0.09	1
phospho2	0.174872	-2.43842	0	0.09	1
tcea1	0.174872	-2.75723	0	0.09	1
rasal2	0.174872	-3.68208	0	0.09	1
xpr1b	0.174872	-2.889	0	0.09	1
sts	0.174872	-2.84938	0	0.09	1
cyp2p9	0.174872	-3.09539	0	0.09	1
xpnpep2	0.174872	-2.69176	0	0.09	1
zgc:110789	0.174872	-3.01775	0	0.09	1
oplah	0.174872	-3.42124	0	0.09	1
baz2a	0.174872	-3.11065	0	0.09	1
ell2	0.174872	-3.44397	0	0.09	1
TCIM	0.174872	-3.18002	0	0.09	1
ENSDARG00000105209	0.174872	-2.75269	0	0.09	1
rb1cc1	0.174872	-3.31784	0	0.09	1
rnf13	0.174872	-2.63016	0	0.09	1
hist1h4l.1	0.175056	1.54657	0.053	0.012	1
si:ch211-207k7.4	0.175056	1.47396	0.053	0.012	1
adsl	0.175056	0.832748	0.053	0.012	1
get3	0.175056	1.22385	0.053	0.012	1
mcf2lb	0.175056	1.17428	0.053	0.012	1
lnx1	0.175056	1.35771	0.053	0.012	1
AL928808.1	0.175056	1.74795	0.053	0.012	1
ACBD3	0.175056	1.91984	0.053	0.012	1
si:ch211-13k12.2	0.175056	0.877122	0.053	0.012	1
ENSDARG00000098171	0.175056	1.38742	0.053	0.012	1
ccnjl	0.175056	0.984285	0.053	0.012	1
pole4	0.175056	1.53359	0.053	0.012	1
strbp	0.175056	1.66563	0.053	0.012	1
wdr37	0.175056	1.77072	0.053	0.012	1
slc26a11	0.175056	1.77491	0.053	0.012	1
aspm	0.175056	0.910712	0.053	0.012	1
fam43a	0.175442	0.780858	0.263	0.143	1
mgst3b	0.175466	1.4111	0.316	0.204	1
tial1	0.175913	-1.60509	0.053	0.171	1
pm20d1.2	0.17592	-0.761389	0.263	0.449	1
mrpl30	0.176237	2.39831	0.105	0.041	1
tmem14ca	0.176237	3.07162	0.105	0.041	1
atp6ap2	0.177214	1.53204	0.158	0.073	1
il6st	0.177889	-1.43427	0.105	0.241	1
klc4	0.1786	-1.45558	0.105	0.237	1
CT956002.2	0.179016	2.24682	0.105	0.041	1
atp6v1c1a	0.179016	1.96613	0.105	0.041	1
mrpl17	0.179016	2.21701	0.105	0.041	1
anpepb	0.179744	-0.917082	0.368	0.482	1
eif4h	0.180495	0.552792	0.158	0.069	1
pleca	0.180605	-1.88604	0.053	0.171	1
phlda2	0.180875	-0.370001	0.895	0.967	1
rpl12	0.181154	0.534052	0.947	0.788	1
ldhba	0.181458	0.84473	0.316	0.188	1
bud31	0.18152	1.17276	0.158	0.073	1
got2a	0.18152	1.16913	0.158	0.073	1
atp5pd	0.181774	-0.898495	0.105	0.249	1
axin1	0.181827	2.19139	0.105	0.041	1
upp1	0.181827	1.78811	0.105	0.041	1
ndufb11	0.181827	2.2143	0.105	0.041	1
clcn5a	0.181827	2.43447	0.105	0.041	1
tbl1xr1a	0.181827	2.94241	0.105	0.041	1
cdc42ep5	0.182223	2.42643	0.158	0.078	1
lrch1	0.182542	1.17266	0.211	0.106	1
lamb2l	0.182714	-1.93087	0.053	0.167	1
eppk1	0.182876	-0.704262	0.474	0.608	1
foxo4	0.183167	-2.23724	0.053	0.163	1
si:dkey-74k8.3	0.183175	-1.53412	0.053	0.176	1
her6	0.183245	-1.6841	0.211	0.331	1
itprid2	0.183322	0.149176	0.053	0.184	1
cnn2	0.183444	-0.40275	0.368	0.563	1
enosf1	0.184237	0.853206	0.211	0.11	1
pgm3	0.184671	1.94415	0.105	0.041	1
mesd	0.184671	2.72448	0.105	0.041	1
pex19	0.184671	2.00908	0.105	0.041	1
fh	0.184671	1.65487	0.105	0.041	1
noc2l	0.184671	1.64678	0.105	0.041	1
comtb	0.184671	1.7412	0.105	0.041	1
tlcd4a	0.184671	1.83107	0.105	0.041	1
hsp70.1	0.184743	-0.644369	0.474	0.596	1
lims1	0.184761	-1.26764	0.053	0.176	1
nudt4a	0.185903	-2.72688	0	0.086	1
si:ch211-244b2.3	0.185904	-2.75514	0	0.086	1
ctsa	0.185904	-2.66318	0	0.086	1
sf3a2	0.185904	-2.89739	0	0.086	1
ggact.1	0.185904	-2.81591	0	0.086	1
pdia5	0.185904	-2.70614	0	0.086	1
si:dkey-250k15.10	0.185904	-3.01437	0	0.086	1
psma2	0.185904	-2.51692	0	0.086	1
itsn2a	0.185904	-3.43328	0	0.086	1
entpd6	0.185904	-2.90828	0	0.086	1
numb	0.185904	-3.38645	0	0.086	1
slc25a43	0.185904	-2.95376	0	0.086	1
snx5	0.185904	-3.23823	0	0.086	1
sirt1	0.185904	-2.696	0	0.086	1
CABZ01079192.1	0.185904	-2.72095	0	0.086	1
ppp4cb	0.185904	-2.50857	0	0.086	1
a1cf	0.185904	-2.58539	0	0.086	1
psmc5	0.185904	-2.81051	0	0.086	1
ext1b	0.185904	-3.19875	0	0.086	1
scaf4b	0.185904	-2.47962	0	0.086	1
pard6b	0.185904	-2.95058	0	0.086	1
ndufa11	0.185904	-2.63823	0	0.086	1
ak3	0.185904	-2.99296	0	0.086	1
crp6	0.185904	-3.53863	0	0.086	1
jph1a	0.185904	-2.78883	0	0.086	1
znf609a	0.185904	-2.51742	0	0.086	1
psmd13	0.185904	-2.89005	0	0.086	1
ran	0.185973	-1.74463	0.158	0.278	1
ets2	0.186012	-0.769624	0.421	0.543	1
daam1a	0.186357	-1.21611	0.053	0.176	1
add3a	0.186765	-0.149576	0.105	0.245	1
eif2s3	0.187006	1.14828	0.263	0.155	1
AL928650.4	0.187223	0.133916	0.158	0.069	1
abhd17c	0.187548	2.02588	0.105	0.041	1
hivep1	0.187598	-1.06626	0.105	0.241	1
rps4x	0.187621	0.326086	0.842	0.739	1
btg1	0.187988	-0.499346	0.842	0.8	1
crip1	0.188615	-0.614856	0.737	0.792	1
hmga1a	0.188695	0.661242	0.368	0.229	1
cox7a2a	0.190268	0.9004	0.263	0.155	1
sumo3a	0.190458	1.45594	0.105	0.041	1
fam160a1a	0.190458	0.977783	0.105	0.041	1
nipsnap3a	0.190458	1.65571	0.105	0.041	1
si:ch211-198a12.6	0.190458	0.861157	0.105	0.041	1
selenot1b	0.190903	1.58674	0.158	0.078	1
usp19	0.191004	-1.16223	0.105	0.245	1
kmt2cb	0.191207	-0.904652	0.053	0.176	1
si:ch211-121j5.4	0.191207	-0.901597	0.053	0.176	1
top1l	0.191271	-1.16948	0.105	0.237	1
rbm8a	0.191441	-2.03518	0.053	0.163	1
slc22a6l	0.192067	-1.29911	0.105	0.233	1
si:dkeyp-73b11.8	0.192524	-0.561123	0.632	0.722	1
SH3TC1	0.192625	0.899372	0.158	0.073	1
rps26	0.193031	0.271428	0.737	0.592	1
adh5	0.193129	-2.06341	0.053	0.163	1
tmem131	0.193385	0.773758	0.316	0.2	1
vps54	0.193401	1.43844	0.105	0.041	1
sf3a1	0.193401	1.73655	0.105	0.041	1
znf646	0.193401	1.60645	0.105	0.041	1
mrpl38	0.193401	1.42812	0.105	0.041	1
cdkn1a	0.193401	0.908061	0.105	0.041	1
atp5f1e	0.193516	0.476804	0.526	0.367	1
nedd9	0.193626	-2.24986	0.053	0.159	1
efhd2	0.194175	-1.15107	0.105	0.237	1
fam3c	0.194492	-0.973714	0.053	0.176	1
amd1	0.194905	0.978672	0.158	0.073	1
tuba8l2	0.195148	-1.09367	0.158	0.298	1
klf6a	0.195814	-0.367937	0.474	0.641	1
plac8.2	0.195891	0.540225	0.211	0.106	1
jdp2b	0.196177	0.317702	0.895	0.804	1
bloc1s2	0.196377	1.29889	0.105	0.041	1
ly75	0.196377	1.4774	0.105	0.041	1
rpl13a	0.196758	0.406456	0.842	0.694	1
cbx3a	0.197479	0.609194	0.211	0.11	1
sun1	0.197659	-2.85702	0	0.082	1
gstt2	0.19766	-2.76104	0	0.082	1
hnrpkl	0.19766	-2.98621	0	0.082	1
atxn2	0.19766	-2.69299	0	0.082	1
slc16a6b	0.19766	-2.61225	0	0.082	1
dock7	0.19766	-2.84073	0	0.082	1
blcap	0.19766	-2.69515	0	0.082	1
arpc5a	0.19766	-2.51613	0	0.082	1
sh3glb1b	0.19766	-3.19546	0	0.082	1
smarca5	0.19766	-3.28935	0	0.082	1
gpr155a	0.19766	-2.68764	0	0.082	1
mphosph8	0.19766	-2.64631	0	0.082	1
carf	0.19766	-3.13662	0	0.082	1
bckdhb	0.19766	-2.37768	0	0.082	1
lyrm2	0.19766	-2.68391	0	0.082	1
gtf2a1	0.19766	-2.80567	0	0.082	1
tmem127	0.19766	-3.38219	0	0.082	1
hcfc1b	0.19766	-2.86097	0	0.082	1
tiam2a	0.19766	-3.04635	0	0.082	1
rbmx	0.19766	-2.59835	0	0.082	1
tm9sf3	0.19766	-2.93516	0	0.082	1
cpne2	0.19766	-3.06456	0	0.082	1
def8	0.19766	-2.4036	0	0.082	1
mrtfba	0.19766	-2.7091	0	0.082	1
plce1	0.19766	-2.7151	0	0.082	1
clpb	0.19766	-3.23806	0	0.082	1
rnf169	0.19766	-2.59648	0	0.082	1
naa10	0.19766	-2.91057	0	0.082	1
PPM1K	0.19766	-2.49767	0	0.082	1
G3BP2	0.19766	-2.81362	0	0.082	1
rbms2a	0.19766	-2.34757	0	0.082	1
ggt1b	0.19766	-2.35543	0	0.082	1
rab6a	0.19766	-2.3734	0	0.082	1
stau2	0.19766	-2.62487	0	0.082	1
btr33	0.19766	-2.52704	0	0.082	1
ndufa9a	0.19766	-2.63111	0	0.082	1
tuft1a	0.199268	-1.1429	0.211	0.339	1
phtf1	0.199426	0.999301	0.211	0.11	1
uqcr10	0.199873	0.446816	0.368	0.233	1
anxa4	0.200129	-1.23775	0.263	0.376	1
gfpt2	0.200306	-1.13818	0.053	0.171	1
si:ch211-105c13.3	0.20183	-1.01881	0.158	0.306	1
rplp1	0.202073	-0.404461	1	0.967	1
gabarapb	0.202097	0.799925	0.421	0.298	1
csnk2a1	0.202176	1.12029	0.158	0.078	1
nsa2	0.203029	-0.123114	0.526	0.298	1
lhfpl2a	0.203976	-0.999762	0.158	0.302	1
hexim1	0.204221	0.673542	0.158	0.073	1
irf6	0.204274	0.801159	0.368	0.233	1
hnrnpul1l	0.205507	0.919183	0.105	0.041	1
plac8.1	0.205916	-0.509877	0.737	0.788	1
niban2b	0.206279	-1.23316	0.053	0.167	1
rhoca	0.2066	0.584059	0.158	0.073	1
aamdc	0.206818	1.62683	0.158	0.078	1
mef2d	0.207209	-0.81905	0.053	0.171	1
brms1la	0.207695	0.373668	0.263	0.143	1
tspan13a	0.208043	-1.04643	0.053	0.167	1
jarid2b	0.208288	-1.96081	0.053	0.155	1
aass	0.208618	0.68718	0.105	0.041	1
ubc	0.208791	-0.761608	0.421	0.535	1
cox8a	0.208962	0.818618	0.263	0.155	1
faf1	0.209071	3.12593	0.105	0.045	1
ostf1	0.209168	1.31379	0.158	0.078	1
ada	0.210121	-2.26323	0.053	0.155	1
ptpn18	0.210198	-2.60941	0	0.078	1
acsl1b	0.210198	-2.41279	0	0.078	1
plekha5	0.210198	-2.93983	0	0.078	1
si:ch211-260e23.9	0.210198	-2.93381	0	0.078	1
zgc:110329	0.210198	-2.79213	0	0.078	1
glyr1	0.210198	-2.61116	0	0.078	1
emc10	0.210198	-2.70987	0	0.078	1
epn2	0.210198	-2.78762	0	0.078	1
rnf25	0.210198	-2.82461	0	0.078	1
zgc:92161	0.210198	-2.92056	0	0.078	1
edem1	0.210198	-2.95565	0	0.078	1
aamp	0.210198	-2.38146	0	0.078	1
osgn1	0.210198	-2.67028	0	0.078	1
nmrk2	0.210198	-2.99778	0	0.078	1
rab8a	0.210198	-3.03832	0	0.078	1
dnajc3a	0.210198	-2.56091	0	0.078	1
sept10	0.210198	-2.33605	0	0.078	1
ankrd28b	0.210198	-2.61171	0	0.078	1
dusp23a	0.210198	-2.46343	0	0.078	1
tjp2b	0.210198	-2.52816	0	0.078	1
luzp1	0.210198	-2.97417	0	0.078	1
hadhab	0.210198	-2.28394	0	0.078	1
mavs	0.210198	-3.08743	0	0.078	1
si:ch211-165e15.1	0.210198	-3.00407	0	0.078	1
fbxo9	0.210198	-2.87003	0	0.078	1
CU639469.1	0.210198	-2.30693	0	0.078	1
arfgap2	0.210198	-2.40624	0	0.078	1
sec11a	0.210198	-2.84165	0	0.078	1
trim8b	0.210198	-2.85526	0	0.078	1
gdpd1	0.210198	-2.56652	0	0.078	1
dnajc5ab	0.210198	-2.93168	0	0.078	1
aldh8a1	0.210198	-2.87223	0	0.078	1
cpne1	0.210198	-3.15403	0	0.078	1
ptbp3	0.210198	-2.41741	0	0.078	1
smad2	0.210198	-2.44523	0	0.078	1
pck2	0.210198	-2.6646	0	0.078	1
tsc22d2	0.210198	-2.72197	0	0.078	1
rhoab	0.210486	0.529402	0.474	0.327	1
tnrc6a	0.210725	-0.374827	0.053	0.171	1
itpkcb	0.210725	-0.429733	0.053	0.171	1
nedd4l	0.210725	0.657817	0.263	0.155	1
usp42	0.211538	1.36372	0.158	0.078	1
pdcd4b	0.211869	-0.86019	0.263	0.396	1
sf3b6	0.211965	-2.11101	0.053	0.155	1
ca4b	0.212416	-1.63234	0.053	0.163	1
ilf3b	0.212888	1.14039	0.263	0.167	1
igsf9a	0.213401	-0.884804	0.053	0.167	1
HECTD4	0.213821	-1.669	0.053	0.155	1
cep350	0.214713	0.611877	0.211	0.114	1
marveld2a	0.215165	2.30581	0.105	0.045	1
si:ch211-161h7.5	0.215256	-0.739625	0.368	0.527	1
plekha6	0.215689	-1.75206	0.053	0.155	1
f2rl1.2	0.215869	-0.832661	0.211	0.359	1
si:ch1073-340i21.3	0.21675	1.28869	0.211	0.122	1
supt5h	0.21826	1.81807	0.105	0.045	1
naa25	0.21826	2.22835	0.105	0.045	1
zgc:158803	0.21875	1.3698	0.211	0.122	1
slc25a33	0.21875	1.18318	0.211	0.122	1
map1sa	0.218762	1.09445	0.158	0.078	1
anxa11a	0.219764	-1.11874	0.053	0.163	1
slc25a3b	0.219823	-0.702982	0.316	0.473	1
creb5a	0.220027	-1.44523	0.105	0.224	1
calr3b	0.220224	0.554932	0.316	0.2	1
alyref	0.220661	-1.01835	0.158	0.29	1
haao	0.220764	1.5981	0.211	0.122	1
cirbpb	0.220918	0.538292	0.737	0.543	1
spen	0.221209	1.02605	0.158	0.078	1
plpbp	0.221386	2.29352	0.105	0.045	1
phyh	0.221629	-1.17522	0.053	0.163	1
pdlim2	0.221629	-0.891963	0.053	0.163	1
si:ch211-130m23.2	0.222042	-2.54389	0.053	0.151	1
tln1	0.222752	-1.77821	0.105	0.212	1
ggnbp2	0.223584	-2.42905	0	0.073	1
slc45a4b	0.223584	-2.62346	0	0.073	1
bco1	0.223585	-2.97138	0	0.073	1
csnk1g1	0.223585	-2.40549	0	0.073	1
mta2	0.223585	-2.00036	0	0.073	1
zgc:153993	0.223585	-2.52689	0	0.073	1
bco2a	0.223585	-2.23717	0	0.073	1
kcmf1	0.223585	-1.90027	0	0.073	1
mob1a	0.223585	-2.91695	0	0.073	1
RUNDC1	0.223585	-2.78594	0	0.073	1
jpt2	0.223585	-2.19601	0	0.073	1
tyk2	0.223585	-2.3467	0	0.073	1
usp4	0.223585	-2.66566	0	0.073	1
ddx27	0.223585	-2.86808	0	0.073	1
fam83fb	0.223585	-2.62266	0	0.073	1
slc25a36a	0.223585	-2.83718	0	0.073	1
selenoj	0.223585	-2.95353	0	0.073	1
zfyve9a	0.223585	-2.61403	0	0.073	1
tet2	0.223585	-2.13876	0	0.073	1
cnppd1	0.223585	-2.13606	0	0.073	1
mgat4a	0.223585	-2.77388	0	0.073	1
plp2	0.223585	-2.58118	0	0.073	1
rraga	0.223585	-2.53861	0	0.073	1
immt	0.223585	-2.39963	0	0.073	1
dlg3	0.223585	-3.11658	0	0.073	1
[truncated: 6,729 more rows]

## Sheet: Anterior-LREs_GF
gene	p_val	avg_log2FC	pct.1	pct.2	p_val_adj
chia.2	3.16762e-15	-9.62749	0	0.524	5.83665e-11
cldn17	3.33804e-09	-3.7401	0.055	0.524	6.15068e-05
fabp1b.1	1.15359e-08	-9.24447	0	0.286	0.00021256
apoa4b.1	4.08141e-08	-3.60981	0.055	0.476	0.000752041
FO704772.3	5.32648e-08	-3.56297	0.1	0.571	0.000981458
mt-nd1	1.48424e-07	1.87587	0.955	0.857	0.00273485
acp2	2.13075e-07	-7.80636	0	0.238	0.00392613
apoc1	2.13075e-07	-8.38409	0	0.238	0.00392613
mt-nd3	3.52914e-07	1.8897	0.927	0.81	0.0065028
mt-nd4	3.80428e-07	1.70824	0.964	0.905	0.00700977
mt-co1	4.79493e-07	1.42272	0.991	1	0.00883514
mt-cyb	9.45754e-07	1.29751	1	1	0.0174265
mt-atp6	1.34085e-06	1.39694	0.982	1	0.0247064
tsc22d1	2.68853e-06	-4.81576	0.018	0.286	0.0495388
apobb.1	3.83915e-06	-8.00826	0	0.19	0.0707401
hic1l	4.17262e-06	-3.22892	0.018	0.286	0.0768848
tcnba	5.03255e-06	-4.8383	0.009	0.238	0.0927299
ucp1	5.03255e-06	-4.12359	0.009	0.238	0.0927299
cap1	5.03255e-06	-4.48892	0.009	0.238	0.0927299
cldn15la	1.19729e-05	-1.14354	0.8	0.952	0.220613
n4bp1	1.66047e-05	-3.74861	0.027	0.286	0.305959
mt-co3	2.1358e-05	0.998624	0.973	1	0.393543
eps8l3b	2.86319e-05	-1.74498	0.1	0.476	0.527572
slc12a2	3.13842e-05	-2.36542	0.027	0.286	0.578285
mt-atp8	3.46617e-05	2.2403	0.727	0.286	0.638677
BX323564.1	6.67682e-05	-5.0942	0.009	0.19	1
odc1	6.67682e-05	-5.64461	0.009	0.19	1
arvcfb	6.81792e-05	-6.98286	0	0.143	1
emc6	6.81792e-05	-7.20583	0	0.143	1
baxa.1	6.81792e-05	-7.29091	0	0.143	1
gnas	6.81792e-05	-6.9319	0	0.143	1
sh3glb1b	6.81792e-05	-6.86338	0	0.143	1
si:ch211-217k17.7	6.81792e-05	-7.3331	0	0.143	1
si:ch211-79k12.1	6.81792e-05	-6.19806	0	0.143	1
itsn2a	6.81792e-05	-6.57703	0	0.143	1
slc44a5b	6.81792e-05	-6.80937	0	0.143	1
apmap	6.81792e-05	-7.57027	0	0.143	1
rbp2a	6.81792e-05	-7.19322	0	0.143	1
hbs1l	6.81792e-05	-7.875	0	0.143	1
agmat	6.81792e-05	-5.87359	0	0.143	1
si:ch73-1a9.4	6.81792e-05	-7.17947	0	0.143	1
eps8l1b	6.81792e-05	-6.01654	0	0.143	1
hhla2b.2	6.81792e-05	-6.73798	0	0.143	1
rsu1	6.81792e-05	-5.87359	0	0.143	1
capzb	6.81792e-05	-6.75662	0	0.143	1
rtn4b	7.22901e-05	-5.15412	0.009	0.19	1
plpp1a	9.15633e-05	-3.21533	0.009	0.19	1
rpl14	0.000129359	-1.06049	0.8	0.952	1
zgc:158463	0.000139903	-1.38025	0.936	0.952	1
rpl15	0.000145364	-1.0863	0.636	0.905	1
mt-nd2	0.000156846	1.01465	0.918	0.667	1
mt-co2	0.000228185	0.787267	1	1	1
CABZ01080550.1	0.000234067	-3.07033	0.064	0.333	1
zgc:158258	0.000288088	-2.94525	0.045	0.286	1
txn2	0.000293922	-2.35719	0.064	0.333	1
rpl13a	0.000314719	-1.07694	0.727	0.952	1
mt-nd5	0.000429156	1.11074	0.918	0.762	1
prps1a	0.000453194	-5.08066	0.018	0.19	1
acsl4b	0.000453194	-4.32796	0.018	0.19	1
eif5a2	0.000484819	-2.4824	0.073	0.333	1
fabp2	0.000550208	-3.94764	0.018	0.19	1
mid1ip1b	0.000550208	-3.22888	0.018	0.19	1
icn	0.000552669	-1.94841	0.091	0.381	1
myo1ea	0.00062528	-3.05311	0.018	0.19	1
rplp2	0.000648303	-0.911787	0.918	0.905	1
afp4.1	0.000666293	-3.17944	0.018	0.19	1
chchd10	0.000679334	-3.03566	0.036	0.238	1
pggt1b	0.000709794	-2.61904	0.018	0.19	1
uvrag	0.000709794	-1.86857	0.018	0.19	1
csrp2	0.000715734	-3.4074	0.036	0.238	1
cnpy1	0.000728753	-2.6904	0.055	0.286	1
ugt1a1	0.000751532	-1.97293	0.1	0.381	1
tspan34	0.000809105	-1.77886	0.227	0.571	1
abcg2a	0.000893713	-2.09259	0.236	0.524	1
stx3a	0.000903928	-1.95326	0.1	0.381	1
kif5ba	0.00106461	-5.05258	0.009	0.143	1
baz1b	0.00114667	-4.37015	0.009	0.143	1
becn1	0.00114667	-4.69187	0.009	0.143	1
chmp2bb	0.00118373	-2.31824	0.109	0.381	1
mkrn1	0.0012192	-6.35954	0	0.095	1
smkr1	0.0012192	-6.99475	0	0.095	1
tm4sf5	0.0012192	-5.13877	0	0.095	1
cers3a	0.0012192	-7.13581	0	0.095	1
efl1	0.0012192	-5.47915	0	0.095	1
nsmaf	0.0012192	-5.94193	0	0.095	1
lztr1	0.0012192	-6.65625	0	0.095	1
zmat5	0.0012192	-5.66427	0	0.095	1
slc12a9	0.0012192	-6.18582	0	0.095	1
gatc	0.0012192	-5.66427	0	0.095	1
C5H9orf16	0.0012192	-5.47915	0	0.095	1
hk2	0.0012192	-6.10355	0	0.095	1
nfe2l1a	0.0012192	-6.18582	0	0.095	1
si:ch211-195b15.8	0.0012192	-5.66427	0	0.095	1
rab3db	0.0012192	-7.11519	0	0.095	1
xab2	0.0012192	-7.0028	0	0.095	1
hbae3	0.0012192	-7.29403	0	0.095	1
dhx58	0.0012192	-7.01068	0	0.095	1
camsap3	0.0012192	-5.24894	0	0.095	1
zgc:158417	0.0012192	-5.47915	0	0.095	1
mtmr14	0.0012192	-7.01068	0	0.095	1
nmrk2	0.0012192	-6.35954	0	0.095	1
si:dkey-208k22.6	0.0012192	-5.54498	0	0.095	1
homeza	0.0012192	-6.83129	0	0.095	1
atic	0.0012192	-6.80612	0	0.095	1
r3hcc1l	0.0012192	-5.60849	0	0.095	1
dlc1	0.0012192	-4.99636	0	0.095	1
arhgef7b	0.0012192	-5.80933	0	0.095	1
creb1b	0.0012192	-4.99636	0	0.095	1
fer1l6	0.0012192	-6.0069	0	0.095	1
si:dkey-11o1.3	0.0012192	-5.6607	0	0.095	1
cxcr3.1	0.0012192	-5.6607	0	0.095	1
apoc2	0.0012192	-7.38586	0	0.095	1
fmn1	0.0012192	-6.98223	0	0.095	1
slc35b2	0.0012192	-6.86046	0	0.095	1
cyp2p6	0.0012192	-6.55591	0	0.095	1
znf410	0.0012192	-6.98417	0	0.095	1
polb	0.0012192	-5.66427	0	0.095	1
praf2	0.0012192	-7.50807	0	0.095	1
crim1	0.0012192	-5.13877	0	0.095	1
si:dkey-229e3.2	0.0012192	-6.90839	0	0.095	1
rtn4ip1	0.0012192	-6.70734	0	0.095	1
rmnd1	0.0012192	-5.82513	0	0.095	1
cuzd1.1	0.0012192	-6.54283	0	0.095	1
nsdhl	0.0012192	-5.64384	0	0.095	1
cfd	0.0012192	-5.72152	0	0.095	1
bcl2l11	0.0012192	-5.54498	0	0.095	1
pax2a	0.0012192	-5.54498	0	0.095	1
eea1	0.0012192	-7.00268	0	0.095	1
exosc5	0.0012192	-6.24865	0	0.095	1
nectin1b	0.0012192	-6.13238	0	0.095	1
si:dkey-266m15.6	0.0012192	-6.35954	0	0.095	1
pelo	0.0012192	-6.24865	0	0.095	1
hbbe2	0.0012192	-5.54498	0	0.095	1
aqp8a.1	0.0012192	-6.77562	0	0.095	1
msl1b	0.0012192	-6.56752	0	0.095	1
c4	0.0012192	-6.81198	0	0.095	1
alcamb	0.0012192	-5.56685	0	0.095	1
ppp2r1bb	0.0012192	-6.62737	0	0.095	1
si:ch211-218g4.2	0.0012192	-6.94594	0	0.095	1
si:dkeyp-72g9.4	0.0012192	-4.99636	0	0.095	1
sra1	0.0012192	-6.36058	0	0.095	1
kbtbd8	0.0012192	-5.70322	0	0.095	1
si:busm1-57f23.1	0.0012192	-6.41638	0	0.095	1
FO744833.1	0.0012192	-5.45491	0	0.095	1
kmt5aa	0.0012192	-4.99636	0	0.095	1
zgc:101569	0.0012192	-6.4989	0	0.095	1
wdr24	0.0012192	-5.93063	0	0.095	1
zgc:112185	0.0012192	-6.86128	0	0.095	1
si:dkey-20i20.11	0.0012192	-6.22546	0	0.095	1
si:ch211-156p11.1	0.0012192	-7.05663	0	0.095	1
acy1.1	0.0012192	-6.55591	0	0.095	1
ciartb	0.0012192	-4.99636	0	0.095	1
chid1	0.0012192	-5.82513	0	0.095	1
alkbh3	0.0012192	-5.13877	0	0.095	1
AL935186.10	0.00123454	-3.74439	0.009	0.143	1
ela3l	0.00123454	-3.15773	0.009	0.143	1
hyi	0.00123454	-3.88494	0.009	0.143	1
zgc:113054	0.00123454	-4.15827	0.009	0.143	1
vps37c	0.00123454	-3.28205	0.009	0.143	1
srd5a2a	0.00123454	-3.21688	0.009	0.143	1
ahnak	0.00123454	-3.9957	0.009	0.143	1
CRACR2A	0.00123454	-4.16386	0.009	0.143	1
b3gnt7	0.00123454	-4.42921	0.009	0.143	1
nr5a2	0.00123454	-3.30837	0.009	0.143	1
cd63	0.00128968	-1.68411	0.227	0.524	1
btr04	0.0013286	-2.8454	0.009	0.143	1
si:ch211-212k18.4	0.0013286	-2.97146	0.009	0.143	1
mtss1	0.0013286	-2.53709	0.009	0.143	1
xrn2	0.0013286	-3.49654	0.009	0.143	1
cela1.6	0.0013286	-2.20752	0.009	0.143	1
atf3	0.0013874	-0.87907	0.555	0.81	1
ap1m2	0.00146222	-2.12281	0.082	0.333	1
aldob	0.00156945	-0.589293	0.745	1	1
lgals2b	0.00158517	-0.537308	1	1	1
tomm6	0.00181015	-2.74522	0.064	0.286	1
sat1a.1	0.00195585	-1.35812	0.227	0.571	1
chmp4ba	0.00202754	-2.99652	0.045	0.238	1
fndc3a	0.00202754	-3.27599	0.045	0.238	1
si:ch211-207j7.2	0.00210951	-3.89158	0.027	0.19	1
cyp3c1	0.00218108	-1.87992	0.118	0.381	1
slc40a1	0.00222138	-2.66005	0.045	0.238	1
rps8a	0.00234863	-0.866723	0.864	0.952	1
dhx38	0.00234877	-3.20059	0.027	0.19	1
elovl1a	0.00234877	-2.88763	0.027	0.19	1
fam13b	0.00234877	-3.10769	0.027	0.19	1
gsta.2	0.00234877	-3.22649	0.027	0.19	1
rab21	0.0024775	-2.74759	0.027	0.19	1
srgap3	0.0024775	-2.92456	0.027	0.19	1
clul1.1	0.0024775	-2.43957	0.027	0.19	1
rpl35a	0.00249029	-0.729253	0.855	0.905	1
psmd3	0.00275451	-2.50558	0.027	0.19	1
apoa1a	0.00281325	-1.84583	0.182	0.476	1
plecb	0.00284707	-1.12332	0.3	0.619	1
arf1	0.00296482	-2.46651	0.073	0.286	1
nfe2l2b	0.00305954	-1.96757	0.027	0.19	1
apoa4b.2.1	0.00305954	-1.99711	0.027	0.19	1
si:ch211-266g18.6	0.00325992	-2.36256	0.073	0.286	1
rps12	0.00356486	-0.821766	0.927	1	1
ddost	0.00419912	-2.88137	0.055	0.238	1
crip1	0.0044114	-0.717135	0.491	0.81	1
hnrnpua	0.00455799	-3.38999	0.055	0.238	1
uba52	0.00457478	-0.848352	0.664	0.905	1
hspe1	0.00457688	-1.46626	0.1	0.333	1
fabp6	0.00471138	-0.580989	1	1	1
fuca2	0.00487615	3.39462	0.391	0.095	1
stard10	0.00494441	-2.24204	0.055	0.238	1
rbm39b	0.00554316	-3.39891	0.036	0.19	1
tmub1	0.00563004	-4.42972	0.018	0.143	1
cldn15a	0.00587045	-1.69208	0.073	0.286	1
stx5a	0.00596523	-3.46742	0.018	0.143	1
dnajb1b	0.00600844	-1.63814	0.264	0.571	1
prkcaa	0.00604333	-2.08615	0.055	0.238	1
zgc:153911	0.00604333	-1.89552	0.055	0.238	1
chfr	0.0063183	-3.94891	0.018	0.143	1
coro2a	0.0063183	-3.96387	0.018	0.143	1
id1	0.0063183	-3.72295	0.018	0.143	1
ENSDARG00000105209	0.0063183	-3.93598	0.018	0.143	1
ndufb5	0.00633637	-1.77235	0.109	0.333	1
krt92	0.00661395	-0.494545	0.864	0.952	1
rbm4.2	0.00666394	-2.93432	0.036	0.19	1
leng9	0.00669008	-2.98455	0.018	0.143	1
reep3a	0.00669008	-3.01614	0.018	0.143	1
slc7a3b	0.00669008	-2.74389	0.018	0.143	1
ccdc186	0.00669008	-2.71214	0.018	0.143	1
creb5a	0.00669008	-2.19287	0.018	0.143	1
rassf6	0.00669008	-2.85403	0.018	0.143	1
ncor2	0.00669228	-1.87945	0.082	0.286	1
mycbp2	0.00680388	-1.89791	0.055	0.238	1
gucy2c	0.00697424	-2.68624	0.036	0.19	1
hypk	0.0070814	-3.09644	0.018	0.143	1
tep1	0.0070814	-2.41191	0.018	0.143	1
rab11al	0.0070814	-2.86073	0.018	0.143	1
ypel5	0.0070814	-2.82359	0.018	0.143	1
sytl2b	0.0070814	-2.40204	0.018	0.143	1
plin2	0.0070814	-2.81839	0.018	0.143	1
ggt1b	0.0070814	-2.31498	0.018	0.143	1
klf2b	0.00749315	-2.09796	0.018	0.143	1
rab42a	0.00749315	-2.2316	0.018	0.143	1
sec31a	0.00749315	-2.47926	0.018	0.143	1
si:ch211-214j8.1	0.00751666	-1.08872	0.073	0.286	1
mbd2	0.00763403	-2.30466	0.036	0.19	1
rps18	0.00790904	-1.01415	0.536	0.762	1
nus1	0.00792624	-1.804	0.018	0.143	1
rfk	0.00792624	-1.74505	0.018	0.143	1
si:dkey-238d18.4	0.00792624	-1.31421	0.018	0.143	1
mbnl2	0.00798446	-1.93998	0.036	0.19	1
ddit3	0.00837973	-1.58218	0.4	0.619	1
deptor	0.0092694	-1.30458	0.055	0.238	1
tbc1d17	0.00953462	-1.24479	0.036	0.19	1
rpl31	0.00977113	-0.753337	0.873	0.905	1
sik1	0.00982875	-1.6587	0.227	0.476	1
kalrna	0.00996187	-1.77242	0.036	0.19	1
sgpl1	0.00996187	0.392042	0.036	0.19	1
rps24	0.0100973	-0.521903	0.918	1	1
cdx1b	0.010335	-2.10035	0.091	0.286	1
dab2	0.0103834	-1.09384	0.436	0.667	1
atf4a	0.0113716	-1.71191	0.118	0.333	1
eef1da	0.0114066	-1.77915	0.2	0.429	1
tfeb	0.011535	-1.64412	0.064	0.238	1
sesn3	0.0119532	-1.86678	0.064	0.238	1
rps15a	0.0124197	-0.527868	0.955	1	1
rps3a	0.0127218	-0.681904	0.9	0.952	1
fgfr2	0.0127986	-3.36039	0.045	0.19	1
uqcrh	0.013147	-1.44405	0.282	0.524	1
slc25a33	0.0134055	-2.48267	0.073	0.238	1
kynu	0.0137634	-1.57682	0.064	0.238	1
rps27a	0.0139908	-0.439797	0.873	1	1
klf3	0.014251	-1.96743	0.118	0.333	1
rpl22	0.0143686	-0.61041	0.773	0.905	1
fosab	0.0145772	-0.72095	0.545	0.81	1
rpl6	0.0148444	-1.10103	0.536	0.714	1
creb3l3l	0.0150116	-2.85707	0.045	0.19	1
per3	0.0153319	-2.19373	0.073	0.238	1
mgst1.2	0.0154777	-4.57342	0.009	0.095	1
pop7	0.0154777	-4.60024	0.009	0.095	1
fadd	0.0154777	-4.17202	0.009	0.095	1
pam16	0.0154777	-6.05877	0.009	0.095	1
yju2	0.0154777	-4.24296	0.009	0.095	1
rnf126	0.0154777	-3.63653	0.009	0.095	1
rnaseh1	0.0154777	-3.591	0.009	0.095	1
wdr26b	0.0154777	-3.36596	0.009	0.095	1
yy1b	0.0154777	-4.41726	0.009	0.095	1
si:ch211-51h9.7	0.0154777	-3.68448	0.009	0.095	1
capn1a	0.0154777	-3.7796	0.009	0.095	1
yars1	0.0154777	-3.56564	0.009	0.095	1
ephb4b	0.0154777	-4.17269	0.009	0.095	1
exosc10	0.0154777	-4.11808	0.009	0.095	1
clstn1	0.0154777	-4.45979	0.009	0.095	1
strip1	0.0154777	-4.7555	0.009	0.095	1
bbip1	0.0154777	-3.94309	0.009	0.095	1
krt4	0.0154989	-0.714206	0.791	0.905	1
tm4sf4	0.0156372	-2.07002	0.145	0.333	1
hbegfa	0.0158347	-0.815079	0.227	0.524	1
glo1	0.0162395	-2.48874	0.045	0.19	1
ponzr1	0.0165352	5.62049	0.227	0	1
ube2h	0.0165392	-3.2592	0.009	0.095	1
si:ch73-263o4.4	0.0165392	-3.73545	0.009	0.095	1
eps8a	0.0165392	-3.95449	0.009	0.095	1
cars1	0.0165392	-2.9429	0.009	0.095	1
hnf4b	0.0165392	-3.47156	0.009	0.095	1
araf	0.0165392	-4.52977	0.009	0.095	1
sox19a	0.0165392	-3.35566	0.009	0.095	1
pias2	0.0165392	-3.10286	0.009	0.095	1
pdzd3b	0.0165392	-3.23168	0.009	0.095	1
yipf6	0.0165392	-3.29491	0.009	0.095	1
spns1	0.0165392	-3.46378	0.009	0.095	1
hbbe1.1	0.0165392	-4.23108	0.009	0.095	1
kdelr3	0.0165392	-3.29878	0.009	0.095	1
pgm1	0.0165392	-3.92355	0.009	0.095	1
evpla	0.0165392	-3.86484	0.009	0.095	1
hs6st1a	0.0165392	-3.23742	0.009	0.095	1
zfyve9a	0.0165392	-3.95066	0.009	0.095	1
adgre5b.3	0.0165392	-2.93882	0.009	0.095	1
myo1b	0.0165392	-3.13914	0.009	0.095	1
thrap3a	0.0165392	-4.31863	0.009	0.095	1
prss59.1	0.0165392	-2.75603	0.009	0.095	1
ubr5	0.0165392	-3.31481	0.009	0.095	1
cep350	0.0165392	-3.1901	0.009	0.095	1
rnf11b	0.0165392	-3.6101	0.009	0.095	1
eef1akmt2	0.0165392	-3.47205	0.009	0.095	1
nsd1a	0.0165392	-4.39946	0.009	0.095	1
dennd10	0.0165392	-2.88605	0.009	0.095	1
got1	0.0165392	-3.26059	0.009	0.095	1
commd8	0.0165392	-3.35534	0.009	0.095	1
mbtps1	0.0165392	-2.82794	0.009	0.095	1
ank3b	0.0165392	-3.76245	0.009	0.095	1
znf646	0.0165392	-3.40473	0.009	0.095	1
osbpl3a	0.0165392	-3.08699	0.009	0.095	1
golph3l	0.0165392	-3.76264	0.009	0.095	1
cpda	0.0165392	-3.66427	0.009	0.095	1
tmco4	0.0165392	-3.12423	0.009	0.095	1
sdhaf1	0.0165392	-3.70124	0.009	0.095	1
rpf1	0.0165392	-3.18273	0.009	0.095	1
si:dkey-246j7.1	0.0165392	-3.54228	0.009	0.095	1
iqsec1b	0.0165392	-3.58974	0.009	0.095	1
mrpl4	0.0165392	-3.16864	0.009	0.095	1
pdpk1b	0.0165392	-3.23031	0.009	0.095	1
nphp3	0.0165392	-3.35798	0.009	0.095	1
rdh5	0.0165392	-3.68057	0.009	0.095	1
gnav1	0.0165392	-3.40995	0.009	0.095	1
MYO9B	0.0165392	-4.42378	0.009	0.095	1
csnk1da	0.016886	-2.04518	0.045	0.19	1
rpl23	0.0169781	-0.648477	0.936	1	1
dync1i2a	0.0175549	-1.80426	0.045	0.19	1
zgc:152830	0.0175864	-1.60906	0.1	0.286	1
slc38a7	0.0176641	-1.16118	0.009	0.095	1
sin3ab	0.0176641	-2.65509	0.009	0.095	1
tprn	0.0176641	-2.67721	0.009	0.095	1
bco2a	0.0176641	-2.0676	0.009	0.095	1
TST	0.0176641	-1.59286	0.009	0.095	1
sept12	0.0176641	-1.25377	0.009	0.095	1
cbx7a	0.0176641	-2.54089	0.009	0.095	1
rp2	0.0176641	-2.90874	0.009	0.095	1
gpbp1l1	0.0176641	-2.76082	0.009	0.095	1
paxip1	0.0176641	-2.67055	0.009	0.095	1
impad1	0.0176641	-2.76611	0.009	0.095	1
cnppd1	0.0176641	-1.79945	0.009	0.095	1
fbxo8	0.0176641	-2.19073	0.009	0.095	1
grb10b	0.0176641	-2.30226	0.009	0.095	1
fam49a	0.0176641	-2.15654	0.009	0.095	1
tmem115	0.0176641	-1.57328	0.009	0.095	1
mob3a	0.0176641	-1.70545	0.009	0.095	1
cnksr1	0.0176641	-2.03136	0.009	0.095	1
diaph2	0.0176641	-1.86933	0.009	0.095	1
slu7	0.0176641	-2.7538	0.009	0.095	1
nutf2	0.0176641	-2.60214	0.009	0.095	1
pigbos1	0.0176641	-1.79086	0.009	0.095	1
mrpl38	0.0176641	-1.25377	0.009	0.095	1
exoc3l2b	0.0176641	-2.1315	0.009	0.095	1
cyp2aa12	0.0176641	-1.47642	0.009	0.095	1
slc46a3	0.0176641	-2.84147	0.009	0.095	1
washc4	0.0176641	-2.39141	0.009	0.095	1
ambra1b	0.0176641	-1.60698	0.009	0.095	1
relb	0.01808	-3.99784	0.027	0.143	1
rpl23a	0.0180996	-0.882821	0.691	0.857	1
si:ch211-214j24.15	0.018247	-2.27576	0.045	0.19	1
fuca1.1	0.0183315	-1.34211	0.264	0.476	1
ckbb	0.018656	-0.842053	0.436	0.667	1
mhc1zba	0.0187183	-1.45449	0.264	0.476	1
sgk1	0.0187657	-0.87841	0.327	0.571	1
kdm5c	0.0189628	-1.66303	0.045	0.19	1
rhoaa	0.0192941	-1.82654	0.073	0.238	1
eif4ebp2	0.0197031	-1.59847	0.045	0.19	1
egln1b.1	0.0198411	-2.529	0.027	0.143	1
akr1b1.1	0.020137	-0.823691	0.427	0.667	1
ttc38	0.0207766	-2.91947	0.027	0.143	1
arhgap35a	0.0207766	-2.84344	0.027	0.143	1
tor1	0.0207766	-2.73874	0.027	0.143	1
actr1	0.0207766	-2.74424	0.027	0.143	1
rmdn1	0.0209017	-1.59981	0.1	0.286	1
ppiaa	0.0209088	-0.919946	0.609	0.762	1
rpl27	0.02115	-0.582864	0.855	0.905	1
frmd4ba	0.0212596	-1.09573	0.045	0.19	1
pdcd4b	0.0212596	-1.49825	0.045	0.19	1
hspa4a	0.0215082	3.35102	0.318	0.095	1
dusp2	0.0215596	-0.874591	0.273	0.571	1
naca	0.0215597	-0.776652	0.7	0.857	1
tradd	0.0217502	-2.41913	0.027	0.143	1
hint2	0.0217502	-2.04471	0.027	0.143	1
h2az2a	0.0217502	-1.82403	0.027	0.143	1
fermt1	0.0217502	-1.64009	0.027	0.143	1
hoxc10a	0.0217502	-2.3823	0.027	0.143	1
cyp3a65	0.0223447	-0.774873	0.609	0.714	1
gas2l1	0.0227633	-1.85283	0.027	0.143	1
cd2ap	0.0227633	-1.88622	0.027	0.143	1
zgc:110843	0.0227633	-2.12015	0.027	0.143	1
lnx2b	0.0227633	-1.07626	0.027	0.143	1
psmb2	0.0227633	-2.77532	0.027	0.143	1
foxp1a	0.0229809	-1.21645	0.127	0.333	1
slc22a18	0.0229813	-1.77909	0.127	0.333	1
cyp2k6.1	0.0229813	-1.19761	0.127	0.333	1
rbm17	0.0233364	-5.16832	0	0.048	1
zgc:174944	0.0233364	-4.32025	0	0.048	1
braf	0.0233364	-6.60912	0	0.048	1
si:dkeyp-44d3.5	0.0233364	-5.85769	0	0.048	1
svopl	0.0233364	-5.02957	0	0.048	1
dnajb9b	0.0233364	-6.29459	0	0.048	1
pcloa	0.0233364	-4.54152	0	0.048	1
znf1118	0.0233364	-6.14895	0	0.048	1
parp12b	0.0233364	-6.60912	0	0.048	1
tulp4a	0.0233364	-6.66571	0	0.048	1
tmem181	0.0233364	-6.66571	0	0.048	1
si:dkey-240n22.3	0.0233364	-4.99772	0	0.048	1
zgc:113263	0.0233364	-5.1175	0	0.048	1
dennd5b	0.0233364	-4.10273	0	0.048	1
fbxo7	0.0233364	-6.07413	0	0.048	1
si:dkey-279j5.1	0.0233364	-4.99772	0	0.048	1
si:dkey-51d8.1	0.0233364	-4.10273	0	0.048	1
tmem214	0.0233364	-4.54152	0	0.048	1
cct2	0.0233364	-5.77472	0	0.048	1
ing3	0.0233364	-5.02957	0	0.048	1
si:dkey-3p4.7	0.0233364	-4.99772	0	0.048	1
si:dkey-3p4.1	0.0233364	-5.85769	0	0.048	1
si:dkey-269o24.1	0.0233364	-6.07413	0	0.048	1
hspa14	0.0233364	-6.39446	0	0.048	1
si:ch211-209n20.3	0.0233364	-4.99772	0	0.048	1
zbed4	0.0233364	-4.32025	0	0.048	1
cbll1	0.0233364	-4.10273	0	0.048	1
nudt5	0.0233364	-4.54152	0	0.048	1
cand1	0.0233364	-4.10273	0	0.048	1
si:dkey-31f5.11	0.0233364	-4.10273	0	0.048	1
galnt8b.1	0.0233364	-5.3694	0	0.048	1
znf1147	0.0233364	-4.54152	0	0.048	1
si:dkey-27n6.1	0.0233364	-5.16832	0	0.048	1
CABZ01021433.1	0.0233364	-5.27218	0	0.048	1
si:ch73-266f23.3	0.0233364	-4.99772	0	0.048	1
si:ch211-76m11.8.2	0.0233364	-4.54152	0	0.048	1
ptprb	0.0233364	-4.99772	0	0.048	1
OSBPL8	0.0233364	-4.10273	0	0.048	1
CR388132.2	0.0233364	-5.02957	0	0.048	1
zmp:0000001020	0.0233364	-4.10273	0	0.048	1
phlda1	0.0233364	-5.5316	0	0.048	1
nrxn2b	0.0233364	-4.32025	0	0.048	1
leap2	0.0233364	-4.10273	0	0.048	1
ino80b	0.0233364	-6.52521	0	0.048	1
si:dkey-46i9.6	0.0233364	-4.99772	0	0.048	1
madd	0.0233364	-4.54152	0	0.048	1
trmt10b	0.0233364	-5.5316	0	0.048	1
her8a	0.0233364	-4.32025	0	0.048	1
ciao2b	0.0233364	-6.66571	0	0.048	1
ctdnep1b	0.0233364	-6.07413	0	0.048	1
rbm33a	0.0233364	-4.10273	0	0.048	1
hddc3	0.0233364	-4.54152	0	0.048	1
si:ch211-186j3.6	0.0233364	-6.60912	0	0.048	1
trmt44	0.0233364	-4.54152	0	0.048	1
ltb4r2a	0.0233364	-4.99772	0	0.048	1
zgc:101810	0.0233364	-6.39446	0	0.048	1
grpel1	0.0233364	-6.52521	0	0.048	1
ndrg2	0.0233364	-5.1175	0	0.048	1
sh3gl3a	0.0233364	-4.32025	0	0.048	1
lrp4	0.0233364	-5.16832	0	0.048	1
USP53	0.0233364	-4.10273	0	0.048	1
SEMA4F	0.0233364	-6.39446	0	0.048	1
mctp2b	0.0233364	-4.54152	0	0.048	1
nwd2	0.0233364	-7.62801	0	0.048	1
itfg1	0.0233364	-4.32025	0	0.048	1
mrpl15	0.0233364	-6.76226	0	0.048	1
abo	0.0233364	-6.39446	0	0.048	1
lhfpl2b	0.0233364	-4.32025	0	0.048	1
pbx3a	0.0233364	-4.32025	0	0.048	1
dtx2	0.0233364	-6.66571	0	0.048	1
igbp1	0.0233364	-4.54152	0	0.048	1
mapkap1	0.0233364	-4.99772	0	0.048	1
zgc:162952	0.0233364	-4.10273	0	0.048	1
ypel1	0.0233364	-4.10273	0	0.048	1
si:ch73-337l15.2	0.0233364	-5.5316	0	0.048	1
abl1	0.0233364	-4.10273	0	0.048	1
si:ch211-186e20.7	0.0233364	-4.32025	0	0.048	1
tmem161b	0.0233364	-4.54152	0	0.048	1
nrarpb	0.0233364	-4.54152	0	0.048	1
capga	0.0233364	-4.32025	0	0.048	1
golph3	0.0233364	-4.54152	0	0.048	1
dapk1	0.0233364	-4.54152	0	0.048	1
usp39	0.0233364	-6.76226	0	0.048	1
jak2b	0.0233364	-5.77472	0	0.048	1
emb	0.0233364	-4.54152	0	0.048	1
hip1rb	0.0233364	-5.0896	0	0.048	1
fras1	0.0233364	-5.16832	0	0.048	1
GANAB	0.0233364	-5.02957	0	0.048	1
phldb1a	0.0233364	-4.32025	0	0.048	1
kat5b	0.0233364	-4.99772	0	0.048	1
arrdc3a	0.0233364	-5.1175	0	0.048	1
ZBTB26	0.0233364	-4.99772	0	0.048	1
krt1-c5	0.0233364	-4.54152	0	0.048	1
zdhhc23a	0.0233364	-4.54152	0	0.048	1
si:ch211-283g2.1	0.0233364	-4.99772	0	0.048	1
klf9	0.0233364	-6.39446	0	0.048	1
nup88	0.0233364	-4.10273	0	0.048	1
traf2b	0.0233364	-5.27218	0	0.048	1
si:dkey-40c11.2	0.0233364	-4.32025	0	0.048	1
ptrh1	0.0233364	-5.85769	0	0.048	1
ogfod2	0.0233364	-4.10273	0	0.048	1
rilpl2	0.0233364	-4.10273	0	0.048	1
cds2	0.0233364	-5.0896	0	0.048	1
june	0.0233364	-6.07413	0	0.048	1
PRRC2B	0.0233364	-4.99772	0	0.048	1
cnga2b	0.0233364	-4.54152	0	0.048	1
pigq	0.0233364	-4.10273	0	0.048	1
arhgap17b	0.0233364	-4.10273	0	0.048	1
mylk5	0.0233364	-4.10273	0	0.048	1
ifi35	0.0233364	-5.02957	0	0.048	1
cdipt	0.0233364	-6.76226	0	0.048	1
taok2a	0.0233364	-5.1175	0	0.048	1
zgc:195001	0.0233364	-4.32025	0	0.048	1
hoxb5a	0.0233364	-4.32025	0	0.048	1
hoxb6a	0.0233364	-4.32025	0	0.048	1
trim35-7.1	0.0233364	-6.07413	0	0.048	1
usp43b	0.0233364	-5.16832	0	0.048	1
stk17al	0.0233364	-4.32025	0	0.048	1
si:dkey-93n13.1	0.0233364	-6.43378	0	0.048	1
epn2	0.0233364	-4.32025	0	0.048	1
ccdc97	0.0233364	-6.43378	0	0.048	1
gfer	0.0233364	-4.54152	0	0.048	1
ankrd54	0.0233364	-4.10273	0	0.048	1
wnk4b	0.0233364	-5.02957	0	0.048	1
desi1a	0.0233364	-5.77472	0	0.048	1
foxk1	0.0233364	-6.07413	0	0.048	1
si:ch211-237i5.4	0.0233364	-6.39446	0	0.048	1
znf207a	0.0233364	-5.16832	0	0.048	1
col1a1a	0.0233364	-5.27218	0	0.048	1
elavl3	0.0233364	-5.27218	0	0.048	1
arl16	0.0233364	-6.52521	0	0.048	1
baiap2a	0.0233364	-5.0896	0	0.048	1
hbae1.1	0.0233364	-5.0896	0	0.048	1
hbbe1.2	0.0233364	-6.07413	0	0.048	1
prkacaa	0.0233364	-5.27218	0	0.048	1
zgc:92161	0.0233364	-4.86412	0	0.048	1
atxn7l3	0.0233364	-4.10273	0	0.048	1
si:ch73-366l1.5	0.0233364	-4.32025	0	0.048	1
lrp8	0.0233364	-4.54152	0	0.048	1
slc15a1b	0.0233364	-5.85769	0	0.048	1
tp63	0.0233364	-6.39446	0	0.048	1
ghrhrb	0.0233364	-5.02957	0	0.048	1
si:ch211-157b11.12	0.0233364	-4.32025	0	0.048	1
map3k2	0.0233364	-6.17094	0	0.048	1
cxcr4a	0.0233364	-4.32025	0	0.048	1
rgs5a	0.0233364	-6.30252	0	0.048	1
pik3r3b	0.0233364	-5.8921	0	0.048	1
sec16b	0.0233364	-4.10273	0	0.048	1
abcc6a	0.0233364	-6.66571	0	0.048	1
stmn3	0.0233364	-4.99772	0	0.048	1
znf326	0.0233364	-6.14895	0	0.048	1
tcta	0.0233364	-6.14895	0	0.048	1
pdzrn3b	0.0233364	-4.99772	0	0.048	1
ccndbp1	0.0233364	-4.10273	0	0.048	1
slc48a1b	0.0233364	-5.5316	0	0.048	1
si:dkeyp-67f1.1	0.0233364	-5.02957	0	0.048	1
sft2d2b	0.0233364	-6.60912	0	0.048	1
ENSDARG00000091625	0.0233364	-4.54152	0	0.048	1
os9	0.0233364	-5.0896	0	0.048	1
stx16	0.0233364	-4.32025	0	0.048	1
SPDEF	0.0233364	-5.02957	0	0.048	1
ap1m3	0.0233364	-4.32025	0	0.048	1
r3hdm2	0.0233364	-4.10273	0	0.048	1
ccdc13	0.0233364	-4.10273	0	0.048	1
gng12a	0.0233364	-4.10273	0	0.048	1
tnn	0.0233364	-6.07413	0	0.048	1
gtf2b	0.0233364	-5.27218	0	0.048	1
lyn.1	0.0233364	-4.10273	0	0.048	1
nrd1a	0.0233364	-6.14895	0	0.048	1
oxsr1a	0.0233364	-5.02957	0	0.048	1
zgc:136870	0.0233364	-4.54152	0	0.048	1
rpap2	0.0233364	-5.0896	0	0.048	1
pex19	0.0233364	-4.99772	0	0.048	1
rgs5b	0.0233364	-4.32025	0	0.048	1
dusp22b	0.0233364	-6.43378	0	0.048	1
kdsr	0.0233364	-4.10273	0	0.048	1
bag1	0.0233364	-4.32025	0	0.048	1
dvl3a	0.0233364	-4.32025	0	0.048	1
pcyt1aa	0.0233364	-5.3694	0	0.048	1
lrrc6	0.0233364	-4.32025	0	0.048	1
nck1a	0.0233364	-5.27218	0	0.048	1
anxa13l	0.0233364	-5.02957	0	0.048	1
eif2b3	0.0233364	-4.32025	0	0.048	1
si:dkey-57k2.7	0.0233364	-4.99772	0	0.048	1
fndc3ba	0.0233364	-6.39446	0	0.048	1
pak2a	0.0233364	-4.54152	0	0.048	1
cyp7b1	0.0233364	-4.10273	0	0.048	1
ralab	0.0233364	-5.02957	0	0.048	1
tpm4b	0.0233364	-4.10273	0	0.048	1
dipk2aa	0.0233364	-5.16832	0	0.048	1
xrn1	0.0233364	-5.85769	0	0.048	1
hiat1a	0.0233364	-5.16832	0	0.048	1
tox	0.0233364	-4.54152	0	0.048	1
cldn11a	0.0233364	-6.29459	0	0.048	1
cactin	0.0233364	-5.90899	0	0.048	1
zgc:85843	0.0233364	-4.10273	0	0.048	1
creb3l3b	0.0233364	-4.32025	0	0.048	1
plcd1b	0.0233364	-5.0896	0	0.048	1
FO704635.1	0.0233364	-4.32025	0	0.048	1
si:rp71-1g18.1	0.0233364	-6.29459	0	0.048	1
pnp5b	0.0233364	-4.54152	0	0.048	1
capn9	0.0233364	-5.77472	0	0.048	1
btbd3a	0.0233364	-5.77472	0	0.048	1
cpe	0.0233364	-4.54152	0	0.048	1
tapt1b	0.0233364	-4.10273	0	0.048	1
gtf2e2	0.0233364	-6.14895	0	0.048	1
mxra5a	0.0233364	-5.87432	0	0.048	1
kdm2aa	0.0233364	-4.10273	0	0.048	1
cpo	0.0233364	-4.10273	0	0.048	1
med28	0.0233364	-5.0896	0	0.048	1
adgre10	0.0233364	-6.52521	0	0.048	1
patl1	0.0233364	-6.07413	0	0.048	1
pard3ba	0.0233364	-5.16832	0	0.048	1
ppa2	0.0233364	-4.10273	0	0.048	1
igf2bp2b	0.0233364	-4.32025	0	0.048	1
rfc1	0.0233364	-4.10273	0	0.048	1
zgc:165656	0.0233364	-4.99772	0	0.048	1
npnta	0.0233364	-5.77472	0	0.048	1
C1H4orf33	0.0233364	-5.27218	0	0.048	1
cyp4v8	0.0233364	-4.99772	0	0.048	1
rnaseh2a	0.0233364	-5.85769	0	0.048	1
fbxl18	0.0233364	-4.54152	0	0.048	1
irf2a	0.0233364	-5.02957	0	0.048	1
smu1b	0.0233364	-4.54152	0	0.048	1
taf5	0.0233364	-4.32025	0	0.048	1
tusc3	0.0233364	-4.32025	0	0.048	1
zcchc7	0.0233364	-4.10273	0	0.048	1
FNIP2	0.0233364	-4.54152	0	0.048	1
tnip2	0.0233364	-5.16832	0	0.048	1
mogs	0.0233364	-5.27218	0	0.048	1
cldnd1b	0.0233364	-5.5316	0	0.048	1
zgc:101679	0.0233364	-4.32025	0	0.048	1
kdm4c	0.0233364	-5.85769	0	0.048	1
ndst3	0.0233364	-4.10273	0	0.048	1
si:ch73-236c18.8.1	0.0233364	-5.8921	0	0.048	1
dnm2b	0.0233364	-4.54152	0	0.048	1
cxcl8a	0.0233364	-6.66571	0	0.048	1
fip1l1b	0.0233364	-4.54152	0	0.048	1
dachd	0.0233364	-6.39446	0	0.048	1
ankrd50l	0.0233364	-4.54152	0	0.048	1
stat4	0.0233364	-4.10273	0	0.048	1
sestd1	0.0233364	-4.99772	0	0.048	1
fmnl2a	0.0233364	-6.43378	0	0.048	1
ccdc93	0.0233364	-4.32025	0	0.048	1
ccnyl1	0.0233364	-4.54152	0	0.048	1
fhl2a	0.0233364	-4.32025	0	0.048	1
nemp2	0.0233364	-5.0896	0	0.048	1
si:ch211-140m22.7	0.0233364	-4.32025	0	0.048	1
obsl1b	0.0233364	-5.85769	0	0.048	1
kdm6a	0.0233364	-4.32025	0	0.048	1
ing1	0.0233364	-4.99772	0	0.048	1
sytl5	0.0233364	-6.66571	0	0.048	1
tex30	0.0233364	-4.99772	0	0.048	1
lct	0.0233364	-6.43378	0	0.048	1
satb2	0.0233364	-4.99772	0	0.048	1
rabl3	0.0233364	-6.14895	0	0.048	1
ttf2	0.0233364	-5.16832	0	0.048	1
cog3	0.0233364	-5.16832	0	0.048	1
tlk1a	0.0233364	-4.54152	0	0.048	1
lacc1	0.0233364	-4.99772	0	0.048	1
hnmt	0.0233364	-4.54152	0	0.048	1
fev	0.0233364	-6.52521	0	0.048	1
GALNT3	0.0233364	-5.90899	0	0.048	1
lnpa.1	0.0233364	-6.43378	0	0.048	1
insig2	0.0233364	-4.32025	0	0.048	1
lars1a	0.0233364	-4.54152	0	0.048	1
slc15a1a	0.0233364	-7.24563	0	0.048	1
rbms1b	0.0233364	-4.32025	0	0.048	1
ANOS1	0.0233364	-5.02957	0	0.048	1
polr3c	0.0233364	-4.32025	0	0.048	1
ebag9	0.0233364	-5.27218	0	0.048	1
trim35-28	0.0233364	-4.32025	0	0.048	1
tapbpl	0.0233364	-4.54152	0	0.048	1
l3mbtl1b	0.0233364	-4.54152	0	0.048	1
pafah1b3.1	0.0233364	-4.54152	0	0.048	1
plekha8	0.0233364	-4.54152	0	0.048	1
fam210ab	0.0233364	-4.99772	0	0.048	1
casp2	0.0233364	-6.07413	0	0.048	1
arnt	0.0233364	-4.10273	0	0.048	1
mettl6	0.0233364	-4.32025	0	0.048	1
snip1	0.0233364	-5.0896	0	0.048	1
snrnp48	0.0233364	-4.54152	0	0.048	1
nbn	0.0233364	-4.54152	0	0.048	1
si:dkey-239n17.6	0.0233364	-5.5316	0	0.048	1
si:dkey-122a22.2	0.0233364	-6.60912	0	0.048	1
cep162	0.0233364	-4.32025	0	0.048	1
ino80c	0.0233364	-4.32025	0	0.048	1
fam8a1b	0.0233364	-6.29459	0	0.048	1
eaf1	0.0233364	-4.10273	0	0.048	1
si:ch211-255i3.4	0.0233364	-6.43378	0	0.048	1
sphk2	0.0233364	-4.32025	0	0.048	1
pi4kb	0.0233364	-6.60912	0	0.048	1
kpna5	0.0233364	-4.10273	0	0.048	1
ptpn23a	0.0233364	-5.16832	0	0.048	1
preb	0.0233364	-6.05923	0	0.048	1
zmp:0000000951	0.0233364	-4.54152	0	0.048	1
mios	0.0233364	-4.86412	0	0.048	1
fzd6	0.0233364	-5.0896	0	0.048	1
si:ch211-201o1.1	0.0233364	-4.10273	0	0.048	1
azi2	0.0233364	-4.54152	0	0.048	1
mtf1	0.0233364	-5.02957	0	0.048	1
sipa1l1	0.0233364	-4.32025	0	0.048	1
sh3rf1	0.0233364	-4.10273	0	0.048	1
si:ch211-121a2.2	0.0233364	-4.54152	0	0.048	1
spint1b	0.0233364	-4.99772	0	0.048	1
parp1	0.0233364	-6.14895	0	0.048	1
rev3l	0.0233364	-5.16832	0	0.048	1
nup43	0.0233364	-6.07413	0	0.048	1
napbb	0.0233364	-6.39446	0	0.048	1
serac1	0.0233364	-5.02957	0	0.048	1
clocka	0.0233364	-4.32025	0	0.048	1
rmdn3	0.0233364	-6.76226	0	0.048	1
gtf2a1	0.0233364	-6.39446	0	0.048	1
GFUS	0.0233364	-4.54152	0	0.048	1
ppm1ab	0.0233364	-5.02957	0	0.048	1
cpsf3	0.0233364	-4.10273	0	0.048	1
dnajc5ga	0.0233364	-5.1175	0	0.048	1
actr10	0.0233364	-4.10273	0	0.048	1
adgrg6	0.0233364	-5.62801	0	0.048	1
clu	0.0233364	-6.14895	0	0.048	1
smpdl3a	0.0233364	-5.02957	0	0.048	1
cyp46a1.2	0.0233364	-4.10273	0	0.048	1
ttc13	0.0233364	-4.10273	0	0.048	1
crnkl1	0.0233364	-4.86412	0	0.048	1
slc25a37	0.0233364	-5.0896	0	0.048	1
acbd6	0.0233364	-4.54152	0	0.048	1
kansl3	0.0233364	-4.10273	0	0.048	1
mhc1laa	0.0233364	-5.27218	0	0.048	1
aak1a	0.0233364	-4.32025	0	0.048	1
gfra2a	0.0233364	-4.32025	0	0.048	1
sult1st2	0.0233364	-4.32025	0	0.048	1
tasor2	0.0233364	-5.1175	0	0.048	1
zgc:56525	0.0233364	-4.86412	0	0.048	1
mier3b	0.0233364	-4.10273	0	0.048	1
pold2	0.0233364	-4.32025	0	0.048	1
snap29	0.0233364	-5.02957	0	0.048	1
ghra	0.0233364	-5.0896	0	0.048	1
med27	0.0233364	-4.54152	0	0.048	1
fpgt	0.0233364	-5.02957	0	0.048	1
phf19	0.0233364	-4.54152	0	0.048	1
foxe3	0.0233364	-4.32025	0	0.048	1
faf1	0.0233364	-5.02957	0	0.048	1
fam160b2	0.0233364	-5.27218	0	0.048	1
gucd1	0.0233364	-6.07413	0	0.048	1
gcn1	0.0233364	-4.10273	0	0.048	1
rbm15	0.0233364	-4.10273	0	0.048	1
NPC1L1	0.0233364	-4.99772	0	0.048	1
edem3	0.0233364	-4.54152	0	0.048	1
adpgk2	0.0233364	-4.10273	0	0.048	1
si:ch211-195o20.7	0.0233364	-4.54152	0	0.048	1
akap6	0.0233364	-6.29459	0	0.048	1
tfb2m	0.0233364	-6.66571	0	0.048	1
smyd2a	0.0233364	-4.10273	0	0.048	1
stard9	0.0233364	-5.02957	0	0.048	1
efr3ba	0.0233364	-5.16832	0	0.048	1
ccdc88c	0.0233364	-5.02957	0	0.048	1
si:ch211-175f11.5	0.0233364	-4.32025	0	0.048	1
xdh	0.0233364	-4.86412	0	0.048	1
si:dkeyp-47f9.4	0.0233364	-4.10273	0	0.048	1
zgc:103755	0.0233364	-4.99772	0	0.048	1
si:ch211-235i11.6	0.0233364	-5.85769	0	0.048	1
ttc6	0.0233364	-4.10273	0	0.048	1
hao1	0.0233364	-6.66571	0	0.048	1
itpk1b	0.0233364	-4.32025	0	0.048	1
jmjd7	0.0233364	-5.0896	0	0.048	1
tmem62	0.0233364	-4.54152	0	0.048	1
cdc5l	0.0233364	-5.16832	0	0.048	1
ATG14	0.0233364	-5.27218	0	0.048	1
si:dkey-16j16.4	0.0233364	-4.54152	0	0.048	1
sptlc2a	0.0233364	-5.02957	0	0.048	1
si:ch211-15d5.11	0.0233364	-5.77472	0	0.048	1
aqr	0.0233364	-4.10273	0	0.048	1
AREL1	0.0233364	-4.32025	0	0.048	1
nkx2.2a	0.0233364	-4.54152	0	0.048	1
rest	0.0233364	-4.32025	0	0.048	1
gfra3	0.0233364	-4.54152	0	0.048	1
fmr1	0.0233364	-4.32025	0	0.048	1
psd2	0.0233364	-6.07413	0	0.048	1
si:ch211-168f7.5	0.0233364	-5.1175	0	0.048	1
ganab	0.0233364	-5.16832	0	0.048	1
cnot7	0.0233364	-5.85769	0	0.048	1
fam122b	0.0233364	-6.29459	0	0.048	1
elf2a	0.0233364	-4.32025	0	0.048	1
mrnip	0.0233364	-4.10273	0	0.048	1
si:ch211-153b23.4	0.0233364	-4.99772	0	0.048	1
si:ch211-153b23.5	0.0233364	-5.1175	0	0.048	1
med7	0.0233364	-5.27218	0	0.048	1
cryba1l1	0.0233364	-6.66571	0	0.048	1
ube2ka	0.0233364	-6.29459	0	0.048	1
bod1l1	0.0233364	-4.10273	0	0.048	1
hif1an	0.0233364	-4.99772	0	0.048	1
iqcc	0.0233364	-4.54152	0	0.048	1
ntpcr	0.0233364	-5.16832	0	0.048	1
disc1	0.0233364	-4.32025	0	0.048	1
timm23b	0.0233364	-4.32025	0	0.048	1
si:dkey-188i13.9	0.0233364	-6.60912	0	0.048	1
zgc:110319	0.0233364	-4.32025	0	0.048	1
si:dkey-228d14.5	0.0233364	-5.02957	0	0.048	1
zcchc24	0.0233364	-4.32025	0	0.048	1
pla2g12b	0.0233364	-6.65569	0	0.048	1
si:dkey-33c12.3	0.0233364	-5.16832	0	0.048	1
bag3	0.0233364	-4.54152	0	0.048	1
wdfy4	0.0233364	-5.0896	0	0.048	1
fam241a	0.0233364	-4.32025	0	0.048	1
sdccag8	0.0233364	-4.32025	0	0.048	1
C13H9orf72	0.0233364	-5.5316	0	0.048	1
pomk	0.0233364	-6.43378	0	0.048	1
akt3a	0.0233364	-4.32025	0	0.048	1
map4k5	0.0233364	-6.14895	0	0.048	1
sav1	0.0233364	-6.39446	0	0.048	1
erlec1	0.0233364	-6.66571	0	0.048	1
TC2N	0.0233364	-4.54152	0	0.048	1
pwwp2b	0.0233364	-4.32025	0	0.048	1
ewsr1b.1	0.0233364	-4.10273	0	0.048	1
tsnax	0.0233364	-4.10273	0	0.048	1
nkx6.2	0.0233364	-4.32025	0	0.048	1
parp12a	0.0233364	-4.99772	0	0.048	1
scg3	0.0233364	-4.54152	0	0.048	1
GARRE1	0.0233364	-6.44751	0	0.048	1
si:dkey-246g23.4	0.0233364	-4.54152	0	0.048	1
si:ch211-13k12.2	0.0233364	-6.76226	0	0.048	1
tsnaxip1	0.0233364	-4.99772	0	0.048	1
si:ch73-386h18.1	0.0233364	-4.10273	0	0.048	1
tango6	0.0233364	-6.43378	0	0.048	1
ctcf	0.0233364	-4.99772	0	0.048	1
si:dkey-266m15.5	0.0233364	-4.10273	0	0.048	1
fam214a	0.0233364	-5.77472	0	0.048	1
si:dkey-95h12.1	0.0233364	-4.32025	0	0.048	1
cftr	0.0233364	-6.00433	0	0.048	1
rnpepl1	0.0233364	-4.10273	0	0.048	1
glg1b	0.0233364	-6.14895	0	0.048	1
taldo1	0.0233364	-4.54152	0	0.048	1
zdhhc7	0.0233364	-4.32025	0	0.048	1
wdr59	0.0233364	-5.16832	0	0.048	1
clns1a	0.0233364	-6.07413	0	0.048	1
CABZ01084603.1	0.0233364	-4.10273	0	0.048	1
mrpl43	0.0233364	-6.52521	0	0.048	1
si:dkey-16i5.8	0.0233364	-4.10273	0	0.048	1
mrtfba	0.0233364	-5.16832	0	0.048	1
aqp8a.2	0.0233364	-4.32025	0	0.048	1
lcmt1	0.0233364	-6.66571	0	0.048	1
enpp7.1	0.0233364	-5.27218	0	0.048	1
papss2b	0.0233364	-4.10273	0	0.048	1
cbx1b	0.0233364	-5.27218	0	0.048	1
fasn	0.0233364	-4.32025	0	0.048	1
ENSDARG00000063555	0.0233364	-4.10273	0	0.048	1
phkg2	0.0233364	-5.27218	0	0.048	1
usp42	0.0233364	-6.39446	0	0.048	1
calcoco2	0.0233364	-5.16832	0	0.048	1
zc3h7bb	0.0233364	-6.43378	0	0.048	1
a1cf	0.0233364	-4.10273	0	0.048	1
thrab	0.0233364	-4.10273	0	0.048	1
si:dkeyp-118b1.2	0.0233364	-5.16832	0	0.048	1
sec31b	0.0233364	-4.32025	0	0.048	1
usp22	0.0233364	-5.02957	0	0.048	1
tmem101	0.0233364	-5.16832	0	0.048	1
ank3b.1	0.0233364	-5.77472	0	0.048	1
si:ch211-173p18.3	0.0233364	-5.16832	0	0.048	1
mgat1b	0.0233364	-4.54152	0	0.048	1
pip5k1aa	0.0233364	-6.39446	0	0.048	1
jtb	0.0233364	-4.10273	0	0.048	1
rbm48	0.0233364	-6.39446	0	0.048	1
si:ch73-367f21.4	0.0233364	-4.54152	0	0.048	1
si:ch73-25f10.6	0.0233364	-5.02957	0	0.048	1
vps45	0.0233364	-4.10273	0	0.048	1
col1a2	0.0233364	-5.85769	0	0.048	1
si:ch211-229b6.1	0.0233364	-6.43378	0	0.048	1
nsun2	0.0233364	-4.54152	0	0.048	1
st3gal1	0.0233364	-5.77472	0	0.048	1
usf2	0.0233364	-4.99772	0	0.048	1
tbc1d5	0.0233364	-5.5316	0	0.048	1
slc6a19a.2	0.0233364	-4.54152	0	0.048	1
psmg2	0.0233364	-6.14895	0	0.048	1
fam92a1	0.0233364	-6.66571	0	0.048	1
kat2b	0.0233364	-5.02957	0	0.048	1
ngly1	0.0233364	-4.32025	0	0.048	1
lipea	0.0233364	-5.16832	0	0.048	1
txnl4a	0.0233364	-4.54152	0	0.048	1
slc25a32a	0.0233364	-6.76226	0	0.048	1
smarcc1b	0.0233364	-4.99772	0	0.048	1
slc44a4	0.0233364	-4.32025	0	0.048	1
trib1	0.0233364	-4.32025	0	0.048	1
zgc:114119	0.0233364	-6.39446	0	0.048	1
btd	0.0233364	-4.10273	0	0.048	1
zdhhc3b	0.0233364	-4.10273	0	0.048	1
c19h1orf109	0.0233364	-6.07413	0	0.048	1
tmem160	0.0233364	-5.0896	0	0.048	1
zgc:113149	0.0233364	-4.32025	0	0.048	1
nxn	0.0233364	-5.27218	0	0.048	1
clpb	0.0233364	-4.32025	0	0.048	1
hspa13	0.0233364	-4.54152	0	0.048	1
picalmb	0.0233364	-6.60912	0	0.048	1
si:dkey-285b23.4	0.0233364	-4.99772	0	0.048	1
atm	0.0233364	-4.54152	0	0.048	1
prcp	0.0233364	-4.99772	0	0.048	1
pgm2l1	0.0233364	-5.02957	0	0.048	1
cltcb	0.0233364	-4.54152	0	0.048	1
ift20	0.0233364	-4.32025	0	0.048	1
cd3eap	0.0233364	-6.66571	0	0.048	1
vmp1	0.0233364	-4.10273	0	0.048	1
si:ch211-167j9.4	0.0233364	-6.60912	0	0.048	1
si:dkey-54n8.2	0.0233364	-5.77472	0	0.048	1
znf970	0.0233364	-4.99772	0	0.048	1
tnfrsf19	0.0233364	-4.32025	0	0.048	1
hephl1a	0.0233364	-4.10273	0	0.048	1
kcnj13	0.0233364	-4.10273	0	0.048	1
ftr90.1	0.0233364	-4.99772	0	0.048	1
wdfy1	0.0233364	-4.10273	0	0.048	1
CABZ01040556.1	0.0233364	-4.99772	0	0.048	1
apoa1b	0.0233364	-6.76226	0	0.048	1
dnajc11a	0.0233364	-4.54152	0	0.048	1
adcy6a	0.0233364	-4.32025	0	0.048	1
vgll4a	0.0233364	-5.02957	0	0.048	1
chl1a	0.0233364	-4.54152	0	0.048	1
tasorb	0.0233364	-4.32025	0	0.048	1
plagl2	0.0233364	-6.43378	0	0.048	1
osbpl2a	0.0233364	-4.99772	0	0.048	1
chchd6a	0.0233364	-5.0896	0	0.048	1
cmtr1	0.0233364	-4.32025	0	0.048	1
kmt2d	0.0233364	-6.07413	0	0.048	1
mlh3	0.0233364	-5.16832	0	0.048	1
ENSDARG00000071233	0.0233364	-4.32025	0	0.048	1
slc17a9b	0.0233364	-5.77472	0	0.048	1
nmnat1	0.0233364	-5.5316	0	0.048	1
zbtb48	0.0233364	-4.54152	0	0.048	1
sulf2b	0.0233364	-5.16832	0	0.048	1
mfsd5	0.0233364	-6.65569	0	0.048	1
calcoco1a	0.0233364	-5.02957	0	0.048	1
gata5	0.0233364	-5.16832	0	0.048	1
si:dkeyp-100a5.4	0.0233364	-5.16832	0	0.048	1
arfgef2	0.0233364	-4.99772	0	0.048	1
DTX3	0.0233364	-6.60912	0	0.048	1
ddah1	0.0233364	-4.54152	0	0.048	1
ctnnbip1	0.0233364	-5.0896	0	0.048	1
rnf121	0.0233364	-4.54152	0	0.048	1
add1	0.0233364	-6.39446	0	0.048	1
pacs1a	0.0233364	-4.32025	0	0.048	1
si:rp71-1h20.9	0.0233364	-4.32025	0	0.048	1
mlnl	0.0233364	-6.60912	0	0.048	1
nf2b	0.0233364	-5.16832	0	0.048	1
si:ch211-241b2.1	0.0233364	-4.10273	0	0.048	1
puraa	0.0233364	-6.07413	0	0.048	1
smad7	0.0233364	-5.0896	0	0.048	1
zgc:123105	0.0233364	-4.32025	0	0.048	1
atp8b1	0.0233364	-4.99772	0	0.048	1
scamp1	0.0233364	-4.32025	0	0.048	1
ccdc90b	0.0233364	-5.0896	0	0.048	1
wdr55	0.0233364	-4.99772	0	0.048	1
wu:fj64h06	0.0233364	-5.16832	0	0.048	1
rln1	0.0233364	-5.0896	0	0.048	1
shroom3	0.0233364	-5.97414	0	0.048	1
slco2b1	0.0233364	-5.1175	0	0.048	1
si:ch211-282j22.3	0.0233364	-4.32025	0	0.048	1
ssh2b	0.0233364	-4.99772	0	0.048	1
pcyox1l	0.0233364	-4.54152	0	0.048	1
unc119b	0.0233364	-4.10273	0	0.048	1
aldocb	0.0233364	-5.8921	0	0.048	1
agpat2	0.0233364	-4.10273	0	0.048	1
miga2	0.0233364	-6.66571	0	0.048	1
bada	0.0233364	-4.54152	0	0.048	1
tkta	0.0233364	-6.29459	0	0.048	1
zgpat	0.0233364	-4.32025	0	0.048	1
ddx19	0.0233364	-6.44751	0	0.048	1
inka1a	0.0233364	-4.32025	0	0.048	1
samd13	0.0233364	-4.54152	0	0.048	1
sipa1l2	0.0233364	-5.1175	0	0.048	1
homer3b	0.0233364	-6.07413	0	0.048	1
mfsd4aa	0.0233364	-5.0896	0	0.048	1
ccl25b	0.0233364	-5.27218	0	0.048	1
spoplb	0.0233364	-5.02957	0	0.048	1
nek4	0.0233364	-4.54152	0	0.048	1
brk1	0.0233364	-6.76226	0	0.048	1
ddx49	0.0233364	-5.87432	0	0.048	1
znf362a	0.0233364	-4.99772	0	0.048	1
rpusd4	0.0233364	-5.87432	0	0.048	1
si:dkeyp-61b2.1	0.0233364	-5.77472	0	0.048	1
srpk1b	0.0233364	-6.65569	0	0.048	1
adnpa	0.0233364	-4.32025	0	0.048	1
ece1	0.0233364	-5.16832	0	0.048	1
strn	0.0233364	-5.5316	0	0.048	1
nab2	0.0233364	-4.32025	0	0.048	1
mtrex	0.0233364	-5.02957	0	0.048	1
msi2a	0.0233364	-5.27218	0	0.048	1
usp25	0.0233364	-5.02957	0	0.048	1
btg3	0.0233364	-5.85769	0	0.048	1
ogdhb	0.0233364	-4.10273	0	0.048	1
si:ch211-113d22.2	0.0233364	-4.54152	0	0.048	1
ssbp2	0.0233364	-4.32025	0	0.048	1
ddx55	0.0233364	-5.77472	0	0.048	1
snx30	0.0233364	-6.07413	0	0.048	1
dhrs13a.1	0.0233364	-6.65569	0	0.048	1
myo18aa	0.0233364	-6.43378	0	0.048	1
dgat2	0.0233364	-4.99772	0	0.048	1
sbno1	0.0233364	-5.5316	0	0.048	1
LO018336.1	0.0233364	-4.54152	0	0.048	1
chsy3	0.0233364	-6.07413	0	0.048	1
WDR70	0.0233364	-5.27218	0	0.048	1
fez1	0.0233364	-6.65569	0	0.048	1
tacc1	0.0233364	-4.54152	0	0.048	1
bach1b	0.0233364	-6.66571	0	0.048	1
xkr9	0.0233364	-4.32025	0	0.048	1
acvr2ba	0.0233364	-4.10273	0	0.048	1
cnksr2a	0.0233364	-4.54152	0	0.048	1
sh3kbp1	0.0233364	-6.14895	0	0.048	1
cdk5	0.0233364	-5.5316	0	0.048	1
rps6ka3b	0.0233364	-4.32025	0	0.048	1
si:ch211-161h7.4	0.0233364	-4.54152	0	0.048	1
si:ch211-157j23.3.1	0.0233364	-6.29459	0	0.048	1
fam234a	0.0233364	-5.97414	0	0.048	1
pck2	0.0233364	-5.02957	0	0.048	1
psme1	0.0233364	-5.85769	0	0.048	1
itprid1	0.0233364	-4.32025	0	0.048	1
rreb1a	0.0233364	-5.02957	0	0.048	1
zbtb14	0.0233364	-4.32025	0	0.048	1
top1mt	0.0233364	-4.10273	0	0.048	1
nuak2	0.0233364	-5.0896	0	0.048	1
hiat1b	0.0233364	-6.39446	0	0.048	1
ip6k1	0.0233364	-4.32025	0	0.048	1
si:ch211-117l17.6	0.0233364	-6.39446	0	0.048	1
tle5	0.0233364	-5.16832	0	0.048	1
znf991	0.0233364	-4.10273	0	0.048	1
zgc:171490	0.0233364	-4.32025	0	0.048	1
znf1144	0.0233364	-5.90899	0	0.048	1
cers1	0.0233364	-4.10273	0	0.048	1
znf1155	0.0233364	-4.54152	0	0.048	1
wdr83	0.0233364	-5.85769	0	0.048	1
senp5	0.0233364	-4.32025	0	0.048	1
aox6	0.0233364	-4.10273	0	0.048	1
pparda	0.0233364	-6.66571	0	0.048	1
acap2	0.0233364	-4.10273	0	0.048	1
si:dkey-42i9.6	0.0233364	-4.54152	0	0.048	1
CR388079.3	0.0233364	-7.61772	0	0.048	1
hykk.2	0.0233364	-4.99772	0	0.048	1
znf1173	0.0233364	-4.54152	0	0.048	1
lcor	0.0233364	-6.39446	0	0.048	1
peak1	0.0233364	-4.32025	0	0.048	1
chst6	0.0233364	-4.54152	0	0.048	1
rpgrip1l	0.0233364	-4.32025	0	0.048	1
myo9ab	0.0233364	-5.97414	0	0.048	1
ptdss2	0.0233364	-4.10273	0	0.048	1
myo5ab	0.0233364	-4.54152	0	0.048	1
zgc:153293	0.0233364	-4.99772	0	0.048	1
si:dkey-217l24.1	0.0233364	-4.54152	0	0.048	1
ciao2a	0.0233364	-4.32025	0	0.048	1
cops2	0.0233364	-6.60912	0	0.048	1
ap3s2	0.0233364	-6.76226	0	0.048	1
met	0.0233364	-4.54152	0	0.048	1
roraa	0.0233364	-6.14895	0	0.048	1
osbpl5	0.0233364	-4.54152	0	0.048	1
polr2c	0.0233364	-4.54152	0	0.048	1
gtf2h1	0.0233364	-5.16832	0	0.048	1
ccnd2a	0.0233364	-4.32025	0	0.048	1
zgc:77158	0.0233364	-4.10273	0	0.048	1
mrpl23	0.0233364	-4.10273	0	0.048	1
iqub	0.0233364	-4.32025	0	0.048	1
sept15	0.0233364	-5.02957	0	0.048	1
slc1a2b	0.0233364	-6.43378	0	0.048	1
tmem60	0.0233364	-4.10273	0	0.048	1
FQ976913.1	0.0233364	-5.02957	0	0.048	1
lactb	0.0233364	-4.99772	0	0.048	1
eci2	0.0241235	-1.43269	0.073	0.238	1
atp6v1aa	0.0249132	-1.87877	0.027	0.143	1
uqcrc2a	0.0258465	-2.02829	0.082	0.238	1
hdac5	0.0260525	-1.05968	0.027	0.143	1
cnpy3	0.0260525	-1.7308	0.027	0.143	1
arg2	0.0260525	-1.0474	0.027	0.143	1
cnot6a	0.0260525	-1.05641	0.027	0.143	1
si:dkey-45h7.1	0.0263652	5.8815	0.2	0	1
stoml3b	0.0263652	-1.28466	0.136	0.333	1
rpl26	0.0271113	0.927949	0.673	0.429	1
rab1ba	0.0273289	-1.509	0.073	0.238	1
selenop	0.0283228	-0.890731	0.473	0.667	1
med10	0.0287507	-1.93303	0.055	0.19	1
dnajc7	0.029065	-1.15719	0.073	0.238	1
tmem258	0.0303281	-1.77977	0.182	0.381	1
gamt	0.0308962	-1.45774	0.191	0.381	1
jdp2b	0.0315895	-0.626327	0.536	0.762	1
rps16	0.0316099	-0.76555	0.645	0.81	1
si:ch211-262i1.3	0.0318721	-1.85997	0.055	0.19	1
ddt	0.0320665	-1.59589	0.109	0.286	1
zgc:165573	0.0320938	1.47687	0.482	0.286	1
rasgef1ba	0.0329752	-1.90181	0.055	0.19	1
hsp90aa1.2	0.0339917	-1.53439	0.355	0.571	1
gnpnat1	0.0346749	-1.37617	0.109	0.286	1
zgc:86598	0.0352796	-1.58791	0.055	0.19	1
bysl	0.0352796	-1.84299	0.055	0.19	1
h3f3b.1	0.0357259	5.14898	0.182	0	1
akr7a3	0.0357429	-1.49505	0.082	0.238	1
slc1a5	0.0357438	-1.51416	0.082	0.238	1
mrpl36	0.0364824	-1.53869	0.055	0.19	1
rpl18	0.0365009	-0.556193	0.855	0.952	1
zgc:153968	0.0394593	-1.90666	0.091	0.238	1
dnajc5ab	0.0403027	-1.14636	0.055	0.19	1
zgc:77486.1	0.040354	-1.03516	0.173	0.381	1
faua	0.0415168	-0.631952	0.855	0.905	1
ddx6	0.0416493	-0.882696	0.055	0.19	1
igf2bp1	0.041734	-2.88712	0.036	0.143	1
atxn2l	0.041734	-2.6399	0.036	0.143	1
gcdha	0.042393	-0.969321	0.082	0.238	1
ppib	0.04242	-1.14791	0.145	0.333	1
adipor2	0.0432209	-2.78203	0.064	0.19	1
igfbp1a	0.0432283	0.956825	0.636	0.429	1
tmem256	0.0433764	-2.40402	0.036	0.143	1
dhrs11a	0.0433764	-3.02538	0.036	0.143	1
birc2	0.0433764	-2.32726	0.036	0.143	1
cct4	0.043598	-1.68277	0.118	0.286	1
hnrnpa0b	0.0441984	-1.38914	0.209	0.381	1
fa2h	0.0448752	-0.632232	0.227	0.476	1
cfl1	0.044937	-0.919042	0.455	0.667	1
nckap1	0.0450732	-2.54935	0.036	0.143	1
ddb2	0.0450732	-2.23694	0.036	0.143	1
mrpl20	0.0450732	-2.38965	0.036	0.143	1
C19H6orf62	0.0464494	-1.90568	0.091	0.238	1
mknk2b	0.0468142	-0.631927	0.173	0.381	1
tnpo3	0.0468256	-2.30388	0.036	0.143	1
hmgn7	0.0468256	-2.18654	0.036	0.143	1
man1a1	0.0468256	-1.86403	0.036	0.143	1
dnase1l4.1	0.0468256	-1.93192	0.036	0.143	1
polr2l	0.0474298	-2.10014	0.064	0.19	1
amd1	0.0474298	-2.1921	0.064	0.19	1
slc10a2	0.0481439	-1.04639	0.155	0.333	1
lrp2b	0.0485196	1.50867	0.255	0.048	1
znf609b	0.0486349	-1.85243	0.036	0.143	1
rogdi	0.0486349	-1.89303	0.036	0.143	1
si:ch211-198m17.1	0.0486349	-2.07235	0.036	0.143	1
usp8	0.0486349	-1.78262	0.036	0.143	1
ube4b	0.0486349	-1.5435	0.036	0.143	1
cdc42	0.0486349	-2.19376	0.036	0.143	1
ccl25a	0.0487067	-1.07866	0.082	0.238	1
vil1	0.0498188	-1.50647	0.236	0.429	1
atp1a1a.1	0.0500153	-1.01865	0.191	0.381	1
hadh	0.0500599	-0.57692	0.082	0.238	1
lpp	0.0505026	-1.64963	0.036	0.143	1
fam133b	0.0505026	-2.08895	0.036	0.143	1
eef1b2	0.0510211	-0.624883	0.627	0.905	1
nocta	0.0512144	-1.98311	0.127	0.286	1
mibp2	0.0513846	-1.03904	0.327	0.524	1
ubap2b	0.0519781	-2.03993	0.064	0.19	1
ndufa8	0.0519781	-1.92296	0.064	0.19	1
parp4	0.05243	-1.532	0.036	0.143	1
trak1a	0.05243	-1.37789	0.036	0.143	1
arfgap2	0.05243	-1.37293	0.036	0.143	1
b2ml	0.0525137	-1.23054	0.155	0.333	1
s100a10a	0.0528601	-0.45954	0.909	0.905	1
khdrbs1a	0.0533488	0.670866	0.336	0.095	1
CABZ01020840.1	0.0535731	-1.71228	0.064	0.19	1
eif2s3	0.0536534	-1.47074	0.127	0.286	1
si:dkey-177p2.6	0.0539005	-0.689127	0.245	0.476	1
idh1	0.0539133	-0.579615	0.336	0.619	1
ip6k2b	0.0539775	1.56698	0.355	0.143	1
si:ch73-22o12.1	0.0541361	-0.994132	0.118	0.286	1
tuba8l2	0.0546034	-1.42765	0.2	0.381	1
itm2bb	0.0552087	-1.79792	0.064	0.19	1
ulk2	0.0552087	-2.20895	0.064	0.19	1
dpydb	0.0558939	-1.3214	0.091	0.238	1
ccdc124	0.0564696	-0.987578	0.036	0.143	1
slc43a2b	0.0564696	-0.686593	0.036	0.143	1
aqp3a	0.0568073	-3.07862	0.018	0.095	1
tanc2a	0.0568073	-4.137	0.018	0.095	1
si:dkey-256h2.1	0.0568073	-3.77653	0.018	0.095	1
tspan17	0.0568073	-3.49711	0.018	0.095	1
smap1	0.0568073	-3.26088	0.018	0.095	1
rock2a	0.0568073	-3.90474	0.018	0.095	1
plek2	0.0568073	-4.23105	0.018	0.095	1
ENSDARG00000022564	0.0568073	-3.19559	0.018	0.095	1
sp1	0.0568073	-3.39123	0.018	0.095	1
jagn1b	0.0568073	-3.71543	0.018	0.095	1
cry1a	0.0568858	-1.68437	0.064	0.19	1
hopx	0.0568858	-1.73536	0.064	0.19	1
cygb1	0.0572611	-0.728679	0.209	0.429	1
nr2f1a	0.0585846	-1.16634	0.036	0.143	1
celf1	0.0595998	-3.36827	0.018	0.095	1
tcn2	0.0595998	-3.58812	0.018	0.095	1
dcaf7	0.0595998	-3.27593	0.018	0.095	1
hsd17b14	0.0595998	-2.83545	0.018	0.095	1
map3k14a	0.0595998	-3.5582	0.018	0.095	1
fam83fa	0.0595998	-3.1487	0.018	0.095	1
cyfip1	0.0595998	-3.02835	0.018	0.095	1
elocb	0.0595998	-2.71516	0.018	0.095	1
insra	0.0595998	-3.30295	0.018	0.095	1
spred2a	0.0595998	-2.53027	0.018	0.095	1
tmem147	0.0595998	-3.42939	0.018	0.095	1
si:ch73-61d6.3	0.0595998	-2.74654	0.018	0.095	1
mical3a.1	0.0595998	-2.74069	0.018	0.095	1
fan1	0.0595998	-3.74433	0.018	0.095	1
snx27a	0.0595998	-2.78215	0.018	0.095	1
RNF14	0.0595998	-3.3158	0.018	0.095	1
hbegfb	0.0595998	-3.03631	0.018	0.095	1
slc35e1	0.0595998	-2.85208	0.018	0.095	1
reep5	0.0595998	-3.0445	0.018	0.095	1
wwp1	0.0595998	-2.93826	0.018	0.095	1
relch	0.0595998	-3.06032	0.018	0.095	1
ssuh2rs1	0.0603671	-1.40948	0.064	0.19	1
rpl35	0.0604591	-0.490199	0.864	0.952	1
rtf1	0.060765	-1.25282	0.036	0.143	1
igsf9a	0.060765	-0.921785	0.036	0.143	1
gadd45ba	0.0609539	-0.982156	0.345	0.524	1
ARF5	0.0614386	-1.36642	0.455	0.571	1
rpl30	0.0620724	-0.569295	0.8	0.905	1
chchd2	0.0622816	-1.08521	0.118	0.286	1
SCYL2	0.0625051	-2.68686	0.018	0.095	1
creb3l1	0.0625051	-3.56897	0.018	0.095	1
furina	0.0625051	-2.42539	0.018	0.095	1
acacb	0.0625051	-2.09036	0.018	0.095	1
mlx	0.0625051	-2.06616	0.018	0.095	1
pfdn5	0.0625051	-3.21637	0.018	0.095	1
meltf	0.0625051	-2.77232	0.018	0.095	1
slc25a4	0.0625051	-2.47914	0.018	0.095	1
lias	0.0625051	-2.4039	0.018	0.095	1
ihha	0.0625051	-2.09517	0.018	0.095	1
slc16a10	0.0625051	-2.43403	0.018	0.095	1
brpf3b	0.0625051	-1.73841	0.018	0.095	1
uxt	0.0625051	-2.29094	0.018	0.095	1
specc1la	0.0625051	-1.91072	0.018	0.095	1
hsd17b4	0.0625051	-2.61007	0.018	0.095	1
rel	0.0625051	-2.2156	0.018	0.095	1
lonp2	0.0625051	-1.8553	0.018	0.095	1
golim4a	0.0625051	-3.37019	0.018	0.095	1
grn2	0.0625051	-1.67205	0.018	0.095	1
scamp3	0.0625051	-2.00713	0.018	0.095	1
ehmt1b	0.0625051	-2.08711	0.018	0.095	1
ncoa3	0.0625051	-2.11184	0.018	0.095	1
kdm5ba	0.0625051	-1.35416	0.018	0.095	1
ywhah	0.0625051	-2.62496	0.018	0.095	1
esama	0.0625051	-2.15991	0.018	0.095	1
tmprss2	0.0625051	-3.36783	0.018	0.095	1
cadps2	0.0625051	-2.70273	0.018	0.095	1
CR339041.2	0.0625051	-2.29169	0.018	0.095	1
gdi2	0.0637331	-0.737923	0.118	0.286	1
atp6v0e1	0.0646115	1.38363	0.455	0.286	1
rps23	0.0648383	-0.311167	0.845	1	1
socs3a	0.0652146	-1.08685	0.091	0.238	1
golgb1	0.0655267	-1.86495	0.018	0.095	1
emc10	0.0655267	-1.60183	0.018	0.095	1
tex264a	0.0655267	-1.49996	0.018	0.095	1
sirt4	0.0655267	-1.70364	0.018	0.095	1
hoxd13a	0.0655267	-2.02856	0.018	0.095	1
col18a1a	0.0655267	-1.94101	0.018	0.095	1
dnajc3a	0.0655267	-1.9695	0.018	0.095	1
capn7	0.0655267	-2.14468	0.018	0.095	1
sult1st4	0.0655267	-1.96286	0.018	0.095	1
sema3b	0.0655267	-1.7352	0.018	0.095	1
itpr3	0.0655267	-1.84661	0.018	0.095	1
egln3	0.0655267	-1.6416	0.018	0.095	1
si:ch211-173a9.6	0.0655267	-1.62514	0.018	0.095	1
galm	0.0655267	-1.93967	0.018	0.095	1
lmbrd1	0.0655267	-1.71854	0.018	0.095	1
gatm	0.0655267	-1.70885	0.018	0.095	1
phyhd1	0.0655267	-1.84601	0.018	0.095	1
zmat2	0.0655267	-1.43619	0.018	0.095	1
eppk1	0.0659207	-0.704068	0.191	0.381	1
etfb	0.0664464	-1.14935	0.209	0.381	1
rps11	0.0675091	-0.642023	0.727	0.952	1
ndufa3	0.0678603	-0.735199	0.064	0.19	1
bhlhe40	0.0678603	-1.41848	0.064	0.19	1
si:ch73-281n10.2	0.068593	-1.13535	0.091	0.238	1
napepld	0.0686676	-1.27361	0.018	0.095	1
tmem9b	0.0686676	-0.952176	0.018	0.095	1
mta2	0.0686676	-1.86187	0.018	0.095	1
zgc:158432	0.0686676	-1.95414	0.018	0.095	1
prodhb	0.0686676	-1.32592	0.018	0.095	1
rhbdf1a	0.0686676	-1.28739	0.018	0.095	1
mst1	0.0686676	-2.04812	0.018	0.095	1
evi5b	0.0686676	-1.51609	0.018	0.095	1
pde9a	0.0686676	-0.794785	0.018	0.095	1
lipeb	0.0686676	-2.26048	0.018	0.095	1
ankib1b	0.0686676	-0.699802	0.018	0.095	1
slc45a4b	0.0686676	-1.50413	0.018	0.095	1
mboat1	0.0686676	-0.642479	0.018	0.095	1
coq8aa	0.0686676	-0.704923	0.018	0.095	1
polr1d	0.0686676	-1.59052	0.018	0.095	1
abcb7	0.0686676	-1.05607	0.018	0.095	1
cstf2	0.0686676	-1.26635	0.018	0.095	1
tmod2	0.0686676	-1.42783	0.018	0.095	1
depdc7a	0.0686676	-1.25341	0.018	0.095	1
afap1l2	0.0686676	-1.36064	0.018	0.095	1
xkr8.2	0.0686676	-1.60353	0.018	0.095	1
prkd2	0.0686676	-0.947469	0.018	0.095	1
tspan31	0.0686676	-1.61731	0.018	0.095	1
wwc1	0.0686676	-1.20563	0.018	0.095	1
rbms2a	0.0686676	-1.67448	0.018	0.095	1
mafbb	0.0686676	-0.949372	0.018	0.095	1
fam162a	0.0686676	-1.73506	0.018	0.095	1
hexa	0.0686676	-1.83646	0.018	0.095	1
kras	0.0686676	-1.57355	0.018	0.095	1
atp5md	0.0690621	3.23225	0.209	0.048	1
exoc6	0.0708758	-2.77722	0.045	0.143	1
csnk2b	0.0713315	-1.97332	0.1	0.238	1
rps27.1	0.0716177	-0.403665	0.873	1	1
rps13	0.0717808	-0.564561	0.836	0.905	1
sigmar1	0.0739688	-0.82475	0.064	0.19	1
eif4g2b	0.0748505	4.45346	0.136	0	1
diabloa	0.0750829	1.47682	0.4	0.238	1
chmp1b	0.0751808	-1.0694	0.164	0.333	1
btg2	0.0753832	-0.759319	0.509	0.619	1
mpc2	0.0754704	-1.39168	0.145	0.286	1
zc3h11a	0.0757814	-0.70236	0.091	0.238	1
sptan1	0.0768538	-1.27266	0.127	0.286	1
h2ax1	0.0781247	-1.24301	0.182	0.333	1
atp6v0b	0.0782856	-0.905593	0.064	0.19	1
ccng2	0.0796244	1.95142	0.345	0.19	1
ier2b	0.0801348	-0.777818	0.473	0.619	1
abcc2	0.0802578	-1.41897	0.127	0.286	1
ilf3b	0.0804272	-1.26174	0.1	0.238	1
appa	0.0804272	-1.23577	0.1	0.238	1
adam10a	0.0805196	-0.649243	0.064	0.19	1
pfn2l	0.0808438	-2.28645	0.045	0.143	1
tjp2a	0.0808438	-2.09811	0.045	0.143	1
hsp90ab1	0.081246	-0.413145	0.845	0.905	1
fkbp1aa	0.0813514	-1.26705	0.173	0.333	1
tjp3	0.0813706	2.42102	0.264	0.095	1
eif3s6ip	0.0815668	-0.660767	0.091	0.238	1
smdt1b	0.0816195	-0.443592	0.118	0.286	1
eif6	0.083506	-1.96624	0.045	0.143	1
sipa1l3	0.083506	-2.32782	0.045	0.143	1
trip12	0.083506	-1.80386	0.045	0.143	1
selenof	0.0843198	-1.45073	0.1	0.238	1
rpl32	0.0858008	-0.436815	0.855	0.905	1
vapb	0.0862388	-2.59517	0.045	0.143	1
lsm14ab	0.0862388	-2.11782	0.045	0.143	1
eef2k	0.0862388	-1.96418	0.045	0.143	1
hist2h2l	0.0862388	-2.048	0.045	0.143	1
CABZ01080568.1	0.0863226	-0.998165	0.1	0.238	1
bud31	0.0865674	4.55368	0.127	0	1
gchfr	0.0865674	4.52951	0.127	0	1
serinc2	0.0865674	4.74852	0.127	0	1
senp2	0.0870438	-1.30767	0.073	0.19	1
aimp1a	0.0870438	-1.41149	0.073	0.19	1
hnrnpa0a	0.0870438	-1.43956	0.073	0.19	1
adh8b	0.0883437	-0.74707	0.273	0.476	1
baiap2l2a	0.0883636	-1.05308	0.1	0.238	1
zfr	0.0890434	-1.4353	0.045	0.143	1
ebna1bp2	0.0890434	-2.1774	0.045	0.143	1
tfg	0.0890434	-1.44822	0.045	0.143	1
mrps15	0.0890434	-1.55392	0.045	0.143	1
slc25a16	0.0890434	-1.88631	0.045	0.143	1
ska2	0.0890434	-1.57552	0.045	0.143	1
cyb5a	0.0890434	-1.75589	0.045	0.143	1
eps8l2	0.0892861	-1.37401	0.136	0.286	1
hadhb	0.0893822	-1.46831	0.073	0.19	1
canx	0.0912463	-0.905423	0.173	0.333	1
eif3ba	0.0917709	-1.40968	0.073	0.19	1
ndufa10	0.091921	-1.6623	0.045	0.143	1
mrpl32	0.091921	-1.71245	0.045	0.143	1
fzr1a	0.091921	-1.42304	0.045	0.143	1
fbxo34	0.091921	-1.62041	0.045	0.143	1
tp53bp2a	0.091921	-1.88399	0.045	0.143	1
lmo7a	0.0927147	3.49232	0.191	0.048	1
gpt2l	0.0940086	-0.960295	0.136	0.286	1
rps9	0.0942565	-0.451759	0.873	0.905	1
si:ch211-15b10.6	0.0948119	-1.34282	0.109	0.238	1
tufm	0.0948729	-1.03394	0.045	0.143	1
tmem131	0.0948729	-1.51188	0.045	0.143	1
arid4a	0.0948729	-1.41981	0.045	0.143	1
DHDH	0.0948729	-1.76808	0.045	0.143	1
uqcrfs1	0.0969305	1.47109	0.209	0.048	1
foxa3	0.0969546	-1.51024	0.109	0.238	1
atp5fa1	0.0971006	-0.590808	0.418	0.571	1
irs2b	0.0979002	-1.09108	0.045	0.143	1
csnk1g2b	0.0979002	-1.28788	0.045	0.143	1
tubb2b	0.0979002	-1.36603	0.045	0.143	1
supt6h	0.0979002	-1.40956	0.045	0.143	1
atp1a1a.4	0.0984644	-1.26374	0.145	0.286	1
jund	0.0988728	-1.53679	0.282	0.429	1
uba1	0.0992459	-0.936271	0.073	0.19	1
acox1	0.100071	4.64778	0.118	0	1
spink2.1	0.100071	4.57342	0.118	0	1
tcf25	0.101004	-0.659193	0.045	0.143	1
ndufb2	0.101439	-0.948997	0.1	0.238	1
si:ch73-141c7.1	0.101643	-1.11585	0.291	0.429	1
zmp:0000000845	0.101843	-1.19374	0.073	0.19	1
dusp1	0.102089	-1.49624	0.173	0.333	1
ier5	0.103297	-1.01459	0.227	0.381	1
tmsb1	0.103616	-1.60153	0.109	0.238	1
tmigd1	0.103965	-0.483098	0.445	0.619	1
pmaip1	0.10399	-0.75546	0.173	0.333	1
bsg	0.103991	-1.05897	0.173	0.333	1
smad3a	0.104186	-0.867253	0.045	0.143	1
etv5b	0.104186	-0.529515	0.045	0.143	1
kif13ba	0.104186	-0.546149	0.045	0.143	1
nkap	0.104186	-1.12005	0.045	0.143	1
yap1	0.104186	-1.00725	0.045	0.143	1
eif3c	0.104186	-1.07008	0.045	0.143	1
rab11a	0.106278	1.75024	0.355	0.238	1
histh1l	0.107199	-1.0155	0.073	0.19	1
cox7a2l	0.107199	-1.16308	0.073	0.19	1
mt-nd4l	0.107349	0.621882	0.718	0.571	1
snrnp27	0.107447	-0.732915	0.045	0.143	1
lsm4	0.107447	-0.692462	0.045	0.143	1
dlst	0.107784	-1.91563	0.082	0.19	1
hsp70.1	0.107905	-0.851305	0.255	0.429	1
ENSDARG00000012458	0.108255	-0.958416	0.109	0.238	1
rpl38	0.108944	0.559457	0.945	0.952	1
cebpb	0.10937	-0.782672	0.364	0.571	1
pdcd6ip	0.109959	-0.619935	0.073	0.19	1
rpl34	0.110305	-0.601031	0.745	0.762	1
si:dkey-28n18.9	0.111214	-0.826697	0.318	0.476	1
tob1b	0.111375	-0.557589	0.473	0.619	1
fbp1b	0.113199	-0.819311	0.255	0.429	1
si:ch211-220f16.2	0.114211	-0.145018	0.045	0.143	1
pdcd10a	0.114934	2.27543	0.182	0.048	1
higd2a	0.115647	4.19719	0.109	0	1
nagk	0.115649	4.36279	0.109	0	1
gadd45ab	0.115649	4.32721	0.109	0	1
ptbp1a	0.115649	4.56517	0.109	0	1
cct3	0.115649	4.12786	0.109	0	1
prkg3	0.115649	4.4336	0.109	0	1
rap2b	0.115649	4.45211	0.109	0	1
kansl1a	0.115649	3.98568	0.109	0	1
skp1	0.115649	4.35087	0.109	0	1
ndufaf3	0.115649	4.24379	0.109	0	1
rpl18a	0.116681	-0.511808	0.673	0.81	1
crema	0.117435	-1.07426	0.145	0.286	1
rpl17	0.117479	-0.447167	0.936	0.905	1
pim1	0.118026	-1.03026	0.109	0.238	1
cdh1	0.118572	-0.595636	0.327	0.524	1
CU302253.1	0.118579	-0.616044	0.073	0.19	1
bri3	0.120574	-1.18466	0.109	0.238	1
stard14	0.121461	-0.763823	0.182	0.333	1
hif1ab	0.121677	-1.35896	0.082	0.19	1
ywhaba	0.122017	-1.04793	0.145	0.286	1
xbp1	0.123431	-0.639894	0.3	0.476	1
chd4b	0.124616	-1.97642	0.082	0.19	1
arih1l	0.12583	-2.69193	0.027	0.095	1
sb:cb1058	0.12583	-3.791	0.027	0.095	1
shmt1	0.12583	-2.84252	0.027	0.095	1
tbc1d1	0.12583	-3.36895	0.027	0.095	1
fryl	0.12583	-2.46454	0.027	0.095	1
mif	0.12583	-2.63266	0.027	0.095	1
nme2b.1	0.127512	-0.46744	0.836	0.905	1
tln1	0.127599	-2.78379	0.055	0.143	1
atp6v1d	0.127611	-1.21357	0.082	0.19	1
gsta.1	0.127776	-0.556236	0.364	0.571	1
abcf1	0.128853	2.89641	0.173	0.048	1
her9	0.129793	-1.69012	0.091	0.19	1
zfp36l2	0.130088	-1.09424	0.155	0.286	1
bahd1	0.130571	-2.47825	0.027	0.095	1
zfand3	0.130571	-2.69226	0.027	0.095	1
erbb3b	0.130571	-3.6937	0.027	0.095	1
eif1b	0.130661	-0.92061	0.082	0.19	1
si:ch211-161h7.5	0.132179	-0.757488	0.345	0.524	1
ap2m1a	0.132536	-1.34033	0.118	0.238	1
plcb3	0.133647	4.25168	0.1	0	1
bicdl2	0.133647	4.37519	0.1	0	1
atp6v1h	0.133647	4.1352	0.1	0	1
abcf2a	0.133647	3.88057	0.1	0	1
hspd1	0.133647	3.65894	0.1	0	1
itga2.3	0.133647	3.93476	0.1	0	1
rc3h2	0.133647	4.26681	0.1	0	1
aldh6a1	0.133651	2.05701	0.227	0.095	1
si:dkey-33i11.9	0.134893	-0.599473	0.491	0.619	1
dlgap4a	0.134908	-1.85588	0.055	0.143	1
arl5c	0.135256	-1.15036	0.118	0.238	1
carm1	0.135448	-2.43539	0.027	0.095	1
luc7l3	0.135448	-2.03613	0.027	0.095	1
chchd6b	0.135448	-2.81372	0.027	0.095	1
guk1a	0.135448	-2.5823	0.027	0.095	1
ildr1b	0.135448	-1.76712	0.027	0.095	1
ptk2bb	0.135448	-1.96294	0.027	0.095	1
dtnba	0.135448	-2.30419	0.027	0.095	1
asap2b	0.135448	-2.14171	0.027	0.095	1
snrnp200	0.135448	-2.53925	0.027	0.095	1
CU462878.2	0.135448	-2.64789	0.027	0.095	1
acsl1b	0.135448	-2.19982	0.027	0.095	1
zgc:91910	0.135448	-2.20324	0.027	0.095	1
tmem18	0.135448	-2.27235	0.027	0.095	1
hpse	0.135448	-2.44154	0.027	0.095	1
sap30l	0.135448	-2.79728	0.027	0.095	1
dyrk3	0.135448	-2.543	0.027	0.095	1
raf1b	0.135448	-2.5313	0.027	0.095	1
si:dkey-118j18.2	0.135448	-2.84105	0.027	0.095	1
slc2a13b	0.135448	-1.91644	0.027	0.095	1
itgb6	0.136605	0.71389	0.191	0.048	1
kifc3	0.136774	-1.02316	0.109	0.238	1
efna1b	0.138681	-1.53757	0.055	0.143	1
nop56	0.139162	-1.00552	0.145	0.286	1
epha2a	0.139358	1.57654	0.291	0.143	1
rps4x	0.139714	-0.34325	0.836	0.905	1
nfil3-6	0.140466	-1.11755	0.027	0.095	1
esyt2a	0.140466	-2.17873	0.027	0.095	1
aldh9a1b	0.140466	-1.65077	0.027	0.095	1
gpalpp1	0.140466	-1.77745	0.027	0.095	1
nostrin	0.140466	-1.70641	0.027	0.095	1
cryl1	0.140466	-1.77274	0.027	0.095	1
atg5	0.140466	-2.27685	0.027	0.095	1
atp2c1	0.140466	-1.71284	0.027	0.095	1
ptpn3	0.140466	-2.13141	0.027	0.095	1
ndufaf2	0.140466	-2.04897	0.027	0.095	1
gstm.1	0.140466	-2.03837	0.027	0.095	1
srp54	0.140466	-2.92446	0.027	0.095	1
mthfd1b	0.140466	-1.33142	0.027	0.095	1
aifm2	0.140466	-1.85927	0.027	0.095	1
st6galnac1.1	0.140466	-1.70916	0.027	0.095	1
gprc5c	0.140466	-1.61012	0.027	0.095	1
atp6v1c1b	0.140466	-1.78594	0.027	0.095	1
pak4	0.140466	-2.27889	0.027	0.095	1
hnf1ba	0.140466	-1.62951	0.027	0.095	1
eif4e3	0.140466	-1.95806	0.027	0.095	1
lamb2l	0.140466	-1.75562	0.027	0.095	1
foxp4	0.140466	-2.0918	0.027	0.095	1
si:ch211-160o17.4	0.140466	-1.72197	0.027	0.095	1
sigirr	0.140466	-1.69656	0.027	0.095	1
kdm7ab	0.140466	-1.96107	0.027	0.095	1
krt18a.2	0.140679	-0.284615	0.136	0.286	1
tpt1	0.141294	-0.522789	0.645	0.762	1
rnaseka	0.142723	1.58883	0.236	0.095	1
hspa8	0.144324	-0.219411	0.864	0.952	1
junba	0.144393	-0.450159	0.473	0.667	1
herc1	0.145625	-1.76155	0.027	0.095	1
ranbp1	0.145625	-1.45778	0.027	0.095	1
nono	0.145625	-1.30063	0.027	0.095	1
aldh16a1	0.145625	-1.34597	0.027	0.095	1
aspdh	0.145625	-1.5336	0.027	0.095	1
stat3	0.145625	-1.65032	0.027	0.095	1
rhoca	0.145625	-1.42537	0.027	0.095	1
lats2	0.145625	-1.51428	0.027	0.095	1
tra2b	0.145625	-1.49454	0.027	0.095	1
vta1	0.145625	-1.41426	0.027	0.095	1
acsl4a	0.145625	-1.1592	0.027	0.095	1
atrx	0.145625	-1.19455	0.027	0.095	1
sh3rf2	0.145625	-1.11421	0.027	0.095	1
spred2b	0.145625	-0.323598	0.027	0.095	1
ppm1bb	0.145625	-1.28893	0.027	0.095	1
SPAG9	0.145625	-1.43418	0.027	0.095	1
hvcn1	0.145625	-1.60959	0.027	0.095	1
atg9b	0.145625	-0.975765	0.027	0.095	1
ddx21	0.14814	-0.894826	0.2	0.333	1
pcbp2	0.148794	-0.426786	0.136	0.286	1
ube2v2	0.150097	2.76094	0.164	0.048	1
cyp2k19	0.150491	-1.17045	0.055	0.143	1
prpf4	0.150928	-1.49211	0.027	0.095	1
aldh1l1	0.150928	-0.830928	0.027	0.095	1
si:ch211-121j5.4	0.150928	-1.06407	0.027	0.095	1
psma3	0.150928	-1.13322	0.027	0.095	1
reep3b	0.150928	-1.01088	0.027	0.095	1
tm9sf4	0.150928	-1.11266	0.027	0.095	1
sqstm1	0.151312	-0.99161	0.282	0.429	1
tpte	0.15251	1.40349	0.236	0.095	1
rps15	0.15308	-0.439337	0.882	0.81	1
pcf11	0.153622	-1.06668	0.082	0.19	1
scrib	0.154487	4.01197	0.091	0	1
anp32a	0.154487	3.85135	0.091	0	1
ube2l3b	0.154487	4.1381	0.091	0	1
nupr1a	0.154487	4.14492	0.091	0	1
srsf7a	0.154487	4.07518	0.091	0	1
aldoaa	0.154487	4.17475	0.091	0	1
ndufb6	0.154487	4.4286	0.091	0	1
rab20	0.154487	4.36592	0.091	0	1
brd9	0.154487	3.76499	0.091	0	1
lamtor2	0.154487	4.02977	0.091	0	1
nipal3	0.154487	3.87992	0.091	0	1
syf2	0.154487	4.28952	0.091	0	1
tial1	0.154487	3.99143	0.091	0	1
tomm20a.1	0.154487	4.08572	0.091	0	1
fbrs	0.154487	3.78568	0.091	0	1
tomm7	0.154487	4.49264	0.091	0	1
ilf2	0.154487	3.84048	0.091	0	1
galca	0.154593	-1.14932	0.055	0.143	1
smarcd1	0.154593	-1.27766	0.055	0.143	1
slc7a7	0.156376	-0.993331	0.027	0.095	1
ostf1	0.156376	-0.59799	0.027	0.095	1
gtf2f1	0.156376	-0.812165	0.027	0.095	1
lmtk2	0.156376	-1.24342	0.027	0.095	1
ak4	0.156376	-0.25518	0.027	0.095	1
tesk2	0.156376	-1.02895	0.027	0.095	1
fat1a	0.156376	-0.779604	0.027	0.095	1
rock2b.1	0.156376	-1.28336	0.027	0.095	1
tfe3a	0.156376	-1.06196	0.027	0.095	1
ppp1cb	0.156376	-0.119463	0.027	0.095	1
dnajc4	0.156376	-0.861314	0.027	0.095	1
syne2b	0.156376	-1.11154	0.027	0.095	1
haao	0.156376	-0.919173	0.027	0.095	1
txlna	0.156376	-0.770091	0.027	0.095	1
fabp3	0.156376	-0.437691	0.027	0.095	1
si:ch211-137a8.2	0.156376	-0.833984	0.027	0.095	1
smim29	0.156376	-0.495128	0.027	0.095	1
ell2	0.156376	-1.03499	0.027	0.095	1
b3gnt5a	0.156376	-0.895316	0.027	0.095	1
dusp8a	0.156376	-0.777461	0.027	0.095	1
zgc:158846	0.157438	-0.979966	0.236	0.429	1
tmed2	0.15878	-1.05478	0.055	0.143	1
dio1	0.160715	-0.839263	0.082	0.19	1
chmp2a	0.160962	-0.405034	0.145	0.286	1
si:dkey-36i7.3	0.161982	-0.44837	0.373	0.571	1
serpinb1	0.162416	-0.838926	0.3	0.429	1
si:dkey-17m8.1	0.163052	-0.979605	0.055	0.143	1
arpc2	0.164157	0.195135	0.109	0.238	1
snx3	0.164298	-1.02361	0.155	0.286	1
slc38a2	0.16628	-2.02183	0.1	0.19	1
cnbpb	0.167297	-1.34852	0.164	0.286	1
ENSDARG00000071353	0.16741	-0.369488	0.055	0.143	1
rbm8a	0.168083	2.87635	0.155	0.048	1
cdaa	0.168083	2.86082	0.155	0.048	1
cst3	0.168481	1.68589	0.264	0.143	1
cldnh	0.169274	-0.857194	0.091	0.19	1
rpl9	0.169908	-0.71282	0.873	0.81	1
krt97	0.170175	-1.02302	0.164	0.286	1
rsrp1	0.170597	-0.932031	0.373	0.524	1
aff4	0.172932	-1.25701	0.091	0.19	1
rpl13	0.17385	-0.386502	0.855	0.905	1
selenot1b	0.175184	-1.73422	0.064	0.143	1
micos10	0.175184	-2.07412	0.064	0.143	1
cica	0.176082	-0.697036	0.155	0.286	1
eef1a1l1	0.177407	-0.168487	0.973	0.952	1
pdlim2	0.177998	2.27621	0.155	0.048	1
cpeb4b	0.178686	2.17721	0.209	0.095	1
tbk1	0.178687	3.98778	0.082	0	1
MEP1B	0.178687	3.91492	0.082	0	1
raph1b	0.178687	4.04608	0.082	0	1
efhd2	0.178687	4.30717	0.082	0	1
smndc1	0.178687	3.51004	0.082	0	1
rraga	0.178687	3.69511	0.082	0	1
igf2bp3	0.178687	4.19156	0.082	0	1
inppl1a	0.178687	3.64943	0.082	0	1
si:ch73-217b7.1	0.178687	3.61635	0.082	0	1
snrpg	0.178687	4.09601	0.082	0	1
commd7	0.178687	3.91295	0.082	0	1
camk1b	0.178687	3.97843	0.082	0	1
marveld2a	0.178687	3.59511	0.082	0	1
h2az2b	0.178687	3.78419	0.082	0	1
lama3	0.178687	3.60722	0.082	0	1
srsf3b	0.178687	3.5236	0.082	0	1
eif3ja	0.178687	4.09958	0.082	0	1
dusp6	0.178687	3.57488	0.082	0	1
mapkapk2a	0.179031	-0.971341	0.164	0.286	1
rpl3	0.180497	-0.327323	0.545	0.667	1
eif3k	0.181714	1.47734	0.264	0.143	1
eif3g	0.184669	-1.17211	0.127	0.238	1
ttpa	0.184846	2.00592	0.155	0.048	1
bloc1s5	0.187495	-0.302204	0.082	0.19	1
cox6c	0.187633	-1.32354	0.218	0.333	1
ankrd11	0.188558	-2.01155	0.064	0.143	1
ERC1	0.188706	-3.29808	0.009	0.048	1
nup107	0.188706	-3.31163	0.009	0.048	1
fbxo18	0.188706	-2.54632	0.009	0.048	1
lta4h	0.188706	-4.90551	0.009	0.048	1
sox5	0.188706	-4.05749	0.009	0.048	1
si:dkey-222f8.3	0.188706	-3.42896	0.009	0.048	1
scaf11	0.188706	-4.61426	0.009	0.048	1
mansc1	0.188706	-2.39848	0.009	0.048	1
ugt5g1	0.188706	-3.54833	0.009	0.048	1
puf60b	0.188706	-2.39156	0.009	0.048	1
zgc:112160	0.188706	-2.73594	0.009	0.048	1
gpt2	0.188706	-3.3644	0.009	0.048	1
sbf2	0.188706	-3.15368	0.009	0.048	1
ywhae2	0.188706	-3.15531	0.009	0.048	1
bcl7a	0.188706	-2.41905	0.009	0.048	1
usf1l	0.188706	-3.23848	0.009	0.048	1
wdfy3	0.188706	-3.29808	0.009	0.048	1
surf4l	0.188706	-3.5626	0.009	0.048	1
atp2a3	0.188706	-3.18115	0.009	0.048	1
rcc1l	0.188706	-3.78614	0.009	0.048	1
rnf181	0.188706	-3.00496	0.009	0.048	1
slc25a46	0.188706	-2.73594	0.009	0.048	1
fam172a	0.188706	-4.1791	0.009	0.048	1
lrsam1	0.188706	-3.94924	0.009	0.048	1
mlxip	0.188706	-4.66418	0.009	0.048	1
ophn1	0.188706	-3.39917	0.009	0.048	1
isg15	0.188706	-4.04994	0.009	0.048	1
zgc:66474	0.188706	-3.33492	0.009	0.048	1
gcat	0.188706	-2.68984	0.009	0.048	1
prrg2	0.188706	-3.08927	0.009	0.048	1
kcnh4a	0.188706	-2.50575	0.009	0.048	1
nosip	0.188706	-3.12112	0.009	0.048	1
hsd3b7	0.188706	-2.81397	0.009	0.048	1
si:dkey-167k11.5	0.188706	-3.21964	0.009	0.048	1
hbbe1.3	0.188706	-3.36792	0.009	0.048	1
im:6904045	0.188706	-3.31003	0.009	0.048	1
hsd17b7	0.188706	-4.58766	0.009	0.048	1
dtd1	0.188706	-3.4144	0.009	0.048	1
rgs4	0.188706	-2.41179	0.009	0.048	1
agxta	0.188706	-2.48494	0.009	0.048	1
si:dkey-217d24.6	0.188706	-2.8593	0.009	0.048	1
abcc4	0.188706	-2.68984	0.009	0.048	1
uck2b	0.188706	-3.48709	0.009	0.048	1
prpf4ba	0.188706	-5.02529	0.009	0.048	1
kdm4ab	0.188706	-2.47233	0.009	0.048	1
acsl3b	0.188706	-2.41179	0.009	0.048	1
TPGS1	0.188706	-2.94514	0.009	0.048	1
acsm3	0.188706	-3.2615	0.009	0.048	1
b3gnt5b	0.188706	-2.50644	0.009	0.048	1
si:dkey-57k2.7.1	0.188706	-4.59038	0.009	0.048	1
si:rp71-1g18.13	0.188706	-2.51439	0.009	0.048	1
mcoln1a	0.188706	-4.25305	0.009	0.048	1
micall2b	0.188706	-3.87745	0.009	0.048	1
nansa	0.188706	-3.89831	0.009	0.048	1
tet2	0.188706	-2.8593	0.009	0.048	1
timmdc1	0.188706	-4.41244	0.009	0.048	1
fam160a1a	0.188706	-3.16394	0.009	0.048	1
pmm2	0.188706	-2.63735	0.009	0.048	1
blzf1	0.188706	-3.57164	0.009	0.048	1
ern2	0.188706	-2.63307	0.009	0.048	1
rbpja	0.188706	-3.53792	0.009	0.048	1
st6gal2a	0.188706	-2.65195	0.009	0.048	1
znf148	0.188706	-2.8593	0.009	0.048	1
lrrc58b	0.188706	-3.0798	0.009	0.048	1
ormdl1	0.188706	-3.47589	0.009	0.048	1
si:dkey-230p4.1	0.188706	-3.71231	0.009	0.048	1
sept10	0.188706	-2.60337	0.009	0.048	1
dars1	0.188706	-3.8564	0.009	0.048	1
eny2	0.188706	-3.35418	0.009	0.048	1
acbd7	0.188706	-3.61478	0.009	0.048	1
galnt1	0.188706	-2.91111	0.009	0.048	1
flcn	0.188706	-2.68381	0.009	0.048	1
hivep3b	0.188706	-3.42896	0.009	0.048	1
invs	0.188706	-4.90551	0.009	0.048	1
si:ch73-103b2.1	0.188706	-3.36373	0.009	0.048	1
ifnlr1	0.188706	-3.18063	0.009	0.048	1
atad2	0.188706	-3.84617	0.009	0.048	1
smek1	0.188706	-3.32145	0.009	0.048	1
rxrgb	0.188706	-3.42896	0.009	0.048	1
nme6	0.188706	-3.01238	0.009	0.048	1
cdc14b	0.188706	-4.17926	0.009	0.048	1
dock5	0.188706	-3.9969	0.009	0.048	1
fam102aa	0.188706	-2.74973	0.009	0.048	1
si:dkey-83k24.5	0.188706	-3.72836	0.009	0.048	1
hcfc1b	0.188706	-6.14596	0.009	0.048	1
rexo1	0.188706	-2.91111	0.009	0.048	1
bmp1a	0.188706	-2.39473	0.009	0.048	1
cdc42bpaa	0.188706	-3.62835	0.009	0.048	1
ube2d1a	0.188706	-2.41179	0.009	0.048	1
znf395a	0.188706	-2.47233	0.009	0.048	1
abhd12	0.188706	-3.75428	0.009	0.048	1
cuzd1.2	0.188706	-4.11173	0.009	0.048	1
rab41	0.188706	-4.66418	0.009	0.048	1
sept6	0.188706	-4.34373	0.009	0.048	1
ndst1a	0.188706	-3.78614	0.009	0.048	1
scocb	0.188706	-2.47233	0.009	0.048	1
thoc3	0.188706	-2.77775	0.009	0.048	1
hspa4b	0.188706	-3.07551	0.009	0.048	1
rmnd5b	0.188706	-2.8593	0.009	0.048	1
rufy1	0.188706	-2.85304	0.009	0.048	1
eif2ak3	0.188706	-2.63307	0.009	0.048	1
asrgl1	0.188706	-3.52475	0.009	0.048	1
cisd1	0.188706	-2.75812	0.009	0.048	1
gbf1	0.188706	-3.47869	0.009	0.048	1
ret	0.188706	-5.19034	0.009	0.048	1
cd9a	0.188706	-3.44124	0.009	0.048	1
znf296	0.188706	-3.18115	0.009	0.048	1
zc3h18	0.188706	-3.49784	0.009	0.048	1
hipk2	0.188706	-4.66418	0.009	0.048	1
tmem263	0.188706	-3.09724	0.009	0.048	1
gdpd4a	0.188706	-3.59235	0.009	0.048	1
arid5b	0.188706	-2.83035	0.009	0.048	1
bicral	0.188706	-2.68984	0.009	0.048	1
cdk5rap3	0.188706	-3.68883	0.009	0.048	1
nfe2l1b	0.188706	-2.92962	0.009	0.048	1
narf	0.188706	-3.15622	0.009	0.048	1
adkb	0.188706	-3.75428	0.009	0.048	1
pigf	0.188706	-3.29172	0.009	0.048	1
CABZ01068358.1	0.188706	-3.58177	0.009	0.048	1
zgc:92749	0.188706	-2.50644	0.009	0.048	1
ascc1	0.188706	-2.97719	0.009	0.048	1
hoxa11a	0.188706	-2.62835	0.009	0.048	1
anp32e	0.188706	-2.8593	0.009	0.048	1
btr18	0.188706	-2.67898	0.009	0.048	1
rbm24a	0.188706	-3.75428	0.009	0.048	1
bop1	0.188706	-3.07681	0.009	0.048	1
hibadha	0.188706	-2.68984	0.009	0.048	1
urb1	0.188706	-3.75428	0.009	0.048	1
snx19b	0.188706	-3.84617	0.009	0.048	1
zgc:162698	0.188706	-2.70681	0.009	0.048	1
proser3	0.188706	-3.20376	0.009	0.048	1
tiam1b	0.188706	-3.2659	0.009	0.048	1
slc25a15a	0.188706	-5.41226	0.009	0.048	1
ormdl2	0.188706	-3.84617	0.009	0.048	1
zgc:112994	0.188706	-4.26335	0.009	0.048	1
casp9	0.188706	-2.8802	0.009	0.048	1
zgc:158263	0.188706	-2.45975	0.009	0.048	1
pard6b	0.188706	-2.41179	0.009	0.048	1
PPM1K	0.188706	-3.72836	0.009	0.048	1
stat6	0.188706	-4.438	0.009	0.048	1
med15	0.188706	-2.95833	0.009	0.048	1
cdk5rap2	0.188706	-2.53394	0.009	0.048	1
dusp4	0.188706	-3.78614	0.009	0.048	1
nop14	0.188706	-3.36731	0.009	0.048	1
ctif	0.188706	-4.19778	0.009	0.048	1
nop16	0.188706	-2.97827	0.009	0.048	1
mcrs1	0.188706	-2.91111	0.009	0.048	1
magi1b	0.188706	-2.65717	0.009	0.048	1
tada3l	0.188706	-3.07681	0.009	0.048	1
wdr18	0.188706	-3.05446	0.009	0.048	1
rabif	0.188706	-3.17835	0.009	0.048	1
znf740a	0.188706	-3.52205	0.009	0.048	1
tnfrsf1b	0.188706	-4.7307	0.009	0.048	1
timeless	0.188706	-3.16686	0.009	0.048	1
si:ch73-238c9.1	0.188706	-4.90551	0.009	0.048	1
zgc:162182	0.188706	-2.75342	0.009	0.048	1
itga2.1	0.188706	-4.02444	0.009	0.048	1
wdr74	0.188706	-2.80104	0.009	0.048	1
mat2al	0.188706	-2.78321	0.009	0.048	1
pitpnb	0.188706	-3.00821	0.009	0.048	1
wdr45	0.188706	-3.18063	0.009	0.048	1
si:ch211-140b10.6	0.188706	-2.41179	0.009	0.048	1
tlcd4a	0.188706	-2.66043	0.009	0.048	1
cpb1	0.188706	-2.74275	0.009	0.048	1
rab11fip3	0.188706	-3.08927	0.009	0.048	1
rdh12l	0.188706	-4.31995	0.009	0.048	1
eef2a.2	0.188706	-2.8593	0.009	0.048	1
gls2b	0.188706	-3.39917	0.009	0.048	1
map1sa	0.188706	-3.3177	0.009	0.048	1
alpi.2	0.188706	-2.97827	0.009	0.048	1
ssbp4	0.188706	-2.47233	0.009	0.048	1
terf2ip	0.188706	-4.22729	0.009	0.048	1
ippk	0.188706	-2.8593	0.009	0.048	1
mcm2	0.188706	-3.94329	0.009	0.048	1
GGH	0.188706	-3.42896	0.009	0.048	1
si:ch1073-385f13.3	0.188706	-2.41456	0.009	0.048	1
ppm1h	0.188706	-4.97871	0.009	0.048	1
cd151	0.188706	-2.94453	0.009	0.048	1
mob2a	0.188706	-2.68984	0.009	0.048	1
bnip2	0.188706	-3.9403	0.009	0.048	1
trim44	0.188706	-3.84617	0.009	0.048	1
BX572619.1	0.188706	-3.53792	0.009	0.048	1
atp5pf	0.189415	0.932626	0.273	0.143	1
UBB	0.192244	-0.566524	0.609	0.667	1
cry3a	0.19392	1.63536	0.209	0.095	1
mt-nd6	0.194034	-0.491413	0.318	0.524	1
cox8b	0.194544	2.36783	0.2	0.095	1
si:dkeyp-72e1.6	0.195051	0.964789	0.164	0.048	1
si:dkey-16l2.20	0.195051	-1.24125	0.127	0.238	1
rab2a	0.195051	-1.09517	0.127	0.238	1
folr	0.196914	0.767006	0.582	0.524	1
ndufs6	0.197883	-1.46695	0.064	0.143	1
dedd1	0.198604	-1.06562	0.127	0.238	1
si:ch211-214j24.14	0.198835	-2.36492	0.009	0.048	1
si:ch211-76m11.5	0.198835	-1.39852	0.009	0.048	1
tmcc3	0.198835	-0.660229	0.009	0.048	1
rassf3	0.198835	-1.56417	0.009	0.048	1
uhrf1bp1l	0.198835	-2.05954	0.009	0.048	1
si:dkey-26m3.3	0.198835	-1.12713	0.009	0.048	1
cdkn1ba	0.198835	-0.950589	0.009	0.048	1
ELAPOR2	0.198835	-2.04308	0.009	0.048	1
zgc:162958	0.198835	-1.23913	0.009	0.048	1
si:ch211-232d10.1	0.198835	-1.77894	0.009	0.048	1
ADGRL3	0.198835	-1.28444	0.009	0.048	1
slc7a6os	0.198835	-1.577	0.009	0.048	1
mcee	0.198835	-1.45028	0.009	0.048	1
sord	0.198835	-1.56808	0.009	0.048	1
ctrb1	0.198835	-1.04076	0.009	0.048	1
tlnrd1	0.198835	-0.718284	0.009	0.048	1
MCUR1	0.198835	-2.01191	0.009	0.048	1
si:dkey-9k7.3	0.198835	-0.717566	0.009	0.048	1
otub1b	0.198835	-0.120479	0.009	0.048	1
alox12	0.198835	-0.995848	0.009	0.048	1
tollip	0.198835	-0.835633	0.009	0.048	1
abhd2a	0.198835	-2.17492	0.009	0.048	1
sec24d	0.198835	-1.79205	0.009	0.048	1
pld2	0.198835	-1.15574	0.009	0.048	1
ankfy1	0.198835	-1.57319	0.009	0.048	1
si:dkey-17o15.2	0.198835	-2.34484	0.009	0.048	1
mtmr12	0.198835	-1.80706	0.009	0.048	1
ggnbp2	0.198835	-1.15707	0.009	0.048	1
hmbsa	0.198835	-0.403088	0.009	0.048	1
napaa	0.198835	-2.09289	0.009	0.048	1
ptpa	0.198835	-2.10664	0.009	0.048	1
flot2a	0.198835	-2.02083	0.009	0.048	1
tmem141	0.198835	-1.66762	0.009	0.048	1
aatf	0.198835	-1.04417	0.009	0.048	1
zgc:113208	0.198835	-1.42689	0.009	0.048	1
acaca	0.198835	-1.51957	0.009	0.048	1
cfap157	0.198835	-0.835633	0.009	0.048	1
si:ch211-157p22.10	0.198835	-1.4488	0.009	0.048	1
zgc:193711	0.198835	-0.717566	0.009	0.048	1
trpm6	0.198835	-1.72151	0.009	0.048	1
trim35-24	0.198835	-0.786432	0.009	0.048	1
antkmt	0.198835	-2.38596	0.009	0.048	1
hoxb7a	0.198835	-1.08863	0.009	0.048	1
cacna1ha	0.198835	-1.02982	0.009	0.048	1
myo15aa	0.198835	-2.02083	0.009	0.048	1
tlk2	0.198835	-0.995848	0.009	0.048	1
ints1	0.198835	-1.41542	0.009	0.048	1
sstr5	0.198835	-1.33728	0.009	0.048	1
rhot1a	0.198835	-0.217731	0.009	0.048	1
gpr146	0.198835	-1.58368	0.009	0.048	1
atp13a1	0.198835	-1.90605	0.009	0.048	1
si:ch73-281f12.4	0.198835	-0.905819	0.009	0.048	1
CR589947.3	0.198835	-1.56463	0.009	0.048	1
tmed1a	0.198835	-2.19575	0.009	0.048	1
RIN2	0.198835	-1.8727	0.009	0.048	1
smpd2b	0.198835	-1.68371	0.009	0.048	1
mustn1a	0.198835	-2.31776	0.009	0.048	1
nhej1	0.198835	-1.25036	0.009	0.048	1
rbm6	0.198835	-1.95449	0.009	0.048	1
fam83fb	0.198835	-0.568916	0.009	0.048	1
faah	0.198835	-1.56463	0.009	0.048	1
ino80db	0.198835	-1.49097	0.009	0.048	1
vps16	0.198835	-1.37682	0.009	0.048	1
si:ch211-105j21.9	0.198835	-1.28444	0.009	0.048	1
nbeal1	0.198835	-1.46789	0.009	0.048	1
padi2	0.198835	-1.31709	0.009	0.048	1
slc2a1b	0.198835	-2.10262	0.009	0.048	1
tpra1	0.198835	-1.09957	0.009	0.048	1
sdr39u1	0.198835	-1.41298	0.009	0.048	1
mettl17	0.198835	-2.37564	0.009	0.048	1
rabgap1l2	0.198835	-0.530902	0.009	0.048	1
SSBP4	0.198835	-1.31709	0.009	0.048	1
dnajc1	0.198835	-0.181816	0.009	0.048	1
pter	0.198835	-2.21128	0.009	0.048	1
slc35a3b	0.198835	-1.48692	0.009	0.048	1
slc22a23	0.198835	-1.89997	0.009	0.048	1
mib1	0.198835	-1.05422	0.009	0.048	1
epb41l3b	0.198835	-1.39329	0.009	0.048	1
uggt1	0.198835	-0.395346	0.009	0.048	1
TADA1	0.198835	-1.51957	0.009	0.048	1
mnx2b	0.198835	-1.43392	0.009	0.048	1
ggact.2	0.198835	-1.98127	0.009	0.048	1
si:dkey-37g12.1	0.198835	-1.43392	0.009	0.048	1
gtf3c3	0.198835	-2.26902	0.009	0.048	1
klhl41a	0.198835	-1.50195	0.009	0.048	1
nabp1a	0.198835	-2.21128	0.009	0.048	1
appb	0.198835	-1.22576	0.009	0.048	1
scel	0.198835	-1.37746	0.009	0.048	1
mob4	0.198835	-1.66631	0.009	0.048	1
si:ch211-67e16.4	0.198835	-2.22133	0.009	0.048	1
stk24a	0.198835	-1.7432	0.009	0.048	1
DOCK9	0.198835	-1.75462	0.009	0.048	1
usp37	0.198835	-1.33608	0.009	0.048	1
taf2	0.198835	-1.90323	0.009	0.048	1
si:dkey-250k15.10	0.198835	-0.995848	0.009	0.048	1
cep85	0.198835	-1.10107	0.009	0.048	1
hoxa13b	0.198835	-1.73708	0.009	0.048	1
trmt11	0.198835	-1.90668	0.009	0.048	1
khdc4	0.198835	-2.12357	0.009	0.048	1
isg20l2	0.198835	-1.6587	0.009	0.048	1
prss59.2	0.198835	0.924683	0.009	0.048	1
wdr26a	0.198835	-1.48296	0.009	0.048	1
psmc6	0.198835	-1.07946	0.009	0.048	1
tmem251	0.198835	-1.71872	0.009	0.048	1
cebpz	0.198835	-1.87741	0.009	0.048	1
tprb	0.198835	-2.32891	0.009	0.048	1
atad2b	0.198835	-2.0787	0.009	0.048	1
si:ch211-59d15.9	0.198835	-0.107455	0.009	0.048	1
zyg11	0.198835	-1.8617	0.009	0.048	1
syne1a	0.198835	-1.49745	0.009	0.048	1
arpc5b	0.198835	-0.935799	0.009	0.048	1
ches1	0.198835	-1.04417	0.009	0.048	1
cyp2ad3	0.198835	-1.9147	0.009	0.048	1
lrrc66	0.198835	-0.899529	0.009	0.048	1
hsf2	0.198835	-1.53836	0.009	0.048	1
zgc:194224	0.198835	-1.10576	0.009	0.048	1
cyp46a1.4	0.198835	-1.24493	0.009	0.048	1
si:ch211-147a11.3	0.198835	-1.60885	0.009	0.048	1
lrrc47	0.198835	-1.43392	0.009	0.048	1
CRAT	0.198835	-1.66709	0.009	0.048	1
rgl1	0.198835	-1.58333	0.009	0.048	1
usp11	0.198835	-2.10706	0.009	0.048	1
hnf1a	0.198835	-2.2939	0.009	0.048	1
nfu1	0.198835	-1.90486	0.009	0.048	1
C8H5orf51	0.198835	-2.03986	0.009	0.048	1
ulk1a	0.198835	-0.905861	0.009	0.048	1
dbnlb	0.198835	-1.26169	0.009	0.048	1
cdk11b	0.198835	-1.18025	0.009	0.048	1
luzp1	0.198835	0.171429	0.009	0.048	1
eapp	0.198835	-0.955688	0.009	0.048	1
vps39	0.198835	-2.34484	0.009	0.048	1
sccpdha.1	0.198835	-1.82968	0.009	0.048	1
zmpste24	0.198835	-2.05493	0.009	0.048	1
asxl2	0.198835	-2.19428	0.009	0.048	1
mrpl35	0.198835	-0.962229	0.009	0.048	1
si:zfos-364h11.2	0.198835	-0.427076	0.009	0.048	1
zfyve28	0.198835	-0.973128	0.009	0.048	1
numb	0.198835	-1.37746	0.009	0.048	1
kidins220a	0.198835	-0.952986	0.009	0.048	1
zgc:113886.1	0.198835	-2.22133	0.009	0.048	1
CU462878.3	0.198835	-2.16516	0.009	0.048	1
rhogd	0.198835	-1.26144	0.009	0.048	1
hars	0.198835	-1.09957	0.009	0.048	1
syvn1	0.198835	-0.656519	0.009	0.048	1
atp8a1	0.198835	-1.09598	0.009	0.048	1
rarres3l	0.198835	-2.28922	0.009	0.048	1
polr1a	0.198835	-0.761061	0.009	0.048	1
si:dkeyp-115e12.7	0.198835	-0.934855	0.009	0.048	1
prpf19	0.198835	-1.50862	0.009	0.048	1
cplx2	0.198835	-1.56477	0.009	0.048	1
rlim	0.198835	-2.34484	0.009	0.048	1
gpm6aa	0.198835	-1.23913	0.009	0.048	1
hnrnph1	0.198835	-0.741462	0.009	0.048	1
dlg3	0.198835	-2.22566	0.009	0.048	1
rnf44	0.198835	-2.36076	0.009	0.048	1
ubr2	0.198835	-1.05621	0.009	0.048	1
yipf3	0.198835	-0.713346	0.009	0.048	1
znf318	0.198835	-1.34304	0.009	0.048	1
lamtor3	0.198835	-2.21518	0.009	0.048	1
znf451	0.198835	-1.1084	0.009	0.048	1
bend3	0.198835	-1.49097	0.009	0.048	1
adh8a	0.198835	-0.865212	0.009	0.048	1
mapk8a	0.198835	-1.63669	0.009	0.048	1
[truncated: 4,024 more rows]

## Sheet: Anterior-LREs-CV
gene	p_val	avg_log2FC	pct.1	pct.2	p_val_adj
fabp1b.1	3.87253e-15	-8.8199	0	0.333	7.13552e-11
apoc2	1.75407e-10	-7.87677	0	0.222	3.23205e-06
apoea	1.75407e-10	-8.28163	0	0.222	3.23205e-06
fabp2	6.41236e-10	-5.14605	0.017	0.333	1.18154e-05
chia.2	2.00678e-08	-7.08058	0.006	0.222	0.00036977
si:dkey-262k9.2	3.81073e-08	-4.63265	0.028	0.333	0.000702165
CT956002.2	6.54387e-08	-4.83604	0.017	0.278	0.00120577
snapin	7.02013e-08	-4.54027	0.017	0.278	0.00129353
CABZ01080550.1	1.80616e-06	-3.4094	0.061	0.389	0.0332803
coa3b	3.2954e-06	-5.8558	0.006	0.167	0.0607211
PPM1K	3.2954e-06	-5.80504	0.006	0.167	0.0607211
apoc1	4.68549e-06	-4.86378	0.017	0.222	0.0863348
spryd3	6.86854e-06	-3.75687	0.017	0.222	0.12656
ntmt1	7.34519e-06	-7.23539	0	0.111	0.135343
CR589947.2	7.34519e-06	-7.09066	0	0.111	0.135343
si:dkey-91i10.3	7.34519e-06	-7.29485	0	0.111	0.135343
apobb.1	7.34519e-06	-7.80087	0	0.111	0.135343
ccdc28a.1	7.34519e-06	-7.99414	0	0.111	0.135343
mpp5a	7.34519e-06	-7.24248	0	0.111	0.135343
tcerg1a	7.34519e-06	-7.23539	0	0.111	0.135343
tapt1a	7.34519e-06	-6.35005	0	0.111	0.135343
dvl3b	7.34519e-06	-6.7736	0	0.111	0.135343
rnmt	7.34519e-06	-6.77891	0	0.111	0.135343
slc19a3a	7.34519e-06	-7.80358	0	0.111	0.135343
ENSDARG00000098374	7.34519e-06	-7.55805	0	0.111	0.135343
si:dkey-18a10.3	7.34519e-06	-7.18784	0	0.111	0.135343
aoc1	7.34519e-06	-6.17497	0	0.111	0.135343
si:dkeyp-87e7.4	7.34519e-06	-7.11662	0	0.111	0.135343
polr2c	7.34519e-06	-6.98264	0	0.111	0.135343
mt-nd1	1.17773e-05	1.19725	0.961	0.944	0.217008
afp4.1	1.45016e-05	-2.76954	0.05	0.333	0.267206
mt-co3	1.89934e-05	1.03834	0.978	1	0.349972
zgc:136439	4.25817e-05	-3.29531	0.039	0.278	0.784609
cops4	4.27938e-05	-3.37658	0.022	0.222	0.788519
mt-atp6	4.60736e-05	1.07047	0.983	1	0.848951
cyp3c4	4.76969e-05	-3.05981	0.022	0.222	0.878864
mt-nd5	4.94457e-05	1.21117	0.945	0.778	0.911086
zcrb1	5.07276e-05	-4.38862	0.011	0.167	0.934706
gid8b	5.07276e-05	-4.83099	0.011	0.167	0.934706
C11H6orf120	5.4273e-05	-4.23228	0.011	0.167	1
trub2	5.80523e-05	-4.74013	0.011	0.167	1
si:ch1073-513e17.1	6.208e-05	-3.9423	0.011	0.167	1
mt-co1	8.23695e-05	0.999987	0.972	1	1
tm4sf4	9.30196e-05	-2.1777	0.155	0.5	1
mt-nd2	0.000100889	1.11525	0.939	0.944	1
rps12	0.000123661	-0.876229	0.961	1	1
mt-nd4	0.00013729	0.946941	0.961	1	1
mt-atp8	0.00014766	2.3204	0.702	0.222	1
mt-cyb	0.000157717	0.893848	0.983	1	1
sdhdb	0.000210348	-2.23296	0.094	0.389	1
stoml3b	0.000232359	-1.80854	0.26	0.611	1
mt-nd3	0.000233186	0.904749	0.961	0.889	1
SERP1	0.000266883	-2.88623	0.105	0.389	1
tbl1xr1b	0.000336515	-4.27942	0.017	0.167	1
tsku	0.000355689	-3.96051	0.017	0.167	1
mt-co2	0.000365185	0.771649	0.972	1	1
plxnb2a.1	0.000375881	-4.26553	0.017	0.167	1
hnf4b	0.000397141	-3.36523	0.017	0.167	1
fus	0.000397141	-3.08125	0.017	0.167	1
msi2b	0.000397141	-3.0899	0.017	0.167	1
phf5a	0.00041952	-3.41432	0.017	0.167	1
abca2	0.000452682	-5.02808	0.006	0.111	1
ch25hl3	0.000452682	-4.71413	0.006	0.111	1
oclnb	0.000452682	-6.4388	0.006	0.111	1
dhrs7b	0.000452682	-4.58958	0.006	0.111	1
arl6ip6	0.000452682	-4.63883	0.006	0.111	1
gstcd	0.000452682	-5.1179	0.006	0.111	1
atp11a	0.000452682	-4.95459	0.006	0.111	1
AL928650.4	0.000452682	-6.19655	0.006	0.111	1
mfsd6b	0.000452682	-4.52219	0.006	0.111	1
foxj2	0.000452682	-4.71627	0.006	0.111	1
ctps1b	0.000452682	-5.87616	0.006	0.111	1
plcg2	0.000452682	-5.30898	0.006	0.111	1
st3gal1l	0.000452682	-5.14068	0.006	0.111	1
nkiras1	0.000452682	-5.27628	0.006	0.111	1
mrps16	0.000452682	-5.50444	0.006	0.111	1
adgrg4b	0.000452682	-5.21354	0.006	0.111	1
CABZ01021433.1	0.000488534	-4.12565	0.006	0.111	1
galr1b	0.000488534	-5.23695	0.006	0.111	1
grwd1	0.000488534	-4.51985	0.006	0.111	1
dab1a	0.000488534	-4.34991	0.006	0.111	1
gpx3	0.000488534	-4.67946	0.006	0.111	1
med30	0.000488534	-5.09416	0.006	0.111	1
zgc:113149	0.000488534	-4.20547	0.006	0.111	1
slc38a9	0.000488534	-4.19417	0.006	0.111	1
zgc:110249.1	0.00052702	-3.57981	0.006	0.111	1
si:rp71-68n21.9	0.00052702	-3.76556	0.006	0.111	1
pbxip1a	0.00052702	-3.5567	0.006	0.111	1
pnp4b	0.000533802	-2.58261	0.033	0.222	1
ARF5	0.000653559	-1.25167	0.635	0.833	1
faua	0.000753109	-0.919777	0.923	0.944	1
dennd2da	0.000797028	-3.32009	0.039	0.222	1
tmbim4	0.000797045	-2.76635	0.127	0.389	1
snx4	0.000875625	-2.27913	0.083	0.333	1
ndufb4	0.000957559	-1.71824	0.138	0.444	1
atp6v0e1	0.00099794	1.70341	0.597	0.167	1
si:ch211-161h7.5	0.00104192	-1.6133	0.481	0.778	1
magoh	0.00104556	-2.90858	0.039	0.222	1
sptbn5	0.00105013	3.43699	0.503	0.111	1
aldob	0.00118599	-1.09364	0.707	0.889	1
homer3b	0.00119316	-3.99304	0.022	0.167	1
lamp2	0.00128075	-2.38061	0.088	0.333	1
apoa1a	0.00131437	-2.33898	0.166	0.444	1
si:ch73-86n18.1	0.00137345	-3.43806	0.022	0.167	1
ptprga	0.00137345	-3.3515	0.022	0.167	1
irs2b	0.00146847	-2.26324	0.088	0.333	1
si:dkeyp-4f2.1	0.00161309	-5.00136	0	0.056	1
si:dkeyp-4f2.3	0.00161309	-5.42239	0	0.056	1
psmb10	0.00161309	-6.44378	0	0.056	1
dennd5b	0.00161309	-5.00136	0	0.056	1
zgc:194209	0.00161309	-6.21785	0	0.056	1
cpm	0.00161309	-6.21545	0	0.056	1
si:dkeyp-4c4.2	0.00161309	-6.51015	0	0.056	1
ppfibp1a	0.00161309	-5.65185	0	0.056	1
acss3	0.00161309	-5.42239	0	0.056	1
si:dkey-211i20.5	0.00161309	-6.21545	0	0.056	1
znf1067	0.00161309	-5.00136	0	0.056	1
zgc:173607	0.00161309	-5.42239	0	0.056	1
si:ch211-223k15.1	0.00161309	-6.49985	0	0.056	1
tubgcp4	0.00161309	-6.95795	0	0.056	1
dtx4a	0.00161309	-5.78682	0	0.056	1
HACD4	0.00161309	-6.44378	0	0.056	1
vps33b	0.00161309	-6.21545	0	0.056	1
zgc:136461	0.00161309	-7.5743	0	0.056	1
lrrk1	0.00161309	-5.42239	0	0.056	1
tppp3	0.00161309	-5.65185	0	0.056	1
mmp2	0.00161309	-6.95795	0	0.056	1
casp23	0.00161309	-5.6072	0	0.056	1
si:dkey-171c9.3	0.00161309	-6.44378	0	0.056	1
stard5	0.00161309	-5.42239	0	0.056	1
gnao1b	0.00161309	-6.95795	0	0.056	1
glceb	0.00161309	-5.62859	0	0.056	1
mfge8a	0.00161309	-5.78682	0	0.056	1
caap1	0.00161309	-5.65185	0	0.056	1
smarca1	0.00161309	-6.65315	0	0.056	1
slc30a5	0.00161309	-6.51015	0	0.056	1
tmem150aa	0.00161309	-5.00136	0	0.056	1
tpcn1	0.00161309	-7.01028	0	0.056	1
si:ch211-207k7.4	0.00161309	-6.44378	0	0.056	1
tchp	0.00161309	-5.62859	0	0.056	1
nrarpb	0.00161309	-5.6072	0	0.056	1
alkbh6	0.00161309	-7.14292	0	0.056	1
nf2a	0.00161309	-6.21545	0	0.056	1
rictora	0.00161309	-6.21785	0	0.056	1
zgc:153352	0.00161309	-5.6072	0	0.056	1
ctsll	0.00161309	-6.21785	0	0.056	1
tmem141	0.00161309	-5.6072	0	0.056	1
bspry	0.00161309	-5.6072	0	0.056	1
aqp3a	0.00161309	-7.5743	0	0.056	1
casp22	0.00161309	-5.65185	0	0.056	1
ankdd1b	0.00161309	-6.12083	0	0.056	1
fbxw8	0.00161309	-5.65185	0	0.056	1
mlxipl.1	0.00161309	-5.6072	0	0.056	1
hspb15	0.00161309	-5.78682	0	0.056	1
aifm3	0.00161309	-5.62859	0	0.056	1
[truncated: 7,507 more rows]

## Sheet: Posterior-LREs_GF
gene	p_val	avg_log2FC	pct.1	pct.2	p_val_adj
[truncated: 6,023 more rows]

[truncated: 21 more sheets: Posterior-LREs_CV, Acinar_GF, Acinar_CV, EEC_GF, EEC_CV, Goblet_GF, Goblet_CV, Best4-Otop2_GF, Best4-Otop2_CV, Tuft-Immune_GF, Tuft-Immune_CV, Neuronal_GF, Neuronal_CV, PEC1_GF, PEC1_CV, Epidermis_GF, Epidermis_CV, Cluster-5_GF, Cluster-5_CV, Cluster-15_GF …]
