# Supplementary material for: Protein absorption in the zebrafish gut is regulated by interactions between lysosome rich enterocytes and the microbiome
Source: eLife. 2025 Mar 13;13:RP100611. doi: 10.7554/eLife.100611 (PMC11906160; doi:10.7554/eLife.100611)
Supplement: Supplementary file 5. [file elife-100611-supp5.zip › Supplementary File 5.xlsx]

## Sheet: Read me
This table includes differentially expressed genes between GF and CV conditions in each cluster. All mCherry-positive and mCherry-negative cells are included.
The Findmarkers function in the Seurat package was used to generate these lists of differentially expressed genes.
Cluster names are noted on the tab.
Columns
A) Genes with positive LOG2FC values are more highly expressed in GF than CV cells
B) pct.1 is the percentage of GF cells in the cluster that express the gene
C) pct.2 is the percentage of CV cells in the clusters that express the gene
D) padj is the adjusted p-value with bonferonni correction against other genes in the dataset
PEC1 and PEC2 stand for "Pharynx, esophagus, cloaca" 1 and 2
EEC stands for enteroendocrine

## Sheet: Pharynx
gene	p_val	avg_log2FC	pct.1	pct.2	p_val_adj
pim3	1.65358e-06	-1.87069	0.029	0.198	0.0304688
igfbp1a	3.55178e-06	-2.62775	0.039	0.209	0.0654451
bhlhe40	4.64968e-06	-1.40089	0.279	0.558	0.0856751
odc1	9.32185e-06	-1.92378	0.054	0.233	0.171764
adob	9.89805e-06	-4.54739	0.01	0.128	0.182381
si:ch211-153b23.4	1.70531e-05	-3.58257	0.044	0.198	0.31422
ncoa1	4.30147e-05	-3.29105	0.015	0.128	0.792588
gosr1	4.34419e-05	-1.52855	0.049	0.209	0.800461
prss59.2	6.05134e-05	6.09941	0.167	0	1
kat8	9.72131e-05	-2.3623	0.044	0.186	1
zgc:158463	0.000110034	0.8377	1	1	1
flna	0.000115023	-4.09092	0.01	0.105	1
prss1	0.000139446	6.01901	0.152	0	1
adgrg1	0.000143363	-5.3507	0	0.07	1
pkp4	0.000143363	-5.4834	0	0.07	1
pet100	0.00015054	-2.41883	0.025	0.14	1
fam214b	0.000163662	-1.68103	0.029	0.151	1
prkcsh	0.000225177	-1.28194	0.054	0.198	1
si:ch211-200p22.4	0.0002416	-1.30439	0.054	0.198	1
cyp7b1	0.000276181	-4.92027	0.005	0.081	1
retreg3	0.00028203	-4.40409	0.005	0.081	1
taf9	0.000287994	-4.27044	0.005	0.081	1
ikbke	0.000290827	-1.56622	0.064	0.209	1
lect2l	0.000361126	-2.89968	0.034	0.151	1
rnf38	0.000389172	-1.65952	0.059	0.198	1
elf3	0.000394339	-0.707106	0.167	0.36	1
glg1a	0.000400497	-1.34046	0.078	0.233	1
tmem14ca	0.000413005	-1.77175	0.093	0.256	1
mars1	0.000433453	-3.60485	0.015	0.105	1
tmem222a	0.000458032	-1.65274	0.01	0.093	1
mid1ip1l	0.000506999	-1.22143	0.074	0.221	1
cdyl	0.000511995	-2.09395	0.015	0.105	1
ap3m2	0.000531379	-5.64494	0	0.058	1
scpep1	0.000531379	-4.71412	0	0.058	1
ppp1r11	0.000531379	-5.48807	0	0.058	1
celf3a	0.000531379	-5.32985	0	0.058	1
srek1ip1	0.000531379	-5.58958	0	0.058	1
upf1	0.000542046	-0.79746	0.132	0.314	1
snrpd1	0.000557948	-1.28495	0.108	0.279	1
dusp7	0.000612363	-1.41779	0.069	0.209	1
si:dkey-56m19.5	0.00064694	1.53712	0.392	0.209	1
mt-nd4	0.000655418	-0.451267	0.936	0.988	1
ywhabl	0.000668051	-0.72335	0.24	0.465	1
zgc:153115	0.000696008	-1.72614	0.078	0.221	1
xiap	0.000696008	-1.49131	0.078	0.221	1
rbm25b	0.000737238	-0.867721	0.069	0.209	1
stoml3b	0.000752957	0.531458	0.946	0.907	1
waplb	0.000941287	-1.87076	0.074	0.209	1
mcmbp	0.00102288	-4.95303	0.005	0.07	1
purbb	0.00104401	-3.20743	0.005	0.07	1
tmed8	0.00106555	-4.3617	0.005	0.07	1
xrn1	0.00107955	-1.4331	0.034	0.14	1
eef1akmt2	0.00110985	-1.50404	0.005	0.07	1
ppm1h	0.00110985	-2.803	0.005	0.07	1
mapk1	0.00110988	-0.611947	0.078	0.221	1
taok1a	0.00113936	-1.29407	0.059	0.186	1
zgc:113314	0.00123521	-3.90466	0.02	0.105	1
h1-0	0.00126163	-1.18279	0.157	0.337	1
si:ch211-198a12.6	0.00127604	-0.968956	0.074	0.209	1
rnf146	0.00132615	-1.47479	0.029	0.128	1
sdf2l1	0.00137099	-2.60455	0.02	0.105	1
si:ch211-155o21.3	0.00141171	-2.56932	0.01	0.081	1
sun1	0.00141224	-2.80988	0.02	0.105	1
sdhaf2	0.00143686	-1.02237	0.01	0.081	1
tnpo2	0.00145463	-3.27496	0.02	0.105	1
spsb4b	0.00147192	-3.78141	0.015	0.093	1
slc11a2	0.0014884	-1.96696	0.01	0.081	1
golt1a	0.0014884	-1.99983	0.01	0.081	1
si:ch211-264f5.6	0.00149659	-0.726357	0.118	0.279	1
h2az2b	0.00156787	-1.06634	0.191	0.36	1
commd8	0.00156887	-1.76663	0.015	0.093	1
eif4g3b	0.00161952	-1.79415	0.015	0.093	1
snrpa	0.0016454	-2.247	0.015	0.093	1
mcee	0.00167167	-1.95406	0.015	0.093	1
snx4	0.00168474	-1.11616	0.02	0.105	1
tesca	0.00181193	-0.886477	0.02	0.105	1
tm9sf4	0.00191818	-1.27178	0.064	0.186	1
tspan37	0.00198448	-5.28626	0	0.047	1
THEM6	0.00198448	-4.93567	0	0.047	1
dcaf15	0.00198448	-4.1775	0	0.047	1
ccdc173	0.00198448	-5.02536	0	0.047	1
hpcal1	0.00198448	-5.77894	0	0.047	1
plch1	0.00198448	-3.87829	0	0.047	1
tmco4	0.00198448	-4.99081	0	0.047	1
eri1	0.00198448	-5.3787	0	0.047	1
pdrg1	0.00198448	-4.43531	0	0.047	1
sppl3	0.00198448	-4.74207	0	0.047	1
il1b	0.00198448	-5.46398	0	0.047	1
SPEN	0.00201026	-1.40166	0.078	0.209	1
eppk1	0.00202644	1.13886	0.446	0.256	1
zgc:55558	0.00207016	-1.75687	0.088	0.221	1
ctrb1	0.00207408	5.64854	0.103	0	1
si:ch211-153b23.5	0.0020847	-1.99142	0.186	0.337	1
gnpda2	0.00211044	-0.808136	0.132	0.291	1
sept7a	0.00224949	-1.98777	0.083	0.209	1
sf3b2	0.00239982	-1.29642	0.074	0.198	1
dspa	0.0025373	-0.880559	0.343	0.535	1
tbc1d23	0.00258263	-1.852	0.034	0.128	1
cela1.6	0.0027014	5.25343	0.098	0	1
hmga1a	0.00281683	-0.502795	0.167	0.337	1
vta1	0.00302436	-1.09648	0.147	0.302	1
LRATD2	0.0030552	-0.54135	0.172	0.349	1
pgam1a	0.00307683	-1.30447	0.113	0.256	1
snap29	0.00308247	-0.801374	0.118	0.267	1
galcb	0.00309142	-1.82304	0.034	0.128	1
psmd8	0.00309706	-1.43238	0.039	0.14	1
ticam1	0.00325157	-3.03557	0.029	0.116	1
naprt	0.00325577	-0.838431	0.059	0.174	1
ndufs7	0.00342101	-0.529283	0.118	0.267	1
casc4	0.00346095	-1.85114	0.029	0.116	1
apobb.1	0.00347796	0.423472	0.412	0.221	1
klhl21	0.00349824	-1.66008	0.049	0.151	1
pias4a	0.00356562	-2.18022	0.025	0.105	1
nf2a	0.00361414	-4.74309	0.005	0.058	1
CABZ01043953.1	0.0036867	-3.41983	0.005	0.058	1
cdc42ep2	0.0036867	-3.2553	0.005	0.058	1
washc3	0.00376058	-3.0026	0.005	0.058	1
rc3h2	0.00379484	-0.342818	0.221	0.419	1
smim13	0.00380859	-2.05861	0.025	0.105	1
cep83	0.0038358	-2.72543	0.005	0.058	1
si:ch211-149k12.3	0.00385895	-1.79528	0.025	0.105	1
med31	0.003869	-1.37446	0.029	0.116	1
map3k3	0.00391238	-2.73118	0.005	0.058	1
si:dkey-159f12.2	0.00391238	-2.47584	0.005	0.058	1
p2rx4a	0.00391238	-2.18093	0.005	0.058	1
trib3	0.00407844	-0.550374	0.333	0.512	1
tomm20a	0.00408869	-3.60855	0.015	0.081	1
strn4	0.00411995	-1.58142	0.025	0.105	1
cnfn	0.00413302	0.388169	0.98	0.907	1
alad	0.00414841	-3.1716	0.01	0.07	1
mgmt	0.00418998	-2.26403	0.02	0.093	1
slc35b3	0.00421979	-3.85211	0.01	0.07	1
pnpla7b	0.00424911	-2.66269	0.02	0.093	1
si:ch73-376l24.3	0.00428088	-3.1241	0.015	0.081	1
snip1	0.00434674	-3.17968	0.015	0.081	1
itfg1	0.00435133	-1.8153	0.074	0.186	1
CABZ01084081.1	0.00436589	-3.33399	0.01	0.07	1
tmem184ba	0.00441352	-3.43411	0.015	0.081	1
rps6ka4	0.00448123	-2.75247	0.015	0.081	1
ndufa4	0.00448123	-2.43784	0.015	0.081	1
BX908782.2	0.00448752	-1.58155	0.328	0.512	1
tmco3	0.00451656	-3.77916	0.01	0.07	1
pdxka	0.00451656	-1.33366	0.01	0.07	1
tjp1b	0.0045379	-0.850159	0.176	0.326	1
prss59.1	0.00457275	4.6366	0.088	0	1
CABZ01041962.1	0.00459365	-2.08424	0.01	0.07	1
sesn2	0.0046006	-1.5022	0.044	0.14	1
rcan1a	0.00462533	-0.603252	0.078	0.198	1
epdl1	0.00467193	-1.75014	0.01	0.07	1
lamp1b	0.00467193	-2.71002	0.01	0.07	1
mrpl17	0.00467193	-2.43138	0.01	0.07	1
prodha	0.00468472	-1.3453	0.02	0.093	1
lims1	0.00471528	-0.715066	0.167	0.326	1
cdk8	0.00475142	-2.46087	0.01	0.07	1
naa25	0.00476157	-1.98681	0.015	0.081	1
ptk7a	0.00476157	-2.2233	0.015	0.081	1
rtn4a	0.00480102	-0.844882	0.142	0.291	1
larp6a	0.00483212	-2.5679	0.01	0.07	1
patz1	0.00483409	-1.41654	0.015	0.081	1
timm8b	0.00495142	-0.911647	0.02	0.093	1
hsp70l	0.00497045	-0.705203	0.828	0.872	1
si:ch211-235o23.1	0.00513428	-0.887791	0.015	0.081	1
mboat1	0.00516127	0.855615	0.647	0.581	1
slc37a1	0.0051945	-0.720435	0.132	0.279	1
crtac1a	0.00521191	-1.30127	0.015	0.081	1
qpctla	0.00523177	-0.600763	0.02	0.093	1
purba	0.00564472	-1.2758	0.118	0.244	1
ddr1	0.00594827	-1.11588	0.039	0.128	1
si:ch73-335l21.4	0.00603026	-0.575271	0.721	0.837	1
yipf1	0.00607936	-1.09928	0.039	0.128	1
ptena	0.00620425	-0.667434	0.088	0.209	1
ube2kb	0.00625136	-1.24837	0.074	0.186	1
kdm7ab	0.00630695	-0.481495	0.044	0.14	1
apoeb	0.00636866	-0.519736	0.358	0.523	1
cyp2aa11	0.00641852	-0.996944	0.039	0.128	1
pip4k2ca	0.00642835	-1.38725	0.083	0.198	1
inppl1a	0.00650896	-0.791968	0.059	0.163	1
frmd4ba	0.00656025	-0.480946	0.505	0.698	1
rbpms2a	0.00657014	-0.931273	0.059	0.163	1
cav2	0.00659046	-1.5377	0.083	0.198	1
stambpb	0.00670093	-1.74933	0.054	0.151	1
ctnnb1	0.00682959	-0.817999	0.176	0.326	1
zgc:64022	0.00683134	-0.607464	0.328	0.5	1
zgc:158343	0.00684889	-0.694581	0.647	0.733	1
shda	0.00705244	-1.70518	0.034	0.116	1
ppdpfb	0.00706612	-0.700972	0.289	0.442	1
OSCP1	0.00707405	-2.0172	0.049	0.14	1
si:ch211-173p18.3	0.00713253	-1.54461	0.034	0.116	1
myorg	0.00714838	-1.25097	0.039	0.128	1
si:ch1073-385f13.3	0.00729517	-1.33782	0.034	0.116	1
enc3	0.00734153	3.05089	0.123	0.023	1
dynll1	0.00736893	-0.643048	0.24	0.407	1
lin7c	0.00738141	-0.4493	0.039	0.128	1
cdc73	0.00738141	-0.143645	0.039	0.128	1
si:dkey-28k24.2	0.0075289	-4.25983	0	0.035	1
znf507	0.0075289	-3.79644	0	0.035	1
ctu2	0.0075289	-2.92452	0	0.035	1
fto	0.0075289	-4.50833	0	0.035	1
arvcfb	0.0075289	-3.93285	0	0.035	1
si:ch211-139a5.9	0.0075289	-4.05366	0	0.035	1
nme4	0.0075289	-4.36741	0	0.035	1
slc48a1b	0.0075289	-4.14366	0	0.035	1
paxip1	0.0075289	-2.64603	0	0.035	1
qdprb1	0.0075289	-5.14512	0	0.035	1
tmem39a	0.0075289	-4.77924	0	0.035	1
cxcl8a	0.0075289	-8.54017	0	0.035	1
ppp2r3b	0.0075289	-4.62341	0	0.035	1
si:ch211-197h24.9	0.0075289	-4.28202	0	0.035	1
polr3glb	0.0075289	-4.13179	0	0.035	1
osr2	0.0075289	-3.8369	0	0.035	1
echdc2	0.0075289	-3.24223	0	0.035	1
mettl24	0.0075289	-3.47547	0	0.035	1
ogg1	0.0075289	-5.11104	0	0.035	1
srpk3	0.0075289	-4.18088	0	0.035	1
tbc1d25	0.0075289	-5.07422	0	0.035	1
insm1b	0.0075289	-4.93843	0	0.035	1
zgc:171599	0.0075289	-4.12091	0	0.035	1
gemin2	0.0075289	-4.60857	0	0.035	1
wars1	0.0075289	-4.97936	0	0.035	1
grhpra	0.0075289	-4.07173	0	0.035	1
si:dkey-92i17.2	0.0075289	-2.7188	0	0.035	1
si:rp71-1d10.8	0.0075289	-5.42554	0	0.035	1
irg1l	0.0075289	-8.01357	0	0.035	1
si:ch211-153b23.3	0.0075289	-6.69333	0	0.035	1
marcksl1a	0.0075289	-5.9877	0	0.035	1
akt3a	0.0075289	-3.43965	0	0.035	1
zgc:158464	0.0075289	-3.98729	0	0.035	1
dhx34	0.0075289	-2.80688	0	0.035	1
SERF2	0.0075289	-4.03215	0	0.035	1
tmem170a	0.0075289	-4.36603	0	0.035	1
si:rp71-19m20.1	0.0075289	-6.19607	0	0.035	1
cby1	0.0075289	-4.18048	0	0.035	1
zmiz1b	0.0075289	-3.91733	0	0.035	1
sox4a	0.0075289	-4.55676	0	0.035	1
scin	0.0075289	-3.82205	0	0.035	1
npat	0.0075289	-3.82201	0	0.035	1
nudt8	0.0075289	-5.37926	0	0.035	1
ints11	0.0075289	-5.68232	0	0.035	1
GMEB2	0.0075289	-2.97171	0	0.035	1
smarcb1b	0.0075289	-2.99558	0	0.035	1
dnlz	0.0075289	-4.15948	0	0.035	1
slc6a14	0.0075289	-5.95345	0	0.035	1
miip	0.0075289	-4.19159	0	0.035	1
si:ch211-86h15.1	0.0075289	-3.81319	0	0.035	1
ptrh2	0.0075289	-2.96095	0	0.035	1
ppip5k2	0.0075289	-3.72238	0	0.035	1
arfip2b	0.0075289	-4.44147	0	0.035	1
sgtb	0.0075289	-5.04532	0	0.035	1
slc9a6b	0.0075289	-4.79736	0	0.035	1
plac8.2	0.0075289	-3.58336	0	0.035	1
lyrm7	0.0075289	-4.51248	0	0.035	1
myrf	0.0075289	-4.99739	0	0.035	1
alkbh3	0.0075289	-4.10091	0	0.035	1
nup160	0.0075289	-6.23969	0	0.035	1
tigara	0.0075289	-4.35095	0	0.035	1
hadh	0.00758469	-1.55945	0.093	0.209	1
si:ch211-207i1.2	0.007586	-0.672586	0.348	0.523	1
cldn23b	0.00760862	-0.427247	0.426	0.628	1
prkab1b	0.00761561	-0.375222	0.103	0.233	1
stat3	0.00763047	-1.46768	0.034	0.116	1
slc26a11	0.00763047	-1.46582	0.034	0.116	1
eef1a1l1	0.00763771	0.304113	0.985	0.942	1
golga5	0.00780324	-1.17001	0.034	0.116	1
si:ch73-233k15.2	0.00789094	-0.605354	0.034	0.116	1
ywhaba	0.00794686	0.958392	0.549	0.477	1
apoa4b.2	0.00808721	-1.52925	0.108	0.221	1
rnaseka	0.00808744	-0.610302	0.225	0.395	1
zgc:92360	0.0081616	-0.866638	0.078	0.186	1
dctn1a	0.00825061	-1.15642	0.034	0.116	1
psmd3	0.00833276	-0.892195	0.093	0.209	1
ppp4cb	0.00837792	-0.663627	0.108	0.233	1
ssbp4	0.00842372	-2.59805	0.029	0.105	1
itpka	0.00850797	-1.78022	0.078	0.186	1
nup93	0.00852337	-1.68783	0.029	0.105	1
acot9.1	0.00862489	-0.79007	0.034	0.116	1
sptlc1	0.00863132	-1.10836	0.098	0.209	1
sgsm3	0.00877214	-0.594799	0.083	0.198	1
arntl1a	0.00881532	-3.01727	0.025	0.093	1
akr7a3	0.00882868	-1.95951	0.029	0.105	1
dusp6	0.00895374	-0.916482	0.103	0.221	1
pnkp	0.00925095	-1.61452	0.029	0.105	1
fmo5	0.00928415	-0.985844	0.152	0.291	1
rpn1	0.00928842	-0.515352	0.093	0.209	1
zfand5b	0.00959061	-0.89866	0.456	0.628	1
dop1a	0.00977563	-0.882913	0.088	0.198	1
ewsr1a	0.00980183	-1.7078	0.044	0.128	1
dnajb6b	0.00986147	-1.74796	0.025	0.093	1
tm9sf5	0.00998194	-0.656915	0.049	0.14	1
nav2a	0.0100334	-1.86057	0.059	0.151	1
pcbd1	0.0100334	-0.956954	0.029	0.105	1
ecpas	0.0101085	-2.21392	0.025	0.093	1
tmem127	0.0101251	-1.56771	0.059	0.151	1
cox6b1	0.0101614	-0.815278	0.206	0.349	1
map3k4	0.0102405	2.43459	0.098	0.012	1
dnajb11	0.0103407	-0.686698	0.093	0.209	1
CABZ01038524.1	0.0103609	-1.19284	0.025	0.093	1
slc35e1	0.0104995	-1.70403	0.059	0.151	1
slc30a5	0.010619	-1.78097	0.025	0.093	1
bcl2l11	0.0107313	-1.4619	0.044	0.128	1
mt-co1	0.0107373	-0.337896	1	1	1
zc3h10	0.0108828	-1.0776	0.025	0.093	1
si:dkey-54n8.2	0.0108828	-2.12666	0.025	0.093	1
rbm22	0.0110168	-1.27074	0.025	0.093	1
atp6v1aa	0.0110834	-1.58936	0.093	0.198	1
ubn2b	0.0113536	-2.95288	0.02	0.081	1
ctnnal1	0.0113936	-1.77005	0.044	0.128	1
fundc1	0.0114279	-1.09782	0.025	0.093	1
baz2a	0.011858	-0.758772	0.049	0.14	1
stim1a	0.0119088	-0.687471	0.059	0.151	1
slc17a9b	0.011997	-1.18149	0.025	0.093	1
sdhb	0.0120473	-0.948613	0.186	0.326	1
aldob	0.012097	0.60638	0.765	0.686	1
gorasp2	0.0121232	-0.93601	0.059	0.151	1
ppp1cab	0.0122317	-1.3169	0.127	0.244	1
fntb	0.0122858	-1.83249	0.02	0.081	1
junba	0.0123975	-0.801418	0.544	0.733	1
cmc1	0.0124752	-1.80968	0.039	0.116	1
csrnp1b	0.0125775	-1.13397	0.118	0.233	1
cltb	0.0126092	-1.03194	0.074	0.174	1
tcima	0.0126645	-3.71795	0.015	0.07	1
maza	0.0127001	-3.66949	0.005	0.047	1
baiap2l2a	0.0127001	-3.7438	0.005	0.047	1
znf503	0.0127768	-1.17711	0.02	0.081	1
khdrbs1a	0.0128226	-0.750948	0.392	0.558	1
mrps24	0.0129443	-1.76354	0.02	0.081	1
aldh1a2	0.0129453	-3.09424	0.005	0.047	1
gltpd2	0.0129453	-3.37789	0.005	0.047	1
hid1a	0.0129453	-3.9061	0.005	0.047	1
phospho2	0.0129453	-3.39228	0.005	0.047	1
gemin8	0.0129453	-3.30908	0.005	0.047	1
zcchc7	0.0129453	-3.16344	0.005	0.047	1
eif4bb	0.0129502	-0.774318	0.098	0.209	1
mt-nd6	0.0131217	-0.406623	0.402	0.593	1
med8	0.0131947	-3.40078	0.005	0.047	1
slkb	0.0131947	-3.49602	0.005	0.047	1
fbxl18	0.0131947	-2.70754	0.005	0.047	1
col2a1a	0.0131947	-3.05997	0.005	0.047	1
ATG14	0.0131947	-3.10443	0.005	0.047	1
rnmt	0.0131947	-2.86246	0.005	0.047	1
fth1b	0.0131947	-3.24458	0.005	0.047	1
zbtb18	0.0132212	-2.90982	0.015	0.07	1
ptgr1	0.0132851	-1.24777	0.02	0.081	1
si:ch211-214b16.4	0.0133208	-2.70445	0.005	0.047	1
strn	0.0134079	-1.28092	0.039	0.116	1
tsg101a	0.0134115	-2.53074	0.015	0.07	1
wdfy3	0.0134483	-2.59096	0.005	0.047	1
sap130a	0.0134483	-2.13667	0.005	0.047	1
map3k19	0.0134483	-3.17044	0.005	0.047	1
cacul1	0.0134483	-2.43134	0.005	0.047	1
RNF5	0.0134483	-2.78466	0.005	0.047	1
tmem65	0.0134483	-2.53726	0.005	0.047	1
tmem51b	0.0134483	-2.2105	0.005	0.047	1
mcm2	0.0134483	-2.38247	0.005	0.047	1
BX511034.2	0.0134483	-2.77861	0.005	0.047	1
taf1b	0.0134585	-1.06022	0.02	0.081	1
bhlhe41	0.0134643	-0.564238	0.147	0.279	1
gnptab	0.0134832	-0.847278	0.059	0.151	1
ptbp1b	0.0134832	-1.06283	0.059	0.151	1
chac1	0.0135152	-0.315214	0.765	0.849	1
ubl7b	0.0136036	-0.670811	0.044	0.128	1
si:ch211-22k7.9	0.0136042	-2.40462	0.015	0.07	1
sfi1	0.0136042	-2.02666	0.015	0.07	1
emc1	0.0136042	-2.6407	0.015	0.07	1
phf13	0.0136042	-2.43058	0.015	0.07	1
zgc:136872	0.0136059	-0.411053	0.186	0.337	1
lmo4b	0.0137063	-1.62322	0.005	0.047	1
pnp5b	0.0137063	-1.61668	0.005	0.047	1
fhdc1	0.0137063	-0.796488	0.005	0.047	1
pdk1	0.0137063	-2.0815	0.005	0.047	1
neurl4	0.0137063	-1.84852	0.005	0.047	1
pgam2	0.0137063	-1.82023	0.005	0.047	1
CR388079.3	0.0137063	-1.82092	0.005	0.047	1
CR753886.1	0.0137476	-1.11374	0.069	0.163	1
napepld	0.0138112	-0.512285	0.02	0.081	1
fndc3a	0.0139385	-1.43861	0.054	0.14	1
tmem79a	0.0139479	-0.907723	0.108	0.221	1
epc2	0.0139681	-1.16215	0.039	0.116	1
eif4ebp1	0.0139906	-1.13012	0.02	0.081	1
C25H12orf4	0.0139906	-0.92174	0.02	0.081	1
pfdn2	0.013997	-2.50571	0.015	0.07	1
naa35	0.013997	-1.91046	0.015	0.07	1
lamc1	0.0140465	-1.07502	0.108	0.221	1
sub1b	0.0141971	-1.57475	0.015	0.07	1
rnf126	0.0141971	-2.82159	0.015	0.07	1
glrx3	0.0141971	-2.08736	0.015	0.07	1
zgc:158398	0.0141971	-1.63958	0.015	0.07	1
cops7a	0.0142559	-1.09737	0.039	0.116	1
elovl6l	0.0142559	-0.386769	0.039	0.116	1
CU104709.1	0.0142659	-0.602634	0.127	0.256	1
ppp2r5ea	0.0142827	-0.969437	0.118	0.233	1
csnk2a2a	0.014366	-2.35013	0.01	0.058	1
fan1	0.014366	-3.34238	0.01	0.058	1
ARF5	0.0143965	0.180508	0.907	0.895	1
exoc7	0.0145865	-1.06289	0.054	0.14	1
fbxo7	0.0145976	-3.79761	0.01	0.058	1
nr2c1	0.0145976	-2.45553	0.01	0.058	1
si:ch211-282b22.1	0.0145976	-2.91442	0.01	0.058	1
ube2d4	0.0146049	-1.86839	0.015	0.07	1
gpr108	0.0146593	-0.976379	0.098	0.209	1
ndufa8	0.0146771	-1.10358	0.118	0.233	1
lrrc8db	0.0147144	-2.2983	0.01	0.058	1
fthl28	0.0148127	-0.657843	0.015	0.07	1
fem1c	0.0148127	-1.39069	0.015	0.07	1
sra1	0.0148127	-1.66709	0.015	0.07	1
si:zfos-323e3.4	0.0148324	-2.13897	0.01	0.058	1
plcl2	0.0148324	-2.51615	0.01	0.058	1
flvcr1	0.0148324	-2.35631	0.01	0.058	1
ssrp1a	0.0148324	-2.85524	0.01	0.058	1
smim12	0.0148324	-1.67611	0.01	0.058	1
pgm2l1	0.0148324	-0.798024	0.01	0.058	1
pik3ca	0.0148324	-1.87461	0.01	0.058	1
lrig1	0.0148471	-0.821032	0.039	0.116	1
si:ch211-214j24.15	0.0148862	-0.646108	0.284	0.442	1
slc7a7	0.0150706	-1.1633	0.01	0.058	1
kyat1	0.0150706	-0.290882	0.01	0.058	1
baz1a.1	0.015236	-0.83599	0.015	0.07	1
keap1b	0.0153047	-1.12012	0.039	0.116	1
mrpl21	0.0153121	-1.54795	0.01	0.058	1
si:ch211-67e16.4	0.0153121	-1.42784	0.01	0.058	1
med1	0.015557	-0.535358	0.01	0.058	1
slc37a2	0.0157519	-0.977104	0.196	0.326	1
ppp1r9ala	0.0158045	-0.45947	0.074	0.174	1
dtx2	0.0158054	-0.943079	0.01	0.058	1
abl2	0.0158054	-0.583423	0.01	0.058	1
rps21	0.0158496	-0.468707	0.789	0.837	1
tcf25	0.0158684	-0.491261	0.098	0.209	1
clcf1	0.015869	2.10215	0.26	0.14	1
h3f3b.1	0.0160426	-0.456031	0.265	0.419	1
c2cd5	0.0162571	-0.574358	0.039	0.116	1
cog2	0.0162895	-2.23401	0.034	0.105	1
RALGDS	0.016584	-1.99411	0.074	0.163	1
sec23b	0.0167635	-0.736148	0.24	0.395	1
zgc:101744	0.016799	0.90502	0.525	0.419	1
cldn17	0.0168207	0.48541	0.407	0.267	1
sft2d2b	0.0169206	-0.775252	0.039	0.116	1
lnx2a	0.0169301	4.19007	0.064	0	1
ckap5	0.0169301	4.33078	0.064	0	1
spcs2	0.0170321	-2.42712	0.044	0.116	1
jund	0.0171423	-0.373967	0.794	0.872	1
tmem251	0.0171447	-0.720053	0.054	0.14	1
pla2g4aa	0.017156	-1.78336	0.049	0.128	1
krt18a.1	0.0177172	-0.789353	0.118	0.233	1
arid1b	0.017882	-0.425505	0.069	0.163	1
dnm2a	0.0179524	-0.577109	0.26	0.407	1
klf12b	0.0180975	-1.49818	0.034	0.105	1
pafah1b1b	0.018544	-1.95422	0.074	0.163	1
ubr3	0.0185678	-0.93793	0.078	0.174	1
litaf	0.0186031	-1.40393	0.113	0.221	1
cited4a	0.018607	-0.988518	0.181	0.314	1
plpbp	0.0188686	-1.06121	0.034	0.105	1
cdkn1ba	0.0189856	-1.0724	0.049	0.128	1
prpf6	0.0190614	3.76782	0.103	0.023	1
pdhb	0.0190658	-0.704826	0.034	0.105	1
selenow2a	0.0191726	-0.875776	0.157	0.279	1
rbx1	0.0192724	-0.725402	0.167	0.291	1
foxo3b	0.0196636	-0.944297	0.064	0.151	1
nutf2l	0.0196636	-1.06302	0.064	0.151	1
zgc:77056	0.0196682	-0.771391	0.034	0.105	1
acbd3	0.0196682	-1.06534	0.034	0.105	1
si:dkey-30c15.13	0.0197983	-2.51985	0.029	0.093	1
gas2l1	0.0200174	-0.571128	0.029	0.093	1
si:dkey-11k2.7	0.0202185	-1.09711	0.26	0.384	1
stx12	0.0203161	-0.7614	0.103	0.209	1
cldnb	0.0204415	-0.357791	0.951	1	1
hexb	0.020465	-0.227842	0.142	0.267	1
hace1	0.0206876	-2.18204	0.029	0.093	1
gmppb	0.0207743	-0.557233	0.083	0.186	1
zgc:153911	0.0207987	-0.474973	0.446	0.593	1
flot2b	0.0209792	-0.840312	0.078	0.174	1
fam49bb	0.0209835	-1.13757	0.049	0.128	1
ifi46	0.0213474	-1.10466	0.123	0.233	1
plscr3b	0.0213482	-0.832939	0.064	0.151	1
myo9aa	0.0215755	-0.703042	0.24	0.372	1
aamp	0.0215763	-0.19176	0.034	0.105	1
gatc	0.0216115	-1.53342	0.029	0.093	1
kcmf1	0.0216998	-0.926334	0.064	0.151	1
ube2z	0.0216998	-0.650867	0.064	0.151	1
srsf1a	0.0218436	-1.74752	0.044	0.116	1
mt-cyb	0.0218595	-0.273616	1	1	1
MYO9B	0.0219816	-0.465109	0.201	0.337	1
mbpb	0.0221738	-0.628552	0.088	0.186	1
limk2	0.0223482	-0.757149	0.049	0.128	1
gosr2	0.0224798	2.37225	0.103	0.023	1
arid1aa	0.0225494	-0.673532	0.049	0.128	1
si:ch211-207j7.2	0.0226102	-0.400775	0.27	0.419	1
tram1	0.0226803	-2.25163	0.044	0.116	1
bcl7ba	0.0228168	-1.25878	0.029	0.093	1
mat2aa	0.0229172	-0.201523	0.147	0.279	1
cxcr4b	0.0230293	1.06667	0.083	0.012	1
ap3s2	0.0230648	-1.24364	0.029	0.093	1
fat1a	0.0231289	-0.441314	0.299	0.453	1
qdpra	0.0233295	-0.985337	0.098	0.198	1
pdpk1a	0.0235346	-0.886024	0.064	0.151	1
p4hb	0.0237158	-0.745603	0.162	0.279	1
marcksl1b	0.0237674	-2.34617	0.054	0.128	1
f7	0.0238227	-1.70355	0.029	0.093	1
cwc22	0.0238227	-0.903686	0.029	0.093	1
prdx4	0.0240018	-1.07233	0.049	0.128	1
phb2a	0.0240063	-2.47744	0.025	0.081	1
dpy30	0.0240142	-0.772805	0.078	0.174	1
spata2l	0.0240801	-0.681693	0.029	0.093	1
lsm12b	0.0244774	-0.372698	0.196	0.337	1
BX323564.1	0.0245011	4.38588	0.098	0.023	1
ube2a	0.0246651	-1.1234	0.044	0.116	1
irf2bp2b	0.0250081	-0.667609	0.059	0.14	1
ube2d2	0.0250304	-0.578672	0.255	0.384	1
znfx1	0.0251134	-1.49573	0.147	0.267	1
kif1b	0.0251261	-1.22859	0.044	0.116	1
khsrp	0.025134	-0.547042	0.029	0.093	1
atp6v0e1	0.0253209	-0.792973	0.23	0.349	1
arhgef10lb	0.0253594	-1.42051	0.044	0.116	1
slc25a33	0.0254809	2.54897	0.132	0.047	1
c1galt1b	0.0257188	-0.582015	0.201	0.337	1
pcmt	0.0259198	3.01604	0.078	0.012	1
zdhhc9	0.0260705	-0.130111	0.044	0.116	1
gpx1b	0.0264094	-0.722736	0.235	0.372	1
capn7	0.0265746	-1.10556	0.167	0.279	1
wu:fb59d01	0.0266079	0.23162	0.941	0.919	1
macroh2a1	0.0267183	-0.936753	0.059	0.14	1
sox9b	0.0267503	-0.351949	0.064	0.151	1
nipblb	0.0267976	1.46053	0.162	0.07	1
jagn1b	0.0268209	-1.80241	0.054	0.128	1
copb2	0.0268235	-0.382967	0.137	0.256	1
nop58	0.0269254	-2.04754	0.025	0.081	1
naa15b	0.0269254	-2.49435	0.025	0.081	1
mpp1	0.0269269	-0.93249	0.069	0.151	1
m6pr	0.0269354	-0.403403	0.098	0.198	1
ngef	0.0270452	-0.475218	0.157	0.279	1
snu13b	0.0272334	-1.64949	0.025	0.081	1
kmt2e	0.0274508	-0.523289	0.088	0.186	1
ncl	0.0274532	-0.221885	0.235	0.395	1
gnb1a	0.027519	-0.559786	0.343	0.488	1
ly97.2	0.0276426	1.20187	0.27	0.163	1
rell1	0.0277971	-0.91624	0.044	0.116	1
rer1	0.0278351	-0.834584	0.137	0.244	1
g3bp2	0.0278588	-0.734518	0.025	0.081	1
sptan1	0.0279878	-0.585205	0.206	0.337	1
edrf1	0.0281415	-0.69565	0.211	0.337	1
ccnc	0.028176	-1.30007	0.025	0.081	1
wdr11	0.028176	-1.33833	0.025	0.081	1
anapc13	0.0283082	-0.354769	0.044	0.116	1
muc13b	0.0283135	-0.799311	0.083	0.174	1
hnrnpa0b	0.0284769	-0.628612	0.51	0.651	1
cachd1	0.0284964	-1.22912	0.025	0.081	1
dcaf11	0.0286097	3.4226	0.054	0	1
aff4	0.0286254	-0.531601	0.358	0.5	1
rbm6	0.0287641	-0.38014	0.074	0.163	1
si:ch211-191a24.4	0.0289628	-0.721377	0.196	0.302	1
lss	0.0290511	-1.4344	0.078	0.163	1
atp2b4	0.0292049	0.808062	0.348	0.221	1
zgc:101858	0.0293227	-1.53784	0.069	0.151	1
zgc:171673	0.0295155	-3.35381	0	0.023	1
mrpl42	0.0295155	-2.39417	0	0.023	1
dock4b	0.0295155	-2.64926	0	0.023	1
glt8d2	0.0295155	-3.18918	0	0.023	1
si:dkey-48p11.3	0.0295155	-4.07787	0	0.023	1
si:ch211-76m11.5	0.0295155	-5.4949	0	0.023	1
irak3	0.0295155	-4.94242	0	0.023	1
tspan9b	0.0295155	-4.71503	0	0.023	1
si:dkey-179k24.1	0.0295155	-3.66062	0	0.023	1
si:dkey-29j8.1.3	0.0295155	-3.11769	0	0.023	1
si:dkey-14o6.2	0.0295155	-3.47578	0	0.023	1
si:dkey-190j3.4	0.0295155	-5.43569	0	0.023	1
zgc:165515	0.0295155	-3.36493	0	0.023	1
zgc:174310	0.0295155	-3.42786	0	0.023	1
fibinb	0.0295155	-4.52518	0	0.023	1
zgc:110425	0.0295155	-3.67773	0	0.023	1
si:dkey-46i9.6	0.0295155	-2.39417	0	0.023	1
nucb2a	0.0295155	-2.86113	0	0.023	1
men1	0.0295155	-4.03662	0	0.023	1
si:dkey-106g10.7	0.0295155	-4.98298	0	0.023	1
kcnk7	0.0295155	-4.1218	0	0.023	1
lrp4	0.0295155	-5.50988	0	0.023	1
ssna1	0.0295155	-4.65449	0	0.023	1
cyb5d2	0.0295155	-2.39417	0	0.023	1
zgc:163098	0.0295155	-2.22864	0	0.023	1
ccl19a.1	0.0295155	-8.02078	0	0.023	1
tctn2	0.0295155	-3.90713	0	0.023	1
znhit3	0.0295155	-3.7049	0	0.023	1
ccdc15	0.0295155	-2.28573	0	0.023	1
si:dkey-98f17.5	0.0295155	-4.41206	0	0.023	1
fancg	0.0295155	-3.68606	0	0.023	1
nup88	0.0295155	-5.54034	0	0.023	1
aatf	0.0295155	-3.51729	0	0.023	1
apool	0.0295155	-2.49676	0	0.023	1
zgc:73226	0.0295155	-3.02105	0	0.023	1
selplg	0.0295155	-5.30502	0	0.023	1
surf4	0.0295155	-4.05401	0	0.023	1
vasnb	0.0295155	-3.0414	0	0.023	1
scn4ab	0.0295155	-5.5491	0	0.023	1
si:dkey-66i24.7	0.0295155	-2.49676	0	0.023	1
zc3h7a	0.0295155	-2.77723	0	0.023	1
qtrt1	0.0295155	-6.14232	0	0.023	1
si:ch73-15b2.5	0.0295155	-4.93664	0	0.023	1
lurap1	0.0295155	-3.8956	0	0.023	1
cxcr4a	0.0295155	-2.50202	0	0.023	1
tmem69	0.0295155	-3.9407	0	0.023	1
tsfm	0.0295155	-2.53349	0	0.023	1
lrrn1	0.0295155	-2.74299	0	0.023	1
chchd4b	0.0295155	-3.59968	0	0.023	1
kyat3	0.0295155	-3.43445	0	0.023	1
orc1	0.0295155	-3.00834	0	0.023	1
ngfb	0.0295155	-2.5977	0	0.023	1
fbxl3b	0.0295155	-4.91934	0	0.023	1
ten1	0.0295155	-2.65801	0	0.023	1
lamc2	0.0295155	-5.03197	0	0.023	1
foxq1a	0.0295155	-8.05113	0	0.023	1
MTERF4	0.0295155	-3.05681	0	0.023	1
ccl25a	0.0295155	-3.32377	0	0.023	1
sugp1	0.0295155	-3.64985	0	0.023	1
imp3	0.0295155	-3.42395	0	0.023	1
tox4a	0.0295155	-3.11642	0	0.023	1
pdxkb	0.0295155	-2.66985	0	0.023	1
taf5l	0.0295155	-3.86591	0	0.023	1
ndufaf5	0.0295155	-4.33041	0	0.023	1
gatb	0.0295155	-3.63665	0	0.023	1
metap1d	0.0295155	-4.83059	0	0.023	1
elmod2	0.0295155	-2.30492	0	0.023	1
cntln	0.0295155	-4.69331	0	0.023	1
mb	0.0295155	-4.88809	0	0.023	1
thumpd1	0.0295155	-2.3911	0	0.023	1
CABZ01059392.1	0.0295155	-4.34032	0	0.023	1
adat3	0.0295155	-4.58773	0	0.023	1
spc25	0.0295155	-4.35848	0	0.023	1
piga	0.0295155	-2.90025	0	0.023	1
ackr3a	0.0295155	-2.29332	0	0.023	1
ttll4	0.0295155	-3.35575	0	0.023	1
nup35	0.0295155	-4.94141	0	0.023	1
lnpa	0.0295155	-3.49154	0	0.023	1
map4k4	0.0295155	-2.71773	0	0.023	1
mtdhb	0.0295155	-4.86021	0	0.023	1
tapbpl	0.0295155	-4.01961	0	0.023	1
creb5b	0.0295155	-4.69502	0	0.023	1
si:dkey-17m8.2	0.0295155	-3.20823	0	0.023	1
mylipb	0.0295155	-2.43466	0	0.023	1
bbs9	0.0295155	-3.29194	0	0.023	1
scap	0.0295155	-2.41271	0	0.023	1
nt5e	0.0295155	-3.41035	0	0.023	1
plg	0.0295155	-4.88666	0	0.023	1
si:dkeyp-104f11.9	0.0295155	-4.36192	0	0.023	1
col12a1b	0.0295155	-5.27992	0	0.023	1
mpv17	0.0295155	-3.69565	0	0.023	1
ehd3	0.0295155	-4.62045	0	0.023	1
zgc:194224	0.0295155	-3.37468	0	0.023	1
rbsn	0.0295155	-5.0392	0	0.023	1
zgc:194990	0.0295155	-4.81881	0	0.023	1
dnmt3ba	0.0295155	-3.3818	0	0.023	1
zdhhc12a	0.0295155	-4.23153	0	0.023	1
dnttip2	0.0295155	-3.89309	0	0.023	1
mkrn4	0.0295155	-5.6008	0	0.023	1
orai1a	0.0295155	-4.42532	0	0.023	1
plxnd1	0.0295155	-4.07647	0	0.023	1
znf131	0.0295155	-4.57393	0	0.023	1
creld1b	0.0295155	-4.60523	0	0.023	1
si:dkey-170l10.1	0.0295155	-3.88073	0	0.023	1
adprhl2	0.0295155	-3.68178	0	0.023	1
fermt2	0.0295155	-4.16132	0	0.023	1
kcnk3b	0.0295155	-3.99229	0	0.023	1
TATDN3	0.0295155	-2.97401	0	0.023	1
si:dkey-6i22.5	0.0295155	-4.84662	0	0.023	1
clp1	0.0295155	-3.32884	0	0.023	1
si:ch211-175m2.5	0.0295155	-3.50281	0	0.023	1
sfxn1	0.0295155	-3.86591	0	0.023	1
n4bp3	0.0295155	-4.11705	0	0.023	1
anapc1	0.0295155	-2.40306	0	0.023	1
ccnj	0.0295155	-3.16859	0	0.023	1
cox5b2	0.0295155	-3.12924	0	0.023	1
cxcl18a.1	0.0295155	-4.38517	0	0.023	1
akip1	0.0295155	-3.2539	0	0.023	1
trabd	0.0295155	-4.04314	0	0.023	1
habp2	0.0295155	-2.60735	0	0.023	1
si:ch211-194k22.8	0.0295155	-3.91548	0	0.023	1
syt15	0.0295155	-5.2794	0	0.023	1
rangap1b	0.0295155	-3.55564	0	0.023	1
unc13d	0.0295155	-5.75818	0	0.023	1
rhoq	0.0295155	-3.42606	0	0.023	1
tecpr1a	0.0295155	-3.53382	0	0.023	1
mterf3	0.0295155	-2.91304	0	0.023	1
ddah2	0.0295155	-2.29332	0	0.023	1
nme2b.2	0.0295155	-2.6403	0	0.023	1
fhdc4	0.0295155	-4.53443	0	0.023	1
si:ch211-162k9.5	0.0295155	-4.52518	0	0.023	1
mos	0.0295155	-4.60921	0	0.023	1
cd3eap	0.0295155	-4.0289	0	0.023	1
gbe1b	0.0295155	-3.08942	0	0.023	1
med17	0.0295155	-2.36051	0	0.023	1
kansl2	0.0295155	-5.20332	0	0.023	1
rprd1b	0.0295155	-3.56576	0	0.023	1
zfp64	0.0295155	-2.46543	0	0.023	1
tut4	0.0295155	-3.40691	0	0.023	1
kif4	0.0295155	-5.36891	0	0.023	1
dolk	0.0295155	-4.29107	0	0.023	1
C21H18orf25	0.0295155	-3.55564	0	0.023	1
dacha	0.0295155	-3.51729	0	0.023	1
stxbp1a	0.0295155	-4.22163	0	0.023	1
AL627305.1	0.0295155	-3.41563	0	0.023	1
acot8	0.0295155	-2.64914	0	0.023	1
rpusd4	0.0295155	-4.0974	0	0.023	1
cyb561d1	0.0295155	-3.91706	0	0.023	1
mrto4	0.0295155	-2.30492	0	0.023	1
mapkapk3	0.0295155	-4.69321	0	0.023	1
ftr54	0.0295155	-3.27323	0	0.023	1
scpp8	0.0295155	-3.68866	0	0.023	1
mpx	0.0295155	-5.30298	0	0.023	1
slc35e4	0.0295155	-4.51023	0	0.023	1
si:dkey-286h21.1	0.0295155	-4.08633	0	0.023	1
WDR70	0.0295155	-4.29623	0	0.023	1
zgc:112496	0.0295155	-2.28573	0	0.023	1
atp6v1ab	0.0295155	-3.52989	0	0.023	1
flj11011l	0.0295155	-2.3911	0	0.023	1
arhgap21a	0.0295155	-3.11769	0	0.023	1
fars2	0.0295155	-3.00493	0	0.023	1
rassf1	0.0295155	-3.88647	0	0.023	1
tm4sf18	0.0295155	-2.56877	0	0.023	1
rfxank	0.0295155	-4.6837	0	0.023	1
dph5	0.0295155	-2.60735	0	0.023	1
acy1.1	0.0295155	-3.88754	0	0.023	1
SRL	0.0295155	-3.49129	0	0.023	1
CABZ01061495.1	0.0295155	-3.58813	0	0.023	1
zgc:172145	0.0295155	-4.45092	0	0.023	1
kif15	0.0295155	-4.84527	0	0.023	1
tdg.2	0.0295155	-3.23173	0	0.023	1
pamr1	0.0295155	-5.01692	0	0.023	1
uap1	0.0295544	-0.938934	0.167	0.279	1
chchd3a	0.0296531	-1.4845	0.039	0.105	1
tbc1d30	0.0298096	-0.431446	0.025	0.081	1
slc9a6a	0.0298336	-0.557025	0.059	0.14	1
mipol1	0.0298573	-0.180885	0.074	0.163	1
pdia5	0.0299549	0.250495	0.059	0.14	1
sept7b	0.0300071	-0.61025	0.069	0.151	1
atp2c1	0.030076	-1.26959	0.093	0.186	1
cicb	0.0302203	-0.777705	0.216	0.337	1
psmb7	0.0302618	-0.456191	0.221	0.36	1
rsl24d1	0.0304377	-0.442301	0.348	0.512	1
wdr33	0.0305109	-0.688099	0.039	0.105	1
syncrip	0.0309123	-0.536724	0.181	0.302	1
parga	0.0309867	-0.354104	0.044	0.116	1
vil1	0.0310462	0.54507	0.74	0.651	1
ccnl1b	0.0310793	1.19279	0.294	0.174	1
si:ch1073-322p19.1	0.0310952	-2.51145	0.02	0.07	1
rassf6	0.0310952	-2.30853	0.02	0.07	1
mapk6	0.0311567	-0.738597	0.157	0.267	1
rnf185	0.0314172	-0.203115	0.069	0.151	1
lrp5	0.0314208	-2.20397	0.049	0.116	1
irf9	0.0315697	1.49203	0.162	0.07	1
cbx3a	0.0316058	-0.63393	0.127	0.233	1
zfp36l1a	0.0318997	-0.421008	0.069	0.151	1
prdx2	0.0319647	-0.568128	0.446	0.558	1
chmp6b	0.032227	-1.04214	0.118	0.221	1
xpot	0.0322496	-2.1505	0.02	0.07	1
pnrc2	0.0323885	-0.391482	0.951	0.965	1
yme1l1a	0.0325952	-1.3902	0.039	0.105	1
kpna4	0.0326352	-0.543555	0.083	0.174	1
maip1	0.0326425	-1.95809	0.02	0.07	1
cnot8	0.0326425	-2.08258	0.02	0.07	1
lsm8	0.032788	-0.761314	0.113	0.209	1
slc30a4	0.0329027	-1.1545	0.039	0.105	1
mrps18c	0.0330395	-2.52418	0.02	0.07	1
ube2g1b	0.0330395	-2.71897	0.02	0.07	1
ndufa7	0.0331004	-1.097	0.103	0.198	1
ube2d3	0.0331337	-0.421482	0.069	0.151	1
morf4l1	0.0333004	-0.800959	0.093	0.186	1
abat	0.0333963	-0.950098	0.054	0.128	1
arl14ep	0.0334407	-1.7413	0.02	0.07	1
nr2f1a	0.0334407	-1.62244	0.02	0.07	1
eny2	0.0335251	-1.35474	0.039	0.105	1
erbb3b	0.0336705	-0.933516	0.147	0.256	1
rnf14	0.0336746	-1.34124	0.054	0.128	1
arhgdia	0.0337845	0.645948	0.407	0.302	1
gda	0.0338107	-0.480205	0.142	0.256	1
si:dkey-102m7.3	0.0338459	-1.41577	0.02	0.07	1
kdm6al	0.0341576	-0.492516	0.039	0.105	1
sh3gl1b	0.0341685	-0.390779	0.123	0.233	1
vkorc1l1	0.0342554	-1.40086	0.02	0.07	1
dcbld1	0.0342554	-0.895917	0.02	0.07	1
grk3	0.0342554	-0.768877	0.02	0.07	1
galk2	0.0342554	-1.50195	0.02	0.07	1
scfd1	0.0344071	-2.7559	0.034	0.093	1
si:ch211-195b15.8	0.0345668	-0.269538	0.25	0.407	1
ostc	0.0345858	-0.572232	0.078	0.163	1
sec23ip	0.0346691	-2.39525	0.02	0.07	1
fh	0.0346691	-1.75887	0.02	0.07	1
hagh	0.0347922	-0.494748	0.142	0.256	1
mvda	0.034823	-1.14925	0.118	0.209	1
zfp36l1b	0.0349036	-0.446862	0.093	0.186	1
ube2g2	0.0349105	-1.59232	0.137	0.233	1
ptpn23a	0.0349224	-1.44836	0.074	0.151	1
macf1a	0.0350232	-0.996078	0.142	0.244	1
si:ch211-214c20.1.1	0.0350871	-1.23809	0.02	0.07	1
clpb	0.0350871	-1.39119	0.02	0.07	1
si:dkey-21c19.3	0.0350871	-0.818008	0.02	0.07	1
cry4	0.0350871	-0.756088	0.02	0.07	1
cbx3b	0.035096	-1.29995	0.054	0.128	1
nansa	0.0351255	-1.1498	0.039	0.105	1
myo9b	0.0353217	-0.55576	0.191	0.314	1
bmper	0.0355093	-1.1752	0.02	0.07	1
gbgt1l1	0.0355545	-1.0747	0.108	0.198	1
oaz1b	0.0357798	0.795779	0.49	0.407	1
etv5a	0.0359359	-0.241984	0.02	0.07	1
arhgef11	0.036002	-0.37115	0.142	0.256	1
hiat1b	0.0361555	-0.81038	0.088	0.174	1
pmaip1	0.0362569	-0.789719	0.162	0.267	1
prkacbb	0.0363668	-1.03756	0.02	0.07	1
rb1	0.0363668	-0.785562	0.02	0.07	1
sar1b	0.0364701	-0.605994	0.103	0.198	1
mfn2	0.0364703	-0.943972	0.103	0.198	1
triobpb	0.0367906	-0.20704	0.039	0.105	1
cdkn1bb	0.0367939	-0.403104	0.289	0.43	1
ccnyl1	0.0368022	-0.397409	0.02	0.07	1
ptdss1a	0.0368022	-0.804978	0.02	0.07	1
si:dkey-28b4.7	0.0370241	-0.278079	0.098	0.198	1
FO704750.1	0.037223	-1.46775	0.034	0.093	1
ehbp1l1a	0.0372419	4.33776	0.049	0	1
ficd	0.0372419	3.75836	0.049	0	1
tmed1a	0.0372419	3.45885	0.049	0	1
slc6a19a.1	0.0372419	4.89651	0.049	0	1
pign	0.0372419	3.77161	0.049	0	1
galnt2	0.0373517	-1.61672	0.049	0.116	1
cfl1l	0.037539	0.625103	0.593	0.523	1
itga2.1	0.0375863	-1.33864	0.074	0.151	1
afp4.1	0.0378758	0.29781	0.647	0.477	1
zbtb17	0.0379434	-0.524112	0.078	0.163	1
aifm2	0.0380857	-0.743832	0.113	0.209	1
id1	0.0381576	-0.588506	0.275	0.419	1
otud5b	0.0381723	-1.13474	0.098	0.186	1
arntl2	0.0384891	-1.92828	0.015	0.058	1
comta	0.0387177	-0.444352	0.054	0.128	1
rab5aa	0.0389147	-0.381073	0.24	0.384	1
tcf20	0.0389984	-2.13204	0.015	0.058	1
ascc1	0.0389984	-2.55582	0.015	0.058	1
tsr3	0.0389984	-2.01418	0.015	0.058	1
eif3s6ip	0.0390359	-0.507317	0.113	0.209	1
zgc:153409	0.0392552	-0.95869	0.142	0.244	1
sox13	0.039273	-0.844276	0.064	0.14	1
glud1b	0.0393066	0.764088	0.127	0.047	1
fam120c	0.0393837	-0.565049	0.127	0.233	1
rrp36	0.0395133	-3.69305	0.015	0.058	1
dis3l2	0.0395522	-1.39663	0.074	0.151	1
tm4sf4	0.0395998	0.125828	0.892	0.837	1
mrpl57	0.0396413	-0.577889	0.049	0.116	1
ppp4r3b	0.0396413	-1.53325	0.049	0.116	1
igf2bp2a	0.0400341	-2.48666	0.015	0.058	1
polr2k	0.0400341	-1.67849	0.015	0.058	1
urahb	0.0400341	-1.9478	0.015	0.058	1
pmpcb	0.0402328	-1.78352	0.034	0.093	1
hp1bp3	0.0403169	-1.68407	0.049	0.116	1
scel	0.0405607	-0.616258	0.015	0.058	1
enpp1	0.0405607	-1.27652	0.015	0.058	1
nme2b.1	0.0406252	0.379401	0.799	0.709	1
irf2a	0.0410167	-1.53933	0.034	0.093	1
gsk3ab	0.0410167	-1.47295	0.034	0.093	1
ATP11B	0.0410167	-1.94738	0.034	0.093	1
mtmr10	0.0410931	-2.0714	0.015	0.058	1
spns2	0.0410931	-1.43925	0.015	0.058	1
lyar	0.0410931	-1.57834	0.015	0.058	1
rbms1b	0.0411378	0.920262	0.093	0.023	1
nab1b	0.0413856	-0.111323	0.108	0.209	1
si:ch211-168b3.2	0.0414135	-1.73404	0.034	0.093	1
ppp5c	0.0414135	-1.65034	0.034	0.093	1
lpin2	0.0415743	-0.462923	0.078	0.163	1
CABZ01066312.1	0.0416314	-1.08276	0.015	0.058	1
pon3.2	0.0416314	-1.03835	0.015	0.058	1
diabloa	0.0416975	3.25821	0.088	0.023	1
stk17al	0.0418135	-1.37563	0.034	0.093	1
gucy2c	0.0418135	-1.51133	0.034	0.093	1
pbdc1	0.0418135	-0.994128	0.034	0.093	1
slc25a42	0.0421757	-0.781053	0.015	0.058	1
dipk2aa	0.0421757	-1.73219	0.015	0.058	1
dbr1	0.0421757	-1.04922	0.015	0.058	1
abcb11a	0.0421757	-1.90786	0.015	0.058	1
si:ch211-276i12.11	0.0421757	-1.3398	0.015	0.058	1
frmd8	0.0421757	-0.44043	0.015	0.058	1
tmem126a	0.0421757	-0.995462	0.015	0.058	1
sinhcaf	0.0421969	-0.415222	0.221	0.349	1
si:ch211-15b10.6	0.0424027	-1.16215	0.049	0.116	1
pcf11	0.0425025	-0.42677	0.23	0.372	1
tmed9	0.0425414	-0.380086	0.093	0.186	1
tm7sf2	0.0426125	-0.631448	0.132	0.233	1
ndst1b	0.0426234	-0.616113	0.034	0.093	1
idh3a	0.0427073	0.85957	0.201	0.105	1
rrs1	0.042726	-0.683643	0.015	0.058	1
itsn2b	0.0427286	-0.536705	0.191	0.314	1
psip1b	0.0428312	-1.11731	0.083	0.163	1
morc3a	0.0428573	-0.80846	0.132	0.233	1
uvrag	0.0429267	-0.80944	0.108	0.198	1
tecpr2	0.0429752	-3.94592	0.01	0.047	1
ptbp2a	0.0429752	-3.34239	0.01	0.047	1
tmx1	0.0430333	3.48645	0.069	0.012	1
gmps	0.0430333	3.12129	0.069	0.012	1
usf2	0.0430333	3.9605	0.069	0.012	1
csnk2a1	0.0430684	-0.589293	0.162	0.279	1
pmm2	0.0432824	-0.417014	0.015	0.058	1
trpm7	0.0432824	-0.970426	0.015	0.058	1
nfil3-5	0.0434465	-0.962429	0.034	0.093	1
si:ch211-285c6.3	0.043619	-2.98781	0.01	0.047	1
thoc6	0.043619	-3.96198	0.01	0.047	1
C11H1orf50	0.0436623	-1.01545	0.088	0.174	1
pld2	0.0437236	2.28234	0.152	0.07	1
mpped2	0.0438448	-0.190227	0.015	0.058	1
pa2g4b	0.0438631	3.34293	0.069	0.012	1
mindy1	0.0440238	-1.52139	0.059	0.128	1
patj	0.0441583	-0.680642	0.142	0.244	1
hist1h4l.3	0.0442711	-3.55817	0.01	0.047	1
lyrm9	0.0442711	-2.55211	0.01	0.047	1
plpp5	0.0442711	-2.96753	0.01	0.047	1
zdhhc21	0.0446038	-0.68881	0.132	0.233	1
ppm1la	0.0447063	-0.852497	0.034	0.093	1
ssr4	0.0447353	-0.413748	0.157	0.267	1
pllp	0.0448683	-0.318392	0.26	0.395	1
sept2	0.0449313	-2.52375	0.01	0.047	1
serac1	0.0449313	-2.96389	0.01	0.047	1
stxbp6	0.0449313	-2.75948	0.01	0.047	1
arhgap42a	0.0449442	-1.34717	0.123	0.209	1
smarcb1a	0.0449508	-0.808048	0.049	0.116	1
perp	0.0450407	-0.592105	0.216	0.337	1
pdcd7	0.0451221	-3.03834	0.005	0.035	1
C7H20orf27	0.0451221	-4.82355	0.005	0.035	1
tent2	0.0451221	-4.27769	0.005	0.035	1
chico	0.0451221	-4.64272	0.005	0.035	1
asf1bb	0.0451221	-4.55765	0.005	0.035	1
igfbp5b	0.0451221	-4.23878	0.005	0.035	1
cited2	0.0451221	-4.3188	0.005	0.035	1
serpind1	0.0451221	-3.354	0.005	0.035	1
si:dkey-221l4.10	0.0451221	-3.25492	0.005	0.035	1
drosha	0.0451221	-2.83344	0.005	0.035	1
rfc2	0.0451221	-3.25802	0.005	0.035	1
tmigd1	0.0451221	-5.122	0.005	0.035	1
smad4a	0.0451221	-2.89011	0.005	0.035	1
itpr2	0.0452244	-1.36266	0.113	0.198	1
acsl3b	0.0453213	-1.91838	0.044	0.105	1
il20ra	0.0453412	0.143672	0.064	0.14	1
rock2b.1	0.0454537	-0.862205	0.137	0.233	1
csnk1da	0.0455322	-0.560373	0.353	0.477	1
pwp1	0.0455998	-2.9451	0.01	0.047	1
crebl2	0.0455998	-3.52724	0.01	0.047	1
npas2	0.0455998	-2.41767	0.01	0.047	1
map2k2b	0.0455998	-1.47465	0.01	0.047	1
CABZ01050249.1	0.0455998	-2.91581	0.01	0.047	1
rnf11a	0.0455998	-2.14423	0.01	0.047	1
zgc:174972	0.0455998	-2.50184	0.01	0.047	1
afg1lb	0.0455998	-2.37964	0.01	0.047	1
si:ch211-15d5.12	0.0455998	-1.41516	0.01	0.047	1
bicra	0.0455998	-1.31942	0.01	0.047	1
icmt	0.0455998	-2.69384	0.01	0.047	1
si:ch211-93g21.2	0.0455998	-2.06236	0.01	0.047	1
mfn1b	0.0455998	-2.80575	0.01	0.047	1
osgep	0.0459421	-3.0486	0.005	0.035	1
gnsa	0.0459421	-3.15205	0.005	0.035	1
zgc:112234.7	0.0459421	-3.33047	0.005	0.035	1
ddx31	0.0459421	-2.27689	0.005	0.035	1
gig2o	0.0459421	-3.96028	0.005	0.035	1
ankrd40	0.0459421	-3.46584	0.005	0.035	1
hltf	0.0459421	-3.32046	0.005	0.035	1
aftpha	0.0459421	-2.88798	0.005	0.035	1
dcbld2	0.0459421	-4.30692	0.005	0.035	1
col28a1b	0.0459421	-2.86841	0.005	0.035	1
sntg2	0.0459421	-2.94129	0.005	0.035	1
zgc:113377	0.0459421	-2.6311	0.005	0.035	1
stox2b	0.0459421	-4.22243	0.005	0.035	1
fam118b	0.0459421	-3.55587	0.005	0.035	1
pigb	0.0459421	-2.76589	0.005	0.035	1
ddit4	0.0459421	-3.39398	0.005	0.035	1
cyp2aa9	0.0459421	-3.72828	0.005	0.035	1
nckap5l	0.0459421	-2.86483	0.005	0.035	1
IQSEC1	0.0459421	-3.41559	0.005	0.035	1
rbp4l	0.0459421	-3.57814	0.005	0.035	1
spoplb	0.0459421	-3.86037	0.005	0.035	1
foxo1b	0.0459421	-3.6164	0.005	0.035	1
rrbp1b	0.0459421	-4.20513	0.005	0.035	1
si:ch211-272n13.3	0.0459421	-2.45009	0.005	0.035	1
dnajc24	0.0459421	-4.16721	0.005	0.035	1
ugt5c3	0.0459968	-0.977122	0.034	0.093	1
e2f8	0.0462766	-1.71393	0.01	0.047	1
SMIM10	0.0462766	-1.90211	0.01	0.047	1
taf8	0.0462766	-1.74067	0.01	0.047	1
suds3	0.0464339	-0.427943	0.034	0.093	1
fxr1	0.0464339	-0.507279	0.034	0.093	1
spint2	0.0465142	-0.205139	0.657	0.826	1
vapb	0.0467202	0.799852	0.382	0.279	1
rnf213a	0.0467288	-1.3706	0.225	0.337	1
ambra1a	0.0467745	-2.2019	0.005	0.035	1
exosc2	0.0467745	-3.20616	0.005	0.035	1
sco1	0.0467745	-1.97115	0.005	0.035	1
zgc:174863	0.0467745	-2.96117	0.005	0.035	1
phb2b	0.0467745	-3.77445	0.005	0.035	1
stag1a	0.0467745	-1.95187	0.005	0.035	1
tekt4	0.0467745	-2.14235	0.005	0.035	1
tspan34	0.0467745	-2.39664	0.005	0.035	1
gdap2	0.0467745	-2.69152	0.005	0.035	1
dnase2	0.0467745	-2.45185	0.005	0.035	1
tmem176l.4	0.0467745	-2.52127	0.005	0.035	1
ctsbb	0.0467745	-1.88826	0.005	0.035	1
zgc:77287	0.0467745	-2.34156	0.005	0.035	1
maml1	0.0467745	-2.31865	0.005	0.035	1
dut	0.0467745	-2.41727	0.005	0.035	1
mlst8	0.0467745	-1.94588	0.005	0.035	1
zgc:91944	0.0467745	-2.24283	0.005	0.035	1
rrp8	0.0467745	-2.12345	0.005	0.035	1
RSBN1	0.0467745	-2.54409	0.005	0.035	1
zgc:101569	0.0467745	-2.7091	0.005	0.035	1
nap1l4a	0.0467745	-2.62887	0.005	0.035	1
RASA2	0.0468519	1.18743	0.152	0.07	1
paqr3a	0.0469619	-1.27008	0.01	0.047	1
si:dkey-189h5.6	0.0469619	-1.47839	0.01	0.047	1
mfsd10	0.0469619	-0.996793	0.01	0.047	1
smurf1	0.0469619	-1.19853	0.01	0.047	1
fthl30	0.0469619	-0.181852	0.01	0.047	1
fas	0.0469619	-2.63965	0.01	0.047	1
hif1an	0.0469619	-1.54239	0.01	0.047	1
vps11	0.0469619	-1.30491	0.01	0.047	1
snrpf	0.0470115	-0.705161	0.201	0.314	1
si:ch211-212k18.7	0.0470514	-0.588439	0.196	0.314	1
lcor	0.0472613	-0.570957	0.088	0.174	1
srsf7a	0.0474797	-0.222601	0.098	0.186	1
rflna	0.0474797	-0.783186	0.098	0.186	1
fam126a	0.0474797	-0.298833	0.098	0.186	1
mt-nd4l	0.0475871	-0.458089	0.721	0.767	1
foxn2b	0.0475907	-0.131062	0.064	0.14	1
gcc1	0.0476197	-1.66723	0.005	0.035	1
tmtc1	0.0476197	-1.39764	0.005	0.035	1
acss3	0.0476197	-1.32553	0.005	0.035	1
si:ch211-11p18.6	0.0476197	-0.658736	0.005	0.035	1
gfm2	0.0476197	-0.529807	0.005	0.035	1
kcnh4a	0.0476197	-0.628329	0.005	0.035	1
usp40	0.0476197	-1.90543	0.005	0.035	1
cnot11	0.0476197	-1.5866	0.005	0.035	1
eif2b2	0.0476197	-1.78138	0.005	0.035	1
kif22	0.0476197	-1.54104	0.005	0.035	1
pagr1	0.0476197	-1.53651	0.005	0.035	1
kpna6	0.0476197	-0.90321	0.005	0.035	1
si:dkeyp-113d7.10	0.0476197	-1.24376	0.005	0.035	1
bud23	0.0476197	-1.2948	0.005	0.035	1
mat2b	0.0476197	-1.27404	0.005	0.035	1
cmc4	0.0476197	-1.10195	0.005	0.035	1
si:ch211-213c4.5	0.0476197	-1.53908	0.005	0.035	1
ccdc18	0.0476557	-0.370596	0.01	0.047	1
tet1	0.0476557	-0.47977	0.01	0.047	1
cyp3a65	0.0476619	0.316393	0.917	0.849	1
si:dkey-190l8.2	0.0477661	-0.474088	0.034	0.093	1
ctnna1	0.0478436	-0.53573	0.235	0.372	1
rabgap1	0.0478758	-2.27369	0.069	0.14	1
golga3	0.047961	-2.01434	0.029	0.081	1
eef1da	0.0481803	0.771998	0.382	0.291	1
rgs2	0.0483331	-0.945126	0.113	0.198	1
mbnl1	0.0483582	-0.66578	0.01	0.047	1
mrps25	0.0483582	0.705565	0.01	0.047	1
or115-9	0.0483582	0.949644	0.01	0.047	1
lancl2	0.0483582	-0.350212	0.01	0.047	1
sept6	0.0484155	-0.315316	0.049	0.116	1
nr1i2	0.0484457	-1.71894	0.029	0.081	1
fpgt	0.0484457	-2.58017	0.029	0.081	1
csnk1g2b	0.0485492	-0.581257	0.132	0.233	1
zgc:112160	0.0485517	4.09399	0.044	0	1
gpr107	0.0485517	3.19666	0.044	0	1
stx8	0.0485517	3.98302	0.044	0	1
chd1l	0.0485517	4.59008	0.044	0	1
smarcad1a	0.0485517	3.37574	0.044	0	1
lclat1	0.0485517	3.54377	0.044	0	1
zgc:162608	0.0485517	3.78689	0.044	0	1
znrd2	0.0485517	3.06002	0.044	0	1
mat2al	0.0485517	3.68564	0.044	0	1
phf12a	0.0485517	4.24679	0.044	0	1
zgc:101783	0.0485517	3.24947	0.044	0	1
hmgcrb	0.0486863	-0.864537	0.059	0.128	1
parp4	0.0487017	-0.419138	0.377	0.523	1
cx34.4	0.0489915	-1.61669	0.044	0.105	1
cmbl	0.0491066	-1.24566	0.093	0.174	1
capza1b	0.0491498	-0.848565	0.289	0.419	1
morc2	0.0494275	-2.11572	0.029	0.081	1
nabp1a	0.0494391	-1.16641	0.059	0.128	1
scaf1	0.0495692	-0.733559	0.108	0.198	1
RUNDC1	0.0498192	-0.928138	0.059	0.128	1
frk	0.0499246	-1.77375	0.029	0.081	1
pnpla8	0.0499276	-0.466042	0.098	0.186	1
rbm15	0.0502095	-0.80376	0.083	0.163	1
tpi1b	0.0502655	-0.671641	0.211	0.326	1
pacsin1b	0.0503495	0.588078	0.407	0.302	1
tmem183a	0.0503842	-0.954457	0.093	0.174	1
commd3	0.0504259	-1.54888	0.029	0.081	1
lrba	0.0504443	-0.185719	0.275	0.419	1
cdc34b	0.0504477	2.52793	0.132	0.058	1
si:ch211-235e9.6	0.0505766	-0.761443	0.127	0.221	1
fam53b	0.0507764	-0.262951	0.088	0.174	1
akap17a	0.0509314	-1.52919	0.029	0.081	1
gtf2a1	0.0514412	-1.19977	0.029	0.081	1
scamp2l	0.0514711	-1.81578	0.069	0.14	1
brd9	0.0516621	1.13181	0.196	0.105	1
wu:fb18f06	0.0516622	0.389077	0.828	0.826	1
pfdn4	0.0516895	-0.848835	0.093	0.174	1
raph1b	0.0517377	-0.546269	0.083	0.163	1
exoc1	0.0519212	-0.604163	0.181	0.291	1
rnf216	0.0519552	-1.47809	0.029	0.081	1
slc16a6b	0.0519552	-1.11641	0.029	0.081	1
ptprea	0.0519552	-2.01064	0.029	0.081	1
STEEP1	0.0520157	-1.27689	0.044	0.105	1
zgc:153018	0.052407	-1.85512	0.054	0.116	1
lad1	0.0524569	-0.813996	0.152	0.256	1
ppp1r15b	0.0524603	-1.09684	0.044	0.105	1
smndc1	0.0526205	-0.499665	0.127	0.221	1
atp5f1b	0.0526968	0.650173	0.485	0.384	1
stag2b	0.0528496	-0.302388	0.275	0.407	1
stk24a	0.052908	-0.853408	0.044	0.105	1
aimp1a	0.0529961	-1.21674	0.029	0.081	1
atg101	0.0529961	-1.16444	0.029	0.081	1
calm1a	0.0531737	-0.981886	0.113	0.198	1
rad54l2	0.0531746	-1.09649	0.172	0.267	1
ufm1	0.0532809	-0.515994	0.108	0.198	1
fzr1a	0.0533363	-0.127112	0.064	0.14	1
ranbp1	0.0533588	-1.75541	0.044	0.105	1
si:dkey-100n23.5	0.0533588	-0.997679	0.044	0.105	1
slc45a4b	0.0537005	-0.870181	0.093	0.174	1
tmem115	0.0539111	-0.553469	0.118	0.209	1
lpcat3	0.0540544	-0.927139	0.029	0.081	1
si:dkey-286j15.1	0.0541641	-1.10264	0.059	0.128	1
nr4a1	0.0545075	-1.34647	0.069	0.14	1
dcaf12	0.0545159	-1.92915	0.054	0.116	1
trafd1	0.0545901	-1.04133	0.029	0.081	1
selenot1b	0.0545901	-1.11055	0.029	0.081	1
si:ch211-284d12.3	0.0546753	0.552685	0.588	0.5	1
usp12b	0.0551303	-1.05551	0.029	0.081	1
dtd1	0.0551303	-0.536881	0.029	0.081	1
slc2a2	0.0551303	-0.715382	0.029	0.081	1
ttc7b	0.0551303	-0.942548	0.029	0.081	1
stk17b	0.0551654	-0.464471	0.132	0.233	1
tspan15	0.0556212	-0.746188	0.26	0.372	1
C5H9orf16	0.0556749	-0.810202	0.029	0.081	1
tln1	0.055954	-0.195725	0.27	0.407	1
pcna	0.0559819	3.29797	0.064	0.012	1
kars1	0.056132	-0.823155	0.044	0.105	1
tmub2	0.0565143	3.47968	0.064	0.012	1
sec24a	0.0566057	-1.17228	0.044	0.105	1
fkbp1aa	0.0567235	-0.370821	0.618	0.721	1
dvl3a	0.0567775	-0.701675	0.029	0.081	1
ralgapa2	0.0568266	-0.456783	0.358	0.5	1
ctsc	0.0570827	-0.35755	0.044	0.105	1
purab	0.0575189	-0.265912	0.059	0.128	1
ralgapa1	0.057561	-0.632666	0.108	0.198	1
TSTD1	0.057563	-0.762621	0.044	0.105	1
idi1	0.0577031	-0.604129	0.279	0.395	1
uqcrh	0.0578192	-0.357593	0.338	0.465	1
rab9a	0.0578983	-0.245477	0.029	0.081	1
rbm4.3	0.0582149	-0.6241	0.24	0.36	1
sh3d21	0.058427	-0.454286	0.118	0.209	1
ppp1r7	0.0584655	-0.743784	0.029	0.081	1
htt	0.0585338	-0.147279	0.044	0.105	1
prpf39	0.0585338	-0.546651	0.044	0.105	1
cwc27	0.0585338	-0.897286	0.044	0.105	1
hspa5	0.0589054	-0.470173	0.637	0.744	1
arid3b	0.0590075	-1.28671	0.083	0.163	1
rnpepl1	0.0590642	-2.90346	0.025	0.07	1
ctnnbip1	0.0594477	0.274702	0.074	0.151	1
hspa8	0.059534	0.139652	0.98	0.977	1
znf622	0.0596138	0.189142	0.029	0.081	1
specc1la	0.0596138	-0.264628	0.029	0.081	1
acss2	0.0600154	-0.853669	0.044	0.105	1
itga2.3	0.0600511	-0.983182	0.078	0.151	1
sall4	0.0603226	1.03393	0.083	0.023	1
vps25	0.0604563	-0.566011	0.118	0.209	1
zgc:91910	0.060504	-0.539986	0.093	0.174	1
si:ch211-51a6.2	0.0605161	-0.477701	0.044	0.105	1
sec61a1	0.0605496	-0.560568	0.201	0.314	1
FOXK2	0.0607808	0.106292	0.029	0.081	1
cnbpa	0.0609519	0.167507	0.083	0.163	1
ran	0.0610049	-0.531251	0.309	0.43	1
ica1	0.0610203	-0.413626	0.044	0.105	1
top1l	0.0613278	-0.395346	0.245	0.372	1
dpp7	0.0613714	0.44668	0.029	0.081	1
gdpd3a	0.0615279	-0.883095	0.044	0.105	1
acaa1	0.0615279	0.12484	0.044	0.105	1
yaf2	0.0615419	-1.83677	0.039	0.093	1
gsta.2	0.06167	0.468189	0.721	0.721	1
atp5fa1	0.0618352	0.764447	0.412	0.326	1
psmb6	0.0618945	-0.385906	0.162	0.267	1
dclk2a	0.0619667	1.29662	0.029	0.081	1
srp14	0.0620735	1.75607	0.064	0.012	1
snd1	0.0621917	-0.341928	0.118	0.209	1
ryk	0.0622441	-3.02788	0.025	0.07	1
arhgap12a	0.0626566	-0.764309	0.157	0.256	1
pdcl	0.0626977	-0.660743	0.123	0.209	1
atp6v1f	0.0628968	-2.26682	0.025	0.07	1
gdpd1	0.0628968	-1.97401	0.025	0.07	1
si:ch211-132b12.7	0.0629491	2.93737	0.127	0.058	1
lpp	0.063049	-0.183624	0.142	0.244	1
serpinb1l3	0.0632149	0.394138	0.779	0.721	1
gpr155a	0.0633314	-0.940677	0.078	0.151	1
zgc:92749	0.0633379	-0.855815	0.059	0.128	1
phlpp2	0.0634304	3.21581	0.039	0	1
ela3l	0.0634304	4.2658	0.039	0	1
insl5a	0.0634304	4.3128	0.039	0	1
evpla	0.0634304	4.08798	0.039	0	1
katna1	0.0634304	3.44123	0.039	0	1
gnpat	0.0634304	4.894	0.039	0	1
tm2d3	0.0634304	4.02657	0.039	0	1
oxnad1	0.0634304	3.20632	0.039	0	1
crkl	0.0634304	3.68738	0.039	0	1
mrpl45	0.0634304	3.98698	0.039	0	1
lrrtm2	0.0634304	3.88528	0.039	0	1
sgsm1a	0.0635551	-2.56768	0.025	0.07	1
slc5a8l	0.0638834	-0.427737	0.172	0.279	1
si:ch73-173p19.1	0.0640798	-0.675453	0.069	0.14	1
cyp2aa12	0.0641014	-0.339448	0.162	0.267	1
gstm.3	0.0642249	-0.759271	0.176	0.279	1
nccrp1	0.0645031	0.618469	0.608	0.558	1
foxj3	0.0646808	-0.45769	0.103	0.186	1
HTRA2.6	0.0648888	-2.12513	0.025	0.07	1
vps37c	0.064974	-0.413379	0.069	0.14	1
krtcap2	0.0650309	-0.547818	0.147	0.244	1
smad1	0.0650649	-1.08218	0.088	0.163	1
mrpl32	0.0655643	-2.05778	0.025	0.07	1
grpel2	0.0658651	-1.09041	0.108	0.186	1
cttn	0.065998	-0.508223	0.196	0.302	1
tox3	0.0662456	-1.87345	0.025	0.07	1
actr3	0.0662456	-2.44221	0.025	0.07	1
ABCA7	0.0662456	-1.67729	0.025	0.07	1
si:dkey-25e12.3	0.0663	-0.42701	0.235	0.349	1
srsf5a	0.0663328	-0.256524	0.26	0.384	1
camsap1b	0.0663347	-0.581959	0.069	0.14	1
golga7	0.0666194	-0.714092	0.103	0.186	1
rnf175	0.0669327	-1.81123	0.025	0.07	1
stk17a	0.067162	-1.13203	0.054	0.116	1
ENSDARG00000101034	0.0674819	-0.843453	0.118	0.198	1
snrpe	0.0675992	-1.22849	0.098	0.174	1
CR847906.1	0.0676256	-0.970232	0.025	0.07	1
glud1a	0.0676256	-1.60854	0.025	0.07	1
lysmd4	0.0676256	-0.995064	0.025	0.07	1
fbxo45	0.0676256	-1.66516	0.025	0.07	1
sytl5	0.0676821	-0.485033	0.152	0.244	1
scaper	0.0677059	-1.01674	0.039	0.093	1
lpin1	0.0678013	2.1127	0.113	0.047	1
C19H6orf62	0.0679091	-0.470349	0.431	0.558	1
dbi	0.0679347	0.702305	0.431	0.372	1
actb1	0.0679713	0.154491	0.985	0.988	1
rp2	0.0680791	-0.157556	0.152	0.256	1
clcn3	0.0681853	-0.538781	0.069	0.14	1
mgat1a	0.0682045	-0.428675	0.103	0.186	1
otulinb	0.0683244	-1.12301	0.025	0.07	1
snx5	0.0683244	-0.786468	0.025	0.07	1
mtfr1	0.0686545	-0.171196	0.069	0.14	1
fnip1	0.0687054	-1.02301	0.054	0.116	1
setb	0.0690003	-0.567324	0.113	0.198	1
cpsf3	0.0690292	-1.50961	0.025	0.07	1
eif2ak2	0.0690292	-1.13934	0.025	0.07	1
add1	0.0692263	-1.03679	0.054	0.116	1
prdx1	0.0692543	-0.675188	0.142	0.233	1
tep1	0.0696236	-0.527925	0.446	0.57	1
nfyba	0.0697399	-1.58166	0.025	0.07	1
lca5	0.0697399	-0.98372	0.025	0.07	1
ncf4	0.0697505	-0.801938	0.054	0.116	1
oclnb	0.0697907	-1.1354	0.118	0.198	1
capzb	0.0700697	-0.777784	0.039	0.093	1
pde4ba	0.0701428	-0.73988	0.088	0.163	1
ssr1	0.0702778	-0.863337	0.054	0.116	1
agla	0.0704566	-0.750612	0.025	0.07	1
mboat7	0.0704566	-0.739736	0.025	0.07	1
AREL1	0.0704566	-0.637663	0.025	0.07	1
anapc15	0.0704566	-0.415124	0.025	0.07	1
zgc:152830	0.0706711	-0.48991	0.039	0.093	1
kctd13	0.0708085	-0.859391	0.054	0.116	1
hivep1	0.0709195	-1.10715	0.098	0.174	1
ppl	0.0711295	-0.403399	0.598	0.721	1
sox6	0.0711794	-0.645445	0.025	0.07	1
srsf2b	0.0711794	-0.724515	0.025	0.07	1
mrpl47	0.0711794	-0.997629	0.025	0.07	1
pak2b	0.0711794	-0.362904	0.025	0.07	1
tnk1	0.0712492	0.790201	0.289	0.198	1
hbegfb	0.0713438	-1.16932	0.098	0.174	1
FO744833.1	0.0718797	-0.450368	0.054	0.116	1
CTBP1	0.0719082	-0.797543	0.025	0.07	1
xpo6	0.0721839	-0.518354	0.078	0.151	1
hax1	0.072278	-0.825199	0.132	0.221	1
gnai2a	0.0723663	-0.585199	0.181	0.279	1
myo5b	0.0724744	-0.388823	0.235	0.349	1
zdhhc5a	0.072488	-0.20241	0.118	0.209	1
pigbos1	0.0726431	0.605096	0.025	0.07	1
unc45a	0.0726431	-0.490904	0.025	0.07	1
ces2b.1	0.0726431	-0.488182	0.025	0.07	1
bcl2l1	0.0727003	0.436093	0.382	0.279	1
hdac5	0.0727674	-0.836273	0.118	0.198	1
ubl3a	0.0727687	-0.450627	0.304	0.419	1
lamb2l	0.0727973	-0.847487	0.181	0.291	1
rps5	0.0728051	-0.284905	0.819	0.837	1
nuak1b	0.0729641	-0.508524	0.054	0.116	1
pam	0.0733447	-0.614076	0.201	0.302	1
large2	0.0735184	-0.307776	0.127	0.221	1
capn9	0.0735241	3.19496	0.059	0.012	1
CU459056.1	0.0736045	-1.74035	0.049	0.105	1
SPAG9	0.0737419	-0.747364	0.039	0.093	1
tmf1	0.0740619	-0.536977	0.054	0.116	1
ak3	0.0740619	-0.422889	0.054	0.116	1
cct3	0.0740631	-0.928282	0.142	0.233	1
tiparp	0.0740803	-0.38674	0.461	0.57	1
arg2	0.0744744	-1.11059	0.142	0.221	1
acat1	0.0748848	0.278808	0.025	0.07	1
adnp2b	0.0750004	-0.414528	0.039	0.093	1
apoa1a	0.0756265	0.347999	0.49	0.372	1
mrps11	0.0756445	-0.152814	0.025	0.07	1
vps13d	0.075858	-1.26317	0.083	0.151	1
ptbp3	0.075922	-0.160643	0.181	0.291	1
ythdc1	0.0759874	-0.746518	0.132	0.221	1
fkbp2	0.0760061	-1.09674	0.088	0.163	1
pgd	0.0761979	-0.172109	0.328	0.453	1
rpz2	0.0766864	-1.04436	0.118	0.198	1
adam10a	0.0767713	-0.274155	0.289	0.419	1
si:ch211-212k18.4	0.0767877	-0.242971	0.132	0.221	1
plac8.1	0.0768879	0.189873	0.922	0.895	1
hesx1	0.076921	-0.698472	0.039	0.093	1
hnrnpl2	0.0770618	-0.714311	0.064	0.128	1
mych	0.077125	-1.32847	0.049	0.105	1
cars1	0.0771827	0.541883	0.025	0.07	1
cpt1ab	0.0774145	-0.58073	0.088	0.163	1
uba3	0.07757	-0.308644	0.039	0.093	1
si:ch1073-340i21.3	0.0776423	-1.01844	0.162	0.244	1
romo1	0.0778893	-0.502023	0.284	0.395	1
ammecr1	0.0779171	-0.363243	0.186	0.291	1
cers2a	0.0779325	-0.621111	0.245	0.36	1
mphosph8	0.0780265	-0.987872	0.137	0.221	1
csnk1g1	0.0783285	-1.28861	0.049	0.105	1
fam162a	0.0783651	-0.463799	0.088	0.163	1
tradd	0.0788273	-0.159227	0.103	0.186	1
atg4da	0.0788815	-0.407868	0.039	0.093	1
mrpl30	0.0788815	-0.488006	0.039	0.093	1
tagln2	0.0792586	-0.159387	0.922	0.942	1
vegfab	0.0793758	-1.99931	0.034	0.081	1
atf4b	0.0794181	-0.390945	0.637	0.733	1
abcg2b	0.0795439	-0.70056	0.039	0.093	1
mta1	0.0795923	-2.59198	0.02	0.058	1
gfra1a	0.0799324	1.4065	0.059	0.012	1
stx3a	0.0800303	-0.323456	0.304	0.43	1
lama3	0.0801706	-0.328568	0.343	0.465	1
usp10	0.080594	-0.887173	0.074	0.14	1
rfx2	0.080594	-1.02363	0.074	0.14	1
plekhh1	0.0807998	-2.40591	0.034	0.081	1
gadd45aa	0.080801	-0.254144	0.358	0.488	1
rpsa	0.0810379	0.244929	0.877	0.826	1
bzw1a	0.0810888	-0.368303	0.206	0.314	1
arhgap27l	0.0811856	-0.557249	0.186	0.279	1
ptpn6	0.0813599	-2.19445	0.02	0.058	1
pon3.2.1	0.0820143	-0.914679	0.064	0.128	1
lipia	0.0820143	-0.757272	0.064	0.128	1
flvcr2b	0.0822446	-1.59598	0.034	0.081	1
mrps26	0.0822556	-2.32039	0.02	0.058	1
waca	0.0824049	-0.580571	0.142	0.233	1
eps8l3a	0.0825611	-0.337481	0.569	0.674	1
yipf6	0.082645	-0.537706	0.098	0.174	1
lmnb2	0.0829148	-0.627743	0.113	0.198	1
creb1a	0.0829244	0.420178	0.039	0.093	1
stam	0.0829748	-1.78653	0.034	0.081	1
ptk6b	0.0829772	1.17678	0.23	0.151	1
si:dkey-14d8.6	0.0831127	3.74712	0.034	0	1
si:ch211-232d10.3	0.0831127	2.76779	0.034	0	1
si:ch211-285c6.2	0.0831127	4.02272	0.034	0	1
ube3b	0.0831127	4.1624	0.034	0	1
tead3b	0.0831127	4.63706	0.034	0	1
kynu	0.0831127	3.58246	0.034	0	1
setd5	0.0831127	3.67298	0.034	0	1
si:ch73-236c18.9	0.0831127	3.15304	0.034	0	1
map2k7	0.0831127	3.00975	0.034	0	1
dgat1b	0.0831127	4.0669	0.034	0	1
nagpa	0.0831127	2.81542	0.034	0	1
nek1	0.0831127	3.29546	0.034	0	1
CABZ01111496.1	0.0831127	3.34175	0.034	0	1
cuzd1.1	0.0831127	3.94507	0.034	0	1
eif4ea	0.0831127	3.27436	0.034	0	1
mospd1	0.0831127	2.62425	0.034	0	1
manba	0.0831127	3.74548	0.034	0	1
lipea	0.0831127	3.0853	0.034	0	1
dlc	0.0831127	2.6166	0.034	0	1
sdhaf1	0.0831127	3.26971	0.034	0	1
FAM107A.1	0.0831127	2.84719	0.034	0	1
sp2	0.0831127	3.70478	0.034	0	1
mrpl54	0.0831127	2.71299	0.034	0	1
ext1b	0.0831593	-1.7766	0.02	0.058	1
vldlr	0.0831593	-1.92793	0.02	0.058	1
egr2a	0.0832628	-0.122129	0.294	0.407	1
ddx19	0.0832965	-1.07396	0.049	0.105	1
icn	0.0836052	0.153532	1	1	1
slc30a6	0.0836142	0.416718	0.039	0.093	1
rps19	0.0836489	0.259278	0.868	0.814	1
vps37b	0.0837102	-1.79334	0.034	0.081	1
si:dkey-208k22.6	0.0837102	-2.69882	0.034	0.081	1
cobl	0.0840709	-1.61184	0.02	0.058	1
zbtb46	0.0840709	-1.74175	0.02	0.058	1
pi4k2a	0.0842705	-0.181791	0.088	0.163	1
grpel1	0.0844509	-1.83851	0.034	0.081	1
agfg1a	0.0845781	-0.388922	0.24	0.36	1
ceacam1	0.0848435	-0.599333	0.157	0.244	1
MAF1	0.0848754	0.188999	0.064	0.128	1
tlnrd1	0.0848754	-0.439587	0.064	0.128	1
stard10	0.0849759	-0.762144	0.172	0.256	1
FO082781.1	0.0849907	-1.50504	0.02	0.058	1
auh	0.0849907	-0.950112	0.02	0.058	1
spata13	0.0849907	-2.11555	0.02	0.058	1
cxadr	0.0850709	-0.408023	0.098	0.174	1
sirt1	0.0851265	-0.674132	0.108	0.186	1
si:dkey-117m1.4	0.0851969	-0.913748	0.034	0.081	1
cltcb	0.0852888	-0.35451	0.088	0.163	1
tbc1d10b	0.0854546	-0.814509	0.074	0.14	1
atp8b1	0.0854546	-0.522684	0.074	0.14	1
ide	0.0854574	1.89526	0.093	0.035	1
psmd11b	0.0858745	-1.08832	0.049	0.105	1
gstt2	0.0859186	-1.42224	0.02	0.058	1
rpl7l1	0.0859186	-1.4775	0.02	0.058	1
uspl1	0.0859186	-2.22443	0.02	0.058	1
ca2	0.0859482	-1.42982	0.034	0.081	1
atp5mc3b	0.0860929	-0.289316	0.441	0.57	1
sdr16c5b	0.0861202	1.4143	0.221	0.151	1
cnppd1	0.0861409	-0.210055	0.113	0.198	1
ilf3b	0.0862086	-0.378992	0.196	0.291	1
fhl1b	0.086529	-0.934589	0.049	0.105	1
zhx3	0.0867049	-1.61507	0.034	0.081	1
virma	0.0868546	-1.50252	0.02	0.058	1
vash2	0.0868546	-1.88068	0.02	0.058	1
kcnk1a	0.0868546	-0.844708	0.02	0.058	1
ttc1	0.0868546	-1.43488	0.02	0.058	1
rc3h1a	0.0868546	-1.23675	0.02	0.058	1
fbxo34	0.086895	-0.334787	0.176	0.279	1
bin3	0.0870527	-0.303242	0.098	0.174	1
ap2m1a	0.0871096	-0.416709	0.26	0.384	1
ppp1r13bb	0.0871875	-1.06045	0.049	0.105	1
fosb	0.0875215	-0.393612	0.848	0.895	1
ddx39aa	0.087604	-1.1382	0.059	0.116	1
ppm1aa	0.087604	-1.43827	0.059	0.116	1
sult3st2	0.0876837	3.52057	0.074	0.023	1
polr2l	0.0877017	-0.636235	0.103	0.174	1
CPNE8	0.0877989	-0.170106	0.02	0.058	1
b4galt1l	0.0877989	-1.23436	0.02	0.058	1
srp19	0.08785	-1.51041	0.049	0.105	1
tgif1	0.08785	-0.963034	0.049	0.105	1
slc3a2a	0.0878783	-0.263183	0.088	0.163	1
tmbim4	0.0879733	-0.507571	0.157	0.244	1
atg13	0.0882344	-2.11719	0.034	0.081	1
slc25a44b	0.0882344	-1.5188	0.034	0.081	1
atrxl	0.0882344	-1.31197	0.034	0.081	1
ntan1	0.0882344	-0.811822	0.034	0.081	1
traf6	0.0884038	-0.366694	0.088	0.163	1
si:ch211-195e19.1	0.0884145	-0.245412	0.064	0.128	1
nipbla	0.0884146	-0.12344	0.064	0.128	1
selenoj	0.0885372	1.41706	0.093	0.035	1
elocb	0.0886427	-0.270939	0.123	0.209	1
rabep2	0.0887514	-1.01074	0.02	0.058	1
gmppaa	0.0887514	-0.775146	0.02	0.058	1
gnl1	0.0887514	-0.366819	0.02	0.058	1
cmc2	0.0887514	-1.12174	0.02	0.058	1
mrpl27	0.0887514	-0.929173	0.02	0.058	1
atf5b	0.0887514	-1.28851	0.02	0.058	1
bmp7b	0.0887514	-1.11296	0.02	0.058	1
rps6kb1a	0.0887514	-0.765973	0.02	0.058	1
ppp2r2ab	0.0887514	-1.19433	0.02	0.058	1
nub1	0.0887514	-0.944489	0.02	0.058	1
esco1	0.0887514	-1.0552	0.02	0.058	1
abcf2a	0.0889373	-0.273617	0.152	0.244	1
id3	0.0889706	-0.957575	0.123	0.198	1
si:ch211-198m17.1	0.0891254	1.70158	0.108	0.047	1
abca12	0.0892256	-0.306629	0.245	0.163	1
cyp2aa7	0.089486	-0.301574	0.358	0.477	1
tnksa	0.0897122	-0.290804	0.02	0.058	1
tcn2	0.0897855	-1.17843	0.034	0.081	1
si:ch211-197k17.3	0.0897855	-1.18744	0.034	0.081	1
ephx2	0.0904107	0.461407	0.093	0.174	1
taf12	0.0905693	-1.55757	0.034	0.081	1
rab14l	0.0906814	-1.27689	0.02	0.058	1
epc1b	0.0906814	-0.786592	0.02	0.058	1
isg20l2	0.0906814	-0.744702	0.02	0.058	1
rfx5	0.0906814	-0.361264	0.02	0.058	1
dnajc16l	0.0906814	-0.315939	0.02	0.058	1
slc30a7	0.0906814	-1.20279	0.02	0.058	1
galnt7	0.0906856	-0.578148	0.118	0.198	1
cndp2	0.0908395	0.408659	0.064	0.128	1
nfkbiab	0.0911079	-0.644907	0.534	0.651	1
atf7a	0.0913585	-1.07681	0.034	0.081	1
bambia	0.0917126	0.62746	0.382	0.314	1
dyrk1b	0.0920083	-0.866607	0.103	0.174	1
mrps33	0.0926023	-0.230624	0.049	0.105	1
rprd2a	0.092645	0.417651	0.02	0.058	1
noc2l	0.092645	0.30692	0.02	0.058	1
mydgf	0.092645	-0.124478	0.02	0.058	1
rab11bb	0.0928734	-0.462908	0.132	0.221	1
rbm14b	0.0928911	-0.512328	0.074	0.14	1
mdh2	0.0930502	-0.155449	0.176	0.279	1
b4galnt3b	0.093061	-0.270684	0.245	0.36	1
atp5pb	0.0937392	-0.579327	0.309	0.407	1
srebf1	0.0937595	-0.695881	0.034	0.081	1
kpna5	0.0937595	-0.830843	0.034	0.081	1
cops5	0.0937595	-1.30858	0.034	0.081	1
kdf1a	0.0939775	-0.889582	0.059	0.116	1
tnfaip3	0.0939973	-0.380157	0.049	0.105	1
jak1	0.0941662	1.15253	0.319	0.244	1
zzz3	0.094571	-0.426887	0.034	0.081	1
trappc2	0.094571	-1.63309	0.034	0.081	1
insra	0.0945769	0.120305	0.064	0.128	1
ndufs6	0.0946139	-0.478467	0.118	0.198	1
usp54a	0.0950589	0.51636	0.603	0.57	1
hnrnpub	0.095107	-0.551429	0.338	0.442	1
taf6	0.0953881	-1.09045	0.034	0.081	1
psmc6	0.0955526	2.23935	0.088	0.035	1
rab8b	0.0956909	3.02066	0.054	0.012	1
cfap157	0.0956909	3.26976	0.054	0.012	1
osbpl3a	0.0957539	0.571607	0.24	0.151	1
alg2	0.0959606	-1.71934	0.059	0.116	1
smdt1b	0.0961737	0.675763	0.495	0.43	1
spred1	0.0962108	-0.820035	0.034	0.081	1
si:dkey-95p16.1	0.0962333	3.16599	0.088	0.035	1
baxa.1	0.0965012	-0.256411	0.152	0.244	1
fut8a	0.0965789	2.81263	0.054	0.012	1
rbp4	0.0965789	2.93581	0.054	0.012	1
dhrs4	0.096629	-0.808185	0.059	0.116	1
bccip	0.096838	-0.316502	0.049	0.105	1
itga6l	0.0969781	-0.627911	0.147	0.233	1
agpat2	0.0970393	-0.451081	0.034	0.081	1
flad1	0.097158	0.884515	0.074	0.023	1
rbm12b	0.097158	-1.7196	0.044	0.093	1
ep300a	0.0974961	-0.452599	0.137	0.221	1
snx12	0.0975274	0.106339	0.098	0.174	1
fhod1	0.0975278	-0.925008	0.142	0.221	1
tcea1	0.0976567	-0.204744	0.132	0.221	1
sf3a2	0.0976585	-0.476348	0.083	0.151	1
dync1i2a	0.0981486	1.50594	0.206	0.14	1
ERC1	0.0982472	-0.456067	0.083	0.151	1
snrpd3l	0.0982838	-0.447298	0.049	0.105	1
dbnlb	0.0984985	0.556926	0.113	0.198	1
si:dkeyp-115e12.6	0.0985745	-0.431049	0.127	0.209	1
mrpl20	0.0986856	-0.781658	0.044	0.093	1
si:dkey-118j18.2	0.0987132	-0.449052	0.034	0.081	1
eif3g	0.0988361	-0.211182	0.196	0.302	1
ugcg	0.0991961	-0.951785	0.103	0.174	1
mapk3	0.0992547	-0.392388	0.108	0.186	1
ascc3	0.0992826	2.30188	0.054	0.012	1
slc6a7	0.0992826	2.31575	0.054	0.012	1
arid5b	0.0994554	-0.596743	0.093	0.163	1
abcb9	0.0994566	-2.29522	0.044	0.093	1
ifngr1	0.0997146	-0.953686	0.118	0.198	1
hk1	0.0997469	0.202793	0.049	0.105	1
id4	0.10041	-0.504143	0.034	0.081	1
akt2	0.10041	-0.2231	0.034	0.081	1
ttpal	0.10041	-0.189042	0.034	0.081	1
zdhhc6	0.100485	0.172476	0.049	0.105	1
casp9	0.100603	-0.369884	0.093	0.163	1
arpc5a	0.100795	-0.297277	0.24	0.36	1
brk1	0.100873	-0.602882	0.108	0.186	1
atg9b	0.101013	-1.41642	0.044	0.093	1
jun	0.101058	-0.368757	0.941	1	1
abcg2a	0.101095	0.605494	0.466	0.407	1
leng9	0.101336	-0.446902	0.358	0.453	1
syvn1	0.101798	-1.58377	0.044	0.093	1
rpl5a	0.101975	0.488547	0.569	0.512	1
kalrnb	0.102213	0.886241	0.279	0.209	1
uacab	0.102813	-1.04364	0.059	0.116	1
si:dkey-9i23.15	0.102999	0.588501	0.034	0.081	1
cd99	0.103135	-1.33324	0.069	0.128	1
smim19	0.103384	-1.79714	0.044	0.093	1
pnpla7a	0.103384	-1.54199	0.044	0.093	1
ndfip1l	0.10339	-0.356801	0.074	0.14	1
sftpbb	0.103874	0.169311	0.034	0.081	1
fthl27	0.103968	-0.298467	0.956	1	1
hivep3b	0.104172	0.255308	0.088	0.163	1
ddrgk1	0.104518	-2.05996	0.015	0.047	1
urod	0.104518	-2.21507	0.015	0.047	1
s100t	0.104518	-2.42779	0.015	0.047	1
si:ch211-195o20.7	0.104518	-3.71079	0.015	0.047	1
slc36a1	0.104572	-1.60874	0.078	0.14	1
ccdc167	0.104685	0.299524	0.074	0.14	1
camk2d1	0.104707	2.04489	0.088	0.035	1
mknk2b	0.105104	-0.241733	0.799	0.872	1
capn2a	0.105148	-0.431229	0.069	0.128	1
psma8	0.105259	-0.190305	0.127	0.209	1
arhgap35a	0.105603	-0.100079	0.123	0.209	1
slc6a19a.2	0.105641	-0.120271	0.034	0.081	1
nlrx1	0.105755	-2.03958	0.015	0.047	1
dpp3	0.105755	-0.376189	0.015	0.047	1
u2af2b	0.105778	-0.831332	0.157	0.244	1
timeless	0.105799	-1.72742	0.044	0.093	1
arf6a	0.106219	-0.424583	0.147	0.233	1
azin1b	0.106483	-0.272912	0.201	0.302	1
ADGRL3	0.106614	-0.872425	0.044	0.093	1
tnikb	0.106614	-1.63938	0.044	0.093	1
cdc42ep5	0.106724	-0.394219	0.147	0.233	1
rps26l	0.106907	-0.310809	0.75	0.791	1
zgc:86896	0.107005	-1.81201	0.015	0.047	1
nhej1	0.107005	-1.87993	0.015	0.047	1
tcta	0.107005	-2.60161	0.015	0.047	1
pcca	0.107005	-1.86706	0.015	0.047	1
jade1	0.107005	-1.84339	0.015	0.047	1
NAV1	0.107005	-2.99872	0.015	0.047	1
ssh2b	0.107005	-1.85584	0.015	0.047	1
srgap2	0.107005	-3.37598	0.015	0.047	1
rbm18	0.107005	-2.35521	0.015	0.047	1
fbxo31	0.107108	-0.611654	0.059	0.116	1
si:dkey-28a3.2	0.107431	0.39698	0.034	0.081	1
gstp1	0.108154	-0.374357	0.77	0.814	1
lrrk1	0.108266	-2.17477	0.015	0.047	1
TOM1L2	0.108266	-1.88452	0.015	0.047	1
eif4enif1	0.108266	-3.38789	0.015	0.047	1
dpydb	0.108266	-1.62469	0.015	0.047	1
ddx18	0.108266	-1.90232	0.015	0.047	1
stx17	0.108266	-1.34247	0.015	0.047	1
polb	0.108266	-0.986281	0.015	0.047	1
elk1	0.108266	-1.57189	0.015	0.047	1
rho	0.108266	-1.60599	0.015	0.047	1
bag5	0.108266	-1.70435	0.015	0.047	1
siah1	0.108266	-1.54644	0.015	0.047	1
timm23a	0.108266	-1.36768	0.015	0.047	1
klhl11	0.108266	-1.6074	0.015	0.047	1
tmem199	0.108266	-1.62795	0.015	0.047	1
pxdc1b	0.108266	-1.65777	0.015	0.047	1
commd2	0.108266	-1.73767	0.015	0.047	1
clpxb	0.108266	-1.608	0.015	0.047	1
arfgef1	0.108287	-0.689677	0.103	0.174	1
serpinb1	0.108542	0.34539	0.755	0.674	1
si:ch211-160o17.4	0.108545	0.768524	0.26	0.186	1
CABZ01026681.1	0.108763	-0.560961	0.147	0.233	1
h2ax1	0.108876	-0.281679	0.382	0.488	1
mark3b	0.109088	-0.798005	0.044	0.093	1
ylpm1	0.109088	-0.911245	0.044	0.093	1
slc38a10	0.10927	1.50621	0.147	0.081	1
hipk3a	0.109292	-0.439025	0.191	0.279	1
arfgap2	0.10931	-1.32766	0.098	0.163	1
cnep1r1	0.109348	2.35177	0.029	0	1
dok4	0.109348	3.49796	0.029	0	1
zgc:158432	0.109348	4.22476	0.029	0	1
narfl	0.109348	2.55281	0.029	0	1
zgc:174268	0.109348	2.86513	0.029	0	1
BX005085.3	0.109348	3.07118	0.029	0	1
exoc3	0.109348	1.76279	0.029	0	1
blzf1	0.109348	2.42458	0.029	0	1
cul4a	0.109348	3.6495	0.029	0	1
ltv1	0.109348	1.96944	0.029	0	1
dap3	0.109348	2.69446	0.029	0	1
phf20l1	0.109348	3.2969	0.029	0	1
hibadhb	0.109348	2.94158	0.029	0	1
rbp5	0.109348	2.95527	0.029	0	1
ela2	0.109348	3.43604	0.029	0	1
si:ch211-263k4.2.1	0.109348	3.59282	0.029	0	1
edem3	0.109348	3.54251	0.029	0	1
arhgef6	0.109348	3.58186	0.029	0	1
borcs7	0.109348	2.49647	0.029	0	1
rab4a	0.109348	3.15517	0.029	0	1
fam160b1	0.109348	3.94233	0.029	0	1
kbtbd2	0.109348	2.84204	0.029	0	1
trim65	0.109348	2.92395	0.029	0	1
ints3	0.109348	3.3685	0.029	0	1
bet1	0.109348	3.13124	0.029	0	1
zgc:162962	0.109348	3.30584	0.029	0	1
nol4lb	0.109348	3.36586	0.029	0	1
pou6f1	0.109348	2.33865	0.029	0	1
plekhn1	0.109348	3.20224	0.029	0	1
crcp	0.109348	3.11813	0.029	0	1
rtkn2b	0.109348	3.58531	0.029	0	1
nsd1b	0.109348	2.53908	0.029	0	1
drg1	0.109348	3.49479	0.029	0	1
wdr45	0.109348	2.94496	0.029	0	1
CU638714.1	0.109348	3.01895	0.029	0	1
zgc:101130	0.109348	4.07697	0.029	0	1
bet1l	0.109348	3.44652	0.029	0	1
ldhd	0.109348	3.35758	0.029	0	1
tsg101b	0.109453	-0.563783	0.123	0.198	1
znf330	0.109539	-1.06754	0.015	0.047	1
prcc	0.109539	-1.64576	0.015	0.047	1
nrip1a	0.109539	-1.53827	0.015	0.047	1
aurkaip1	0.109539	-2.15337	0.015	0.047	1
zgc:171759.4	0.109539	-1.948	0.015	0.047	1
glulb	0.109838	-0.498681	0.142	0.221	1
hddc3	0.109923	-1.66212	0.044	0.093	1
polr2eb	0.109923	-0.41893	0.044	0.093	1
mt-co3	0.109978	-0.255187	1	1	1
ccdc47	0.11005	-0.25787	0.059	0.116	1
msmo1	0.110087	-0.254229	0.397	0.547	1
anxa3b	0.110432	0.384006	0.441	0.372	1
eif5b	0.110715	-0.102733	0.137	0.221	1
slc30a1a	0.110763	-0.785648	0.044	0.093	1
LTN1	0.110763	-1.15493	0.044	0.093	1
mllt10	0.110763	-0.257985	0.044	0.093	1
fes	0.110824	-1.09679	0.015	0.047	1
ubald2	0.110824	-1.21254	0.015	0.047	1
myl12.2	0.110824	-0.802704	0.015	0.047	1
cbr1	0.110824	-0.36836	0.015	0.047	1
spryd7a	0.110824	-0.162573	0.015	0.047	1
mitd1	0.110824	-1.67069	0.015	0.047	1
asrgl1	0.110824	-0.41778	0.015	0.047	1
specc1lb	0.110824	-0.837894	0.015	0.047	1
sh3pxd2b	0.110824	-1.56929	0.015	0.047	1
svbp	0.110824	-1.3443	0.015	0.047	1
bcl2a	0.110824	0.169674	0.015	0.047	1
nrarpa	0.111193	-0.361606	0.127	0.209	1
nupr1b	0.111388	0.552001	0.417	0.337	1
si:dkey-27o4.1	0.11141	-0.286577	0.093	0.163	1
smim15	0.11141	-0.526087	0.093	0.163	1
wdr37	0.111429	-0.866695	0.162	0.244	1
si:ch211-214j24.14	0.11212	-0.887502	0.015	0.047	1
si:dkey-167k11.5	0.11212	-1.74578	0.015	0.047	1
fyco1b	0.11212	-0.282834	0.015	0.047	1
mocs3	0.11212	-1.90085	0.015	0.047	1
slc26a2	0.11212	-0.42706	0.015	0.047	1
zgc:110239	0.11212	-0.944205	0.015	0.047	1
ddx10	0.11212	-0.888053	0.015	0.047	1
nfil3	0.11212	-0.457635	0.015	0.047	1
pum3	0.11212	0.31697	0.015	0.047	1
stard7	0.11212	-0.7253	0.015	0.047	1
hccsb	0.11212	-0.455791	0.015	0.047	1
gipc2	0.112374	0.404425	0.569	0.488	1
FO744833.2	0.11245	-0.893803	0.127	0.198	1
cdv3	0.112453	0.311506	0.52	0.442	1
pes	0.112458	-0.687295	0.044	0.093	1
irf7	0.112458	-0.827098	0.044	0.093	1
skia	0.112513	-0.18787	0.181	0.279	1
stat2	0.112934	-0.45283	0.147	0.233	1
hspb1	0.113004	-1.5642	0.098	0.163	1
relb	0.113212	-1.72695	0.029	0.07	1
nrarpb	0.113313	-0.571032	0.044	0.093	1
hnrnpr	0.113313	-0.879661	0.044	0.093	1
znf395a	0.113429	-0.853006	0.015	0.047	1
wdr45b	0.113429	-0.411638	0.015	0.047	1
ldb1b	0.113429	-0.764028	0.015	0.047	1
tmem161a	0.113429	-0.785357	0.015	0.047	1
fam50a	0.113763	1.07835	0.088	0.035	1
rpl22l1	0.113861	-0.456525	0.382	0.477	1
trak1a	0.113881	1.36959	0.25	0.186	1
phactr4a	0.114099	-0.200531	0.75	0.826	1
lrrc1	0.114296	-0.598778	0.103	0.174	1
fbl	0.114749	-0.871992	0.015	0.047	1
tmem245	0.114749	-0.263384	0.015	0.047	1
tlr5a	0.114749	-0.59469	0.015	0.047	1
ap3m1	0.114749	-0.47645	0.015	0.047	1
srgap1a	0.114749	1.5765	0.015	0.047	1
abca3b	0.115038	-0.480189	0.044	0.093	1
cript	0.115038	-0.591249	0.044	0.093	1
zgc:113208	0.115457	1.65439	0.118	0.058	1
rb1cc1	0.115684	-0.7843	0.069	0.128	1
emc8	0.116082	0.157569	0.015	0.047	1
CABZ01057928.1	0.116082	0.325493	0.015	0.047	1
slc50a1	0.116131	2.5143	0.069	0.023	1
sfpq	0.116174	-0.350999	0.24	0.349	1
atg5	0.116278	-1.26224	0.029	0.07	1
irf2bpl	0.116278	-1.38532	0.029	0.07	1
ATP9A	0.116278	-1.56788	0.029	0.07	1
cct2.1	0.117294	-0.871264	0.078	0.14	1
mlxip	0.117314	-1.23394	0.029	0.07	1
tmem9	0.117314	-0.678798	0.029	0.07	1
mttp	0.11791	-1.42296	0.054	0.105	1
socs3a	0.117913	-0.345421	0.324	0.43	1
rhot1a	0.117941	2.02647	0.069	0.023	1
MYO1D	0.118018	-0.397005	0.152	0.233	1
supt4h1	0.118026	-0.139198	0.103	0.174	1
cant1a	0.118551	-0.448917	0.044	0.093	1
eif3d	0.118562	-0.439565	0.152	0.233	1
si:ch211-71m22.1	0.11922	0.56537	0.549	0.523	1
srsf10b	0.119409	-1.42723	0.029	0.07	1
erlin1	0.119541	0.4078	0.098	0.174	1
zgc:162396	0.119757	-0.888455	0.064	0.116	1
si:ch211-262i1.3	0.119774	1.90257	0.069	0.023	1
mt-co2	0.11986	-0.221727	1	1	1
zgc:171775	0.120339	-0.140585	0.044	0.093	1
cand1	0.120467	-1.00123	0.029	0.07	1
pdha1a	0.120467	-0.492943	0.029	0.07	1
trappc6b	0.120467	-0.560051	0.029	0.07	1
neu3.3	0.120547	1.09152	0.27	0.198	1
arl14	0.120698	1.90747	0.069	0.023	1
si:ch73-1a9.4	0.121227	-0.97407	0.054	0.105	1
si:ch1073-429i10.3	0.121451	-0.700003	0.221	0.326	1
eif2b4	0.121532	-0.812321	0.029	0.07	1
mff	0.121532	-0.622509	0.029	0.07	1
mecom	0.121532	-1.13139	0.029	0.07	1
gnal	0.121532	-1.31892	0.029	0.07	1
slc25a36a	0.121652	0.508901	0.059	0.116	1
selenot2	0.121715	-1.44296	0.064	0.116	1
acaa2	0.121914	2.31884	0.113	0.058	1
cstf2	0.122067	-0.996737	0.054	0.105	1
ppp2r1bb	0.122067	-0.485863	0.054	0.105	1
xpo1a	0.122148	-0.526299	0.044	0.093	1
atp6ap1b	0.122214	0.241459	0.123	0.198	1
pfkfb3	0.122244	-0.749325	0.495	0.547	1
ptgis	0.122276	-0.490332	0.078	0.14	1
tmem256	0.122605	-1.05092	0.029	0.07	1
mettl7a	0.122605	-0.988227	0.029	0.07	1
si:ch211-248e11.2	0.122605	-0.378276	0.029	0.07	1
psmc3	0.123001	-0.897476	0.078	0.14	1
als2b	0.123491	3.76264	0.049	0.012	1
clec14a	0.123491	3.54536	0.049	0.012	1
si:dkeyp-121d4.3	0.123491	3.77033	0.049	0.012	1
rxrba	0.123491	2.60479	0.049	0.012	1
naxe	0.123491	2.79008	0.049	0.012	1
si:ch73-269m23.5	0.123491	3.13196	0.049	0.012	1
rassf8a	0.123491	3.49733	0.049	0.012	1
macrod2	0.123685	-0.860184	0.029	0.07	1
igsf5a	0.123685	-1.65766	0.029	0.07	1
uqcrc2a	0.12379	1.22798	0.132	0.07	1
ptmaa	0.124047	-0.895717	0.108	0.174	1
tmem131l	0.124047	0.588794	0.147	0.081	1
ctdspla	0.12441	-0.611525	0.088	0.151	1
golph3l	0.124461	-0.617415	0.078	0.14	1
prrc2a	0.124461	-0.498829	0.078	0.14	1
mrps28	0.124616	-0.641979	0.054	0.105	1
surf1	0.124624	2.4731	0.049	0.012	1
acy3.2	0.124624	2.55969	0.049	0.012	1
nt5c2a	0.124624	2.99563	0.049	0.012	1
cry2	0.124624	3.22637	0.049	0.012	1
ubald1b	0.124773	-0.750746	0.029	0.07	1
daxx	0.124773	-0.463861	0.029	0.07	1
tm7sf3	0.125372	-1.93197	0	0.012	1
zgc:172014	0.125372	-2.20303	0	0.012	1
sypl1	0.125372	-3.45178	0	0.012	1
atxn7l1	0.125372	-4.97789	0	0.012	1
znf1094	0.125372	-2.20303	0	0.012	1
zgc:172128.1	0.125372	-2.13412	0	0.012	1
ftr51	0.125372	-3.86473	0	0.012	1
zgc:174696	0.125372	-4.44623	0	0.012	1
tmem168a	0.125372	-3.03896	0	0.012	1
spi2	0.125372	-3.03896	0	0.012	1
si:dkey-16b10.1	0.125372	-1.71001	0	0.012	1
znf1034	0.125372	-4.00752	0	0.012	1
aldh1l2	0.125372	-1.77923	0	0.012	1
si:ch211-59d8.3	0.125372	-2.0283	0	0.012	1
si:dkey-16p6.2	0.125372	-3.03896	0	0.012	1
znf1104	0.125372	-3.60863	0	0.012	1
si:ch211-64i20.3	0.125372	-2.33156	0	0.012	1
frs2a	0.125372	-3.77214	0	0.012	1
krr1	0.125372	-1.93197	0	0.012	1
zdhhc17	0.125372	-2.00082	0	0.012	1
si:dkey-3p4.7	0.125372	-3.33863	0	0.012	1
cog5	0.125372	-2.2591	0	0.012	1
znf1020	0.125372	-1.93197	0	0.012	1
tmem110l	0.125372	-3.91172	0	0.012	1
si:dkey-16p6.1.11	0.125372	-4.23348	0	0.012	1
lrmp	0.125372	-2.92827	0	0.012	1
si:dkey-29j8.1.1	0.125372	-2.13412	0	0.012	1
si:dkey-196n19.2	0.125372	-4.97789	0	0.012	1
si:ch211-108c17.2	0.125372	-3.86473	0	0.012	1
si:dkeyp-80d11.1	0.125372	-2.13412	0	0.012	1
mettl25	0.125372	-3.19583	0	0.012	1
im:7141269	0.125372	-3.10621	0	0.012	1
znf1041	0.125372	-4.18895	0	0.012	1
foxm1	0.125372	-2.20303	0	0.012	1
tigarb	0.125372	-2.20303	0	0.012	1
usp18	0.125372	-2.72305	0	0.012	1
znf1111	0.125372	-1.71001	0	0.012	1
rad51ap1	0.125372	-5.46623	0	0.012	1
MDFIC	0.125372	-2.94692	0	0.012	1
znf1099.1	0.125372	-1.93197	0	0.012	1
si:cabz01054394.6	0.125372	-1.77923	0	0.012	1
si:ch211-203c5.3	0.125372	-3.44082	0	0.012	1
si:dkey-262g12.7	0.125372	-3.03896	0	0.012	1
znf1117	0.125372	-2.13412	0	0.012	1
large1	0.125372	-1.77923	0	0.012	1
zmp:0000001020	0.125372	-1.77923	0	0.012	1
ptpn12	0.125372	-1.77923	0	0.012	1
si:zfos-932h1.3	0.125372	-2.1197	0	0.012	1
ttll12	0.125372	-2.81911	0	0.012	1
si:dkey-61f9.1.1	0.125372	-3.4189	0	0.012	1
si:dkey-82i20.5	0.125372	-3.77214	0	0.012	1
tipin	0.125372	-1.85861	0	0.012	1
rgs12a	0.125372	-2.20303	0	0.012	1
FP325123.1	0.125372	-4.0378	0	0.012	1
si:ch211-113a14.22	0.125372	-3.72124	0	0.012	1
hist1h4l.1	0.125372	-3.33863	0	0.012	1
CU457819.3	0.125372	-2.95985	0	0.012	1
hist1h4l.6	0.125372	-1.71001	0	0.012	1
hist1h2a10	0.125372	-3.4284	0	0.012	1
CU459186.2	0.125372	-2.20303	0	0.012	1
trmt10b	0.125372	-4.65928	0	0.012	1
cxcl8b.1	0.125372	-2.13412	0	0.012	1
nlgn2a	0.125372	-1.95645	0	0.012	1
pkd1l2a	0.125372	-2.45723	0	0.012	1
mnx1	0.125372	-4.22218	0	0.012	1
slc9a5	0.125372	-4.9281	0	0.012	1
CT737190.1	0.125372	-2.13412	0	0.012	1
si:dkey-23i12.7	0.125372	-4.22218	0	0.012	1
prmt3	0.125372	-1.77923	0	0.012	1
slc7a10a	0.125372	-3.44082	0	0.012	1
zgc:101765	0.125372	-4.44623	0	0.012	1
fbxo22	0.125372	-3.10621	0	0.012	1
mrpl46	0.125372	-2.94692	0	0.012	1
cep89	0.125372	-3.22005	0	0.012	1
si:dkey-19b23.13	0.125372	-3.26464	0	0.012	1
ptpn5	0.125372	-2.20303	0	0.012	1
dysf	0.125372	-3.31972	0	0.012	1
lpcat2	0.125372	-3.42919	0	0.012	1
pstpip1b	0.125372	-3.97118	0	0.012	1
ccs	0.125372	-3.34988	0	0.012	1
ttc5	0.125372	-2.382	0	0.012	1
map4k2	0.125372	-5.49546	0	0.012	1
si:ch211-212k18.5	0.125372	-3.8487	0	0.012	1
acd	0.125372	-2.95985	0	0.012	1
ccdc96	0.125372	-2.2591	0	0.012	1
si:ch211-168d1.3	0.125372	-2.13412	0	0.012	1
frmd5	0.125372	-4.47178	0	0.012	1
slc8b1	0.125372	-4.18895	0	0.012	1
b4gat1	0.125372	-2.1197	0	0.012	1
ppp1r14bb	0.125372	-3.77214	0	0.012	1
bean1	0.125372	-3.4284	0	0.012	1
il16	0.125372	-2.2591	0	0.012	1
sult5a1	0.125372	-2.20303	0	0.012	1
mex3b	0.125372	-2.77332	0	0.012	1
plekha7b	0.125372	-3.85915	0	0.012	1
pelp1	0.125372	-3.85361	0	0.012	1
saa	0.125372	-3.97118	0	0.012	1
chpf2	0.125372	-1.95645	0	0.012	1
zgc:110591	0.125372	-4.9281	0	0.012	1
pias1a	0.125372	-2.53482	0	0.012	1
igf2a	0.125372	-2.20303	0	0.012	1
CLEC3A	0.125372	-2.94692	0	0.012	1
arsj	0.125372	-3.26464	0	0.012	1
zgc:173552.1	0.125372	-2.38901	0	0.012	1
si:ch211-113a14.19	0.125372	-2.20303	0	0.012	1
pea15	0.125372	-2.72305	0	0.012	1
adamts17	0.125372	-3.77214	0	0.012	1
CU459012.1	0.125372	-3.10621	0	0.012	1
srrm4	0.125372	-3.10621	0	0.012	1
hspb8	0.125372	-2.45723	0	0.012	1
DNAH10	0.125372	-2.92827	0	0.012	1
dph7	0.125372	-2.38901	0	0.012	1
nsmfb	0.125372	-2.72305	0	0.012	1
smyd1a	0.125372	-2.0283	0	0.012	1
klhl13.1	0.125372	-4.22218	0	0.012	1
asb12a	0.125372	-5.56112	0	0.012	1
camkk1a	0.125372	-2.45723	0	0.012	1
fdxacb1	0.125372	-1.77923	0	0.012	1
lcn15	0.125372	-1.71001	0	0.012	1
git2a	0.125372	-1.77923	0	0.012	1
nova1	0.125372	-3.26464	0	0.012	1
shisa2a	0.125372	-3.26464	0	0.012	1
imp4	0.125372	-1.85861	0	0.012	1
SPRING1	0.125372	-1.71001	0	0.012	1
si:zfos-375h5.1	0.125372	-4.4968	0	0.012	1
fbp2	0.125372	-3.45178	0	0.012	1
hira	0.125372	-1.85861	0	0.012	1
rxrab	0.125372	-3.97118	0	0.012	1
zgc:171242	0.125372	-1.77923	0	0.012	1
si:dkeyp-20g2.3	0.125372	-4.89854	0	0.012	1
dmrt1	0.125372	-2.72305	0	0.012	1
ankra2	0.125372	-3.99585	0	0.012	1
si:ch211-139a5.1	0.125372	-4.27713	0	0.012	1
wdr36	0.125372	-3.89241	0	0.012	1
pole	0.125372	-2.20303	0	0.012	1
si:ch211-284e13.14	0.125372	-3.26464	0	0.012	1
dpagt1	0.125372	-2.13412	0	0.012	1
idua	0.125372	-1.85861	0	0.012	1
pmpca	0.125372	-2.13412	0	0.012	1
pebp1	0.125372	-2.20303	0	0.012	1
si:dkey-174n20.1	0.125372	-2.38901	0	0.012	1
zgc:113436	0.125372	-2.13412	0	0.012	1
ncaph	0.125372	-2.38901	0	0.012	1
emid1	0.125372	-2.92827	0	0.012	1
cita	0.125372	-2.20303	0	0.012	1
rgs3a	0.125372	-2.72305	0	0.012	1
nup214	0.125372	-1.77923	0	0.012	1
ift74	0.125372	-2.13412	0	0.012	1
thnsl2	0.125372	-2.33156	0	0.012	1
BX470189.1	0.125372	-2.20303	0	0.012	1
FP102018.1	0.125372	-1.71001	0	0.012	1
irgf4	0.125372	-2.1197	0	0.012	1
grna	0.125372	-4.48368	0	0.012	1
cyp2k20	0.125372	-2.86017	0	0.012	1
smdt1a	0.125372	-2.45723	0	0.012	1
cyp2k21	0.125372	-2.13412	0	0.012	1
psmc3ip	0.125372	-2.94692	0	0.012	1
cyp2k6.1	0.125372	-2.33156	0	0.012	1
zgc:66443	0.125372	-1.93197	0	0.012	1
pglyrp6	0.125372	-4.18895	0	0.012	1
gcat	0.125372	-1.77923	0	0.012	1
sp100.1	0.125372	-1.95645	0	0.012	1
spc24	0.125372	-2.20303	0	0.012	1
zgc:173577	0.125372	-2.0283	0	0.012	1
tmem220	0.125372	-4.23348	0	0.012	1
chst12a	0.125372	-4.65928	0	0.012	1
desi1a	0.125372	-1.77923	0	0.012	1
ttc25	0.125372	-2.1197	0	0.012	1
nsfa	0.125372	-4.97789	0	0.012	1
si:ch211-156b7.4	0.125372	-3.01652	0	0.012	1
snrnp25	0.125372	-1.71001	0	0.012	1
xab2	0.125372	-2.33156	0	0.012	1
si:ch211-165g14.1	0.125372	-3.44082	0	0.012	1
si:ch211-120g10.1	0.125372	-1.77923	0	0.012	1
znf1134	0.125372	-4.22218	0	0.012	1
si:dkey-111k8.3	0.125372	-1.71001	0	0.012	1
CR394546.4	0.125372	-2.00082	0	0.012	1
cep112	0.125372	-2.45723	0	0.012	1
syt17	0.125372	-2.33156	0	0.012	1
zgc:173517	0.125372	-3.34988	0	0.012	1
CR589947.2	0.125372	-3.4745	0	0.012	1
BX769173.1	0.125372	-1.71001	0	0.012	1
rasd4	0.125372	-2.0283	0	0.012	1
hs3st3b1a	0.125372	-2.00082	0	0.012	1
cadpsb	0.125372	-3.31972	0	0.012	1
cplane2	0.125372	-2.1197	0	0.012	1
cth	0.125372	-2.33156	0	0.012	1
mmp24	0.125372	-2.92827	0	0.012	1
mif4gda	0.125372	-3.01652	0	0.012	1
ccdc40	0.125372	-1.95645	0	0.012	1
brinp3a.1	0.125372	-2.20303	0	0.012	1
mybphb	0.125372	-3.47116	0	0.012	1
pcif1	0.125372	-3.10621	0	0.012	1
bin1b	0.125372	-2.1197	0	0.012	1
sumf1	0.125372	-3.47116	0	0.012	1
nme7	0.125372	-2.53482	0	0.012	1
mpp4l	0.125372	-3.68625	0	0.012	1
scly	0.125372	-2.20303	0	0.012	1
srsf3a	0.125372	-4.27713	0	0.012	1
fopnl	0.125372	-3.22005	0	0.012	1
cd7al	0.125372	-2.20303	0	0.012	1
tmeff2b	0.125372	-3.4284	0	0.012	1
[truncated: 8,501 more rows]

## Sheet: Anterior-enterocytes
gene	p_val	avg_log2FC	pct.1	pct.2	p_val_adj
BX908782.2	1.33677e-81	-5.99619	0.004	0.165	2.46313e-77
ndufa4	1.30261e-57	-1.96124	0.141	0.35	2.4002e-53
rpsa	3.02382e-57	0.517383	0.956	0.912	5.57169e-53
rpl3	5.48452e-46	0.605573	0.855	0.739	1.01058e-41
zgc:158463	3.29268e-44	0.518165	0.999	0.993	6.0671e-40
jun	5.77676e-37	-0.567302	0.827	0.894	1.06443e-32
apobb.1	2.2948e-34	0.515943	0.919	0.861	4.2284e-30
rps3a	5.37627e-34	0.412469	0.909	0.833	9.90631e-30
nr0b2a	9.55957e-34	0.937393	0.476	0.29	1.76145e-29
hsp70l	1.0129e-32	-0.945896	0.663	0.762	1.86637e-28
rpl15	2.69978e-31	0.412179	0.888	0.81	4.97461e-27
rpl6	8.59705e-31	0.420625	0.87	0.783	1.58409e-26
tmsb1	1.02158e-29	-0.897908	0.734	0.784	1.88236e-25
rps3	9.02011e-29	0.477848	0.83	0.752	1.66205e-24
prss59.2	3.43698e-28	3.99239	0.096	0.008	6.33297e-24
rps10	1.09158e-27	0.294541	0.95	0.904	2.01134e-23
rplp2	1.43064e-27	0.320505	0.954	0.897	2.63609e-23
rpl4	1.6992e-27	0.515056	0.791	0.688	3.13095e-23
spink2.1	8.24083e-27	-1.25465	0.299	0.439	1.51846e-22
rpl5a	2.97997e-26	0.478855	0.771	0.648	5.49089e-22
mt-co1	3.8075e-26	-0.218561	0.998	0.995	7.01569e-22
dnajb1b	5.52411e-26	-0.708543	0.747	0.803	1.01787e-21
rps18	8.51021e-26	0.373201	0.868	0.769	1.56809e-21
hspa8	5.46336e-25	0.248688	0.98	0.97	1.00668e-20
tcima	8.51707e-25	-1.50559	0.152	0.284	1.56935e-20
rpl5b	1.01103e-24	0.450697	0.769	0.66	1.86292e-20
hsp70.1	1.34913e-24	-0.93693	0.681	0.755	2.48592e-20
prss1	2.14978e-24	1.99222	0.117	0.025	3.96118e-20
cela1.6	3.17199e-24	3.42495	0.09	0.011	5.84471e-20
si:ch73-335l21.4	2.60634e-23	-0.70816	0.639	0.708	4.80245e-19
ucp1	6.36957e-23	0.463194	0.809	0.716	1.17366e-18
apoa1a	6.97359e-23	0.255263	0.926	0.866	1.28495e-18
rpl9	1.70179e-22	0.292208	0.912	0.854	3.13571e-18
crip1	3.43414e-22	-0.63484	0.755	0.807	6.32774e-18
rps9	3.63292e-22	0.30321	0.917	0.862	6.69401e-18
eef1a1l1	1.4205e-21	0.251338	0.986	0.978	2.61741e-17
pyyb	3.08367e-21	1.32095	0.153	0.052	5.68196e-17
fads2	1.14492e-20	1.03164	0.183	0.075	2.10962e-16
ctrb1	1.15159e-20	2.31672	0.094	0.018	2.12193e-16
rps6	3.12305e-20	0.370337	0.78	0.68	5.75453e-16
insig1	3.31286e-20	0.447761	0.702	0.569	6.10427e-16
gatm	3.58702e-20	0.627227	0.54	0.412	6.60944e-16
rack1	1.14755e-19	0.364566	0.826	0.731	2.11448e-15
rplp2l	1.46538e-19	0.227622	0.962	0.937	2.70012e-15
si:ch211-132b12.7	1.49576e-19	1.07007	0.22	0.106	2.75609e-15
id2a	1.52148e-19	-0.929212	0.274	0.401	2.80348e-15
rpl8	3.1864e-19	0.279007	0.895	0.839	5.87127e-15
cobl	3.37699e-19	0.624929	0.424	0.281	6.22245e-15
mt-atp6	3.63267e-19	0.199605	0.998	0.993	6.69355e-15
rps19	3.86892e-19	0.248448	0.95	0.9	7.12887e-15
hmgcra	5.8776e-19	0.57653	0.425	0.286	1.08301e-14
atp5f1b	6.79308e-19	0.367216	0.783	0.683	1.25169e-14
prss59.1	6.98315e-19	3.08708	0.069	0.008	1.28671e-14
sgpl1	1.29755e-18	0.4556	0.663	0.548	2.39086e-14
rps4x	2.54136e-18	0.292871	0.854	0.784	4.68271e-14
klf7b	1.75752e-17	0.558993	0.458	0.323	3.23841e-13
ogdha	5.58559e-17	0.519097	0.591	0.462	1.0292e-12
apoa1b	6.85084e-17	0.257846	0.329	0.211	1.26234e-12
acot19	7.92017e-17	0.49084	0.588	0.468	1.45937e-12
cited4a	1.05929e-16	0.548331	0.466	0.333	1.95184e-12
eef2b	1.18855e-16	0.305636	0.896	0.836	2.19003e-12
aste1a	1.693e-16	-1.76241	0.078	0.162	3.11952e-12
anpepb	2.916e-16	0.657896	0.523	0.421	5.37303e-12
atp1a1a.4	1.2555e-15	0.440938	0.622	0.52	2.31339e-11
cnn2	1.28327e-15	0.501779	0.524	0.399	2.36455e-11
hmgcs1	1.29445e-15	0.428513	0.509	0.375	2.38515e-11
cldn17	1.3146e-15	0.638649	0.432	0.304	2.42228e-11
rps14	1.36983e-15	0.226789	0.957	0.92	2.52404e-11
pfn2	2.13379e-15	0.323582	0.73	0.633	3.93172e-11
rpl11	2.37625e-15	0.226935	0.93	0.877	4.37847e-11
phlda2	2.87304e-15	-0.418182	0.896	0.899	5.29387e-11
rps21	3.08428e-15	-0.596386	0.904	0.909	5.68309e-11
zgc:162608	6.09467e-15	0.542501	0.29	0.176	1.123e-10
saa	7.43e-15	-6.98696	0	0.028	1.36905e-10
meltf	8.82853e-15	-0.872895	0.334	0.437	1.62674e-10
cyp1a	9.23739e-15	0.572412	0.563	0.443	1.70208e-10
cox4i1l	1.53438e-14	-1.21066	0.067	0.142	2.82724e-10
mt-nd2	1.79129e-14	0.196731	0.982	0.969	3.30063e-10
creb3l3a	2.23152e-14	0.426537	0.499	0.379	4.1118e-10
rpl13	2.68955e-14	0.227891	0.931	0.887	4.95577e-10
scp2a	2.75936e-14	0.323121	0.695	0.579	5.08439e-10
acsl4a	3.27702e-14	0.395744	0.479	0.357	6.03825e-10
mdh1aa	3.78266e-14	0.383211	0.629	0.532	6.96992e-10
bhlhe41	5.53384e-14	0.908397	0.276	0.177	1.01967e-09
CR762483.1	5.91474e-14	-2.31466	0.032	0.088	1.08985e-09
cyp3c3	6.58988e-14	0.250556	0.925	0.894	1.21425e-09
pm20d1.2	6.61955e-14	0.528837	0.53	0.411	1.21972e-09
mtus1a	7.45003e-14	0.705291	0.252	0.15	1.37274e-09
hsp90aa1.2	7.81652e-14	-0.668044	0.834	0.829	1.44027e-09
stard4	8.80528e-14	0.7869	0.229	0.133	1.62246e-09
cyp51	9.10624e-14	0.485834	0.446	0.332	1.67792e-09
ela2l	9.47534e-14	4.103	0.047	0.005	1.74593e-09
ubb	1.1075e-13	0.236054	0.932	0.864	2.04068e-09
tpt1	1.15471e-13	0.268047	0.814	0.728	2.12766e-09
si:dkey-79d12.5	1.24603e-13	0.376956	0.613	0.491	2.29594e-09
plac8.1	1.4915e-13	-0.519045	0.847	0.852	2.74823e-09
abca1b	1.59885e-13	0.550262	0.392	0.278	2.94605e-09
hdlbpa	1.78208e-13	0.404001	0.628	0.534	3.28367e-09
chia.2	2.01136e-13	0.201067	0.971	0.956	3.70613e-09
slc13a2	2.65505e-13	0.371415	0.621	0.498	4.89219e-09
s100a10a	2.79495e-13	-0.685958	0.818	0.808	5.14997e-09
mttp	2.83475e-13	0.436371	0.535	0.423	5.22331e-09
id1	2.87442e-13	-1.11941	0.079	0.154	5.29641e-09
sgk1	3.75861e-13	0.352073	0.627	0.521	6.92562e-09
C25H12orf73	3.78179e-13	-1.14537	0.076	0.149	6.96834e-09
gadd45aa	3.91165e-13	0.381939	0.53	0.41	7.20762e-09
gapdh	4.07545e-13	0.248285	0.916	0.89	7.50943e-09
rplp1	4.4501e-13	0.120669	0.99	0.971	8.19975e-09
ARF5	4.62815e-13	-0.363714	0.863	0.882	8.52783e-09
ela3l	5.84247e-13	4.39432	0.04	0.003	1.07653e-08
vdrb	6.65303e-13	0.270705	0.722	0.612	1.22589e-08
h2ax1	7.76343e-13	-0.862637	0.322	0.415	1.43049e-08
mep1a.1	8.36123e-13	0.76917	0.298	0.199	1.54064e-08
mid1ip1b	9.06819e-13	0.650607	0.32	0.216	1.6709e-08
hbegfa	9.07402e-13	0.500176	0.513	0.398	1.67198e-08
serpinb1l3	1.05311e-12	0.271016	0.659	0.556	1.94046e-08
apoeb	1.21243e-12	0.309089	0.82	0.754	2.23402e-08
ldlra	1.56918e-12	0.439865	0.505	0.393	2.89137e-08
COX7A2	2.00005e-12	-1.02142	0.163	0.249	3.6853e-08
serbp1a	2.14625e-12	0.248163	0.812	0.756	3.95468e-08
glud1b	2.24721e-12	0.378904	0.601	0.502	4.14072e-08
rps23	2.68524e-12	0.284401	0.883	0.828	4.94783e-08
ncor2	2.9056e-12	0.34109	0.558	0.445	5.35386e-08
lmo7a	3.87726e-12	0.4261	0.514	0.404	7.14424e-08
ENSDARG00000071353	6.24796e-12	0.475697	0.447	0.349	1.15125e-07
fosab	6.25644e-12	-0.332336	0.82	0.86	1.15281e-07
atp5fa1	6.8095e-12	0.33764	0.666	0.576	1.25472e-07
cyp2y3	8.90006e-12	0.473767	0.44	0.338	1.63993e-07
aldh6a1	9.54194e-12	0.445025	0.468	0.368	1.7582e-07
cldnb	9.7284e-12	-0.913784	0.202	0.288	1.79256e-07
acadvl	1.19573e-11	0.346394	0.542	0.435	2.20326e-07
selenop	1.2678e-11	0.343931	0.693	0.603	2.33604e-07
ace	1.39739e-11	0.368385	0.536	0.433	2.57484e-07
alas1	1.41792e-11	-0.448699	0.727	0.745	2.61265e-07
dgat2	1.4905e-11	0.524748	0.415	0.316	2.7464e-07
sf3b6	1.6483e-11	-0.90285	0.118	0.198	3.03716e-07
MEP1B	1.72594e-11	0.668349	0.277	0.186	3.18021e-07
ppp1r12a	1.76218e-11	0.489875	0.324	0.223	3.24699e-07
pklr	1.96237e-11	0.302363	0.58	0.478	3.61586e-07
junba	2.12387e-11	-0.349125	0.595	0.668	3.91344e-07
btg1	2.30039e-11	0.228714	0.871	0.764	4.2387e-07
rpl7a	2.56243e-11	0.204222	0.864	0.813	4.72153e-07
slc6a9	2.61591e-11	0.449053	0.364	0.259	4.82008e-07
klf6a	2.70433e-11	0.251479	0.833	0.725	4.98299e-07
acsl5	3.87789e-11	0.424803	0.426	0.326	7.1454e-07
ablim1b	3.96126e-11	0.326021	0.61	0.506	7.29901e-07
si:ch211-153b23.5	4.93584e-11	-3.01535	0.007	0.036	9.09478e-07
baiap2l2a	6.29317e-11	0.550886	0.308	0.215	1.15958e-06
gpx4b	6.35317e-11	0.300149	0.576	0.48	1.17064e-06
chpt1	6.64772e-11	0.412416	0.415	0.315	1.22491e-06
st3gal7	7.16653e-11	0.395361	0.467	0.369	1.3205e-06
dhdhl	7.34203e-11	0.440867	0.493	0.404	1.35284e-06
p4hb	7.3926e-11	0.347486	0.548	0.458	1.36216e-06
zgc:153968	7.56079e-11	-0.363377	0.761	0.786	1.39315e-06
folr	8.03581e-11	0.423054	0.401	0.302	1.48068e-06
tuba8l2	8.16692e-11	0.442537	0.446	0.344	1.50484e-06
rpl23a	9.06722e-11	0.237675	0.831	0.748	1.67073e-06
kifc3	1.35032e-10	0.376297	0.582	0.477	2.4881e-06
rpl10	1.37427e-10	0.150893	0.831	0.743	2.53224e-06
rpl18	1.43851e-10	0.157955	0.79	0.699	2.65059e-06
agmo	1.62022e-10	0.351397	0.577	0.476	2.98542e-06
dennd5b	2.35762e-10	0.974131	0.179	0.106	4.34414e-06
slc4a4a	2.38468e-10	0.309986	0.627	0.53	4.39402e-06
si:zfos-943e10.1	2.73472e-10	0.358462	0.557	0.458	5.03899e-06
hyou1	2.85998e-10	0.39776	0.453	0.351	5.26981e-06
faxdc2	3.04072e-10	0.244356	0.757	0.649	5.60283e-06
mt-cyb	3.05459e-10	-0.150778	0.999	0.997	5.62838e-06
ndufs6	3.47831e-10	-0.852949	0.178	0.256	6.40913e-06
arhgap5	3.8638e-10	0.307326	0.522	0.417	7.11944e-06
hsp90ab1	3.95198e-10	0.178828	0.977	0.957	7.28192e-06
ola1	4.07153e-10	0.47683	0.34	0.248	7.5022e-06
vil1	4.55608e-10	0.118773	0.906	0.857	8.39503e-06
cox6b1	4.77436e-10	-0.732651	0.352	0.427	8.79723e-06
ctrl	5.35939e-10	2.35702	0.033	0.003	9.87521e-06
dedd1	6.32347e-10	0.324935	0.549	0.451	1.16516e-05
slc6a19a.2	7.30756e-10	0.524339	0.295	0.207	1.34649e-05
bach1b	9.41584e-10	0.852842	0.137	0.073	1.73496e-05
zgc:173587	1.06117e-09	-1.313	0.033	0.078	1.95531e-05
cpt1ab	1.06163e-09	0.372232	0.474	0.378	1.95615e-05
gadd45bb	1.13988e-09	-0.678293	0.417	0.492	2.10034e-05
rpl24	1.39661e-09	0.199869	0.902	0.846	2.5734e-05
txnrd3	1.44068e-09	0.29551	0.723	0.635	2.6546e-05
cox5b2	1.49764e-09	-1.22679	0.016	0.049	2.75956e-05
ccng2	1.55176e-09	0.295549	0.618	0.508	2.85927e-05
osbpl2b	1.69372e-09	0.315969	0.402	0.304	3.12085e-05
ENSDARG00000012458	1.82639e-09	0.363435	0.493	0.397	3.36531e-05
krt18a.2	1.96983e-09	0.713006	0.208	0.134	3.6296e-05
mfsd2ab	2.27776e-09	0.717748	0.207	0.132	4.197e-05
asah2	2.39782e-09	0.810258	0.191	0.12	4.41823e-05
ak2	2.47342e-09	0.5728	0.338	0.256	4.55752e-05
cops9	2.48031e-09	-0.668314	0.164	0.241	4.57022e-05
acsl1b	2.83135e-09	0.411027	0.416	0.326	5.21704e-05
mt-atp8	2.94883e-09	0.202575	0.888	0.826	5.43352e-05
lect2l	3.00304e-09	-1.9197	0.002	0.022	5.53341e-05
tmem86b	3.29322e-09	0.489785	0.317	0.233	6.06809e-05
canx	3.45162e-09	0.35916	0.526	0.443	6.35995e-05
prdx2	3.73625e-09	-0.401581	0.783	0.797	6.88442e-05
hadhab	3.83435e-09	0.686377	0.196	0.124	7.06518e-05
abcc12	4.11489e-09	0.524903	0.312	0.231	7.5821e-05
ccnt2b	4.43171e-09	0.66597	0.221	0.147	8.16587e-05
si:ch211-214j8.1	4.97651e-09	0.63259	0.286	0.201	9.16973e-05
jdp2b	5.03732e-09	-0.430576	0.724	0.75	9.28176e-05
g6pca.2	5.60548e-09	0.255786	0.683	0.591	0.000103287
porb	5.62765e-09	0.318173	0.494	0.407	0.000103695
si:dkey-219e21.2	5.73266e-09	0.266372	0.462	0.361	0.00010563
wnk1a	6.36884e-09	0.334004	0.546	0.452	0.000117352
aldh9a1a.1	6.3907e-09	0.184422	0.573	0.468	0.000117755
angptl4	6.64521e-09	0.12454	0.628	0.518	0.000122445
eef1db	7.92833e-09	0.276125	0.532	0.446	0.000146087
zgc:154142	8.0131e-09	0.700262	0.252	0.176	0.000147649
tram1	8.40656e-09	0.541221	0.249	0.171	0.000154899
il10rb	8.67638e-09	0.386027	0.27	0.188	0.000159871
CABZ01083442.1	1.0361e-08	0.336122	0.539	0.443	0.000190912
zfp36l2	1.14056e-08	0.335242	0.375	0.289	0.000210159
cyp2y3.1	1.14606e-08	1.38528	0.076	0.032	0.000211172
gadd45ba	1.14698e-08	-0.593981	0.465	0.536	0.000211342
setd3	1.29919e-08	0.687245	0.261	0.187	0.000239389
chka	1.38576e-08	0.33991	0.357	0.275	0.00025534
cct4	1.47337e-08	0.34921	0.443	0.359	0.000271483
mboat1	1.63034e-08	0.487377	0.229	0.154	0.000300406
atp5f1e	1.83287e-08	-0.484088	0.666	0.697	0.000337724
nme2b.1	1.86864e-08	0.157023	0.828	0.763	0.000344316
FP236812.1	1.95508e-08	-0.998786	0.051	0.099	0.000360243
BX927081.1	2.08858e-08	-0.868081	0.163	0.233	0.000384842
mknk2a	2.31854e-08	0.313314	0.435	0.346	0.000427215
hsp70.3	2.41583e-08	-0.367816	0.849	0.845	0.00044514
rpn1	2.43651e-08	0.488153	0.297	0.221	0.000448952
plac8.2	2.54587e-08	-1.63369	0.027	0.064	0.000469101
zgc:158564	2.5636e-08	0.620603	0.197	0.129	0.000472369
fabp2	2.592e-08	-0.51177	0.938	0.929	0.000477603
clrn3	2.68714e-08	0.313317	0.486	0.393	0.000495133
cd36	2.72626e-08	0.270624	0.586	0.502	0.000502341
atp5meb	2.85664e-08	-0.523463	0.561	0.597	0.000526364
igfbp1b	2.89206e-08	0.409932	0.335	0.253	0.000532891
eef1g	2.94696e-08	0.155681	0.775	0.708	0.000543008
zgc:112234	3.19027e-08	-1.23684	0.028	0.066	0.000587839
midn	3.28159e-08	0.177365	0.723	0.611	0.000604665
apoa4a	3.4874e-08	0.352331	0.319	0.234	0.000642589
cyp4v8	3.5527e-08	0.466124	0.284	0.207	0.00065462
bbox1	3.58094e-08	0.396653	0.314	0.231	0.000659823
rps27a	3.77783e-08	0.155624	0.943	0.906	0.000696103
epn1	4.02733e-08	0.244155	0.518	0.426	0.000742076
slc20a1b	4.31032e-08	0.267327	0.645	0.557	0.00079422
mgst3b	4.39143e-08	-0.43196	0.491	0.552	0.000809165
atp5mea	4.42999e-08	-0.831449	0.095	0.153	0.00081627
coq10b	5.14508e-08	0.462841	0.313	0.233	0.000948033
pacsin1b	5.57072e-08	0.454868	0.388	0.311	0.00102646
arrdc3b	5.79738e-08	-1.62513	0.031	0.069	0.00106822
slc25a25a	5.8621e-08	0.303742	0.406	0.32	0.00108015
si:ch211-248a14.8	6.56802e-08	0.582137	0.245	0.173	0.00121022
lhfpl2a	7.72404e-08	0.326238	0.362	0.28	0.00142323
crebzf	7.9314e-08	0.276507	0.504	0.417	0.00146144
efna1b	8.02343e-08	0.373012	0.316	0.233	0.0014784
adh5	9.36928e-08	0.544488	0.321	0.247	0.00172638
cyp27b1	9.5446e-08	-1.56281	0.02	0.051	0.00175869
cxcl8a	9.56274e-08	-6.6688	0	0.014	0.00176203
atp5if1b	9.78386e-08	-0.561385	0.495	0.551	0.00180277
aldob	9.79798e-08	0.18599	0.9	0.867	0.00180538
elovl2	1.00287e-07	0.321649	0.267	0.191	0.00184789
per3	1.03581e-07	0.375578	0.386	0.308	0.00190859
tuba8l	1.06168e-07	0.353136	0.406	0.32	0.00195625
cited4b	1.09891e-07	-1.33537	0.053	0.098	0.00202485
lsm5	1.15309e-07	-0.869877	0.048	0.091	0.00212468
camk2b1	1.16375e-07	0.587861	0.238	0.171	0.00214432
npepl1	1.16651e-07	0.429561	0.293	0.217	0.00214941
tmem189	1.26273e-07	0.793172	0.127	0.074	0.00232671
prelid3b	1.27761e-07	0.293516	0.533	0.452	0.00235413
myo7bb	1.34863e-07	0.196552	0.769	0.69	0.00248499
sec61a1l	1.46527e-07	1.031	0.105	0.057	0.00269991
acsbg2	1.49844e-07	0.385457	0.333	0.256	0.00276103
id3	1.51425e-07	-0.79659	0.101	0.159	0.00279016
slc47a1	1.55499e-07	0.437402	0.254	0.182	0.00286522
pdk2a	1.56647e-07	0.425427	0.366	0.288	0.00288638
zgc:171759.4	1.60389e-07	-1.16115	0.031	0.067	0.00295533
adka	1.62297e-07	0.658441	0.18	0.118	0.00299049
fthl27	1.68079e-07	-0.323647	0.95	0.947	0.00309703
sb:cb1058	1.68721e-07	0.210772	0.676	0.593	0.00310885
zgc:85777	1.68758e-07	0.327671	0.293	0.215	0.00310954
eno3	1.69346e-07	0.143041	0.836	0.787	0.00312037
cdx1b	1.78984e-07	0.258072	0.542	0.464	0.00329795
ugt2a4	1.82597e-07	0.247529	0.392	0.308	0.00336454
CABZ01020840.1	1.83543e-07	0.35459	0.382	0.302	0.00338196
RPL37A	1.83803e-07	-0.493684	0.899	0.887	0.00338676
cldn15lb	1.8743e-07	0.231934	0.675	0.598	0.00345358
dhcr7	1.91446e-07	0.378055	0.344	0.267	0.00352759
rpl7	1.9357e-07	0.12291	0.863	0.795	0.00356672
ddah1	2.05844e-07	1.74781	0.057	0.022	0.00379288
GNPAT	2.16531e-07	0.477872	0.237	0.166	0.00398979
cyp3a65	2.238e-07	0.127358	0.906	0.838	0.00412374
hamp	2.41817e-07	-0.795264	0.008	0.029	0.00445571
rpl14	2.42322e-07	0.117855	0.936	0.873	0.00446502
cotl1	2.47451e-07	-0.665994	0.485	0.537	0.00455953
nfe2l2b	2.55967e-07	0.609542	0.199	0.136	0.00471645
zgc:112234.3	2.64533e-07	-1.46663	0.019	0.048	0.00487428
si:dkey-6f10.3	2.68795e-07	1.44059	0.104	0.057	0.00495282
chs1	2.95749e-07	0.207908	0.749	0.666	0.00544947
gigyf1b	2.96592e-07	0.515777	0.259	0.189	0.005465
CABZ01080568.1	2.99386e-07	-0.589191	0.429	0.49	0.00551648
selenoo1	3.05252e-07	0.918328	0.123	0.072	0.00562458
ela2	3.08185e-07	4.07583	0.024	0.003	0.00567861
si:dkey-36i7.3	3.25426e-07	-0.597564	0.496	0.534	0.0059963
pcyt1bb	3.30708e-07	0.284532	0.276	0.201	0.00609363
rpl27	3.42991e-07	0.11122	0.839	0.749	0.00631996
elovl5	3.51569e-07	1.33428	0.063	0.027	0.00647801
atf4b	3.71281e-07	0.22878	0.534	0.443	0.00684123
ogdhb	3.7596e-07	0.32136	0.333	0.258	0.00692744
si:ch73-141c7.1	3.97009e-07	0.260875	0.444	0.364	0.00731528
tpm3	4.08946e-07	0.173399	0.679	0.589	0.00753524
slc15a1b	4.16603e-07	0.136307	0.628	0.538	0.00767633
zgc:136461	4.38643e-07	1.441	0.035	0.009	0.00808244
nop10	4.40309e-07	-0.960148	0.128	0.185	0.00811314
ugt1a1	4.48748e-07	0.193797	0.702	0.622	0.00826863
pawr	4.94024e-07	0.278114	0.437	0.359	0.00910288
zgc:174862	4.98257e-07	-1.9775	0.011	0.034	0.00918088
ihha	5.05739e-07	0.416667	0.188	0.125	0.00931874
hsp70.2	5.26173e-07	-0.415202	0.728	0.756	0.00969527
ppp1r9alb	5.29011e-07	0.171251	0.641	0.551	0.00974756
abcc2	5.29957e-07	0.166834	0.761	0.683	0.00976499
snd1	5.33269e-07	0.384121	0.314	0.244	0.00982602
ACOT12	5.42029e-07	0.328298	0.357	0.28	0.00998743
sorbs3	5.42305e-07	0.855082	0.089	0.047	0.00999252
slc25a42	5.43062e-07	0.77983	0.149	0.095	0.0100065
fbxw11b	5.95528e-07	0.389886	0.336	0.262	0.0109732
cyp3c4	6.36477e-07	0.284695	0.499	0.425	0.0117277
malrd1	6.64095e-07	0.307969	0.332	0.257	0.0122366
gstp1	6.66811e-07	-0.498918	0.605	0.63	0.0122867
lyrm4	6.74333e-07	-1.20126	0.034	0.07	0.0124253
rltgr	7.00925e-07	0.450337	0.219	0.154	0.0129152
rps8a	7.0961e-07	0.129607	0.858	0.815	0.0130753
tma7	7.15275e-07	-0.62119	0.407	0.46	0.0131797
csad	7.49867e-07	1.11071	0.07	0.033	0.013817
ptprh.1	7.61317e-07	-0.556053	0.267	0.336	0.014028
mep1a.2	8.33477e-07	0.308894	0.258	0.187	0.0153576
si:dkey-191g9.7	8.61326e-07	0.564749	0.238	0.175	0.0158708
msmo1	9.11999e-07	0.140339	0.366	0.288	0.0168045
foxa1	9.34558e-07	0.794765	0.137	0.086	0.0172202
tob1b	9.35224e-07	0.160976	0.804	0.734	0.0172324
slc12a7a	1.02584e-06	0.532864	0.141	0.088	0.0189021
zgc:153409	1.03357e-06	-0.663264	0.156	0.215	0.0190446
rps5	1.06148e-06	0.160229	0.898	0.872	0.0195588
si:ch1073-190k2.1	1.12135e-06	-0.766706	0.126	0.183	0.0206621
aars1	1.17303e-06	0.728236	0.137	0.086	0.0216142
max	1.21782e-06	0.445831	0.373	0.302	0.0224395
srrm1	1.22117e-06	0.309397	0.502	0.425	0.0225013
anks4b	1.33648e-06	0.225314	0.426	0.348	0.024626
si:ch211-235e9.6	1.33861e-06	-0.741687	0.154	0.213	0.0246652
CABZ01079192.1	1.50805e-06	0.506199	0.301	0.236	0.0277873
sdha	1.61838e-06	0.307206	0.361	0.291	0.0298203
bco1	1.6217e-06	0.233601	0.538	0.461	0.0298814
mical2b	1.64902e-06	0.244611	0.43	0.359	0.0303849
tenm1	1.66499e-06	-2.27353	0.003	0.017	0.0306791
ano9b	1.76356e-06	0.280741	0.435	0.355	0.0324954
srgap3	1.79891e-06	0.365496	0.298	0.227	0.0331468
gstr	1.934e-06	0.173611	0.527	0.437	0.0356359
zgc:193541	1.95197e-06	-0.473429	0.578	0.609	0.035967
cpvl	1.96635e-06	1.11195	0.103	0.06	0.036232
tlcd4a	2.04399e-06	0.893252	0.108	0.064	0.0376625
coro1ca	2.09188e-06	0.332354	0.409	0.335	0.038545
socs3a	2.11765e-06	-0.614095	0.181	0.243	0.0390199
tns3.2	2.19894e-06	0.756888	0.085	0.045	0.0405177
ccdc25	2.32203e-06	-0.947008	0.05	0.088	0.0427856
rplp0	2.39356e-06	0.124898	0.876	0.826	0.0441037
ndufc2	2.45424e-06	-0.632604	0.268	0.328	0.0452218
retsat	2.47306e-06	0.385482	0.269	0.205	0.0455685
slc25a10	2.49247e-06	0.308955	0.308	0.236	0.0459262
ppiaa	2.53316e-06	0.137265	0.813	0.757	0.0466759
eif3ba	2.5519e-06	0.389238	0.311	0.247	0.0470212
cox7a2a	2.58552e-06	-0.65739	0.316	0.371	0.0476408
atf7ip	2.60944e-06	-0.944852	0.097	0.147	0.0480816
ptp4a2b	2.63363e-06	0.31478	0.358	0.288	0.0485272
ier2b	2.6493e-06	-0.29806	0.683	0.71	0.0488161
rpl21	2.67782e-06	0.110779	0.858	0.801	0.0493415
abcd3a	2.69084e-06	0.25955	0.304	0.235	0.0495813
btr12	2.75174e-06	0.625395	0.2	0.142	0.0507035
mat2aa	2.76811e-06	0.209423	0.507	0.426	0.0510052
ugt8	2.76853e-06	0.339181	0.355	0.288	0.051013
mthfd1b	2.78571e-06	0.342221	0.204	0.144	0.0513296
epdl2	2.92585e-06	0.126009	0.663	0.583	0.0539117
atp5mc1	3.01279e-06	-0.481756	0.447	0.491	0.0555136
sar1b	3.0249e-06	0.292872	0.375	0.302	0.0557368
ccnt2a	3.1059e-06	0.329069	0.353	0.285	0.0572293
pmt	3.14667e-06	1.15951	0.062	0.029	0.0579805
atp5pb	3.21875e-06	0.18837	0.594	0.52	0.0593086
ifi46	3.34763e-06	-1.1124	0.083	0.128	0.0616833
zgc:112160	3.37499e-06	2.77687	0.024	0.005	0.0621875
scarb1	3.46114e-06	0.208015	0.403	0.327	0.063775
slc27a2a	3.80722e-06	0.430902	0.212	0.152	0.0701519
aldh2.2	3.90239e-06	0.519021	0.197	0.142	0.0719055
gamt	3.91214e-06	-0.493009	0.592	0.625	0.072085
si:ch211-113d11.6	4.07376e-06	-0.762358	0.138	0.192	0.0750631
si:dkey-208k22.6	4.22052e-06	0.391301	0.139	0.089	0.0777673
got2a	4.71149e-06	0.366808	0.237	0.174	0.086814
ugt2a7	4.76709e-06	0.395294	0.307	0.243	0.0878383
hspbp1	4.88089e-06	-0.602582	0.239	0.299	0.0899353
agfg1a	5.0205e-06	0.449117	0.194	0.137	0.0925078
tcp1	5.17894e-06	0.39167	0.268	0.207	0.0954271
rngtt	5.31592e-06	-1.1516	0.036	0.068	0.0979512
slc43a2b	5.55785e-06	0.223775	0.504	0.432	0.102409
histh1l	5.59851e-06	-0.556109	0.213	0.273	0.103158
si:dkeyp-72e1.6	5.59992e-06	-0.553728	0.157	0.215	0.103184
nrarpa	5.62652e-06	-1.03213	0.019	0.045	0.103674
CASKIN2	5.90856e-06	-1.24393	0.042	0.077	0.108871
rpl30	6.00611e-06	0.109299	0.92	0.867	0.110669
ybx1	6.09623e-06	-0.232239	0.81	0.817	0.112329
MYO7B	6.1129e-06	0.163041	0.643	0.573	0.112636
got1	6.13602e-06	0.222002	0.373	0.304	0.113062
ndufb3	6.48481e-06	0.184858	0.445	0.366	0.119489
pdzk1	6.5676e-06	0.20374	0.609	0.538	0.121015
cfl1	6.63005e-06	0.145531	0.888	0.837	0.122165
cyp4v7	6.64373e-06	0.435997	0.202	0.144	0.122417
mst1ra	6.80296e-06	0.4902	0.24	0.18	0.125351
sdr16c5b	6.98541e-06	0.310766	0.354	0.285	0.128713
cdh1	7.10945e-06	0.192523	0.759	0.687	0.130999
si:ch211-15b10.6	7.1647e-06	-0.668021	0.153	0.207	0.132017
FBXO46	7.64002e-06	0.587195	0.119	0.074	0.140775
eif3s10	7.73391e-06	0.31081	0.452	0.391	0.142505
gdi2	7.81728e-06	0.44565	0.271	0.209	0.144041
abhd6a	7.93009e-06	0.708476	0.12	0.076	0.14612
cst14a.2	8.07228e-06	-0.82237	0.168	0.22	0.14874
krt8	8.1983e-06	0.136309	0.418	0.337	0.151062
mlycd	8.32152e-06	1.09521	0.067	0.033	0.153332
cygb1	8.50398e-06	0.267048	0.464	0.391	0.156694
pnpla6	8.72981e-06	0.344689	0.386	0.318	0.160856
si:dkey-240h12.3	8.74959e-06	0.283046	0.373	0.301	0.16122
abcb4	9.10942e-06	0.289258	0.442	0.371	0.16785
cyp2k18	9.32141e-06	0.555219	0.182	0.129	0.171756
zgc:194989	9.42004e-06	-1.24921	0.044	0.078	0.173574
fosl1a	1.02587e-05	0.145467	0.593	0.517	0.189027
si:ch73-269m23.5	1.07508e-05	0.863356	0.102	0.061	0.198094
rmdn1	1.07996e-05	0.283138	0.406	0.336	0.198993
atp8a1	1.11252e-05	-0.763393	0.068	0.108	0.204993
tomm6	1.11363e-05	-0.594271	0.15	0.203	0.205197
il17rc	1.12291e-05	0.466262	0.245	0.187	0.206908
sqlea	1.14547e-05	0.471114	0.173	0.119	0.211065
eif3k	1.17813e-05	0.30475	0.406	0.348	0.217083
ddx47	1.20713e-05	0.828324	0.098	0.059	0.222426
hsbp1b	1.25655e-05	-1.10378	0.048	0.082	0.231531
cpa5	1.35592e-05	2.70664	0.02	0.003	0.249841
pfkfb3	1.38814e-05	0.199813	0.503	0.432	0.255778
gusb	1.4499e-05	0.445083	0.267	0.209	0.267159
si:ch211-130m23.2	1.47752e-05	-0.899687	0.193	0.247	0.272248
pnp4b	1.4835e-05	0.17005	0.324	0.256	0.273349
chmp4ba	1.50353e-05	0.346782	0.438	0.372	0.277041
rc3h2	1.50996e-05	-0.87971	0.317	0.362	0.278225
cidec	1.5107e-05	0.164552	0.351	0.28	0.278361
fbp1b	1.53907e-05	0.194323	0.683	0.608	0.283589
slc16a10	1.60132e-05	0.810649	0.11	0.069	0.295059
ace2	1.6223e-05	0.163974	0.749	0.686	0.298924
arf4b	1.67076e-05	-1.43728	0.04	0.072	0.307855
clic4	1.68072e-05	0.270541	0.31	0.245	0.309689
sod1	1.681e-05	-0.540031	0.438	0.478	0.309741
b2ml	1.70211e-05	0.346262	0.472	0.411	0.31363
tlcd4b	1.81441e-05	0.297386	0.269	0.208	0.334323
prkcdb	1.82566e-05	0.178349	0.357	0.283	0.336396
zgc:112234.1	1.84431e-05	-1.54445	0.015	0.036	0.339833
htatip2	1.85972e-05	0.155495	0.61	0.542	0.342672
cox6c	1.86726e-05	-0.55187	0.48	0.508	0.344061
hnrnpa0l.1	1.86812e-05	-0.423509	0.596	0.625	0.34422
zmp:0000000845	1.87881e-05	0.331791	0.305	0.239	0.346189
gata5	1.88202e-05	0.364712	0.21	0.155	0.346782
gtf2h5	1.889e-05	-1.3657	0.016	0.037	0.348067
ces2b	1.95734e-05	0.314075	0.424	0.361	0.360659
cyp2aa12	1.97368e-05	0.141603	0.534	0.462	0.36367
ifi45	1.97432e-05	-1.46842	0.013	0.033	0.363789
pgrmc2	1.98006e-05	0.733979	0.116	0.074	0.364846
si:ch211-133l5.7	2.00646e-05	-0.344354	0.679	0.696	0.36971
ddit4	2.0259e-05	-1.63477	0.002	0.014	0.373292
gata6	2.04867e-05	0.256059	0.278	0.214	0.377488
h3f3c	2.07159e-05	-0.700892	0.131	0.18	0.381712
zgc:114181	2.09396e-05	-1.42622	0.006	0.022	0.385833
si:ch211-127i16.2	2.12258e-05	0.283105	0.27	0.207	0.391106
pet100	2.14271e-05	-0.763564	0.081	0.122	0.394815
pla2g12b	2.15166e-05	0.339334	0.373	0.316	0.396465
hnrnpa0b	2.16941e-05	-0.477954	0.56	0.599	0.399735
slc15a1a	2.20143e-05	0.697865	0.124	0.08	0.405635
slc27a4	2.27468e-05	0.473873	0.226	0.173	0.419132
ptgdsb.1	2.36633e-05	1.02387	0.063	0.032	0.43602
ndufa7	2.46402e-05	-0.646705	0.223	0.276	0.45402
insl5a	2.47557e-05	-0.751798	0.038	0.015	0.456148
lxn	2.48831e-05	0.133719	0.396	0.327	0.458496
xdh	2.50802e-05	0.371726	0.253	0.196	0.462129
si:dkey-244a7.1	2.51753e-05	0.483042	0.164	0.114	0.46388
kif5ba	2.54082e-05	0.357224	0.205	0.153	0.468172
vegfab	2.58034e-05	0.600579	0.157	0.109	0.475454
itga2.3	2.63577e-05	0.357251	0.272	0.211	0.485666
tpd52l2a	2.67192e-05	1.25093	0.05	0.023	0.492328
sat1a.1	2.6878e-05	0.135639	0.868	0.81	0.495254
nsdhl	2.69857e-05	0.259378	0.197	0.143	0.497238
gpx4a	2.72174e-05	0.100272	0.878	0.819	0.501507
rpl13a	2.72351e-05	0.101868	0.878	0.828	0.501833
lrrfip1a	2.76381e-05	0.25675	0.235	0.179	0.509259
arhgef11	2.79005e-05	0.42288	0.225	0.172	0.514094
sult1st1	2.83873e-05	-0.527175	0.297	0.349	0.523065
egr3	2.89861e-05	0.374776	0.261	0.204	0.534097
eif2s2	2.90988e-05	0.174932	0.454	0.388	0.536175
mphosph8	2.93636e-05	0.283368	0.282	0.225	0.541053
si:ch73-281n10.2	3.00269e-05	-0.514494	0.173	0.228	0.553275
xkr8.2	3.05889e-05	-1.81851	0.029	0.056	0.563632
ralgapa2	3.08441e-05	-0.642639	0.337	0.388	0.568334
cyp2aa9	3.10999e-05	-1.03753	0.008	0.025	0.573046
zgc:113314	3.15585e-05	-0.608611	0.104	0.149	0.581497
supt16h	3.18053e-05	-0.660974	0.048	0.082	0.586044
snrpe	3.23719e-05	-0.625805	0.108	0.153	0.596485
nip7	3.30526e-05	-1.29482	0.016	0.037	0.609028
si:dkeyp-80d11.1	3.39349e-05	1.49517	0.044	0.019	0.625285
CU693379.1	3.49274e-05	0.71057	0.166	0.118	0.643573
si:ch211-113a14.22	3.49703e-05	-2.19543	0.006	0.021	0.644364
fkbp5	3.52846e-05	-0.582752	0.119	0.167	0.650154
sf3b5	3.54491e-05	-0.753438	0.081	0.122	0.653185
si:dkeyp-73b11.8	3.6043e-05	-0.28287	0.824	0.812	0.664129
bmp16	3.64505e-05	0.588911	0.115	0.074	0.671637
rab43	3.6998e-05	0.385836	0.249	0.193	0.681725
sptan1	3.71104e-05	0.211396	0.393	0.328	0.683796
tcf7l2	3.76997e-05	0.229922	0.389	0.32	0.694655
suco	3.79898e-05	0.444043	0.249	0.196	0.700001
hmgb2a	3.83793e-05	-0.615361	0.15	0.199	0.707178
irf7	3.85057e-05	-0.976682	0.049	0.082	0.709507
atp5md	3.87019e-05	-0.549195	0.38	0.423	0.713122
slc2a2	3.88225e-05	0.27993	0.324	0.26	0.715343
tmsb4x	3.97883e-05	-0.197302	0.955	0.938	0.73314
cycsb	4.04255e-05	0.210899	0.666	0.601	0.74488
blmh	4.2566e-05	0.25061	0.322	0.26	0.784321
sik2b	4.30739e-05	0.32802	0.364	0.302	0.79368
tnfrsfa	4.4971e-05	0.437685	0.186	0.136	0.828636
CT956002.2	4.51904e-05	0.905294	0.078	0.045	0.832679
ndufa1	4.5833e-05	-0.528541	0.468	0.497	0.844518
sesn1	4.89566e-05	0.386056	0.297	0.239	0.902074
rgn	4.99295e-05	0.182943	0.325	0.263	0.920001
si:ch211-173a9.6	5.01966e-05	3.54346	0.02	0.004	0.924922
slc25a55a	5.0604e-05	0.21139	0.356	0.295	0.932429
mrpl53	5.06694e-05	-0.820168	0.042	0.073	0.933635
eny2	5.11598e-05	-0.533365	0.044	0.075	0.94267
immt	5.13945e-05	0.635035	0.135	0.092	0.946996
srfa	5.35702e-05	0.949859	0.116	0.078	0.987085
trappc2l	5.3677e-05	-0.711353	0.043	0.074	0.989053
slc22a4	5.3989e-05	1.01322	0.06	0.031	0.994802
nucb2b	5.63244e-05	0.602595	0.163	0.118	1
cox7c	5.65051e-05	-0.467981	0.599	0.608	1
snrpg	5.77365e-05	-0.621791	0.106	0.149	1
ethe1	5.79037e-05	0.406306	0.305	0.246	1
slc26a6.1	5.80813e-05	0.254955	0.269	0.211	1
cyb5r2	5.83016e-05	0.333894	0.243	0.187	1
nufip2	5.936e-05	0.331158	0.293	0.237	1
ddx3xb	5.94134e-05	0.389829	0.235	0.182	1
si:dkey-19a16.7	5.97454e-05	0.373665	0.095	0.058	1
cpo	6.02535e-05	0.692078	0.132	0.09	1
wu:fj29h11	6.13334e-05	-0.934626	0.032	0.06	1
slc36a4	6.13938e-05	0.552453	0.106	0.068	1
smdt1b	6.22074e-05	-0.55385	0.247	0.293	1
bicdl2	6.52177e-05	0.330896	0.276	0.219	1
serpinb1	6.55372e-05	0.19049	0.446	0.383	1
errfi1a	6.56327e-05	0.161167	0.339	0.279	1
rgmb	6.634e-05	0.706487	0.131	0.09	1
stra6	6.64004e-05	0.392664	0.274	0.222	1
micos10	6.72815e-05	-0.796944	0.154	0.199	1
mid1ip1l	6.72942e-05	-0.912037	0.055	0.088	1
zgc:153911	6.74213e-05	-0.535082	0.498	0.523	1
pycard	6.76983e-05	-1.02986	0.044	0.075	1
tnrc6a	6.94779e-05	0.308396	0.292	0.237	1
cyp2x9	6.96856e-05	0.494561	0.176	0.13	1
rgrb	7.02007e-05	0.38991	0.189	0.14	1
pxdc1b	7.07688e-05	0.313178	0.188	0.138	1
sycn.2	7.22315e-05	2.8329	0.015	0.002	1
eif4ebp3l	7.24234e-05	-0.623147	0.234	0.286	1
sec61a1	7.38547e-05	0.202343	0.336	0.273	1
si:dkey-102m7.3	7.40903e-05	-0.698077	0.104	0.147	1
ndufa12	7.412e-05	-0.55439	0.217	0.267	1
pabpc1a	7.71783e-05	0.111021	0.814	0.76	1
sec16b	7.737e-05	0.659346	0.1	0.064	1
aldh8a1	7.77905e-05	0.719271	0.153	0.11	1
phf5a	7.82615e-05	-0.860332	0.038	0.066	1
pa2g4a	8.04484e-05	0.620215	0.155	0.111	1
slc3a1	8.13512e-05	0.569547	0.107	0.07	1
filip1a	8.24329e-05	0.698256	0.115	0.077	1
abca3b	8.44981e-05	0.497467	0.083	0.049	1
zbtb7a	8.58229e-05	0.616989	0.15	0.106	1
crema	8.74769e-05	0.312179	0.341	0.285	1
uqcrq	8.93171e-05	-0.50342	0.473	0.49	1
sec23a	8.93397e-05	0.456059	0.141	0.098	1
TXN	9.06812e-05	-0.396748	0.474	0.509	1
zgc:112234.7	9.40613e-05	-1.91753	0.008	0.024	1
agpat2	9.53406e-05	0.465059	0.202	0.153	1
edf1	9.73766e-05	-0.467891	0.51	0.541	1
ndufb4	9.94845e-05	-0.566156	0.195	0.243	1
ewsr1a	0.000100385	-0.652622	0.074	0.112	1
gpx1b	0.00010075	-0.608271	0.243	0.289	1
dnajc7	0.000102717	0.170199	0.366	0.302	1
rbx1	0.000103959	-0.624747	0.147	0.194	1
FO704772.3	0.000106883	-0.540695	0.684	0.662	1
tra2b	0.000107159	-0.809891	0.073	0.109	1
dlg5b.1	0.000107743	-0.826571	0.068	0.103	1
CABZ01057488.1	0.000108873	0.622782	0.1	0.064	1
rab7b	0.000110585	0.43092	0.123	0.083	1
ngef	0.000110826	0.153578	0.475	0.411	1
si:dkey-108k21.10	0.000113991	-1.91757	0.004	0.016	1
arf5	0.000114509	0.386215	0.298	0.241	1
tiparp	0.000114739	0.270392	0.41	0.347	1
appa	0.000115002	0.272297	0.325	0.269	1
si:dkey-229e3.2	0.000117876	0.589987	0.084	0.051	1
zgc:92161	0.000118681	0.383465	0.18	0.132	1
zfp36l1a	0.000119011	0.419577	0.151	0.106	1
slc25a20	0.000119879	0.349318	0.319	0.266	1
cers1	0.00012135	0.263047	0.183	0.134	1
rragca	0.000128584	0.684828	0.137	0.098	1
lrp1ab	0.00012866	-1.31898	0.015	0.034	1
cox17	0.000131586	-0.434372	0.336	0.383	1
srsf3b	0.00013258	0.290928	0.261	0.209	1
BOLA2	0.000134637	-0.776521	0.055	0.086	1
sf3b1	0.000134743	0.228591	0.361	0.304	1
keap1b	0.000136406	0.832764	0.097	0.062	1
tdo2b	0.000136901	1.0719	0.061	0.033	1
si:ch211-137i24.10	0.000136919	-0.36769	0.644	0.665	1
cept1a	0.000139322	0.436767	0.062	0.034	1
abtb2b	0.000139417	-1.31286	0.023	0.045	1
vgll4b	0.000140463	1.24046	0.064	0.036	1
pm20d1.1	0.000141286	0.230837	0.388	0.328	1
commd4	0.000141531	-1.25978	0.023	0.045	1
abat	0.000144451	0.137384	0.317	0.262	1
slc6a19b	0.000145505	0.366512	0.276	0.221	1
si:zfos-1192g2.3	0.000147495	0.464191	0.134	0.094	1
hivep1	0.000150213	0.331584	0.211	0.163	1
crybg1a	0.000155973	0.290225	0.229	0.179	1
dock1	0.000156573	-0.747291	0.079	0.115	1
irs2b	0.000159601	0.124804	0.488	0.425	1
nr1d2b	0.000159624	0.17427	0.314	0.256	1
hkdc1	0.000159711	0.551434	0.113	0.076	1
ist1	0.000160839	0.130445	0.404	0.342	1
slc26a3.2	0.000161203	0.269498	0.335	0.279	1
si:dkey-32e23.4	0.000162111	0.888558	0.092	0.059	1
ptmab	0.000162377	-0.417939	0.421	0.462	1
MZT1	0.000164057	-1.39981	0.02	0.041	1
sptbn5	0.000165376	0.268472	0.2	0.153	1
arpc5b	0.000172782	-0.988201	0.031	0.056	1
rpl39	0.000174131	-0.316752	0.905	0.883	1
kpnb3	0.000174252	0.637724	0.097	0.063	1
gpr39	0.000174373	0.335859	0.24	0.192	1
slc30a10	0.00017546	0.474316	0.11	0.074	1
NPC1L1	0.000177027	0.235568	0.393	0.333	1
edil3a	0.000178218	-1.95561	0.004	0.015	1
selenbp1	0.000178352	-0.639605	0.124	0.166	1
si:ch73-193i2.2	0.000179986	0.542784	0.094	0.06	1
slc39a14	0.00018108	0.69304	0.078	0.047	1
cct8	0.00018221	0.254694	0.236	0.185	1
itchb	0.000183223	0.334707	0.143	0.101	1
serf2	0.000183844	-0.391237	0.247	0.298	1
CU302253.1	0.00018734	0.24408	0.448	0.391	1
grtp1a	0.000187377	-1.18966	0.024	0.047	1
tssc4	0.000188629	-1.58232	0.019	0.039	1
CABZ01088484.1	0.00019033	0.346815	0.233	0.184	1
parm1	0.00019521	-0.63019	0.12	0.161	1
si:dkey-112e7.2	0.000195444	-0.721721	0.085	0.122	1
usp36	0.000196285	0.320127	0.214	0.166	1
BX323564.1	0.000203399	0.466849	0.105	0.07	1
srebf2	0.00020933	0.369578	0.173	0.13	1
arl5c	0.000209568	-0.516687	0.195	0.243	1
gsto2	0.000209739	-0.481038	0.42	0.467	1
lonp2	0.000211336	0.499722	0.129	0.09	1
gpr155a	0.000223453	0.530359	0.117	0.08	1
dnmt3bb.1	0.000225268	0.652649	0.068	0.039	1
slco1d1	0.000230703	0.282325	0.239	0.189	1
cldn23b	0.000233278	-0.690208	0.041	0.068	1
fthl31	0.000239522	-0.932948	0.058	0.089	1
ftr01	0.000239655	0.43919	0.121	0.084	1
asrgl1	0.000240571	0.460536	0.077	0.046	1
ica1	0.00024276	-2.79616	0.002	0.011	1
nr1d1	0.000244829	0.352469	0.129	0.091	1
mrpl48	0.000247316	-0.657427	0.043	0.071	1
rps28	0.000254132	-0.329618	0.928	0.909	1
r3hdm1	0.000257819	0.530768	0.105	0.07	1
idi1	0.000259652	0.223958	0.244	0.195	1
bcl2l10	0.000261739	0.472862	0.1	0.066	1
sat1a.2	0.000262464	0.257804	0.453	0.4	1
cdkn1ca	0.000264665	-1.4429	0.018	0.037	1
oaz1b	0.000265485	0.208395	0.342	0.286	1
hspa9	0.000271862	0.224835	0.44	0.388	1
arf2a	0.000272694	0.324623	0.198	0.153	1
trip12	0.000274904	0.234055	0.199	0.151	1
ezra	0.000278158	0.123912	0.789	0.734	1
cul1b	0.000278433	0.702707	0.073	0.044	1
atp6v1f	0.000278803	-1.16693	0.034	0.058	1
mplkip	0.000279087	-1.83941	0.003	0.013	1
rgl3a	0.000281145	-1.72944	0.003	0.013	1
prune2	0.000281533	0.67853	0.102	0.069	1
mtdha	0.000281915	0.156028	0.585	0.53	1
abcb7	0.000283561	0.380356	0.133	0.094	1
ogt.1.1	0.000283746	0.463551	0.217	0.171	1
zbtb8os	0.000288055	-0.416485	0.187	0.235	1
atp1b1a	0.000288598	0.132291	0.816	0.772	1
cyp2n13	0.000293002	0.255	0.336	0.278	1
lsm4	0.000294565	-0.459812	0.097	0.136	1
sigirr	0.000296386	0.254285	0.176	0.132	1
wu:fj05g07	0.000297182	0.362791	0.216	0.17	1
si:ch73-266f23.1.1	0.000300133	-1.1075	0.016	0.035	1
hist2h2l	0.000301748	-0.665807	0.12	0.159	1
tp53bp2a	0.000303818	0.500111	0.186	0.144	1
tegt	0.000307503	0.318299	0.283	0.233	1
kmt2e	0.000310754	0.594401	0.089	0.058	1
azin1b	0.000313789	0.28412	0.35	0.302	1
zgc:112146	0.00031422	-0.64649	0.108	0.146	1
CABZ01061592.1	0.000317138	0.611509	0.081	0.051	1
cyp2k6.1	0.000326075	-1.51185	0.012	0.028	1
atox1	0.000330171	-0.513783	0.19	0.233	1
bhmt	0.000330359	0.76414	0.097	0.065	1
suclg1	0.000336748	0.128995	0.491	0.433	1
sf1	0.000342581	0.197518	0.28	0.227	1
zmat5	0.000345262	-1.18881	0.011	0.027	1
ptpn23b	0.000360138	0.347713	0.116	0.08	1
pcf11	0.000361039	-0.44824	0.284	0.33	1
mavs	0.000362025	0.371166	0.181	0.137	1
pdx1	0.000368176	-0.768549	0.106	0.144	1
nr4a3	0.000371568	0.444276	0.147	0.107	1
ipmkb	0.00037222	0.340319	0.249	0.201	1
g0s2	0.000383752	0.707411	0.088	0.057	1
tob1a	0.000385597	0.149391	0.7	0.652	1
ccnl1b	0.000395177	0.120371	0.324	0.271	1
myo18aa	0.000398427	-0.483156	0.115	0.156	1
ly97.3	0.000404185	-0.636212	0.061	0.092	1
mgst3a	0.000404853	-0.263751	0.633	0.656	1
jpt2	0.00040609	0.478706	0.169	0.129	1
stau2	0.000408973	0.466197	0.132	0.094	1
pdcd11	0.000416947	0.637822	0.076	0.047	1
cct2.1	0.000421984	0.49707	0.111	0.076	1
actn4	0.00042342	0.232437	0.286	0.239	1
psmg3	0.000424396	-1.23706	0.019	0.037	1
zfr2	0.000426831	0.577635	0.146	0.108	1
scinlb	0.000430797	-0.593821	0.034	0.058	1
cpeb4b	0.000441434	0.102744	0.508	0.447	1
mapre1b	0.000445442	0.45763	0.111	0.076	1
slc10a3	0.000446346	0.168872	0.348	0.292	1
hsf2	0.000450702	0.404296	0.138	0.099	1
tbca	0.000452681	-0.671105	0.131	0.171	1
PPM1K	0.000454024	0.563757	0.134	0.097	1
pdgfab	0.00045658	0.240998	0.313	0.262	1
polr2i	0.000456927	-1.11566	0.023	0.043	1
si:dkey-16j16.4	0.000458306	-0.83284	0.064	0.096	1
s100a10b	0.00046893	-0.405418	0.057	0.086	1
dsc2l	0.000470659	0.202379	0.382	0.331	1
si:dkey-246g23.4	0.000473981	0.464607	0.053	0.029	1
gadd45ga	0.000481021	-0.919879	0.016	0.033	1
CU856539.2	0.000481547	0.121706	0.55	0.492	1
pleca	0.000487116	0.130761	0.272	0.22	1
il1b	0.000490188	-3.9399	0.002	0.01	1
hadh	0.000491429	0.39352	0.191	0.149	1
lsm8	0.000491703	-0.570912	0.053	0.082	1
apoda.2	0.000493229	3.38771	0.015	0.003	1
aldoaa	0.00049372	-0.555928	0.19	0.236	1
ost4	0.000493886	-0.428405	0.38	0.421	1
tm4sf4	0.000500546	-0.262762	0.945	0.939	1
tmem106c	0.00050925	1.12091	0.05	0.027	1
ndufaf3	0.000515213	0.253677	0.187	0.144	1
slc22a18	0.000515325	0.291978	0.278	0.228	1
si:ch73-173p19.1	0.000516251	0.401158	0.104	0.071	1
prxl2b	0.000518106	0.196869	0.279	0.227	1
pdgfba	0.00053286	0.445167	0.16	0.12	1
qkia	0.000534632	-1.19629	0.01	0.025	1
cldn15a	0.000545144	0.119692	0.478	0.417	1
idh1	0.000555801	0.142252	0.584	0.529	1
ddc	0.000562541	0.241011	0.327	0.278	1
ssr2	0.000567316	0.211696	0.336	0.288	1
crb3a	0.000568823	0.436097	0.141	0.104	1
rpl38	0.000586545	-0.284299	0.95	0.94	1
sinhcaf	0.000588733	0.219265	0.21	0.166	1
ca9	0.000591825	1.25005	0.044	0.023	1
ttc14	0.000592937	0.468136	0.1	0.068	1
etnk1	0.000602302	0.481949	0.152	0.115	1
oxnad1	0.000618467	0.384282	0.091	0.06	1
wdfy4	0.000618745	1.20623	0.051	0.028	1
cox14	0.000620141	-0.630989	0.149	0.19	1
si:ch211-223k15.1	0.000626024	1.22626	0.054	0.031	1
atp10d	0.000635353	0.165705	0.462	0.41	1
si:ch211-250k18.6	0.000641273	-0.972286	0.033	0.056	1
cldnc	0.000645303	-0.320218	0.592	0.615	1
atp5f1c	0.000650144	0.16334	0.419	0.363	1
si:ch73-233k15.2	0.000654732	0.744291	0.036	0.017	1
akt2l	0.000658554	0.322104	0.209	0.164	1
slc25a36b	0.000673221	0.394788	0.199	0.157	1
rab1aa	0.000674815	0.554368	0.089	0.059	1
eif2s3	0.000678209	0.242567	0.217	0.174	1
xpr1b	0.000680582	0.232645	0.251	0.204	1
tmem176l.2	0.00069093	-0.402834	0.532	0.557	1
si:ch73-252i11.1	0.000690955	-1.20438	0.016	0.033	1
clta	0.000692035	0.462136	0.242	0.201	1
abhd2a	0.00069347	0.33217	0.24	0.195	1
LCT	0.000693908	0.616461	0.08	0.052	1
asgrl2	0.000695866	0.890648	0.043	0.022	1
asap2b	0.000700353	-0.833294	0.056	0.084	1
slc30a5	0.000700659	-0.946738	0.024	0.043	1
arrdc3a	0.000711213	-0.588761	0.167	0.209	1
ece1	0.000712718	0.713842	0.078	0.05	1
nr2f6b	0.000718728	0.235053	0.226	0.182	1
si:dkey-21a6.5	0.00071917	1.11141	0.056	0.032	1
jam2a	0.000720922	0.927538	0.033	0.015	1
mkrn1	0.000722195	0.547628	0.064	0.039	1
ctsd	0.00072375	0.103379	0.408	0.353	1
csrnp2	0.000729736	0.639397	0.143	0.106	1
kalrnb	0.000734894	0.124906	0.413	0.351	1
si:ch73-112l6.1	0.000742511	0.737376	0.056	0.032	1
clybl	0.000746597	0.905466	0.047	0.025	1
apoa4b.1	0.000750051	-0.201514	0.944	0.931	1
pfn1	0.000751782	-0.552078	0.149	0.189	1
col16a1	0.000757161	2.79897	0.011	0.001	1
slc29a1b	0.000764307	0.484457	0.183	0.144	1
bysl	0.000765198	0.225018	0.207	0.164	1
si:dkey-23a13.22	0.00077967	-1.14415	0.039	0.063	1
slc13a1	0.000780626	0.37923	0.155	0.116	1
OSCP1	0.000780703	0.389523	0.129	0.093	1
lygl1	0.000782339	-1.2784	0.008	0.021	1
niban2b	0.00078446	0.191236	0.319	0.268	1
nasp	0.000785527	-0.907798	0.029	0.051	1
rpp25l	0.000792882	-1.70691	0.012	0.027	1
si:dkey-16l2.20	0.000808771	-0.480327	0.516	0.534	1
hspd1	0.0008143	0.188655	0.311	0.262	1
wu:fb59d01	0.000815592	0.133519	0.864	0.816	1
sesn3	0.000815688	0.227598	0.254	0.209	1
si:ch211-173a9.6.1	0.000827057	2.15395	0.019	0.006	1
ches1	0.000831483	0.5015	0.161	0.124	1
lyrm9	0.000833886	-1.30748	0.009	0.022	1
cfl1l	0.000834339	-0.607808	0.11	0.147	1
ksr1b	0.000845317	0.357512	0.177	0.136	1
zgc:136870	0.000848871	0.264901	0.283	0.236	1
mitd1	0.00085081	-1.39545	0.009	0.022	1
aldh7a1	0.000853538	0.186982	0.218	0.175	1
si:ch211-227p7.5	0.000858294	-0.935007	0.013	0.029	1
tardbpl	0.000858341	0.333214	0.201	0.16	1
ndufb2	0.000879577	-0.340259	0.298	0.341	1
itgb6	0.000880083	0.518168	0.154	0.116	1
hist1h4l.1	0.000886617	-1.1989	0.01	0.023	1
calm3a	0.000890144	-0.26727	0.727	0.724	1
spata6l	0.000891534	-0.903677	0.027	0.047	1
cx28.9	0.000891769	0.273551	0.17	0.131	1
rhoab	0.000891799	0.217575	0.475	0.427	1
ahcyl2b	0.000898596	0.256317	0.263	0.217	1
mrpl33	0.000902826	-0.732813	0.09	0.123	1
prkar2aa	0.00090736	0.27653	0.237	0.192	1
idh3b	0.000933542	0.416173	0.131	0.096	1
acaa2	0.000937303	0.530705	0.198	0.159	1
magoh	0.000947456	-0.781716	0.078	0.109	1
slc3a2a	0.000957084	0.214161	0.312	0.263	1
eps8l3a	0.000961565	0.11099	0.537	0.482	1
lamtor2	0.00096504	-0.538375	0.049	0.076	1
nup50	0.000965976	0.538526	0.106	0.074	1
vdac3	0.000972325	0.28949	0.207	0.163	1
enpp7.1	0.000975174	0.306006	0.253	0.207	1
ifngr2	0.000975513	-1.09328	0.03	0.051	1
phf14	0.000977565	-0.688186	0.063	0.092	1
hoxb3a	0.0009814	0.731254	0.116	0.084	1
twf1b	0.000985916	0.334212	0.304	0.259	1
nmt1a	0.000999126	0.433963	0.151	0.114	1
vclb	0.00101585	0.360891	0.108	0.076	1
penka	0.00102351	2.77795	0.016	0.005	1
myo10	0.00102775	0.486654	0.112	0.079	1
mycbp	0.00103273	-0.507886	0.149	0.189	1
ccl25a	0.00103511	0.281016	0.207	0.165	1
cyb5b	0.00104676	0.567504	0.137	0.102	1
pin4	0.0010487	-0.9548	0.037	0.06	1
si:ch211-285f17.1	0.00106863	0.362765	0.226	0.185	1
zhx3	0.00107333	0.499245	0.077	0.049	1
pxk	0.00107635	0.393626	0.184	0.144	1
si:ch211-191j22.3	0.00107975	-0.617241	0.066	0.095	1
si:ch211-203d1.3	0.00108219	0.602632	0.088	0.06	1
ptrh1	0.00108369	0.487095	0.084	0.056	1
mphosph6	0.00109447	-1.1085	0.031	0.052	1
pon3.2.1	0.00110533	-0.626195	0.061	0.089	1
rnf13	0.00110581	0.705573	0.091	0.062	1
pbxip1b	0.00110861	0.671922	0.101	0.07	1
slc11a2	0.00111024	0.43784	0.124	0.09	1
plekhg2	0.00111902	0.837438	0.048	0.027	1
foxq1b	0.00112595	0.650973	0.07	0.044	1
eif3c	0.00112756	0.164915	0.325	0.272	1
si:dkeyp-72g9.4	0.00112927	0.67283	0.126	0.093	1
rras	0.00113124	0.383058	0.169	0.132	1
zcrb1	0.0011382	-1.11287	0.016	0.031	1
tex2	0.0011389	0.425997	0.132	0.097	1
ulk1a	0.00114548	0.335755	0.1	0.07	1
hadhaa	0.00116949	0.612032	0.083	0.056	1
tmcc1b	0.00117059	0.502318	0.096	0.067	1
capns1a	0.00117546	-0.672396	0.085	0.117	1
mrpl11	0.00117926	0.572056	0.126	0.092	1
MYG1	0.0011818	0.341474	0.128	0.094	1
srsf5b	0.00118578	0.40451	0.157	0.121	1
hebp2	0.0011894	-0.523855	0.1	0.134	1
ssr1	0.00120759	0.514301	0.193	0.155	1
trim35-20	0.00121524	-2.1652	0.007	0.019	1
grb2b	0.00122941	0.162766	0.162	0.124	1
ppp1r15a	0.001277	0.142833	0.486	0.425	1
qdpra	0.00128423	0.17555	0.281	0.233	1
dynlrb1.1	0.00128728	-0.417498	0.097	0.131	1
fdft1	0.00128897	0.418046	0.065	0.041	1
eif3d	0.00130366	0.389488	0.232	0.191	1
si:dkey-16p21.8	0.00131082	-0.998934	0.013	0.028	1
lpgat1	0.00131149	0.285237	0.205	0.165	1
rpl35	0.00131334	-0.38491	0.794	0.765	1
b3gnt2l	0.00132673	0.250011	0.154	0.117	1
capza1b	0.00133596	0.207342	0.275	0.229	1
hadhb	0.00134182	0.256305	0.248	0.207	1
sh3bgrl	0.00134213	-0.612364	0.034	0.056	1
slc30a4	0.00134591	0.233652	0.177	0.137	1
si:ch211-11p18.6.1	0.00136146	0.345983	0.1	0.07	1
cst14a.1	0.00137722	-0.502161	0.024	0.043	1
taok3a	0.00138388	-0.769828	0.02	0.037	1
arf1	0.00139213	0.200704	0.328	0.279	1
wdr59	0.00140242	1.22016	0.028	0.013	1
atf4a	0.00140658	0.166605	0.426	0.375	1
arhgef1a	0.00144651	0.250937	0.098	0.068	1
fis1	0.00146618	-0.32043	0.237	0.286	1
ahr2	0.00146888	0.225673	0.268	0.222	1
bzw1b	0.00147316	-0.293009	0.493	0.526	1
leap2	0.00147359	0.613059	0.129	0.096	1
dhcr24	0.00148065	0.120792	0.253	0.207	1
tmem11	0.00148673	0.311755	0.128	0.095	1
tmem214	0.00149193	0.386079	0.156	0.12	1
rpl29	0.00150133	-0.323721	0.912	0.876	1
faah2b	0.00153111	0.401671	0.142	0.108	1
elf1	0.0015414	0.225129	0.291	0.245	1
CABZ01086812.1	0.00154546	0.932225	0.033	0.016	1
il4r.1	0.0015501	-0.833578	0.018	0.034	1
zgc:77748	0.00155242	0.231841	0.34	0.296	1
vmp1	0.00156027	0.47609	0.096	0.067	1
ppp1cb	0.00156764	0.262572	0.166	0.13	1
smim20	0.00156926	-0.789289	0.043	0.066	1
cyp1d1	0.00157452	0.347699	0.084	0.057	1
plekha6	0.00157601	0.230742	0.25	0.207	1
bri3	0.00159178	0.376951	0.21	0.171	1
hmox2a	0.00159938	0.649762	0.095	0.066	1
cct6a	0.00160005	0.171316	0.232	0.189	1
dlx3b	0.00160414	-0.725237	0.041	0.064	1
ddx3xa	0.00160977	0.123705	0.345	0.294	1
abcf2a	0.00161261	0.257945	0.197	0.159	1
polr3k	0.00161992	-1.31384	0.016	0.032	1
si:dkey-185p13.1	0.00162635	-1.3837	0.016	0.031	1
si:ch211-266g18.6	0.00162763	-0.918579	0.045	0.069	1
ttll5	0.00163742	2.16016	0.017	0.005	1
gcshb	0.00164623	-0.533078	0.229	0.272	1
mrps22	0.00165974	-1.00309	0.017	0.033	1
utrn	0.00169453	-0.303414	0.21	0.257	1
exosc6	0.00172405	-1.79326	0.005	0.015	1
eps8l2	0.00172948	0.204466	0.364	0.316	1
scamp3	0.00173235	0.688879	0.05	0.029	1
hagh	0.00175248	0.154603	0.419	0.368	1
meis2a.1	0.00177415	-0.382596	0.102	0.135	1
sem1	0.00177807	-0.541341	0.177	0.215	1
rab2a	0.00180448	0.163231	0.281	0.237	1
cox7a1	0.00180479	-0.652541	0.108	0.139	1
ints10	0.00181772	-1.14761	0.005	0.015	1
rps29	0.00182565	-0.296958	0.955	0.942	1
zgc:123305	0.00184203	0.662975	0.114	0.084	1
ywhaqa	0.00187076	0.181377	0.22	0.18	1
slc52a3	0.00187707	0.39338	0.164	0.128	1
ptprea	0.00187724	-1.51994	0.014	0.028	1
slc23a3	0.00188364	1.0091	0.044	0.025	1
vps26c	0.00191807	0.511527	0.089	0.062	1
SYDE1	0.0019205	-2.23803	0.003	0.011	1
cyp2aa7	0.00192401	0.125418	0.336	0.284	1
SMIM22	0.00192827	-0.809339	0.06	0.086	1
cnot6a	0.00194982	0.32025	0.235	0.196	1
MED9	0.001961	-0.551654	0.038	0.06	1
si:ch211-218c6.8	0.00196212	-0.587228	0.038	0.06	1
pdap1a	0.00199496	-0.751345	0.086	0.116	1
efnb3a	0.00199507	1.22331	0.025	0.011	1
dtd2	0.00200542	-1.15966	0.006	0.017	1
GCA	0.00201491	-0.376153	0.189	0.23	1
UBE2M	0.00202575	0.631424	0.032	0.015	1
zc3h18	0.00203288	-0.716725	0.073	0.102	1
CABZ01044053.1	0.00204505	-0.688136	0.058	0.084	1
rhbdf1a	0.00204897	0.344554	0.209	0.169	1
swap70b	0.00205184	1.8979	0.019	0.007	1
sc5d	0.00205287	0.255896	0.152	0.116	1
eif4a1b	0.00206061	0.146196	0.307	0.261	1
cetn4	0.00206468	-0.856022	0.014	0.028	1
calr3a	0.00206928	-0.4365	0.236	0.277	1
arcn1b	0.00208	0.308588	0.127	0.095	1
tuft1a	0.00210247	0.312923	0.238	0.195	1
hic2	0.00210839	0.779561	0.071	0.047	1
psph	0.00211389	0.32309	0.213	0.172	1
cep192	0.00211965	-0.620071	0.012	0.025	1
rrad	0.00212566	-1.59837	0.011	0.024	1
rab5ab	0.00212671	0.232799	0.218	0.179	1
si:dkey-18a10.3	0.00212875	0.563242	0.041	0.023	1
tmem183a	0.00213182	0.538853	0.121	0.09	1
specc1	0.00213565	1.07617	0.038	0.02	1
mrpl9	0.00213817	-0.730987	0.026	0.044	1
paxx	0.00214306	-1.58322	0.01	0.023	1
snrpf	0.00214484	-0.609491	0.236	0.271	1
pitpnaa	0.0021544	0.291952	0.27	0.229	1
rrm1	0.0021799	-1.27353	0.01	0.023	1
gipc2	0.00218554	0.115373	0.596	0.531	1
gfra1a	0.00219747	-2.1177	0.004	0.012	1
atp6v0ca	0.00221351	0.100507	0.512	0.452	1
wls	0.00222089	0.690607	0.113	0.084	1
tmem14cb	0.00223137	-0.993452	0.01	0.023	1
mogat2	0.00224175	0.161702	0.19	0.152	1
laptm4a	0.00224625	0.44702	0.183	0.147	1
nmrk2	0.00228421	-0.3441	0.311	0.355	1
ppl	0.00228725	0.153268	0.369	0.318	1
atp13a3	0.00232117	0.409493	0.125	0.094	1
enosf1	0.00232599	0.15484	0.263	0.219	1
tmem59	0.00233057	-0.893553	0.044	0.066	1
ap5b1	0.00233319	0.441332	0.056	0.035	1
eef1da	0.00234217	0.209959	0.363	0.32	1
capns1b	0.0023493	-0.738191	0.072	0.1	1
pcsk5b	0.00235146	0.420501	0.152	0.117	1
gltpd2	0.00237444	0.546229	0.126	0.095	1
decr2	0.00238519	0.191391	0.27	0.228	1
trappc6b	0.00240476	-1.13423	0.016	0.031	1
fbxo25	0.00243657	0.43678	0.129	0.098	1
clca1	0.00245228	-0.576819	0.06	0.086	1
dusp4	0.00245411	2.46497	0.017	0.006	1
trmt112	0.00245571	-0.602632	0.028	0.047	1
oser1	0.00246336	-0.422387	0.171	0.209	1
dynlt3	0.00246722	-0.439708	0.064	0.091	1
ddr1	0.00246974	0.214002	0.079	0.054	1
fam214a	0.00248959	0.746879	0.068	0.044	1
lims1	0.0024977	0.331182	0.212	0.173	1
palm3	0.0025103	0.595917	0.066	0.043	1
atrx	0.00251093	-0.653666	0.17	0.204	1
tbl1xr1a	0.00251808	0.280333	0.064	0.041	1
zc3h15	0.00252761	0.281285	0.243	0.204	1
tpk2	0.00256662	0.728446	0.048	0.028	1
COA4	0.00261199	-0.579142	0.073	0.102	1
btg2	0.00261509	-0.139351	0.729	0.74	1
decr1	0.00261654	0.710502	0.05	0.03	1
n4bp1	0.00262239	-0.522975	0.235	0.274	1
ndufb6	0.00262549	-0.420443	0.167	0.205	1
zgc:171490	0.00263617	0.854213	0.038	0.021	1
poldip3	0.00265935	-1.68588	0.014	0.028	1
tmem167a	0.00267613	-0.595141	0.048	0.072	1
ptmaa	0.00269365	-0.455075	0.174	0.211	1
eif4ebp1	0.00269766	-0.526903	0.084	0.114	1
sfpq	0.002701	0.254834	0.265	0.225	1
tmem30b	0.00270128	0.67114	0.072	0.048	1
mt-nd4l	0.00270176	-0.160197	0.945	0.926	1
chkb	0.00270682	0.261546	0.116	0.086	1
carhsp1	0.00270846	0.751337	0.076	0.052	1
dab2ipb	0.00272595	0.22653	0.188	0.151	1
rab5c	0.0027502	0.159056	0.291	0.247	1
fzd8a	0.00277085	0.263897	0.159	0.124	1
BX323586.3	0.00277773	0.386324	0.136	0.104	1
eef2a.1	0.00278525	0.278615	0.146	0.112	1
c1galt1b	0.00279056	0.191006	0.166	0.13	1
zgc:56235	0.00279963	0.311492	0.137	0.104	1
uqcrc2a	0.00280289	0.143714	0.269	0.225	1
cds1	0.0028067	0.586244	0.067	0.043	1
wu:fb18f06	0.00281423	-0.213894	0.758	0.746	1
ino80b	0.0028163	-0.638598	0.04	0.061	1
si:ch73-193c12.2	0.00282172	-2.20176	0.005	0.014	1
junbb	0.0028255	-0.280512	0.51	0.538	1
si:dkey-229b18.3	0.00284815	0.192796	0.116	0.086	1
tinagl1	0.00287972	0.194561	0.244	0.199	1
mcoln1a	0.00289149	0.526822	0.052	0.031	1
fam83fa	0.00289403	-1.18633	0.005	0.014	1
pld1b	0.00290682	0.339978	0.221	0.183	1
si:dkey-14d8.6	0.00292403	1.66321	0.022	0.009	1
c1d	0.00292976	-0.597326	0.03	0.049	1
foxo1a	0.00293044	0.238939	0.279	0.239	1
tprg1	0.00293097	-0.820816	0.05	0.073	1
susd6	0.00295677	0.625149	0.116	0.087	1
psap	0.00303237	0.24243	0.359	0.316	1
spry4	0.00307127	0.35518	0.164	0.129	1
gnb1a	0.00307765	0.106586	0.256	0.211	1
eif5a2	0.00308068	0.190579	0.45	0.403	1
C11H3orf14	0.00308825	-2.42521	0.003	0.01	1
zgc:101744	0.00309418	-0.38441	0.251	0.291	1
sccpdha.1	0.00309604	0.349678	0.108	0.079	1
mtmr9	0.00312189	-1.92118	0.003	0.01	1
aacs	0.00313204	0.596807	0.066	0.043	1
smc1al	0.00315931	-0.652786	0.124	0.157	1
si:ch211-207i1.2	0.00316185	-0.378298	0.134	0.169	1
mrtfbb	0.00316333	0.381434	0.141	0.109	1
LO018430.2	0.00316923	-0.995878	0.005	0.015	1
dazap1	0.00321739	-0.377201	0.058	0.083	1
pcgf1	0.00325746	-1.16302	0.006	0.015	1
timm8b	0.00326781	-0.592666	0.091	0.12	1
cyp3c3.1	0.00327144	0.597639	0.065	0.043	1
slc28a1	0.00327969	0.48442	0.141	0.111	1
hsd17b7	0.00328761	0.26748	0.117	0.087	1
skia	0.00330227	0.278206	0.129	0.098	1
aqp8a.1	0.00330692	0.164696	0.221	0.183	1
h2az2b	0.00330725	-0.646657	0.134	0.167	1
tbcela	0.00333368	0.265421	0.184	0.148	1
si:ch211-113a14.12	0.00334555	-1.16493	0.006	0.016	1
dnajc18	0.00336669	-1.03438	0.006	0.016	1
sphk2	0.00337142	0.282639	0.201	0.165	1
cap1	0.00337689	0.131984	0.261	0.219	1
lpcat3	0.00338653	0.178237	0.221	0.183	1
gsr	0.00341478	0.195922	0.173	0.137	1
si:ch211-222l21.1	0.00341748	-0.387885	0.356	0.389	1
espn	0.00342584	-0.324817	0.091	0.121	1
vamp4	0.00344904	-1.32982	0.007	0.017	1
bahd1	0.00345288	0.239261	0.173	0.138	1
rars1	0.00346626	0.340059	0.207	0.173	1
nr5a2	0.00346891	0.399009	0.172	0.137	1
zgc:56585	0.00347516	0.341866	0.069	0.045	1
gtf2h2	0.00348378	-0.989439	0.007	0.017	1
med6	0.00350719	-1.08642	0.02	0.036	1
itga2.1	0.003509	0.129322	0.28	0.234	1
slc6a19a.1	0.00352571	-0.452594	0.206	0.244	1
adam15	0.00353304	1.35271	0.012	0.003	1
tecrb	0.00353719	0.279357	0.235	0.197	1
abcf2b	0.00354208	1.28046	0.038	0.021	1
rfx1a	0.00355273	-2.78509	0.003	0.011	1
zgc:112234.8	0.00355808	-0.463608	0.01	0.022	1
si:dkey-183c6.9	0.00356318	-0.729318	0.021	0.037	1
tfip11	0.00357082	0.974783	0.028	0.013	1
otud5b	0.00358103	0.443363	0.124	0.094	1
si:dkey-286j15.3	0.00359703	-0.540036	0.112	0.144	1
si:rp71-68n21.9	0.00361251	-1.03337	0.009	0.021	1
fh	0.00361823	0.300506	0.192	0.155	1
si:dkeyp-27c8.2	0.00361967	-0.358717	0.017	0.031	1
cab39l	0.003622	0.171317	0.181	0.144	1
zgc:163080	0.0036495	0.110291	0.262	0.217	1
atp5mf	0.00367107	-0.411186	0.51	0.524	1
cbx1a	0.00367985	-0.546996	0.021	0.037	1
arid3a	0.00369585	-0.504612	0.133	0.169	1
anxa11a	0.00377675	0.1009	0.304	0.258	1
ncf1	0.00381435	-0.52881	0.058	0.082	1
mafk	0.00382368	0.260749	0.179	0.143	1
exd3	0.00383483	0.846322	0.036	0.02	1
slc25a3b	0.0038357	0.102232	0.671	0.633	1
hsd17b4	0.00383672	0.291081	0.15	0.117	1
gpd1b	0.00383851	0.745344	0.051	0.031	1
flii	0.00384083	0.391947	0.111	0.082	1
dpydb	0.003884	0.154731	0.318	0.274	1
kdm7aa	0.00388495	0.454485	0.107	0.079	1
cth	0.00388757	0.348012	0.165	0.133	1
gstz1	0.00390124	0.381443	0.112	0.084	1
gtse1	0.00390436	0.775741	0.033	0.017	1
aqp10a	0.00393916	0.664	0.101	0.074	1
ccdc58	0.00394638	-0.754753	0.028	0.046	1
tm9sf2	0.0039638	0.376057	0.155	0.122	1
ggcx	0.00397219	1.13825	0.042	0.025	1
acmsd	0.00398118	0.376979	0.086	0.061	1
mybphb	0.00398425	2.23116	0.016	0.005	1
si:dkey-95p16.2	0.00401291	-0.485868	0.023	0.039	1
C5H9orf16	0.00401668	-0.879388	0.039	0.059	1
znrd1	0.00402937	-2.27079	0.004	0.011	1
lipea	0.00403292	0.588939	0.068	0.045	1
cyp46a1.4	0.00404055	0.740007	0.046	0.027	1
creb5a	0.00406285	-0.647817	0.096	0.126	1
cipcb	0.00408976	0.480947	0.188	0.153	1
tomm5	0.00411359	-0.578764	0.176	0.21	1
myl9b	0.00415505	0.690013	0.107	0.08	1
trioa	0.00415588	-0.584158	0.071	0.097	1
zgc:163077	0.00422078	-0.866276	0.031	0.049	1
dync1i2a	0.00422168	0.382981	0.129	0.099	1
hao2	0.00422952	0.848687	0.043	0.025	1
acacb	0.00424611	0.130953	0.266	0.225	1
plxnb1a	0.00425165	1.54789	0.026	0.013	1
dennd2da	0.00427431	0.253307	0.219	0.182	1
nr5a5	0.00430308	0.332196	0.133	0.102	1
gchfr	0.00431609	-0.442167	0.193	0.229	1
fbxo34	0.00434931	0.104999	0.27	0.227	1
meis1a	0.0043618	-0.484968	0.078	0.104	1
si:ch211-281k19.2	0.00436364	-1.7916	0.004	0.012	1
zgc:194655	0.00436653	-1.97735	0.004	0.012	1
zmat2	0.00436702	-0.912612	0.062	0.086	1
dap3	0.00436905	0.910032	0.065	0.043	1
tlk2	0.00437192	0.346803	0.109	0.081	1
SCYL2	0.00437698	0.379432	0.114	0.085	1
leo1	0.00440281	0.399607	0.144	0.113	1
sec14l8	0.00440375	0.109721	0.195	0.157	1
diabloa	0.00443659	0.1157	0.382	0.333	1
ap2a1	0.00445299	0.41821	0.164	0.132	1
arpc3	0.00449199	-0.542453	0.155	0.189	1
lrrfip2	0.00449517	0.482731	0.108	0.081	1
tnfaip8l3	0.0045044	-0.186768	0.004	0.012	1
ca2	0.00454482	-0.957071	0.055	0.078	1
alp3	0.00455096	0.511919	0.111	0.083	1
lsm6	0.00455206	-0.555309	0.078	0.104	1
AK6	0.00456522	-0.904682	0.018	0.033	1
fblim1	0.00457378	0.432059	0.176	0.143	1
dnajb14	0.00460682	-1.0405	0.013	0.026	1
bbip1	0.00462032	-0.73137	0.077	0.103	1
igf2bp2a	0.00464624	-0.51977	0.085	0.114	1
sh3bgrl3	0.00467118	0.267806	0.131	0.1	1
atp6v0a1a	0.00471989	0.422063	0.179	0.146	1
si:dkey-7f3.14	0.00474585	-0.835098	0.012	0.024	1
ufl1	0.00475654	0.67518	0.08	0.056	1
galnt7	0.004761	0.265474	0.272	0.233	1
psmb2	0.00476766	-0.529311	0.086	0.114	1
FP236735.1	0.00483196	0.699975	0.08	0.057	1
usp8	0.00486899	0.198677	0.264	0.222	1
dynll2b	0.00488304	-0.876957	0.029	0.047	1
selenow2b	0.0049359	-1.38299	0.012	0.024	1
otud3	0.00496668	0.454601	0.071	0.048	1
sec11a	0.00499239	-0.465503	0.082	0.11	1
ywhag2	0.00503233	-1.23062	0.005	0.013	1
phyh	0.00503536	0.151746	0.413	0.363	1
coq7	0.00504768	-1.42187	0.02	0.035	1
fnbp1l	0.00505083	0.175595	0.111	0.082	1
trib1	0.00505437	-1.17393	0.026	0.042	1
zgc:101569	0.00505959	0.775455	0.044	0.027	1
mark3b	0.00507883	0.522736	0.058	0.037	1
tent2	0.00511038	0.768176	0.054	0.035	1
hist1h4l.10	0.00512322	-0.413409	0.012	0.025	1
snrpb	0.00513096	0.112328	0.303	0.264	1
lman1	0.00514823	0.86268	0.04	0.023	1
xpo6	0.00515813	-0.833525	0.076	0.101	1
si:ch211-212g7.6	0.00515867	0.860394	0.044	0.026	1
zgc:101858	0.00516523	0.226425	0.086	0.062	1
tbxas1	0.00517338	0.289347	0.093	0.068	1
ndufa3	0.00520603	-0.465237	0.269	0.302	1
kdelr3	0.0052241	-1.03439	0.011	0.023	1
si:dkey-28b4.7	0.00531199	-0.374579	0.106	0.136	1
lgals3b	0.00531772	-0.983697	0.02	0.034	1
wdr76	0.00531972	-0.343118	0.012	0.024	1
ubl3a	0.00533286	0.211321	0.44	0.395	1
pdgfc	0.00535059	-1.5029	0.006	0.015	1
pclaf	0.00535976	-1.77763	0.006	0.015	1
tmem176l.3a	0.00537947	0.418823	0.165	0.134	1
zgc:113425	0.00538984	-1.45473	0.011	0.022	1
si:ch211-264f5.6	0.0053953	-0.808159	0.016	0.029	1
adgrg4a	0.00541265	0.120207	0.367	0.324	1
spartb	0.00541362	0.230459	0.234	0.197	1
eva1a	0.00541788	1.6111	0.027	0.013	1
bud31	0.0054266	-0.46492	0.084	0.112	1
trak2	0.00543337	1.00353	0.047	0.029	1
sfmbt2	0.00543988	-0.696663	0.006	0.015	1
rps11	0.00547237	-0.313403	0.717	0.698	1
si:ch211-157p22.10	0.00548684	-0.783671	0.034	0.052	1
gsto1	0.00549556	-0.364365	0.209	0.246	1
ten1	0.00552724	-1.64989	0.006	0.015	1
nedd4a	0.00559399	0.152619	0.273	0.234	1
pla2g12a	0.00562519	0.144947	0.124	0.095	1
commd6	0.0056282	-1.14999	0.009	0.019	1
dhrs3b	0.00567707	0.405675	0.143	0.112	1
trim65	0.00571893	-1.22613	0.008	0.019	1
bloc1s5	0.00573144	-0.589265	0.064	0.088	1
si:ch73-211l13.2	0.00574843	0.576708	0.013	0.004	1
pde4cb	0.00575659	0.395703	0.112	0.084	1
slc40a1	0.0057958	-0.470369	0.19	0.225	1
bcl9l	0.00579772	0.454364	0.069	0.047	1
si:dkey-27o4.1	0.00582012	0.277043	0.249	0.211	1
atf7ip2	0.00582324	-0.967935	0.007	0.017	1
si:ch211-198n5.11	0.00584435	0.667681	0.025	0.012	1
si:ch211-160o17.4	0.00584879	0.16466	0.276	0.237	1
zgc:175280	0.00585619	0.151743	0.244	0.205	1
ampd2a	0.00586088	-0.648181	0.033	0.052	1
pgrmc1	0.00589325	-0.416443	0.277	0.311	1
hopx	0.00592535	-0.452412	0.066	0.091	1
slc25a1b	0.00593702	0.318477	0.143	0.112	1
si:dkey-33c12.4	0.00594144	-0.351717	0.171	0.205	1
zgc:112234.4	0.00598255	-0.710813	0.019	0.033	1
clip1a	0.00600113	0.649519	0.058	0.038	1
imp3	0.00600826	-1.67465	0.014	0.027	1
si:ch211-51e12.7	0.0060167	0.629714	0.095	0.07	1
ctsf	0.00602634	0.69598	0.101	0.076	1
exoc3l2b	0.00603561	-0.319178	0.118	0.151	1
ivd	0.00607262	0.285556	0.267	0.229	1
zgc:77486.1	0.00611949	0.120195	0.453	0.406	1
ier2a	0.00612327	-0.235244	0.429	0.461	1
isca1	0.00616911	0.245623	0.109	0.082	1
uqcrb	0.00616925	-0.277223	0.688	0.673	1
psenen	0.00617116	-0.653698	0.061	0.084	1
dstyk	0.00621259	0.331619	0.038	0.022	1
khk	0.00622682	0.535448	0.032	0.017	1
znf593	0.00629155	-0.591642	0.04	0.06	1
lamp2	0.00629793	0.223928	0.166	0.133	1
cnfn	0.00631844	0.864509	0.033	0.018	1
ndufs3	0.00634631	0.287701	0.157	0.125	1
puraa	0.00634705	-0.881573	0.014	0.027	1
f3b	0.00644529	0.467821	0.116	0.088	1
cox8b	0.00644531	-0.354068	0.486	0.496	1
tmprss15	0.00651329	-0.738581	0.061	0.084	1
stard7	0.00651777	0.221219	0.06	0.04	1
si:dkey-30c15.2	0.00654727	0.203921	0.187	0.153	1
nudt9	0.00654792	-0.650312	0.037	0.056	1
prdx1	0.00656008	0.279421	0.191	0.156	1
med1	0.00656123	-0.525122	0.025	0.041	1
maff	0.00657208	0.126776	0.349	0.306	1
ugt5a2	0.00660183	0.354873	0.182	0.148	1
abca12	0.00663471	-1.43231	0.003	0.01	1
nedd9	0.00663698	0.144317	0.262	0.224	1
abcc4	0.00663788	0.544873	0.085	0.062	1
stat1a	0.00665202	0.113597	0.205	0.171	1
si:ch211-106j21.4	0.00668751	-0.951626	0.013	0.025	1
snx9b	0.00668973	0.177464	0.225	0.188	1
slc37a4a	0.00671752	0.377413	0.116	0.089	1
trib3	0.00673215	0.109925	0.29	0.248	1
rab5aa	0.00674507	0.104083	0.169	0.136	1
jmjd1cb	0.00674758	0.105084	0.369	0.324	1
sft2d1	0.0067871	0.37725	0.051	0.033	1
dtnba	0.00682287	0.385067	0.04	0.024	1
fzr1a	0.00683886	0.628195	0.067	0.046	1
si:busm1-57f23.1	0.00688233	-1.12395	0.031	0.047	1
amd1	0.00688817	0.397246	0.158	0.128	1
acad9	0.00691388	-0.623527	0.11	0.138	1
CABZ01090373.1	0.00693843	-1.18494	0.013	0.025	1
letm2	0.00703086	0.151509	0.285	0.245	1
tmem79a	0.00707462	-0.593064	0.064	0.087	1
tspo	0.0071205	0.14855	0.383	0.338	1
pgam2	0.00715704	0.430789	0.093	0.068	1
gtf2a1	0.00715779	-0.846334	0.066	0.089	1
si:ch211-284d12.3	0.00719235	-0.672267	0.043	0.063	1
srrm2	0.00719764	0.12606	0.277	0.239	1
mfsd4aa	0.00722185	0.349459	0.094	0.069	1
dido1	0.0072379	-0.443939	0.224	0.259	1
LRATD2	0.00726504	-0.665281	0.116	0.146	1
rabggta	0.00728765	-1.71353	0.004	0.011	1
snx2	0.00729347	1.02539	0.025	0.013	1
casp20	0.00730271	-0.682913	0.046	0.066	1
tnrc6b	0.00735865	-0.508238	0.124	0.154	1
igf2bp2b	0.00737867	0.731595	0.072	0.051	1
gpt2l	0.0073946	0.149059	0.257	0.215	1
arfgap2	0.00744937	0.408612	0.107	0.082	1
fam107b	0.00747285	0.284952	0.145	0.115	1
slc7a9	0.00753261	1.08999	0.053	0.035	1
scin	0.00757472	0.367014	0.112	0.086	1
hspbap1	0.0076059	1.10332	0.02	0.009	1
CR589947.3	0.00761729	0.590821	0.056	0.037	1
mical2a	0.00762226	-0.583673	0.081	0.106	1
prkcaa	0.00762712	0.177869	0.257	0.221	1
ENSDARG00000089836	0.00765783	-0.565435	0.074	0.099	1
cbsa	0.00775237	0.516443	0.097	0.072	1
fam151a	0.00775482	0.658445	0.055	0.036	1
nudcd1	0.00776581	-0.857104	0.012	0.023	1
traf4a	0.00778444	0.250387	0.054	0.035	1
tial1	0.00781942	0.372297	0.153	0.125	1
CR788316.1	0.00783584	0.421751	0.03	0.016	1
hhla2b.2	0.00787244	0.34202	0.155	0.124	1
sephs1	0.00789775	-1.3576	0.004	0.011	1
DHX35	0.00791789	-1.92262	0.004	0.011	1
blzf1	0.0079986	0.628652	0.04	0.024	1
gart	0.008012	1.46104	0.016	0.006	1
cers3b	0.00808094	0.400319	0.096	0.072	1
si:ch1073-204b8.1	0.00814383	1.45218	0.02	0.009	1
ppm1bb	0.0081532	0.239181	0.145	0.114	1
RNF14	0.00817117	0.328212	0.117	0.09	1
ccdc187	0.0081728	0.200702	0.116	0.089	1
si:ch211-214b16.4	0.00822373	-0.74502	0.011	0.021	1
mrps33	0.00822448	-0.612741	0.068	0.091	1
si:dkey-220k22.1	0.00823071	-1.21073	0.01	0.021	1
sin3b	0.00827964	-0.924252	0.019	0.032	1
minpp1b	0.00831065	-1.70777	0.004	0.012	1
ankrd12	0.00832125	0.23108	0.22	0.185	1
f11r.1	0.00836508	0.138378	0.382	0.336	1
apoea	0.00843372	-0.111078	0.512	0.454	1
HTRA2.6	0.00846701	0.760853	0.051	0.033	1
yy1a	0.00847816	0.142519	0.136	0.108	1
s100u	0.0084789	-0.48193	0.04	0.059	1
zbtb2b	0.0085057	0.488255	0.046	0.029	1
ATG2A	0.00853778	0.993463	0.036	0.021	1
lclat1	0.00856257	0.28667	0.097	0.072	1
glrx5	0.00856567	-0.348117	0.069	0.093	1
hivep3b	0.00856884	-1.19686	0.01	0.02	1
si:dkeyp-100h4.1	0.00857776	-2.33353	0.005	0.013	1
kifbp	0.00864508	-1.12431	0.024	0.039	1
dgat1a	0.0086862	0.246184	0.185	0.153	1
si:ch211-282b22.1	0.00869166	-0.461632	0.045	0.065	1
uckl1b	0.00871455	0.171283	0.155	0.124	1
spns2	0.00871575	-2.04315	0.005	0.013	1
actr2a	0.00872182	0.198669	0.25	0.215	1
zgc:64106	0.0087584	-0.62086	0.097	0.124	1
tomm20a.1	0.00876795	-0.411147	0.083	0.109	1
adhfe1	0.00882325	0.701034	0.034	0.019	1
hnrnpa0a	0.00885486	0.264336	0.245	0.211	1
spcs3	0.00886366	-0.479396	0.077	0.102	1
ccnd1	0.00887261	-1.16601	0.034	0.051	1
igdcc4	0.00890383	1.36309	0.026	0.013	1
nup35	0.00890846	-1.75909	0.006	0.014	1
tspan36	0.00890984	0.164944	0.131	0.103	1
ing2	0.00891589	-1.2779	0.005	0.013	1
znhit1	0.00893206	-1.37133	0.018	0.031	1
bcl2a	0.00893784	0.614651	0.032	0.018	1
mat1a	0.00894717	0.209306	0.133	0.104	1
mgst1.2	0.00896727	0.230137	0.244	0.21	1
dis3	0.00900939	-1.99699	0.008	0.017	1
eif3ja	0.00900946	0.122902	0.204	0.169	1
usb1	0.0090504	-1.01261	0.009	0.019	1
slc44a5b	0.00905103	0.728256	0.04	0.025	1
eps8l1b	0.00911145	-0.899587	0.006	0.014	1
dusp2	0.00917188	0.169478	0.323	0.286	1
cry3b	0.00918464	-0.464674	0.087	0.112	1
edem1	0.00928043	0.429846	0.126	0.1	1
znf622	0.00930313	0.5314	0.171	0.142	1
cldn7b	0.00934409	-0.455701	0.041	0.06	1
myo1eb	0.00935842	-0.446957	0.071	0.095	1
rab14l	0.00938822	0.805194	0.033	0.019	1
inip	0.00944287	-0.565521	0.014	0.026	1
siva1	0.00949757	-0.822102	0.014	0.025	1
im:7140055	0.00952132	-0.971495	0.007	0.015	1
ssu72	0.00954491	0.581409	0.094	0.07	1
coa5	0.00954702	-0.759426	0.07	0.093	1
si:dkey-183n20.15	0.00956711	0.368025	0.069	0.049	1
tmem181	0.00957604	0.47453	0.039	0.023	1
si:dkey-25e12.3	0.00967305	-0.46124	0.146	0.176	1
rb1cc1	0.00968596	0.162796	0.165	0.134	1
ccdc6a	0.00969526	0.744683	0.074	0.054	1
pgap6	0.00970175	1.12005	0.014	0.005	1
tmem115	0.00978155	0.303352	0.143	0.114	1
mut	0.00979387	0.788874	0.081	0.06	1
si:dkey-7l6.3	0.00984306	1.37288	0.019	0.009	1
rab9a	0.00987036	0.38739	0.051	0.033	1
tjap1	0.00993023	0.241843	0.121	0.094	1
gtpbp4	0.00995113	0.106322	0.318	0.276	1
ndufs4	0.00995145	-0.458889	0.152	0.182	1
pigbos1	0.0099814	-0.650994	0.035	0.052	1
NFX1	0.00999481	0.188884	0.123	0.096	1
mrps17	0.0100047	-0.566134	0.038	0.056	1
si:ch73-91k6.2	0.0100674	0.238122	0.193	0.161	1
egln3	0.0100754	-0.59431	0.046	0.066	1
otud6b	0.0100978	-0.655879	0.028	0.044	1
lgmn	0.0101252	0.101381	0.193	0.16	1
lztfl1	0.0101484	-0.707848	0.05	0.07	1
znf185	0.0102035	-0.614333	0.032	0.048	1
esyt2a	0.0102202	0.156829	0.165	0.134	1
gopc	0.010228	0.749342	0.043	0.027	1
vhl	0.0102924	-1.06658	0.013	0.024	1
zgc:194392	0.0103377	0.18361	0.279	0.243	1
xpo1a	0.0103514	-0.96503	0.039	0.056	1
dipk2aa	0.0103808	-0.950144	0.012	0.023	1
ufm1	0.0103887	-0.462262	0.07	0.093	1
gch1	0.010439	0.130928	0.31	0.273	1
rorab	0.0104885	0.450057	0.12	0.094	1
rnaseka	0.0104893	-0.416264	0.172	0.204	1
ppie	0.0105048	-0.778007	0.013	0.024	1
zgc:158803	0.0105263	0.24526	0.147	0.118	1
zmp:0000000991	0.0105961	0.294674	0.13	0.103	1
zgc:114046	0.0106033	-0.97194	0.02	0.033	1
s100v1	0.0106178	-0.70435	0.086	0.11	1
ndufv2	0.0107193	0.400045	0.169	0.14	1
galnt6	0.0107371	0.325009	0.164	0.136	1
CABZ01079251.1	0.0107382	0.296262	0.151	0.122	1
nfe2l3	0.0107592	-0.850386	0.016	0.029	1
ankrd10b	0.0107896	-1.19214	0.016	0.029	1
gspt1l	0.010812	0.240136	0.216	0.183	1
tubb4b	0.010834	-0.376233	0.326	0.358	1
eif4g3b	0.0108873	-0.608132	0.031	0.047	1
pde7a	0.0109292	-1.08378	0.019	0.032	1
nudt21	0.0109293	-0.45168	0.017	0.029	1
si:ch211-196h16.5	0.0109406	-1.53065	0.012	0.022	1
lsp1a	0.0109825	1.09761	0.039	0.024	1
klf9	0.0110104	-0.631739	0.064	0.086	1
smarce1	0.0110217	0.498555	0.109	0.085	1
afmid	0.0111234	0.44597	0.056	0.038	1
snx11	0.0111428	1.10352	0.029	0.016	1
carf	0.0111582	-0.524577	0.053	0.074	1
tfg	0.0111605	0.22033	0.178	0.146	1
yap1	0.0111742	0.244711	0.242	0.207	1
pnisr	0.0112279	0.217539	0.244	0.209	1
dhrsx	0.0112301	0.715936	0.024	0.013	1
brd1b	0.011261	0.341236	0.186	0.156	1
dcbld1	0.011263	0.241223	0.04	0.025	1
txndc5	0.011301	0.546863	0.055	0.037	1
cyp4t8	0.0113272	0.301394	0.286	0.251	1
scrn3	0.0113295	-1.49524	0.016	0.027	1
fdx1	0.0113506	-0.39285	0.287	0.32	1
ilrun	0.0113967	0.76374	0.076	0.056	1
ciarta	0.0114068	0.439552	0.076	0.056	1
ces2b.1	0.0114388	0.317132	0.125	0.099	1
si:dkey-51e6.1	0.0114608	-0.338921	0.03	0.046	1
pcdh20	0.0114628	1.09677	0.025	0.013	1
lin52	0.0115594	-0.414401	0.072	0.096	1
clocka	0.01158	-0.345754	0.052	0.072	1
cc2d1b	0.0115992	0.407867	0.11	0.086	1
arl6ip6	0.0116313	-1.02894	0.016	0.028	1
hgs	0.0116331	0.306793	0.186	0.157	1
surf6	0.0116606	-0.973513	0.024	0.039	1
eif5	0.0117011	0.106586	0.424	0.385	1
slc4a1ap	0.0117333	-0.504928	0.024	0.039	1
rbm4.2	0.0117715	0.145869	0.161	0.132	1
arntl1b	0.0117731	-0.968212	0.015	0.027	1
dusp23a	0.0117947	-0.513757	0.029	0.045	1
slc4a10a	0.0118125	0.774009	0.013	0.005	1
chchd10	0.0118804	0.180313	0.193	0.161	1
polr2k	0.0118932	-0.315124	0.045	0.064	1
sult3st2	0.0118983	0.257713	0.134	0.107	1
srfbp1	0.0119282	0.697691	0.061	0.042	1
cgrrf1	0.0119479	0.629176	0.013	0.005	1
tagapa	0.0119687	-0.82027	0.061	0.082	1
arhgap32a	0.0119981	0.298842	0.087	0.065	1
litaf	0.0120376	-1.14179	0.027	0.042	1
foxp4	0.0120912	0.369155	0.16	0.13	1
hhipl1	0.0121099	0.296512	0.103	0.079	1
rexo4	0.0121444	-0.998928	0.052	0.071	1
srp72	0.0122261	0.496361	0.105	0.082	1
st6galnac1.1	0.0122784	-0.633592	0.022	0.035	1
mbtps1	0.0123041	-0.938318	0.059	0.08	1
bach1a	0.0123096	0.757705	0.042	0.027	1
lmtk2	0.0123303	0.187784	0.205	0.172	1
slirp	0.0124313	-0.730436	0.114	0.138	1
smarcd1	0.0124895	0.307874	0.096	0.072	1
si:dkey-176f19.4	0.0125154	-0.357705	0.132	0.161	1
bdh1	0.0125933	0.432923	0.059	0.041	1
rbfox1l	0.012657	1.66297	0.014	0.005	1
gabarapb	0.012672	-0.417736	0.271	0.302	1
si:ch73-37h15.2	0.0126823	-0.53926	0.029	0.044	1
CU638714.1	0.0127699	0.442326	0.043	0.027	1
glula	0.0128149	-1.32721	0.01	0.019	1
itsn2a	0.0128358	0.514954	0.081	0.06	1
ndufaf2	0.0128889	-0.684396	0.048	0.067	1
polr2j	0.0129222	-0.764876	0.015	0.026	1
vav3a	0.0129535	0.582286	0.044	0.029	1
ptges3b	0.0130434	0.218171	0.203	0.173	1
vps8	0.0130795	-0.417428	0.068	0.091	1
si:dkey-199f5.8	0.0131369	0.476087	0.087	0.065	1
pex14	0.0131558	0.344086	0.103	0.079	1
zgc:114104	0.0131833	-0.879109	0.004	0.01	1
hist1h4l.23	0.0132081	-0.718181	0.01	0.019	1
trim71	0.0132543	0.133495	0.147	0.118	1
plxna3	0.0132931	1.45778	0.023	0.012	1
BX769173.1	0.0133347	-0.462597	0.01	0.02	1
lsm7	0.0133418	-0.582777	0.046	0.065	1
nol8	0.0133954	-0.896734	0.009	0.019	1
scn8ab	0.013414	0.677452	0.073	0.053	1
baiap2l1a	0.0134236	0.240052	0.219	0.189	1
prmt1	0.0134464	0.384568	0.084	0.063	1
si:ch211-235m3.5	0.0134536	0.392817	0.196	0.168	1
cebpd	0.0134872	-0.28534	0.322	0.359	1
papola	0.0134983	0.236117	0.181	0.15	1
nfil3-5	0.0135153	-1.65074	0.004	0.011	1
oat	0.0136368	0.60429	0.076	0.056	1
cav1	0.0136565	-1.53329	0.004	0.011	1
srek1ip1	0.0137765	-1.0333	0.017	0.029	1
mycla	0.013784	-1.37806	0.009	0.018	1
si:ch211-28e16.5	0.0138616	1.02496	0.021	0.011	1
arhgap27	0.0138644	1.74656	0.012	0.004	1
LO017877.2	0.0138683	1.11315	0.022	0.011	1
cpne3	0.0139009	0.187989	0.152	0.124	1
idh2	0.0139126	0.245238	0.152	0.123	1
plek2	0.0139865	-0.718083	0.044	0.062	1
si:ch211-85n16.3	0.0140075	-0.57589	0.023	0.037	1
znf644a	0.014064	-0.673931	0.008	0.017	1
hdgfl2	0.0140811	-0.820666	0.04	0.057	1
asah1b	0.0141347	0.215467	0.17	0.142	1
wdr33	0.0141483	-0.761126	0.039	0.056	1
pikfyve	0.0141595	-0.653179	0.041	0.058	1
tle3b	0.0141596	1.14556	0.023	0.012	1
tfap2c	0.0141705	-1.31467	0.004	0.011	1
ell2	0.0142084	0.344636	0.177	0.146	1
f2rl1.2	0.0143445	-0.332463	0.197	0.229	1
capn2b	0.0144643	-1.45733	0.005	0.012	1
ca5a	0.0144932	0.123167	0.262	0.225	1
si:dkey-87o1.2	0.014518	-0.409308	0.04	0.057	1
dusp7	0.0145241	0.29687	0.136	0.11	1
nxt2	0.0145381	-0.377308	0.008	0.017	1
zmp:0000000662	0.0145475	0.761429	0.023	0.012	1
baz2ba	0.014548	0.233237	0.247	0.212	1
nubp1	0.0145483	-1.00416	0.025	0.039	1
mfsd4b	0.0145997	-0.799622	0.008	0.017	1
hmgn2	0.0146197	-0.390339	0.199	0.231	1
commd5	0.01462	-0.856129	0.008	0.017	1
agap2	0.014624	1.08418	0.016	0.007	1
rapgefl1	0.0146712	0.561044	0.043	0.027	1
dctd	0.0146777	-1.0404	0.005	0.012	1
ddx27	0.0146802	0.346427	0.08	0.059	1
miga2	0.0146803	-1.28803	0.007	0.015	1
zgc:194981	0.014695	-1.53196	0.007	0.015	1
cplx4c	0.0147181	-1.65886	0.006	0.013	1
dguok	0.0147392	-2.05197	0.005	0.013	1
SERF2	0.0147552	-1.03785	0.005	0.013	1
srp54	0.0147879	0.204158	0.189	0.159	1
wdr6	0.0148065	-0.752454	0.02	0.033	1
stt3a	0.0148262	0.429419	0.063	0.044	1
kif21a	0.0148271	-1.03012	0.005	0.012	1
chd6	0.0148692	-1.07511	0.045	0.063	1
mdc1	0.014875	-1.0642	0.016	0.028	1
arl9	0.0148957	-1.13852	0.02	0.032	1
rnf181	0.0149833	-0.605052	0.007	0.015	1
plekhm3	0.0150047	0.51911	0.036	0.022	1
snx18a	0.0150375	-0.321317	0.118	0.145	1
hdac5	0.0150969	0.350951	0.096	0.074	1
trim16	0.0150969	-0.215569	0.104	0.13	1
srpra	0.0151546	0.193725	0.256	0.225	1
wdr26b	0.0151582	0.210967	0.108	0.084	1
zfhx3	0.0151816	-1.09526	0.022	0.035	1
tubb2b	0.0152184	-0.338394	0.139	0.169	1
CABZ01026681.1	0.0152189	-0.35616	0.056	0.076	1
psma3	0.015224	-0.32338	0.096	0.122	1
calm1a	0.0152327	0.214079	0.195	0.164	1
si:dkey-33i11.9	0.0152877	-0.23176	0.687	0.669	1
sik3	0.0153129	0.963421	0.032	0.019	1
fosb	0.0153229	-0.145505	0.782	0.763	1
naa38	0.0153489	-0.579427	0.028	0.042	1
fam13a	0.0154548	0.452601	0.053	0.036	1
gstm.3	0.0155128	-0.355519	0.078	0.101	1
gna11a	0.015515	0.550609	0.074	0.054	1
dnaja2b	0.0155385	0.101225	0.035	0.021	1
unc93b1	0.0155958	-0.330784	0.006	0.014	1
tkta	0.0156156	0.787287	0.032	0.019	1
irf2	0.0159908	-0.394797	0.166	0.198	1
rpn2	0.0160648	0.30493	0.099	0.076	1
tulp1a	0.0160657	0.713987	0.045	0.03	1
ankib1a	0.0162223	0.508702	0.042	0.027	1
znf827	0.0162829	0.148925	0.207	0.176	1
zgc:85843	0.0163116	0.140963	0.15	0.123	1
stat4	0.0164073	0.893619	0.046	0.031	1
dusp16	0.0164143	0.305811	0.101	0.078	1
gnmt	0.0164493	-0.401535	0.221	0.251	1
nipal3	0.0165173	-0.58668	0.059	0.079	1
wipi1	0.0165575	0.1952	0.045	0.029	1
adtrp1	0.0166636	0.128838	0.2	0.17	1
cldnh	0.016821	0.741123	0.046	0.031	1
pptc7a	0.0168489	0.11787	0.252	0.221	1
ak3	0.0168711	-0.339991	0.092	0.117	1
si:dkey-286h21.1	0.0169398	1.10213	0.021	0.011	1
rbm34	0.0169762	-0.718172	0.024	0.037	1
tfr1b	0.0169776	-0.682433	0.07	0.092	1
ppp1r13bb	0.0170157	0.697758	0.056	0.039	1
smpd2b	0.0170389	-0.533054	0.032	0.047	1
h3f3b.1	0.017087	-0.210144	0.241	0.276	1
hoxb5a	0.0171344	0.952586	0.026	0.015	1
zfand6	0.0171471	0.57366	0.076	0.057	1
serbp1b	0.0172153	-0.452559	0.153	0.179	1
ppp3r1a	0.0172157	-0.702149	0.028	0.043	1
itpkca	0.0172244	0.458299	0.101	0.079	1
si:ch211-93g21.2	0.0172319	1.41561	0.022	0.011	1
mrpl54	0.0173101	-0.443362	0.07	0.091	1
srsf1b	0.0174096	0.720241	0.065	0.047	1
mmadhc	0.0174313	0.30552	0.127	0.101	1
ncoa2	0.017479	0.31528	0.146	0.12	1
ndufb11	0.0174858	-0.654265	0.072	0.094	1
acad11	0.0175077	0.367111	0.113	0.09	1
mrps21	0.0175934	-0.369449	0.084	0.106	1
pebp1	0.0176258	0.371856	0.044	0.029	1
si:dkey-250d21.1	0.0176451	-0.714835	0.026	0.04	1
slc7a3b	0.017688	0.76103	0.079	0.06	1
spg7	0.0177565	-0.402355	0.172	0.201	1
ndufs2	0.0178197	0.199611	0.173	0.144	1
si:dkey-23k10.5	0.0178892	-0.305659	0.275	0.305	1
rpl22	0.0179098	-0.226621	0.751	0.726	1
vps26bl	0.0179272	0.34682	0.043	0.028	1
epha7	0.0179334	-0.323532	0.029	0.043	1
acaca	0.0180245	0.382723	0.109	0.086	1
tent5ba	0.0180256	0.138809	0.317	0.284	1
rbbp5	0.0180362	-0.72108	0.015	0.026	1
tdo2a	0.0180619	0.541589	0.08	0.06	1
brd3a	0.0180653	0.254045	0.124	0.1	1
mrpl2	0.0181089	0.496066	0.09	0.069	1
eif3m	0.0181249	0.115103	0.273	0.24	1
eef2a.2	0.0181778	0.654621	0.063	0.045	1
mrps23	0.0182074	-0.915076	0.015	0.025	1
dnajc3a	0.0182484	0.19596	0.077	0.057	1
si:dkey-188i13.10	0.0183659	-0.570868	0.053	0.072	1
poll	0.0184922	2.00415	0.015	0.007	1
fhl3a	0.0185416	-0.851502	0.011	0.02	1
spsb1	0.0185659	-1.43413	0.01	0.019	1
fkbp2	0.0185701	-0.318286	0.094	0.118	1
ptp4a3a	0.0187427	1.89616	0.011	0.004	1
med27	0.0187646	-1.0439	0.01	0.019	1
hic1l	0.0187847	0.216263	0.161	0.134	1
FO704810.1	0.0188015	-0.607951	0.018	0.029	1
ip6k2b	0.0188085	-0.23905	0.27	0.307	1
iars1	0.0188611	0.198508	0.121	0.096	1
spred2b	0.0189215	0.38727	0.165	0.138	1
pfn2l	0.0189245	0.150571	0.278	0.245	1
ddhd2	0.0189382	0.564386	0.083	0.063	1
cyp27a7	0.0189699	0.39112	0.216	0.187	1
gprc5c	0.0190509	0.269725	0.156	0.129	1
mfsd8	0.0190903	0.145217	0.081	0.06	1
clpb	0.0191109	0.505074	0.079	0.059	1
homeza	0.0191326	0.517147	0.081	0.061	1
a1cf	0.0191704	0.157065	0.28	0.252	1
ccdc82	0.0192	-0.850901	0.032	0.047	1
si:ch211-140b10.6	0.0192464	-1.40555	0.017	0.028	1
sos2	0.019261	-0.492499	0.021	0.033	1
si:ch211-207j7.2	0.0192893	0.176688	0.22	0.187	1
RUNDC1	0.0193078	-1.07285	0.017	0.029	1
tpmt.2	0.0194105	0.364144	0.113	0.09	1
neu3.3	0.0194471	-0.2493	0.155	0.185	1
si:ch211-114c12.2	0.0194951	0.103252	0.315	0.28	1
zgc:110269	0.0195334	0.339501	0.04	0.025	1
cyp2ae1	0.0195354	-0.563523	0.058	0.078	1
psmd7	0.0196011	0.263063	0.152	0.126	1
sri	0.0196815	-0.231699	0.22	0.252	1
gldc	0.0197013	0.128858	0.165	0.136	1
zgc:114173	0.0197326	-1.62782	0.009	0.018	1
myo6a	0.019795	0.207666	0.301	0.27	1
ms4a17a.16	0.0198074	1.25955	0.016	0.007	1
thumpd3	0.0198235	-0.356653	0.021	0.033	1
acss3	0.0198336	0.469902	0.052	0.036	1
msrb2	0.0198457	-0.241133	0.148	0.176	1
ndufb8	0.0199529	-0.276324	0.346	0.379	1
pde6ha	0.0199883	-0.138486	0.017	0.029	1
stk11	0.020002	-0.771092	0.023	0.035	1
akirin1	0.0200175	-0.346505	0.035	0.05	1
sucla2	0.0201076	0.569488	0.087	0.067	1
si:dkey-30c15.13	0.0203251	0.372957	0.075	0.056	1
copb2	0.0203895	0.135004	0.239	0.207	1
rhpn2	0.0204252	0.1303	0.186	0.156	1
tdrkh	0.0204532	-0.744463	0.009	0.018	1
emg1	0.0204705	-0.630608	0.009	0.018	1
nab1b	0.0204899	0.470822	0.084	0.064	1
ndrg3b	0.0205123	0.510887	0.064	0.046	1
dlgap4a	0.0206128	0.236718	0.101	0.079	1
polr1d	0.0206646	-0.606557	0.034	0.049	1
hnrnpabb	0.0207523	-0.392511	0.171	0.198	1
stap2a	0.0207823	1.16998	0.018	0.009	1
sgpp1	0.0207991	0.665172	0.044	0.029	1
hnf1a	0.0208997	0.374757	0.142	0.118	1
cstf3	0.0209133	0.453833	0.042	0.027	1
cox7b	0.0209272	-0.387998	0.535	0.532	1
hells	0.0209744	-1.13136	0.031	0.045	1
krt91	0.0210067	0.26338	0.052	0.036	1
vamp3	0.021015	-0.390622	0.077	0.099	1
tmem102	0.021047	-0.735374	0.016	0.027	1
atxn7	0.0211154	0.35242	0.115	0.092	1
her15.2	0.0211848	1.08224	0.018	0.009	1
lrrc59	0.0212208	0.33379	0.112	0.089	1
utp23	0.0212228	-0.764481	0.013	0.023	1
ncbp2	0.0212757	-0.932125	0.04	0.056	1
bahcc1a	0.0212769	-0.393665	0.08	0.102	1
pnpla7b	0.0213076	0.376317	0.146	0.123	1
manea	0.0213098	-0.927555	0.022	0.035	1
eif1b	0.0213749	-0.375507	0.199	0.228	1
ciartb	0.0213895	0.222434	0.172	0.145	1
adnpa	0.0213928	1.14933	0.032	0.02	1
itgb1b.1	0.0214338	0.61959	0.05	0.035	1
phldb2b	0.0214654	0.383425	0.061	0.044	1
col6a1	0.0215747	0.648911	0.035	0.022	1
tfcp2l1	0.0216224	-1.01028	0.022	0.034	1
tsfm	0.021628	-1.02992	0.013	0.023	1
si:dkey-9k7.3	0.0216745	0.360116	0.062	0.045	1
slc19a3a	0.0216837	0.704276	0.026	0.015	1
ddost	0.0217161	0.241856	0.181	0.155	1
tollip	0.0217181	-0.433431	0.068	0.088	1
btr32	0.0217336	-0.72857	0.013	0.023	1
klhl24b	0.0217429	-0.22254	0.08	0.06	1
si:cabz01007802.1	0.0217819	0.351277	0.06	0.043	1
nfe2l1a	0.0218163	-0.314438	0.13	0.156	1
tnfaip3	0.0218253	-0.47703	0.046	0.064	1
atp6v0b	0.021826	0.346366	0.159	0.134	1
hook2	0.0218558	0.779939	0.02	0.01	1
nucb2a	0.0218729	0.278921	0.129	0.105	1
ccdc59	0.0218942	-0.834119	0.024	0.037	1
plscr3a	0.0219545	-0.321292	0.264	0.294	1
abcd2	0.0219672	0.109035	0.03	0.018	1
prkdc	0.0219785	-0.60447	0.082	0.103	1
ftr56	0.0220461	-0.940668	0.008	0.016	1
mrps15	0.0222024	0.550784	0.067	0.049	1
pprc1	0.0223013	1.29794	0.036	0.023	1
si:dkey-150i13.2	0.0223213	0.960226	0.013	0.005	1
txndc17	0.0223432	-0.624578	0.085	0.106	1
MYO1D	0.0223517	0.161926	0.289	0.259	1
gpr160	0.0224139	0.863706	0.024	0.013	1
gyg1a	0.0224206	0.587308	0.075	0.056	1
trabd	0.0225039	0.732795	0.038	0.025	1
msrb3	0.0225103	0.193863	0.089	0.068	1
sos1	0.0225127	0.640459	0.064	0.047	1
adgrg1.1	0.0225191	0.23914	0.116	0.092	1
picalma	0.0225457	0.217554	0.217	0.188	1
aldh18a1	0.0225641	0.603605	0.037	0.024	1
si:ch73-170d6.2	0.0225774	0.311225	0.202	0.173	1
rabif	0.0226128	-0.579915	0.022	0.034	1
si:ch211-161c3.6	0.0227727	1.03539	0.031	0.019	1
si:dkey-42l16.1	0.0227824	-0.543449	0.113	0.137	1
znf703	0.022791	-1.32662	0.008	0.015	1
mthfr	0.0228306	0.419183	0.064	0.047	1
ro60	0.0228313	-2.14887	0.007	0.014	1
nsd3	0.0228893	-1.30715	0.012	0.022	1
zgc:158343	0.0229415	-0.35966	0.028	0.042	1
mtch2	0.0230256	0.278911	0.201	0.173	1
dclre1a	0.0230297	-1.0891	0.007	0.015	1
mgrn1a	0.0230501	-0.822167	0.012	0.022	1
aldh3a1	0.0231417	0.139729	0.084	0.064	1
si:dkey-7j14.6	0.0232306	-0.342922	0.024	0.037	1
zgc:153293	0.0232459	-2.23389	0.006	0.013	1
ftr52p	0.0233315	-0.779833	0.007	0.015	1
serinc1	0.0233587	0.105987	0.17	0.142	1
si:dkey-51d8.6	0.0233624	-2.52681	0.004	0.01	1
ulk2	0.0233971	0.245581	0.265	0.234	1
rprd2b	0.023442	-0.571959	0.044	0.06	1
acsl4b	0.0234708	-0.34928	0.019	0.03	1
zgc:136864	0.023559	-0.639585	0.039	0.055	1
ifrd2	0.0235592	-1.07207	0.012	0.021	1
mrpl57	0.0235613	-0.45921	0.099	0.122	1
slc37a2	0.0235657	-0.392535	0.121	0.146	1
gna13a	0.0236504	0.721748	0.055	0.039	1
pus7	0.0236796	0.376333	0.076	0.058	1
wwc1	0.0237169	0.288723	0.144	0.12	1
creb3l2	0.0237189	0.39637	0.069	0.051	1
igsf21a	0.0237545	1.04276	0.029	0.017	1
nudt5	0.0238763	0.389789	0.082	0.063	1
slc17a9b	0.0239019	-1.83753	0.005	0.012	1
nadsyn1	0.0239215	-1.14863	0.004	0.011	1
pik3r3a	0.0239215	-0.661152	0.032	0.047	1
CABZ01068358.1	0.0239773	0.38138	0.052	0.037	1
lrp10	0.0239794	0.209171	0.1	0.078	1
naprt	0.0240201	0.393927	0.123	0.1	1
sema6dl	0.0240409	0.164824	0.075	0.056	1
ttf1	0.0240568	-0.565488	0.021	0.033	1
ppwd1	0.024057	-1.22876	0.006	0.013	1
crim1	0.0240759	-0.639974	0.03	0.044	1
klhl18	0.0240823	-1.39399	0.004	0.011	1
impdh1b	0.0240868	-1.35885	0.005	0.011	1
si:dkey-97a13.6	0.0241033	-0.775407	0.026	0.039	1
acot13	0.0241236	-0.78454	0.012	0.021	1
rest	0.0241247	0.347496	0.106	0.085	1
otulina.2	0.0241502	-0.410313	0.049	0.067	1
uba1	0.0241526	0.243474	0.277	0.249	1
sdhc	0.0242138	-0.342555	0.248	0.276	1
wdr18	0.0242167	-1.87467	0.005	0.011	1
wdr53	0.0242291	1.70946	0.015	0.007	1
zgc:153284	0.0242542	-0.954466	0.012	0.021	1
bcl6ab	0.0242624	0.559371	0.087	0.067	1
zc3h7bb	0.0242674	0.36809	0.039	0.025	1
crp6	0.0242903	-1.17203	0.005	0.012	1
si:dkey-161j23.5	0.0243119	-1.02034	0.004	0.011	1
hmbsb	0.0243504	-0.807259	0.006	0.013	1
si:dkey-20i20.9	0.0243535	-1.02595	0.005	0.012	1
grn1	0.024413	0.102536	0.253	0.222	1
kif15	0.0244362	-0.46023	0.006	0.013	1
mrpl37	0.0244436	0.530022	0.073	0.055	1
trmt10a	0.024462	-0.215263	0.024	0.036	1
mmd	0.0245085	0.256192	0.032	0.02	1
si:ch211-160b11.4	0.0245179	-1.15021	0.005	0.011	1
gmppaa	0.0245313	0.246629	0.049	0.034	1
dennd1b	0.0246459	-0.672534	0.006	0.013	1
scamp2l	0.0246649	0.504667	0.041	0.027	1
znrf2a	0.0246662	0.611897	0.07	0.052	1
eps15	0.0247416	-0.498861	0.047	0.064	1
uqcrh	0.0248085	-0.345926	0.547	0.558	1
atxn2l	0.0248282	0.48957	0.106	0.084	1
rnf111	0.0249483	0.152699	0.134	0.109	1
mxd4	0.0249548	-0.530811	0.088	0.11	1
agxta	0.0249639	0.543732	0.052	0.037	1
si:dkey-28n18.9	0.0250178	-0.30911	0.036	0.051	1
plaub	0.0250189	1.77377	0.011	0.004	1
mgat4a	0.0250412	0.341068	0.077	0.058	1
ccnyl1	0.0250676	0.954681	0.027	0.016	1
ctnnal1	0.0251279	0.769928	0.028	0.017	1
sytl5	0.0251566	-0.775494	0.025	0.038	1
arl6ip4	0.0252052	-0.312329	0.024	0.036	1
phlda1	0.0252143	-1.095	0.011	0.02	1
slc25a26	0.0252966	0.582641	0.028	0.017	1
med11	0.0253398	-0.897898	0.023	0.035	1
vps13c	0.0253692	-0.431904	0.096	0.119	1
psmd12	0.0254106	0.630309	0.078	0.06	1
ywhaz	0.0254862	-0.348381	0.021	0.033	1
arhgef7b	0.0254898	-0.841382	0.018	0.029	1
yaf2	0.0255296	-0.614538	0.018	0.029	1
rarres3l	0.0255771	-0.288902	0.13	0.157	1
si:dkey-239i20.2	0.0256116	0.216088	0.129	0.105	1
ruvbl1	0.0256384	0.659956	0.044	0.029	1
kansl1b	0.0256737	-0.302987	0.106	0.13	1
ltv1	0.0257306	0.810773	0.054	0.039	1
pfas	0.025748	0.730168	0.025	0.015	1
rasgef1bb	0.0258178	0.178047	0.058	0.041	1
pdia6	0.0258897	0.215972	0.088	0.068	1
ndufaf4	0.0258908	-0.267738	0.018	0.029	1
si:ch73-103l1.2	0.0258925	0.248118	0.14	0.116	1
zgc:77439	0.0259553	0.180962	0.16	0.133	1
snap29	0.0259661	0.371549	0.153	0.128	1
spata13	0.0260019	-0.33722	0.099	0.123	1
PLBD2	0.0260064	0.497398	0.066	0.049	1
fam162a	0.0260108	-0.549117	0.064	0.083	1
abt1	0.0260216	-0.789816	0.015	0.025	1
gpd1c	0.0261191	0.116522	0.344	0.31	1
gak	0.0261654	-0.56471	0.058	0.076	1
zbtb17	0.0262152	0.138532	0.14	0.115	1
march7.2	0.0262305	0.222385	0.081	0.062	1
zgc:174268	0.0262727	-0.477574	0.018	0.029	1
eipr1	0.0263926	0.455715	0.051	0.035	1
nf2a	0.026406	-1.42953	0.011	0.019	1
si:ch1073-314i13.4	0.0265078	0.412931	0.156	0.132	1
gosr1	0.0266735	0.404308	0.1	0.079	1
rps27l	0.026681	-0.380895	0.347	0.37	1
gls2a	0.026725	1.12033	0.022	0.012	1
ccnt1	0.0267613	0.33853	0.111	0.089	1
ppp1cab	0.0267777	0.401223	0.132	0.11	1
lcmt1	0.0267889	0.954233	0.024	0.013	1
lrrc29	0.0268114	1.37646	0.018	0.009	1
alpi.2	0.0269168	0.118576	0.254	0.223	1
sumo2b	0.0269465	-0.168392	0.123	0.148	1
riox1	0.026955	0.860855	0.021	0.011	1
tgif1	0.0270062	0.145353	0.106	0.084	1
dyrk2	0.0271762	0.836432	0.038	0.025	1
sash1a	0.0272879	-0.295259	0.028	0.041	1
si:ch211-66c13.1	0.0272959	-0.238108	0.045	0.062	1
ipo7	0.027302	0.195193	0.187	0.16	1
cuzd1.2	0.0273149	2.23214	0.012	0.005	1
ctps1a	0.0274454	-0.96246	0.031	0.044	1
mcf2la	0.0274752	1.46814	0.012	0.005	1
tyro3	0.027539	0.389374	0.06	0.043	1
ccdc160	0.0276791	-1.09969	0.024	0.036	1
tnika	0.0276905	0.309197	0.056	0.04	1
naxd	0.0277241	0.196161	0.088	0.068	1
arid2	0.0277517	-0.442794	0.023	0.035	1
pparg	0.0278849	-0.717187	0.077	0.097	1
CABZ01076996.1	0.0279317	0.600435	0.043	0.029	1
dnpep	0.0280512	0.348643	0.092	0.072	1
bik	0.0280953	-0.623164	0.096	0.116	1
nfia	0.0281002	0.488171	0.046	0.031	1
clcn3	0.0282087	0.159777	0.147	0.122	1
sec62	0.0282566	0.1507	0.221	0.193	1
ch25hl3	0.0282593	0.794184	0.044	0.03	1
klc1a	0.028304	-0.735296	0.029	0.042	1
card11	0.0283335	0.493012	0.055	0.039	1
znf395b	0.0283604	0.727655	0.049	0.034	1
dgat1b	0.0283765	0.307253	0.079	0.06	1
dpm3	0.0283906	-0.546288	0.02	0.031	1
hbp1	0.0283989	0.445491	0.07	0.053	1
pik3r1	0.0284899	-0.289473	0.197	0.226	1
rbm14b	0.0285363	0.442163	0.085	0.066	1
mrpl34	0.0285496	0.333937	0.057	0.041	1
mtmr6	0.0286427	0.342268	0.05	0.035	1
ik	0.0286952	-0.495764	0.077	0.097	1
mfsd6a	0.0287127	0.524743	0.086	0.066	1
ENSDARG00000035679	0.0287599	-0.572735	0.078	0.098	1
itm2ba	0.0287665	0.226726	0.226	0.198	1
nadkb	0.0288712	0.385971	0.076	0.058	1
rnf213a	0.0288783	-0.422664	0.282	0.31	1
ezrb	0.0289284	0.104611	0.185	0.157	1
cebpg	0.0289904	0.170752	0.165	0.138	1
tbc1d23	0.0290678	0.769302	0.057	0.041	1
gcgra	0.029107	0.425102	0.054	0.039	1
ppa2	0.0291205	-1.283	0.013	0.023	1
prelid1a	0.0291747	0.127124	0.314	0.283	1
cops5	0.0291822	-0.410148	0.056	0.074	1
gnal2	0.0292129	0.463836	0.051	0.036	1
prrg2	0.0292276	-0.773358	0.024	0.036	1
zgc:112998	0.0292613	0.427503	0.047	0.032	1
bptf	0.0292815	-0.377943	0.08	0.1	1
tlnrd1	0.0293102	0.440896	0.072	0.054	1
marveld3	0.0293355	-0.468054	0.044	0.06	1
hmgb2b	0.0294267	-0.360818	0.161	0.189	1
serpinf2a	0.0294547	0.697201	0.012	0.005	1
xrn2	0.0294627	-0.437834	0.119	0.144	1
atp2b4	0.0295049	-0.345074	0.105	0.128	1
fat1a	0.0295605	0.238708	0.195	0.167	1
top1l	0.0295787	0.209201	0.219	0.191	1
hivep2a	0.0296201	0.177363	0.157	0.131	1
zgc:110249.1	0.0297418	0.869547	0.012	0.005	1
cops4	0.0297979	0.260552	0.109	0.088	1
inavab	0.0298002	-0.291076	0.371	0.401	1
fabp1b.2	0.0298022	0.249426	0.029	0.018	1
actn1	0.029932	-0.907669	0.013	0.023	1
cdkn1a	0.0301161	-0.468019	0.103	0.126	1
mllt1a	0.0301224	-0.127901	0.062	0.081	1
slc34a2b	0.0301828	0.175954	0.165	0.139	1
wapla	0.0301948	-0.290853	0.064	0.083	1
birc2	0.0301996	0.110251	0.133	0.109	1
slc6a22.1	0.0303847	0.227124	0.095	0.075	1
prickle1a	0.0304042	1.35275	0.026	0.015	1
trim44	0.0304271	-0.856741	0.024	0.036	1
mrpl1	0.0305279	-1.01498	0.009	0.017	1
cgna	0.0305299	0.136943	0.265	0.233	1
dspb	0.0306293	0.574077	0.04	0.027	1
tcirg1b	0.0306335	0.354448	0.107	0.086	1
NDUFB1	0.0307056	-0.58625	0.155	0.179	1
tpte	0.0307202	-0.749032	0.019	0.029	1
fam50a	0.0308348	-0.693908	0.075	0.094	1
FQ976913.1	0.0309569	-1.27784	0.009	0.017	1
cldn15b	0.0309937	1.30199	0.025	0.015	1
dlat	0.0310023	0.216952	0.092	0.073	1
hgsnat	0.0310156	0.527194	0.058	0.042	1
csnk1e	0.0310528	-0.966008	0.019	0.029	1
ccser2b	0.0312236	0.319909	0.069	0.052	1
lmbr1l	0.0312411	0.511389	0.063	0.047	1
tpra	0.0312982	-0.833327	0.049	0.066	1
si:dkey-260j18.2	0.0314729	-0.711635	0.019	0.029	1
rgl1	0.03151	-0.724689	0.03	0.043	1
pak1	0.0316325	0.128919	0.33	0.297	1
tsg101a	0.0316664	0.76345	0.027	0.016	1
trim3b	0.031722	0.374112	0.064	0.048	1
eci2	0.0318032	0.214631	0.216	0.19	1
pgm2	0.0318067	0.647236	0.048	0.034	1
chrac1	0.0318239	-0.775454	0.024	0.035	1
si:dkey-85k7.7	0.0319497	-1.41631	0.012	0.021	1
tmem51a	0.0319942	0.733764	0.059	0.043	1
ilvbl	0.0322837	0.200696	0.221	0.195	1
acbd7	0.0323443	-0.524459	0.056	0.074	1
tuba8l4	0.0324283	-0.46819	0.192	0.217	1
brwd1	0.0324766	0.214025	0.128	0.105	1
rab7a	0.0325738	0.241057	0.227	0.202	1
pip4p1a	0.0326208	0.403369	0.04	0.027	1
tmem9	0.0326277	-0.912416	0.026	0.038	1
si:ch211-112f3.4	0.0326506	-0.832647	0.02	0.031	1
ube2al	0.0327138	0.169116	0.214	0.188	1
SPAG9	0.0327582	0.321049	0.083	0.064	1
ptcd1	0.0327989	-0.480098	0.012	0.021	1
gfm1	0.0328023	-0.797894	0.03	0.043	1
tmem94	0.0328133	0.380797	0.115	0.094	1
lgals2b	0.0328787	-0.170792	0.975	0.965	1
sept12	0.0329364	0.259318	0.076	0.058	1
hsh2d	0.0329379	0.321863	0.126	0.104	1
gadd45ab	0.0330122	0.17723	0.209	0.183	1
clasp2	0.0330663	-0.347963	0.091	0.112	1
tec	0.0330784	-0.821821	0.012	0.021	1
si:ch73-367f21.4	0.0331099	1.34895	0.016	0.008	1
anapc16	0.0331189	-0.486502	0.084	0.104	1
tnrc6c2	0.0331252	-0.592807	0.012	0.021	1
capn5a	0.0331368	1.15713	0.02	0.011	1
tfdp2	0.033146	1.24655	0.017	0.009	1
bmp1a	0.0331887	1.0294	0.01	0.004	1
psip1b	0.033318	-0.48716	0.144	0.167	1
pkma	0.0333355	0.228945	0.173	0.148	1
gatb	0.0334055	0.876038	0.021	0.012	1
fbxl18	0.0334908	-1.0263	0.008	0.015	1
rassf3	0.0335645	-0.559209	0.08	0.1	1
smarcad1a	0.0336645	-0.698468	0.028	0.041	1
cox6a2	0.0337864	-0.555465	0.076	0.095	1
polh	0.0339036	0.70963	0.021	0.012	1
mta2	0.0339384	-0.52184	0.083	0.103	1
mapk12a	0.0339689	0.193721	0.113	0.092	1
sult1st6	0.0339782	0.171596	0.347	0.316	1
ier3ip1	0.0340689	-0.298321	0.09	0.112	1
tsc1b	0.0340759	0.492101	0.04	0.027	1
c1galt1c1	0.034121	0.383545	0.133	0.11	1
ogt.1	0.034181	0.436559	0.158	0.136	1
[truncated: 6,028 more rows]

## Sheet: Ileocytes
gene	p_val	avg_log2FC	pct.1	pct.2	p_val_adj
zgc:158463	4.22227e-14	0.848932	0.996	0.989	7.77995e-10
bco1	8.5766e-13	2.21387	0.323	0.068	1.58032e-08
selenop	5.77441e-12	1.00691	0.782	0.595	1.06399e-07
ndufa4	4.30872e-11	-4.05837	0.017	0.212	7.93924e-07
mt-co1	5.75801e-11	-0.405681	0.996	0.996	1.06097e-06
rpsa	9.7979e-11	0.584572	0.956	0.89	1.80536e-06
cldnb	1.87054e-10	-1.1447	0.349	0.617	3.44665e-06
BX908782.2	5.18481e-10	-8.30309	0	0.155	9.55353e-06
hnrnpa0l.1	9.21065e-10	-0.852504	0.672	0.818	1.69715e-05
aldob	1.44707e-09	0.625403	0.921	0.86	2.66638e-05
apoc2	1.95878e-09	1.51825	0.437	0.205	3.60925e-05
gapdh	2.45311e-09	0.636036	0.891	0.811	4.5201e-05
crip1	6.17379e-09	-0.7482	0.611	0.788	0.000113758
rps10	6.98273e-09	0.501812	0.943	0.89	0.000128664
rplp2	1.26418e-08	0.450608	0.943	0.89	0.000232937
ucp1	1.33287e-08	1.04321	0.59	0.364	0.000245595
jun	2.27556e-08	-0.608597	0.825	0.905	0.000419294
ctrb1	9.29263e-08	6.13416	0.122	0.008	0.00171226
prss1	9.39685e-08	4.4271	0.14	0.015	0.00173146
si:ch73-335l21.4	1.024e-07	-0.843388	0.721	0.822	0.00188683
ctsl.1	1.41914e-07	-1.09367	0.31	0.511	0.0026149
pm20d1.2	1.44847e-07	0.789778	0.655	0.436	0.00266895
her9	2.19366e-07	-1.44632	0.188	0.398	0.00404205
apobb.1	5.39872e-07	1.35191	0.48	0.299	0.00994769
ddx39ab	6.98242e-07	-4.10631	0.004	0.114	0.0128658
apoa1a	7.50075e-07	0.904679	0.633	0.458	0.0138209
rplp1	1.02251e-06	0.341545	0.983	0.97	0.0188408
rpl30	1.13891e-06	0.456861	0.9	0.822	0.0209855
chia.2	2.43811e-06	1.50315	0.485	0.299	0.0449246
rpl37.1	2.59034e-06	0.358314	0.978	0.92	0.0477295
zgc:162608	2.65235e-06	1.91255	0.227	0.08	0.0488722
si:ch211-197k17.3	3.71641e-06	-4.16978	0.009	0.11	0.0684786
si:ch1073-190k2.1	4.25441e-06	-1.15422	0.231	0.417	0.0783918
cela1.6	4.81673e-06	5.74144	0.087	0.004	0.088753
si:ch211-214j8.1	5.70915e-06	0.700973	0.629	0.439	0.105197
meltf	6.49801e-06	-1.90384	0.135	0.292	0.119732
rpl3	1.3075e-05	0.557548	0.712	0.606	0.24092
rpl6	1.64218e-05	0.559912	0.716	0.598	0.302589
mep1a.1	1.71679e-05	1.17099	0.31	0.152	0.316335
mep1a.2	1.75286e-05	1.13783	0.245	0.098	0.322982
thbs1b	1.76035e-05	-2.88465	0.031	0.14	0.324362
si:ch211-153b23.5	2.20332e-05	-3.68226	0.013	0.106	0.405984
zfp36l1b	2.22197e-05	1.71715	0.253	0.114	0.409419
hsp90ab1	2.24954e-05	0.37142	0.965	0.958	0.4145
rps18	2.77227e-05	0.456535	0.79	0.648	0.510818
si:ch211-214p16.3	2.81325e-05	0.849227	0.489	0.322	0.518369
rbbp6	2.8263e-05	1.25639	0.332	0.182	0.520774
phlda2	3.00009e-05	-0.469435	0.93	0.962	0.552797
tubb4b	3.12986e-05	-1.39013	0.188	0.341	0.576707
prss59.2	3.32039e-05	5.16732	0.074	0.004	0.611815
cebpa	3.56408e-05	-0.794969	0.1	0.25	0.656717
abcg2a	3.64118e-05	0.549691	0.646	0.496	0.670924
mttp	3.7782e-05	2.41448	0.135	0.034	0.696171
gusb	3.79558e-05	1.08802	0.349	0.189	0.699374
dgat2	3.79906e-05	1.57764	0.192	0.068	0.700016
hist1h4l.3	3.87838e-05	-2.56783	0.013	0.102	0.714631
rbp2a	4.35199e-05	0.936381	0.306	0.152	0.801897
rplp2l	4.90768e-05	0.282894	0.948	0.92	0.904289
nupr1b	5.98399e-05	1.10781	0.323	0.17	1
crybg1a	7.05431e-05	1.32533	0.245	0.114	1
hspa5	7.2076e-05	-0.468019	0.769	0.864	1
rps23	7.24244e-05	0.413556	0.852	0.758	1
tcnba	9.39461e-05	1.09556	0.227	0.098	1
akap13	0.000100758	-1.4949	0.144	0.28	1
hmgb2b	0.000101484	-3.01618	0.035	0.133	1
cyp24a1	0.000108015	0.725461	0.563	0.398	1
ablim1b	0.000110409	0.790506	0.498	0.348	1
sb:cb1058	0.000115963	0.875214	0.288	0.14	1
tm4sf4	0.000118672	0.418214	0.834	0.765	1
foxa3	0.000127366	-0.88031	0.288	0.443	1
rsrp1	0.000132838	0.383374	0.847	0.799	1
aldh6a1	0.00014325	0.895758	0.393	0.242	1
cldnc	0.000165873	-0.662434	0.463	0.595	1
hsp90b1	0.000170648	-0.694596	0.598	0.712	1
deptor	0.000177039	1.0245	0.266	0.133	1
fabp2	0.000187976	1.07792	0.424	0.295	1
zgc:173587	0.000197192	-3.78062	0.009	0.08	1
sat1a.1	0.000212215	0.612684	0.694	0.606	1
dedd1	0.000219525	0.760612	0.493	0.36	1
zgc:153409	0.000225422	-1.66505	0.096	0.212	1
peli1a	0.000227847	-1.12343	0.031	0.121	1
h2ax1	0.00023182	-1.12689	0.201	0.333	1
rc3h2	0.000234331	-0.976263	0.231	0.379	1
anpepb	0.000241236	0.575957	0.603	0.473	1
gale	0.000245969	-1.45816	0.035	0.129	1
adipor2	0.00027041	0.928483	0.323	0.182	1
apoeb	0.000271733	0.52619	0.668	0.542	1
scp2a	0.000283084	0.557816	0.585	0.455	1
creb3l3b	0.000290897	2.35636	0.105	0.027	1
tbcela	0.000296862	1.11622	0.288	0.155	1
h3f3c	0.000300579	-1.89091	0.092	0.205	1
ifi30	0.000321538	-1.79902	0.039	0.133	1
commd1	0.000322801	5.90836	0.048	0	1
atp2a2a	0.000342229	-1.80149	0.022	0.102	1
pyroxd2	0.000353397	1.90707	0.131	0.042	1
clpxa	0.000365808	1.72025	0.183	0.08	1
kdm5bb	0.00037275	2.56707	0.083	0.015	1
rpl15	0.000376757	0.36136	0.777	0.754	1
dynll1	0.000378035	-1.30733	0.096	0.212	1
aqp8a.1	0.000380755	1.116	0.275	0.148	1
tob1b	0.00038412	0.420774	0.83	0.75	1
adam28	0.000384662	-0.874781	0.118	0.246	1
zbtb7a	0.000407689	-1.33738	0.07	0.174	1
rassf7b	0.000420694	-0.832076	0.231	0.375	1
bach1b	0.000427847	3.76684	0.066	0.008	1
ifi46	0.000435464	-1.90943	0.052	0.148	1
mt-nd6	0.000436934	-0.41485	0.712	0.818	1
taf15	0.000440668	-0.872445	0.114	0.239	1
cfl1l	0.00045226	-1.42639	0.07	0.174	1
cyp4v8	0.000465991	2.44238	0.096	0.023	1
hspa8	0.000506058	0.267779	0.987	0.951	1
acp2	0.000510173	1.60462	0.144	0.053	1
rps3a	0.000537042	0.335307	0.869	0.822	1
arpc2	0.000572235	-1.30204	0.052	0.148	1
glud1b	0.000578207	0.883336	0.279	0.155	1
ENSDARG00000093125	0.000582299	-3.34914	0.013	0.08	1
zgc:171759.4	0.000589657	-3.53598	0.013	0.08	1
slc25a24	0.000616028	-0.640318	0.231	0.375	1
zgc:172079	0.00062322	0.493466	0.725	0.655	1
ap2m1a	0.000637629	-1.4972	0.079	0.182	1
rbm39a	0.000645288	0.717188	0.437	0.295	1
rps19	0.000676424	0.300971	0.886	0.902	1
si:dkey-16l2.20	0.000688754	-0.788188	0.48	0.598	1
CR589947.3	0.000726287	3.20041	0.07	0.011	1
elf3	0.000735525	-0.733693	0.197	0.326	1
ela3l	0.0007662	4.84904	0.061	0.008	1
sash1a	0.000778136	-1.53062	0.079	0.182	1
prss59.1	0.000781117	5.40582	0.052	0.004	1
ela2l	0.00080734	4.07416	0.052	0.004	1
tmigd1	0.000858957	0.419523	0.712	0.629	1
nrip1a	0.000863534	-2.61312	0.009	0.068	1
acacb	0.000869504	0.973394	0.271	0.152	1
azin1b	0.000902048	0.784683	0.402	0.277	1
brd4	0.000967819	-1.18935	0.083	0.186	1
alas1	0.000994175	-0.662392	0.376	0.5	1
rps27a	0.00102272	0.240798	0.913	0.902	1
gadd45bb	0.00102947	-0.278217	0.441	0.598	1
esrp1	0.00105203	-1.59958	0.057	0.148	1
ndrg1a	0.00105378	0.48329	0.576	0.462	1
s100v1	0.00107657	-1.87578	0.035	0.114	1
rpl27	0.00108438	0.409627	0.777	0.686	1
ifi45	0.00110832	-6.01459	0	0.045	1
tuba8l2	0.0011219	0.89957	0.397	0.288	1
tet3	0.00112517	-0.866937	0.175	0.299	1
zgc:113314	0.00114802	-1.31027	0.052	0.14	1
si:dkey-79d12.5	0.00118101	0.418245	0.677	0.583	1
hoxd11a	0.00123179	1.66399	0.087	0.023	1
rps9	0.00124838	0.326079	0.891	0.83	1
ggcx	0.00125697	4.17215	0.066	0.011	1
slc15a1b	0.00135724	1.49544	0.087	0.023	1
per3	0.00143244	0.918534	0.336	0.216	1
gpx1b	0.00144855	-0.934328	0.21	0.326	1
frmd4ba	0.00145128	-0.909762	0.162	0.277	1
insig1	0.0014539	1.01106	0.349	0.242	1
crp7	0.00147334	-2.38885	0.009	0.064	1
CABZ01083442.1	0.00147998	0.396965	0.668	0.564	1
rpz2	0.00149358	-1.33155	0.044	0.125	1
rps14	0.00149473	0.26447	0.939	0.898	1
mych	0.00150991	-1.2117	0.105	0.205	1
rpl13a	0.00151589	0.330683	0.803	0.705	1
rpl11	0.00161377	0.288985	0.882	0.818	1
znfx1	0.00166192	-1.07743	0.109	0.216	1
gstp1	0.00168366	-0.577338	0.384	0.504	1
btg3	0.00169428	-4.42032	0.004	0.053	1
cntf	0.00171285	-3.67618	0.004	0.053	1
gpx4a	0.00173721	0.54307	0.598	0.458	1
usp10	0.00174172	-1.30222	0.092	0.189	1
lrba	0.00178384	-0.999621	0.227	0.341	1
rbms1b	0.0018538	-2.08968	0.052	0.133	1
hectd3	0.00186813	1.34893	0.148	0.064	1
fam43a	0.00187176	-1.51778	0.066	0.152	1
tbk1	0.00189906	1.32712	0.144	0.061	1
ptprh.1	0.00192249	-0.970282	0.157	0.273	1
ces2b	0.00194649	0.709615	0.231	0.121	1
mcl1a	0.00204947	-0.414094	0.808	0.871	1
si:dkey-286j15.3	0.00205258	-2.43452	0.035	0.106	1
CU302253.1	0.00215662	0.564374	0.511	0.398	1
aste1a	0.00224591	-1.34119	0.109	0.208	1
rps3	0.00227174	0.324026	0.751	0.693	1
retsat	0.00229319	0.965092	0.249	0.144	1
zgc:153115	0.00233029	-0.874358	0.044	0.121	1
socs3a	0.00233989	-0.836006	0.131	0.239	1
rps17	0.00236196	0.278326	0.707	0.595	1
ggnbp2	0.00240195	-2.96807	0.013	0.068	1
fhl1b	0.002456	-1.05003	0.061	0.148	1
tma7	0.00248285	-1.49837	0.087	0.178	1
impdh2	0.00257273	-1.63555	0.061	0.144	1
ace2	0.00261317	0.788078	0.41	0.303	1
atad2b	0.00263066	-1.28754	0.044	0.121	1
enpep	0.00268818	-0.874237	0.17	0.28	1
si:dkey-87o1.2	0.00274546	-4.55763	0.004	0.049	1
si:ch211-214b16.4	0.00280554	-3.29322	0.004	0.049	1
apoa4b.2.1	0.00280665	0.950034	0.314	0.208	1
aldh3a1	0.0028146	1.71281	0.1	0.034	1
ckba	0.00285136	-0.845706	0.079	0.17	1
g6pca.2	0.00285764	0.583509	0.594	0.496	1
ARF5	0.00287455	-0.382173	0.729	0.792	1
suclg1	0.0028782	0.598119	0.314	0.197	1
naga	0.00293316	-1.16384	0.109	0.208	1
gadd45ba	0.00294225	-0.460671	0.598	0.723	1
ssrp1a	0.00296816	-4.71007	0	0.038	1
ptprh	0.00296816	-5.45962	0	0.038	1
mcm2	0.00296816	-4.88034	0	0.038	1
zgc:100918	0.0029872	2.00219	0.105	0.038	1
si:dkey-177p2.6	0.00299814	0.443711	0.537	0.409	1
si:ch73-141c7.1	0.00311532	0.464173	0.629	0.523	1
si:ch211-161h7.5	0.00315748	0.499113	0.633	0.515	1
ftr83	0.00319229	-2.35321	0.035	0.102	1
arl5c	0.0032278	-0.815899	0.157	0.258	1
spint1a	0.00326617	-0.655046	0.489	0.58	1
gdpd1	0.00330732	1.39474	0.153	0.072	1
agmo	0.00330935	0.874717	0.297	0.189	1
arg2	0.00335679	-0.928755	0.144	0.25	1
rpl5b	0.00348674	0.435647	0.594	0.504	1
tmsb4x	0.00357612	-0.326827	0.803	0.83	1
pdcd11	0.00361812	-1.95503	0.009	0.057	1
si:ch211-22k7.9	0.00362548	3.18506	0.066	0.015	1
idh1	0.00363087	0.596927	0.485	0.348	1
nars1	0.00366489	-2.23246	0.031	0.095	1
hbegfb	0.00368767	-1.14729	0.096	0.186	1
ndufb6	0.00370344	-1.43242	0.039	0.11	1
rps27.2	0.00373261	0.455336	0.555	0.428	1
rpl21	0.00380979	0.298595	0.834	0.731	1
osbpl9	0.00385193	-1.08379	0.039	0.11	1
mospd2	0.00387609	2.21789	0.096	0.034	1
entpd8	0.00387855	0.699057	0.323	0.216	1
bms1	0.00389544	-2.95857	0.013	0.064	1
zgc:153911	0.00392704	-0.755424	0.454	0.549	1
tcima	0.0039416	-2.77063	0.013	0.064	1
slc47a1	0.00398336	1.03022	0.271	0.167	1
rtn4b	0.004093	0.831044	0.24	0.14	1
vil1	0.00410275	0.366549	0.69	0.614	1
casp10	0.00413125	-2.04133	0.013	0.064	1
ube2l3a	0.00428135	-1.39719	0.048	0.121	1
zgc:136461	0.00428217	6.64021	0.031	0	1
c6ast4	0.00428217	5.73948	0.031	0	1
sec16b	0.00428217	5.36968	0.031	0	1
plekhm3	0.00428217	5.18808	0.031	0	1
ctrl	0.00428217	6.648	0.031	0	1
sdhaf1	0.00428217	4.45997	0.031	0	1
zgc:112234	0.00438593	-4.51831	0.004	0.045	1
mertka	0.00439252	2.78112	0.057	0.011	1
pfdn2	0.00440554	-1.17812	0.013	0.064	1
coro2a	0.00444122	-1.31649	0.048	0.121	1
tpt1	0.00446753	0.263419	0.769	0.697	1
bhlhe40	0.00447221	-1.06319	0.131	0.231	1
pptc7a	0.00448624	0.773071	0.314	0.208	1
fam114a2	0.00453066	2.23761	0.083	0.027	1
galm	0.00459621	2.16943	0.057	0.011	1
zgc:174862	0.0046114	-3.43935	0.004	0.045	1
znf593	0.00464445	-3.17741	0.004	0.045	1
cd36	0.00466587	0.950149	0.175	0.087	1
clta	0.00468247	-1.59624	0.092	0.178	1
amd1	0.00471204	1.13401	0.162	0.08	1
ywhabl	0.00477958	-0.833805	0.096	0.189	1
pld1b	0.00479188	1.52815	0.183	0.098	1
nsfl1c	0.00484605	-1.09883	0.017	0.072	1
hsp70.1	0.00485195	-0.315132	0.459	0.587	1
plrg1	0.00486952	-4.7873	0	0.034	1
polr1d	0.00486952	-4.82447	0	0.034	1
si:dkey-188i13.9	0.00486952	-5.51046	0	0.034	1
rpa3	0.00486952	-5.25133	0	0.034	1
si:ch73-234b20.5	0.00488364	-0.64729	0.205	0.322	1
npr1b	0.00495768	0.960782	0.135	0.061	1
tjp3	0.00511122	-0.535087	0.362	0.466	1
gpx1a	0.00513413	-1.14919	0.092	0.178	1
herpud2	0.00518221	1.62501	0.1	0.038	1
hmgb2a	0.00520169	-1.21227	0.083	0.167	1
ppdpfb	0.00527015	-1.22849	0.052	0.125	1
PPP1CA	0.00528068	-2.28056	0.031	0.091	1
znf395b	0.00528217	3.61581	0.039	0.004	1
hnrnpa0b	0.0053439	-0.658896	0.537	0.625	1
wls	0.00536512	-1.30535	0.039	0.106	1
lpin2	0.00538729	0.912901	0.31	0.208	1
sinhcafl.1	0.00541059	2.89881	0.039	0.004	1
eci1	0.00545987	-1.55199	0.035	0.098	1
mov10a	0.00548417	-1.51278	0.035	0.098	1
mt-nd4	0.00555573	-0.177242	0.996	0.992	1
slc22a4	0.0055827	1.94664	0.048	0.008	1
pgam1a	0.00559344	1.42725	0.157	0.08	1
atxn1a	0.00564794	-1.81441	0.031	0.091	1
stoml3b	0.00570706	0.38233	0.624	0.549	1
ppp2r1ba	0.00571356	-1.81686	0.031	0.091	1
mtmr8	0.00571958	-0.956874	0.039	0.106	1
si:ch73-193i2.2	0.00575226	2.02822	0.087	0.03	1
anxa4	0.00577429	-0.561607	0.258	0.367	1
hhla2b.2	0.00583633	2.06599	0.087	0.03	1
lsm8	0.00585873	-2.10421	0.009	0.053	1
hibadhb	0.00589582	-2.36486	0.009	0.053	1
tspan13a	0.00592464	0.621962	0.258	0.159	1
tprg1	0.00592969	-0.832608	0.039	0.106	1
adamts13	0.00605743	1.12565	0.07	0.019	1
pnrc2	0.00616985	0.242505	0.952	0.936	1
C5H9orf85	0.00620021	-1.04507	0.009	0.053	1
clic1	0.00624163	-2.37412	0.017	0.068	1
cnpy3	0.0062519	-1.33836	0.048	0.117	1
snx17	0.00626692	-2.23809	0.022	0.076	1
cnih1	0.0062753	-1.86497	0.017	0.068	1
tlcd2	0.00629352	0.655378	0.415	0.307	1
stxbp2	0.00635205	-1.22431	0.048	0.117	1
nbeal1	0.00643668	-2.24573	0.013	0.061	1
FP236812.1	0.00647383	-1.96748	0.013	0.061	1
sap18	0.00648082	-2.3273	0.017	0.068	1
slc5a8l	0.0065442	-0.849298	0.166	0.265	1
gtf2a1	0.00659153	-1.64404	0.022	0.076	1
si:ch211-167b20.8	0.00676426	-1.59377	0.017	0.068	1
elob.1	0.00680046	-2.06561	0.017	0.068	1
si:ch211-193k19.2	0.00683523	1.29871	0.061	0.015	1
pm20d1.1	0.00683538	0.467202	0.38	0.265	1
itgb4	0.0070144	-0.578833	0.17	0.273	1
rbm39b	0.00706446	-2.08044	0.035	0.095	1
si:ch211-207i1.2	0.00715394	-0.870924	0.192	0.292	1
epn1	0.00718434	0.585087	0.301	0.201	1
si:dkey-11f4.16	0.00718724	1.19379	0.105	0.042	1
hsf2	0.00731076	1.22763	0.105	0.042	1
si:dkey-202e17.1	0.00731652	-3.54092	0.004	0.042	1
setd7	0.00734197	1.05148	0.074	0.023	1
decr2	0.00735727	0.894233	0.175	0.095	1
pin1	0.00736862	-3.35918	0.004	0.042	1
sigirr	0.00743288	1.19701	0.162	0.083	1
thada	0.00752693	-3.206	0.004	0.042	1
lrrfip2	0.00758037	-2.72321	0.004	0.042	1
rps6	0.0075942	0.301992	0.646	0.549	1
rtn3	0.00762829	0.930042	0.258	0.167	1
fam91a1	0.00793315	1.15351	0.074	0.023	1
med21	0.00800994	-5.16734	0	0.03	1
stat5a	0.00800994	-4.29702	0	0.03	1
mcm6	0.00800994	-4.64504	0	0.03	1
pak2a	0.00800994	-4.8088	0	0.03	1
hamp	0.00800994	-5.58391	0	0.03	1
mdc1	0.00800994	-5.15029	0	0.03	1
slbp	0.00800994	-5.28672	0	0.03	1
stmn1a	0.00800994	-4.69113	0	0.03	1
GGH	0.00800994	-4.98165	0	0.03	1
ubr5	0.00804914	-1.48721	0.057	0.125	1
khdc4	0.00812384	1.0103	0.109	0.045	1
MYADM	0.00824769	5.12526	0.026	0	1
ulk1b	0.00824769	5.45664	0.026	0	1
slc13a1	0.00824769	5.13678	0.026	0	1
ces2b.1	0.00830799	0.700847	0.074	0.023	1
midn	0.00838255	0.265977	0.786	0.697	1
cox7a2a	0.0084206	-1.51153	0.087	0.163	1
lsm14ab	0.00845118	0.861556	0.197	0.11	1
shoc2	0.00870924	-2.17082	0.039	0.098	1
eif3d	0.00871943	1.32969	0.188	0.11	1
slc10a2	0.00872534	-0.386363	0.358	0.481	1
rab8b	0.00878236	-3.64363	0.009	0.049	1
phip	0.00878236	-3.4397	0.009	0.049	1
hmga1a	0.00905317	-1.28802	0.153	0.239	1
depdc7a	0.00911716	-2.60931	0.009	0.049	1
epcam	0.00927563	-0.364282	0.917	0.928	1
slc25a3b	0.00940896	0.453891	0.568	0.462	1
cyp2n13	0.00948047	2.70573	0.044	0.008	1
pfdn6	0.00949846	-2.69508	0.013	0.057	1
mindy3	0.00952923	1.48969	0.162	0.087	1
mbd3b	0.00964073	-1.75607	0.009	0.049	1
sec11a	0.00969891	-2.55585	0.022	0.072	1
si:dkey-156k2.4.1	0.00980281	1.24741	0.122	0.057	1
psma3	0.00993177	-0.463495	0.035	0.095	1
rab11al	0.00996214	-1.08404	0.057	0.125	1
cpt1ab	0.00997004	0.46641	0.459	0.348	1
zgc:112334	0.0100243	3.90608	0.035	0.004	1
mt-nd3	0.0100546	-0.225609	0.956	0.966	1
crp6	0.0100579	-1.50355	0.026	0.08	1
krt4	0.0100797	-0.263318	0.926	0.905	1
picalmb	0.0101482	-1.69995	0.017	0.064	1
irf2bp2b	0.0102317	-0.837495	0.031	0.087	1
polr2d	0.0102801	-2.39169	0.013	0.057	1
dusp5	0.010347	-0.562185	0.432	0.519	1
atp2a2b	0.0103507	-0.459331	0.127	0.22	1
zgc:153284	0.0103898	-1.19081	0.026	0.08	1
tuba8l4	0.0104108	-0.806175	0.153	0.246	1
si:dkey-28k24.2	0.0104275	2.13085	0.035	0.004	1
abca1b	0.0104275	1.13281	0.035	0.004	1
dcaf11	0.010432	2.29429	0.07	0.023	1
atp1b1a	0.0104439	0.29208	0.716	0.644	1
NPC1L1	0.0104605	0.375469	0.253	0.155	1
fbxl3a	0.0105138	-1.66612	0.013	0.057	1
mdh1aa	0.0105937	0.650905	0.393	0.292	1
pld2	0.0107449	-1.91192	0.035	0.091	1
si:ch73-248e21.1	0.0108033	-0.946213	0.017	0.064	1
ca5a	0.010904	0.562421	0.319	0.216	1
ftr82	0.0109451	-0.450028	0.576	0.648	1
glod5	0.0109627	-1.12284	0.022	0.072	1
kdm6ba	0.0111484	-0.580404	0.223	0.33	1
ppp1cab	0.0111558	-0.837845	0.044	0.106	1
pank1b	0.011214	-0.810669	0.066	0.136	1
rasal2	0.0112612	-2.47779	0.031	0.083	1
cyp3a65	0.0113136	0.295968	0.76	0.716	1
rpl5a	0.0113279	0.394664	0.707	0.629	1
slc4a4a	0.011338	0.295986	0.769	0.716	1
xbp1	0.0113544	-0.362008	0.511	0.614	1
slc6a18	0.0113986	0.628004	0.118	0.053	1
ttpa	0.0114243	0.679498	0.297	0.197	1
arpc3	0.01161	-1.53185	0.087	0.159	1
rrn3	0.0117026	-3.98269	0.004	0.038	1
sin3b	0.0117026	-3.8281	0.004	0.038	1
camlg	0.0117852	-4.12355	0.004	0.038	1
rpl28	0.0118208	0.219687	0.847	0.818	1
myo9aa	0.0118684	-3.35446	0.004	0.038	1
dnajc1	0.0119521	-4.26708	0.004	0.038	1
uqcrb	0.0120124	-0.611927	0.349	0.447	1
CABZ01111953.1	0.0120363	-2.9475	0.004	0.038	1
si:dkey-88p24.11	0.0120363	-3.07806	0.004	0.038	1
pgrmc1	0.0120468	-0.57289	0.1	0.182	1
lemd3	0.0121211	-2.89576	0.004	0.038	1
f2rl1.2	0.0121755	-0.515959	0.245	0.348	1
pcid2	0.0122063	-2.72545	0.004	0.038	1
hdgfl2	0.0122063	-2.63535	0.004	0.038	1
cldn15la	0.0122494	-0.216917	0.948	0.966	1
map1sa	0.0123548	-1.48662	0.031	0.083	1
eprs1	0.0123785	-1.4788	0.004	0.038	1
si:ch211-108d22.2	0.0124245	-0.602003	0.105	0.189	1
nfil3-5	0.0124653	-1.65774	0.004	0.038	1
washc5	0.0125528	-1.52606	0.004	0.038	1
dab2	0.0125529	-0.660386	0.114	0.197	1
purab	0.0127676	1.46569	0.087	0.034	1
CR450780.1	0.0127927	2.17829	0.074	0.027	1
faxdc2	0.0128171	1.0197	0.266	0.182	1
eif3s10	0.012836	0.610284	0.345	0.254	1
dhrs11b	0.0128498	-0.43307	0.131	0.223	1
ddx46	0.0129061	-0.836665	0.074	0.148	1
rpl4	0.0130342	0.341992	0.664	0.583	1
hcfc1b	0.0130697	-2.0706	0.026	0.076	1
cish	0.0130878	0.68029	0.214	0.133	1
fosaa	0.0131434	-1.05142	0.066	0.133	1
her6	0.0131597	-0.733096	0.227	0.322	1
thumpd1	0.0132242	-4.38722	0	0.027	1
tp53bp1	0.0132243	-4.85396	0	0.027	1
vps33a	0.0132243	-5.30745	0	0.027	1
tbcelb	0.0132243	-4.67437	0	0.027	1
fsd1l	0.0132243	-4.45415	0	0.027	1
hat1	0.0132243	-4.41713	0	0.027	1
FO082781.1	0.0132243	-4.13519	0	0.027	1
abcd1	0.0132243	-4.62397	0	0.027	1
gskip	0.0132243	-4.5376	0	0.027	1
fabp7a	0.0132243	-5.19392	0	0.027	1
aurkb	0.0132243	-5.20554	0	0.027	1
bicra	0.0132243	-4.47964	0	0.027	1
ctps1a	0.0132243	-4.18523	0	0.027	1
glod4	0.0132243	-4.59115	0	0.027	1
hs6st1b	0.0132243	-3.56608	0	0.027	1
tmpob	0.0132243	-4.62716	0	0.027	1
snrpd1	0.0133708	-1.37245	0.052	0.114	1
cyp2ad3	0.0134359	0.940329	0.131	0.064	1
nsa2	0.0134767	0.465305	0.432	0.314	1
krt18a.1	0.0135408	-0.369944	0.738	0.769	1
slc25a42	0.0135883	1.39454	0.114	0.053	1
mt-cyb	0.0135985	-0.198699	0.996	0.996	1
pld1a	0.0136177	1.37554	0.118	0.057	1
zgc:110366	0.0136561	3.64941	0.048	0.011	1
CU929259.1	0.0138312	-0.750611	0.205	0.299	1
dennd5b	0.0138708	1.91302	0.074	0.027	1
abcc5	0.0139367	0.648404	0.074	0.027	1
apoa1b	0.0139367	1.49586	0.074	0.027	1
mrps36	0.0139589	-0.57944	0.031	0.083	1
arpc4	0.0139666	-3.44991	0.017	0.061	1
jarid2b	0.0140372	0.703289	0.231	0.148	1
dnajb12a	0.0140619	-1.51677	0.026	0.076	1
mesd	0.0140818	-2.91901	0.009	0.045	1
naa38	0.0140818	-3.40716	0.009	0.045	1
cnbpb	0.0141028	0.75694	0.301	0.212	1
mapre1b	0.0142091	1.04962	0.162	0.091	1
actb1	0.0142215	-0.221562	0.926	0.936	1
entpd4	0.0142554	2.34491	0.048	0.011	1
gigyf2	0.0143373	-1.20283	0.07	0.136	1
itfg1	0.0143428	-3.23523	0.009	0.045	1
rnf167	0.0143428	-2.40197	0.009	0.045	1
hsbp1b	0.0143875	-0.796468	0.031	0.083	1
gramd1a	0.0145129	1.79793	0.061	0.019	1
pum3	0.0145192	-2.24674	0.009	0.045	1
bhmt	0.0146081	2.10049	0.048	0.011	1
anp32b	0.0146081	-2.21181	0.009	0.045	1
myo10l3	0.0146975	-1.98966	0.009	0.045	1
si:cabz01102082.1	0.0147874	-1.84629	0.009	0.045	1
rpl35a	0.0148874	0.225623	0.834	0.769	1
bada	0.0149799	-1.8752	0.022	0.068	1
herc2	0.0149953	-1.2228	0.044	0.102	1
zc3h14	0.0150598	-1.88793	0.009	0.045	1
ddx27	0.0151965	-1.73331	0.022	0.068	1
gmnn	0.0152076	-2.53129	0.013	0.053	1
rpl31	0.0152728	0.265484	0.878	0.788	1
rnf213b	0.0152919	-2.44139	0.013	0.053	1
abhd6a	0.0152956	1.94321	0.061	0.019	1
slc25a1b	0.0153762	2.66526	0.083	0.034	1
ppp2r5d	0.0154565	1.48067	0.061	0.019	1
nav2a	0.0154616	-2.2216	0.013	0.053	1
prickle3	0.0154616	-1.85776	0.013	0.053	1
eppk1	0.0154662	-0.571752	0.533	0.598	1
ccndbp1	0.0155375	1.31152	0.061	0.019	1
fto	0.0157007	1.61461	0.061	0.019	1
psph	0.0157194	-1.89865	0.013	0.053	1
insra	0.0157689	1.02212	0.122	0.061	1
slc43a2b	0.015813	0.971926	0.127	0.064	1
cox20	0.0158632	-1.4961	0.022	0.068	1
mtap	0.0158934	-1.67839	0.013	0.053	1
mlxipl.1	0.0160039	4.77954	0.022	0	1
prkn	0.0160039	4.44882	0.022	0	1
hipk2	0.0160039	4.11504	0.022	0	1
myo5aa	0.0160039	5.27389	0.022	0	1
si:ch211-194k22.8	0.0160039	4.32427	0.022	0	1
si:rp71-79p20.2	0.0160039	3.59144	0.022	0	1
si:ch211-112f3.4	0.0160039	4.54994	0.022	0	1
tnfrsf1b	0.0160039	4.77825	0.022	0	1
si:ch211-140b10.6	0.0160039	4.99788	0.022	0	1
cpa5	0.0160039	5.58964	0.022	0	1
slc7a3a	0.0160394	0.989511	0.21	0.133	1
ahcyl1	0.0162463	-0.628052	0.013	0.053	1
bmp2k	0.0163357	-1.34653	0.013	0.053	1
fat1a	0.0163696	-0.558331	0.109	0.189	1
cdkn1bb	0.0164663	-0.444757	0.279	0.379	1
carf	0.0164669	-0.710029	0.026	0.076	1
napga	0.0164669	1.4016	0.079	0.03	1
hmgcra	0.0165251	4.44133	0.039	0.008	1
pigbos1	0.0165251	4.2475	0.039	0.008	1
nfkbiaa	0.0165363	-0.61234	0.362	0.458	1
ptcd3	0.0166062	-1.67212	0.013	0.053	1
ogt.1	0.0167855	1.27242	0.131	0.068	1
lonrf1	0.0168938	0.529225	0.245	0.159	1
si:ch73-91k6.2	0.017105	-0.497911	0.114	0.197	1
si:dkey-103j14.5	0.0173373	0.608057	0.175	0.102	1
twf1b	0.0173948	0.695981	0.223	0.144	1
ephb4b	0.0174933	-0.892956	0.07	0.136	1
cldn23b	0.0175089	-1.38112	0.035	0.087	1
apoc1	0.0176122	1.04626	0.271	0.193	1
pdlim1	0.0176319	-0.455929	0.515	0.595	1
prelid3b	0.0177978	0.538829	0.515	0.436	1
aldh7a1	0.0178509	-1.08544	0.083	0.152	1
pfn2	0.0179626	0.338474	0.633	0.545	1
dlc	0.0180351	1.34631	0.039	0.008	1
cotl1	0.0180494	-0.633364	0.41	0.485	1
tiparp	0.0183885	-0.480173	0.236	0.333	1
fabp1b.1	0.0183939	0.433061	0.384	0.292	1
setd1ba	0.0184201	2.70267	0.052	0.015	1
ppp1r15a	0.0184275	0.587113	0.376	0.288	1
mbd6	0.0186065	3.23732	0.031	0.004	1
si:ch211-66k16.28	0.0186065	3.32964	0.031	0.004	1
ccm2	0.0186065	3.34515	0.031	0.004	1
slmapa	0.0187274	0.85773	0.236	0.155	1
chd1l	0.0187297	2.53623	0.052	0.015	1
map3k14a	0.0187381	-1.59963	0.031	0.08	1
fbxl5	0.018752	3.09985	0.031	0.004	1
hypk	0.0188314	-0.914121	0.057	0.117	1
rps8a	0.0189352	0.200072	0.808	0.686	1
pa2g4a	0.0190676	-1.1165	0.035	0.087	1
zgc:193812	0.0191393	-4.86285	0.004	0.034	1
insl5a	0.0191495	5.77221	0.052	0.015	1
tfb1m	0.0191943	2.93532	0.031	0.004	1
plk3	0.0192164	0.480461	0.52	0.443	1
slc35b2	0.0192209	-1.37098	0.031	0.08	1
wasla	0.0193376	-2.04776	0.039	0.091	1
eif4ebp2	0.019392	-0.843046	0.14	0.22	1
ankle2	0.0194073	-4.1752	0.004	0.034	1
dnmbp	0.0194158	-0.728153	0.336	0.42	1
unkl	0.0195247	0.969536	0.105	0.049	1
ahcyl2b	0.0195462	0.510549	0.362	0.273	1
hoxc6a	0.0195791	1.39523	0.066	0.023	1
palld	0.0196785	-3.879	0.004	0.034	1
ddx56	0.0196785	-3.08054	0.004	0.034	1
si:dkey-11o1.3	0.0196858	1.84435	0.052	0.015	1
ext1b	0.0197979	-1.40202	0.031	0.08	1
timm9	0.0198153	-2.64307	0.004	0.034	1
rpl29	0.0199051	0.158749	0.83	0.765	1
hmgb1b	0.019953	-2.4398	0.004	0.034	1
mat2b	0.019953	-2.00559	0.004	0.034	1
calr3a	0.0200431	-0.603862	0.135	0.216	1
arl6ip1	0.0200812	0.874047	0.131	0.068	1
npc2	0.0200886	-0.610309	0.279	0.367	1
ddrgk1	0.0200915	-1.72656	0.004	0.034	1
fxr1	0.0200915	-2.78154	0.004	0.034	1
cmip	0.0201865	-1.86441	0.039	0.091	1
si:rp71-80o10.4	0.0202308	-2.23116	0.004	0.034	1
sccpdha.1	0.020288	2.49895	0.07	0.027	1
dynlrb1.1	0.020296	-1.8373	0.026	0.072	1
ACOT12	0.020346	0.748782	0.306	0.223	1
si:ch211-93g23.2	0.0203466	1.80918	0.052	0.015	1
ptk7a	0.020371	-1.69706	0.004	0.034	1
ubap2a	0.0203711	-0.982722	0.044	0.098	1
rap1b	0.0203825	-0.696351	0.105	0.178	1
fabp6	0.0205301	0.241064	1	0.996	1
wu:fi09b08	0.0205477	0.340311	0.646	0.561	1
si:ch1073-174d20.2	0.0205711	1.79469	0.052	0.015	1
trappc10	0.0205955	-0.161121	0.048	0.106	1
dhx16	0.0206191	-2.164	0.022	0.064	1
pomp	0.0206479	-1.73485	0.048	0.102	1
ppiaa	0.0207314	0.274988	0.681	0.621	1
kifc3	0.0207634	0.383581	0.537	0.436	1
ctsz	0.0208295	-0.942519	0.035	0.087	1
dhrs9	0.0208767	0.897311	0.166	0.098	1
phf5a	0.0210274	-1.44728	0.026	0.072	1
gstz1	0.0210854	0.923409	0.083	0.034	1
meaf6	0.021146	1.76128	0.07	0.027	1
si:dkey-194e6.1	0.0211514	-0.733257	0.057	0.117	1
si:ch73-1a9.3	0.0212197	-0.980375	0.14	0.216	1
dnajc7	0.0212721	0.424281	0.358	0.265	1
sqor	0.0213138	-1.58358	0.039	0.091	1
plekha5	0.0217816	-1.7464	0.026	0.072	1
akap8l	0.0217832	-0.75026	0.14	0.216	1
mrps5	0.0218544	-3.88238	0.009	0.042	1
shcbp1	0.0219458	-4.11868	0	0.023	1
hspb1	0.0219458	-4.96438	0	0.023	1
socs1a	0.0219458	-4.93223	0	0.023	1
mettl17	0.0219458	-4.01225	0	0.023	1
ftr12	0.0219458	-3.01243	0	0.023	1
stk25b	0.0219458	-4.22441	0	0.023	1
rfc1	0.0219458	-3.99001	0	0.023	1
tdp2a	0.0219458	-4.58668	0	0.023	1
sox11b	0.0219458	-4.07064	0	0.023	1
abraxas2	0.0219458	-4.3356	0	0.023	1
si:ch211-153b23.4	0.0219458	-4.82655	0	0.023	1
sfrp5	0.0219458	-4.24554	0	0.023	1
trabd	0.0219458	-4.92828	0	0.023	1
adprh	0.0219458	-3.72713	0	0.023	1
CABZ01068358.1	0.0219458	-4.04361	0	0.023	1
fbxo44	0.0219458	-5.27053	0	0.023	1
hvcn1	0.0219458	-4.72522	0	0.023	1
pola1	0.0219458	-3.69275	0	0.023	1
top1mt	0.0219458	-4.32064	0	0.023	1
zgc:172145	0.0219458	-4.92872	0	0.023	1
si:dkey-108k21.10	0.0219458	-4.78791	0	0.023	1
nup160	0.0219458	-4.13459	0	0.023	1
copa	0.022099	-1.16631	0.052	0.11	1
actn1	0.0221189	-3.2296	0.009	0.042	1
srm	0.0222521	-2.89319	0.009	0.042	1
ubc	0.0223762	-0.431146	0.432	0.527	1
aspg	0.0224412	1.86007	0.07	0.027	1
pnp4b	0.0225213	0.877672	0.109	0.053	1
chuk	0.0225221	2.78459	0.057	0.019	1
s100u	0.0226022	-0.676825	0.044	0.098	1
fthl27	0.0226307	-0.320901	0.882	0.886	1
gtf3c2	0.022656	-2.63228	0.009	0.042	1
gstt1a	0.0227249	0.875358	0.262	0.186	1
rbm14a	0.0228971	-2.18074	0.017	0.057	1
psmd3	0.0229292	-1.49148	0.048	0.102	1
etv5a	0.0229571	-0.998291	0.026	0.072	1
kat8	0.0230622	-2.73773	0.013	0.049	1
lrrc1	0.0232461	-0.861015	0.061	0.121	1
supt3h	0.0232792	-1.48597	0.022	0.064	1
trappc11	0.0232792	-1.35042	0.022	0.064	1
chaf1a	0.0233126	-2.45298	0.013	0.049	1
tob1a	0.0233666	0.259319	0.747	0.682	1
etnppl	0.0233777	1.551	0.07	0.027	1
itchb	0.0234702	0.58188	0.135	0.072	1
capn2b	0.023483	-1.4807	0.009	0.042	1
coq10b	0.0235057	0.439975	0.419	0.33	1
sel1l	0.0235653	-2.46366	0.013	0.049	1
mfsd2ab	0.0236184	0.786074	0.231	0.155	1
si:ch73-233k15.2	0.0237139	-0.974531	0.022	0.064	1
hirip3	0.0237645	-1.60873	0.009	0.042	1
fitm2	0.0238249	-1.6898	0.017	0.057	1
zgc:64002	0.0238249	-2.04826	0.017	0.057	1
psmd14	0.0239338	-1.71013	0.022	0.064	1
pfkfb2b	0.0239489	-1.89028	0.013	0.049	1
pdhx	0.0239489	-2.20836	0.013	0.049	1
ddit3	0.0239499	-0.312926	0.69	0.788	1
mrpl16	0.0243379	-1.50849	0.013	0.049	1
pogzb	0.0243379	-1.63041	0.013	0.049	1
faf1	0.0243379	-1.33209	0.013	0.049	1
acsl1b	0.0244312	1.13534	0.131	0.072	1
tpra	0.0244687	-1.34206	0.013	0.049	1
ctsla	0.0245501	-0.499871	0.555	0.617	1
brms1la	0.0245521	-0.484834	0.083	0.152	1
zgc:162952	0.0246632	-1.52268	0.017	0.057	1
zgc:172315	0.0248153	2.32742	0.079	0.034	1
lmna	0.024992	-0.895454	0.07	0.133	1
suco	0.025106	0.549422	0.21	0.133	1
stam2	0.0251322	-1.04807	0.013	0.049	1
clpp	0.025216	2.19006	0.044	0.011	1
lsm4	0.0252572	-0.904729	0.035	0.083	1
klhl22	0.0253139	1.42796	0.057	0.019	1
arhgap21a	0.025314	0.698248	0.162	0.095	1
kmt2e	0.0254127	-0.823186	0.039	0.091	1
casp9	0.0254418	1.96438	0.057	0.019	1
hccsb	0.0255378	-0.744693	0.013	0.049	1
ap1b1	0.0255482	2.16992	0.079	0.034	1
sgpl1	0.025682	0.559141	0.328	0.246	1
sec23a	0.0256976	1.65356	0.105	0.053	1
capgb	0.0259052	-1.09786	0.017	0.057	1
snapc4	0.02597	1.71677	0.044	0.011	1
psmb6	0.0262225	-0.626926	0.074	0.136	1
elof1	0.0262262	-0.579328	0.013	0.049	1
cox8b	0.02627	-0.468099	0.21	0.295	1
ilf2	0.0263768	-0.743667	0.035	0.083	1
ier2b	0.0264251	-0.262073	0.734	0.807	1
slc2a1b	0.0264631	-1.64904	0.031	0.076	1
mst1	0.0265013	0.520665	0.17	0.098	1
atp5mc1	0.0266467	-0.530115	0.17	0.25	1
ndfip1l	0.026647	0.346327	0.013	0.049	1
dcbld1	0.0267436	1.76031	0.044	0.011	1
ppid	0.0269034	-2.0051	0.031	0.076	1
spg7	0.0271929	-1.19452	0.079	0.14	1
slc27a2a	0.0274577	2.36184	0.083	0.038	1
osbpl2b	0.0275014	0.624274	0.197	0.125	1
rnf213a	0.0275036	-0.642104	0.236	0.326	1
ndrg3a	0.0278094	-0.415243	0.057	0.114	1
abcg2b	0.027985	0.465558	0.319	0.227	1
bco1l	0.0281265	0.958232	0.205	0.136	1
mbd2	0.0281555	-0.804257	0.127	0.197	1
zgc:158846	0.0281751	0.245548	0.803	0.735	1
nf1a	0.0282696	-1.14093	0.052	0.106	1
prkcsh	0.0284591	-0.623058	0.057	0.114	1
smarca5	0.0286113	-1.18645	0.031	0.076	1
slc25a36a	0.0287492	-2.01269	0.026	0.068	1
acaca	0.0288514	2.48046	0.061	0.023	1
zfp36l1a	0.0288528	-0.986284	0.052	0.106	1
arl1	0.028944	-1.33397	0.039	0.087	1
ehbp1	0.0289638	-0.676058	0.031	0.076	1
ppme1	0.0289695	-0.694149	0.035	0.083	1
tmem176l.2	0.0291076	-0.418601	0.493	0.58	1
hkdc1	0.0291241	1.34995	0.061	0.023	1
pip5k1bb	0.0291482	-0.924903	0.052	0.106	1
slc6a19a.2	0.0291996	0.558053	0.114	0.057	1
ms4a17a.17	0.0294397	-1.19979	0.031	0.076	1
ponzr1	0.0295936	-0.685256	0.17	0.254	1
parla	0.0296328	0.810975	0.135	0.076	1
fzr1a	0.029757	-1.67091	0.026	0.068	1
cry1a	0.0303177	0.895158	0.162	0.098	1
wu:fj05g07	0.0303791	1.82478	0.061	0.023	1
chchd4b	0.0304882	3.45249	0.035	0.008	1
rack1	0.0306697	0.191487	0.703	0.64	1
fis1	0.0307298	-0.668709	0.131	0.205	1
zmp:0000000845	0.0308399	0.716374	0.236	0.159	1
zfhx3	0.0308414	-1.17876	0.066	0.121	1
sik1	0.0309155	0.42247	0.629	0.545	1
si:dkey-48p11.3	0.0314036	3.97484	0.017	0	1
si:ch211-276i6.1	0.0314036	4.2597	0.017	0	1
CABZ01054394.1	0.0314036	5.0417	0.017	0	1
nod2	0.0314036	4.5304	0.017	0	1
fam151b	0.0314036	4.54737	0.017	0	1
pvalb1	0.0314036	4.22551	0.017	0	1
wdr48b	0.0314036	4.78989	0.017	0	1
best4	0.0314036	3.71521	0.017	0	1
cfap57	0.0314036	4.4586	0.017	0	1
pgap6	0.0314036	4.22185	0.017	0	1
CABZ01052573.1	0.0314036	4.22982	0.017	0	1
grtp1b	0.0314036	5.5086	0.017	0	1
dnase2	0.0314036	4.01236	0.017	0	1
FAM177A1	0.0314036	3.87366	0.017	0	1
slc25a47a	0.0314036	4.82507	0.017	0	1
arhgef37	0.0314036	4.15656	0.017	0	1
si:ch1073-390k14.1	0.0314036	4.90814	0.017	0	1
gramd1bb	0.0314036	5.03245	0.017	0	1
znf687b	0.0314036	3.92832	0.017	0	1
slc6a4a	0.0314036	4.46729	0.017	0	1
si:dkey-93m18.6	0.0314036	4.55448	0.017	0	1
abtb2b	0.0314036	4.68275	0.017	0	1
bmt2	0.0314036	3.8189	0.017	0	1
ybx1	0.0315025	-0.333673	0.59	0.652	1
rbx1	0.0315096	-1.08098	0.061	0.117	1
aifm4	0.0315611	-3.48901	0.004	0.03	1
prrc2c	0.0317665	-1.50764	0.048	0.098	1
svopl	0.031778	-2.60275	0.004	0.03	1
rapgef5b	0.031778	-4.2249	0.004	0.03	1
lect2l	0.031778	-3.93202	0.004	0.03	1
naxe	0.031778	-3.77467	0.004	0.03	1
eml2	0.031778	-3.42265	0.004	0.03	1
ezh1	0.0319962	-2.79269	0.004	0.03	1
trmt112	0.0319962	-4.1292	0.004	0.03	1
sars2	0.0319962	-2.90202	0.004	0.03	1
zgc:162472	0.0319962	-2.75634	0.004	0.03	1
lamtor2	0.0321708	-2.50725	0.022	0.061	1
zgc:112234.1	0.0322156	-2.77786	0.004	0.03	1
MFF	0.0322156	-2.6523	0.004	0.03	1
zgc:101569	0.0322156	-3.20744	0.004	0.03	1
mt-nd5	0.0322281	-0.247327	0.983	0.985	1
znrf2b	0.0322437	-0.726496	0.031	0.076	1
mlycd	0.0323285	2.14986	0.035	0.008	1
tmem86b	0.0323545	2.41643	0.048	0.015	1
znf711	0.0324364	-2.5259	0.004	0.03	1
pde5ab	0.0325951	1.24277	0.153	0.095	1
cdk7	0.0326584	-2.2388	0.004	0.03	1
ciao1	0.0326584	-1.31272	0.004	0.03	1
atp5if1a	0.0327309	-0.555184	0.266	0.348	1
ralgapa2	0.0328196	-0.369094	0.376	0.481	1
nucks1a	0.0328254	-1.21027	0.026	0.068	1
ssbp1	0.0328818	-1.66126	0.004	0.03	1
si:ch211-214b16.3	0.0328818	-1.30284	0.004	0.03	1
tssc4	0.0331064	-1.04135	0.004	0.03	1
f3b	0.0331064	-1.55276	0.004	0.03	1
uacaa	0.0331064	-0.729463	0.004	0.03	1
timm10b	0.0331064	-1.36998	0.004	0.03	1
srsf4	0.0331227	1.29583	0.179	0.117	1
tdrd3	0.0334139	2.2575	0.066	0.027	1
mtpn	0.0334394	-1.14615	0.066	0.121	1
sptbn5	0.0334852	-0.535436	0.245	0.33	1
igf1rb	0.0335052	-1.28374	0.022	0.061	1
map2k6	0.0335272	-0.64434	0.026	0.068	1
slc15a2	0.0335486	0.519263	0.253	0.178	1
rusc2	0.0339362	2.19788	0.048	0.015	1
tmed10	0.0340791	-0.849959	0.148	0.22	1
klhl24b	0.0341036	0.660963	0.148	0.087	1
rbpja	0.0341133	-0.669283	0.022	0.061	1
CABZ01057488.1	0.0341159	1.36982	0.048	0.015	1
fa2h	0.0342294	-0.265178	0.668	0.712	1
si:ch211-130m23.2	0.0342486	-0.999247	0.083	0.144	1
eps8l1b	0.0342668	-1.56616	0.022	0.061	1
bcl10	0.0343136	0.718282	0.249	0.174	1
slc7a3b	0.0344204	1.0702	0.179	0.117	1
znf865	0.0344209	-1.85988	0.022	0.061	1
ddx3xa	0.034425	0.332751	0.493	0.413	1
nedd9	0.0344751	0.49788	0.227	0.152	1
ebp	0.0346706	-3.27424	0.009	0.038	1
nsmaf	0.0347098	-1.80909	0.017	0.053	1
dynll2b	0.0347098	-1.58235	0.017	0.053	1
si:dkey-42i9.4	0.0348509	-0.464728	0.166	0.242	1
zdhhc21	0.0348866	-1.31216	0.022	0.061	1
tubb2b	0.0349968	-1.05588	0.07	0.129	1
cox4i1l	0.0350693	-1.64408	0.044	0.091	1
efl1	0.0350798	-2.92329	0.009	0.038	1
endouc	0.0350798	-3.06171	0.009	0.038	1
cct2.1	0.0351122	-0.463427	0.039	0.087	1
ip6k2b	0.0351311	-0.401631	0.393	0.489	1
btf3	0.0351717	0.197225	0.677	0.58	1
haao	0.0352065	-0.810982	0.07	0.129	1
paip1	0.035286	-2.96219	0.009	0.038	1
cryl1	0.035286	-3.06331	0.009	0.038	1
rpl7a	0.0352991	0.290803	0.773	0.723	1
morc2	0.0354368	-1.13999	0.022	0.061	1
pnpla3	0.0355297	1.16473	0.066	0.027	1
si:dkey-23a13.22	0.0357268	-1.70943	0.017	0.053	1
ik	0.0358371	-0.902708	0.048	0.098	1
rock2a	0.0359006	-0.696597	0.122	0.189	1
parp3	0.0359106	-2.76215	0.009	0.038	1
nup62l	0.0359106	-2.12067	0.009	0.038	1
sema4bb	0.0359586	-2.72184	0.013	0.045	1
prkcdb	0.0359673	-0.57789	0.249	0.333	1
ttc37	0.0359754	2.72295	0.026	0.004	1
megf8	0.0359754	3.42776	0.026	0.004	1
rap2b	0.0360347	-0.617745	0.109	0.178	1
gne	0.0360714	-0.584688	0.017	0.053	1
acadm	0.0360799	0.640788	0.279	0.208	1
sap30l	0.0361388	-1.61949	0.035	0.08	1
BX548011.2	0.0361688	0.271572	0.729	0.693	1
rab18b	0.0362538	-1.14451	0.057	0.11	1
ugt2a7	0.0362907	0.61964	0.293	0.212	1
thrap3a	0.0363371	-2.45246	0.013	0.045	1
ficd	0.0365447	-2.15564	0.009	0.038	1
eif4a2	0.0365447	-1.9287	0.009	0.038	1
mrps6	0.0365447	-1.83835	0.009	0.038	1
ddx54	0.0365937	-1.11888	0.017	0.053	1
CU459186.2	0.0366868	-3.54771	0	0.019	1
galns	0.0366868	-3.15199	0	0.019	1
vrk3	0.0366868	-4.63935	0	0.019	1
paxx	0.0366868	-4.12253	0	0.019	1
exosc2	0.0366868	-4.95689	0	0.019	1
ier5l	0.0366868	-4.08012	0	0.019	1
tmem150ab	0.0366868	-3.67512	0	0.019	1
tmem141	0.0366868	-3.42321	0	0.019	1
dguok	0.0366868	-3.78405	0	0.019	1
hsd17b14	0.0366868	-3.39395	0	0.019	1
mettl2a	0.0366868	-3.28678	0	0.019	1
suz12a	0.0366868	-4.04026	0	0.019	1
ubald2	0.0366868	-3.96341	0	0.019	1
atr	0.0366868	-4.2354	0	0.019	1
klhl20	0.0366868	-3.85913	0	0.019	1
CU984600.2	0.0366868	-4.39824	0	0.019	1
erfl1	0.0366868	-4.12653	0	0.019	1
nudt14	0.0366868	-3.14569	0	0.019	1
lgals8a	0.0366868	-5.01689	0	0.019	1
ddx20	0.0366868	-5.25217	0	0.019	1
slc16a1b	0.0366868	-4.41874	0	0.019	1
tpk2	0.0366868	-5.25703	0	0.019	1
gemin2	0.0366868	-4.79662	0	0.019	1
LO018430.2	0.0366868	-3.60851	0	0.019	1
grhpra	0.0366868	-3.76704	0	0.019	1
si:ch73-308l14.2	0.0366868	-3.3557	0	0.019	1
zgc:152791	0.0366868	-3.71065	0	0.019	1
mrpl14	0.0366868	-3.85533	0	0.019	1
nup93	0.0366868	-3.93658	0	0.019	1
arl4d	0.0366868	-3.56527	0	0.019	1
atp6v1c1b	0.0366868	-4.50135	0	0.019	1
ftr56	0.0366868	-3.34171	0	0.019	1
SGPP2	0.0366868	-4.07859	0	0.019	1
SIKE1	0.0366868	-3.85691	0	0.019	1
kctd6b	0.0366868	-4.19983	0	0.019	1
mafba	0.0366868	-3.57169	0	0.019	1
mzt2b	0.0366868	-4.42925	0	0.019	1
FO704721.1	0.0366868	-3.87828	0	0.019	1
plcd1a	0.0366868	-4.02287	0	0.019	1
si:dkey-19a16.2	0.0366868	-3.40094	0	0.019	1
cks2	0.0366868	-4.40767	0	0.019	1
mdkb	0.0366868	-4.01281	0	0.019	1
si:ch211-113a14.12	0.0366868	-4.638	0	0.019	1
gtf2h1	0.0366868	-3.94479	0	0.019	1
cdkn1a	0.0367191	-2.09421	0.013	0.045	1
mrpl47	0.0367582	-1.86669	0.009	0.038	1
smyd2a	0.0367582	-1.99328	0.009	0.038	1
akap1b	0.0367582	-2.12608	0.009	0.038	1
snrpd3l	0.0367582	-1.57663	0.009	0.038	1
pin4	0.0367692	-1.40349	0.017	0.053	1
zgc:112160	0.0368046	2.69111	0.026	0.004	1
BX321875.2	0.0368046	1.7833	0.026	0.004	1
snapin	0.0368046	2.03797	0.026	0.004	1
cyb5r1	0.0368046	2.63436	0.026	0.004	1
tm9sf5	0.0369114	-1.91702	0.013	0.045	1
ppil1	0.0369948	1.37879	0.092	0.045	1
dnajb14	0.0370845	1.51705	0.026	0.004	1
si:ch1073-358c10.1	0.0370845	1.69454	0.026	0.004	1
nlrx1	0.0370845	0.926369	0.026	0.004	1
pafah1b1b	0.0371045	-2.18896	0.013	0.045	1
bxdc2	0.0371175	-1.50057	0.044	0.091	1
abhd16a	0.0371884	-1.592	0.009	0.038	1
fam76b	0.0372567	-1.02712	0.079	0.136	1
mlx	0.0372985	-1.60028	0.013	0.045	1
ndufb11	0.0372985	-1.67892	0.013	0.045	1
plxna1a	0.0372985	-2.01085	0.013	0.045	1
sf3b1	0.0373316	0.52051	0.406	0.322	1
aco1	0.037371	-1.57198	0.052	0.102	1
commd4	0.037405	-1.34747	0.009	0.038	1
nol4lb	0.0374933	-1.50296	0.013	0.045	1
hexb	0.0376707	-1.45315	0.066	0.117	1
dnajb1b	0.037737	-0.297633	0.677	0.75	1
slc11a2	0.0378373	-0.90458	0.017	0.053	1
copg2	0.0378856	-1.37127	0.013	0.045	1
tspan34	0.0380184	-0.402658	0.293	0.379	1
pdpk1b	0.0380685	1.60209	0.092	0.045	1
gas2l1	0.038083	-1.11899	0.013	0.045	1
usp24	0.038083	-1.54307	0.013	0.045	1
si:dkeyp-44a8.2	0.038147	-0.755251	0.066	0.121	1
h3f3b.1	0.0382734	-0.743679	0.162	0.235	1
dcaf6	0.03829	-1.18953	0.017	0.053	1
serpinb1l3	0.0384122	0.481481	0.559	0.485	1
ndufs6	0.0384487	-1.34926	0.044	0.091	1
hdac4	0.038584	-0.927288	0.044	0.091	1
hcfc1a	0.0387809	-0.931756	0.013	0.045	1
dglucy	0.038808	1.5949	0.07	0.03	1
sap130b	0.0388811	3.04584	0.052	0.019	1
nasp	0.0388815	-0.887818	0.013	0.045	1
ppp1r16a	0.0389173	0.998974	0.066	0.027	1
abcc1	0.0389284	0.772939	0.214	0.144	1
cnot1	0.0389402	-0.433845	0.079	0.136	1
egr2a	0.0391	-0.614851	0.266	0.341	1
smox	0.0391112	-0.975831	0.061	0.114	1
tomm20a.1	0.0391419	-0.673442	0.048	0.098	1
dnaja2a	0.0392634	0.368386	0.367	0.28	1
spcs3	0.0392778	-1.37353	0.031	0.072	1
pdcd4a	0.0392873	-0.433807	0.035	0.08	1
selenoo1	0.0392919	1.92665	0.07	0.03	1
aldh9a1a.1	0.0393701	0.176152	0.69	0.636	1
arpp19a	0.0402274	2.05597	0.052	0.019	1
pdcd10b	0.0404839	1.35451	0.096	0.049	1
lmbrd1	0.0408695	1.17993	0.092	0.045	1
march8	0.0412744	0.568407	0.175	0.11	1
uqcrq	0.0412864	-0.774336	0.162	0.231	1
trak1a	0.0414996	-0.350653	0.092	0.155	1
idh2	0.041572	-0.732735	0.096	0.159	1
tm9sf4	0.0419598	1.4231	0.07	0.03	1
itga2.1	0.0420445	-0.493054	0.166	0.242	1
SPEN	0.0421076	-0.99156	0.083	0.14	1
ilf3b	0.0422403	-0.626952	0.109	0.174	1
plekhh1	0.0424507	3.11866	0.039	0.011	1
krt8	0.0425427	-0.2752	0.799	0.841	1
ccnt2b	0.0427521	0.865485	0.188	0.125	1
cry5	0.0429366	2.23492	0.039	0.011	1
mif	0.0432919	-1.85621	0.026	0.064	1
BX547930.4	0.0434273	2.38717	0.039	0.011	1
cyp2x9	0.0434273	2.31824	0.039	0.011	1
rca2.1	0.0434646	0.874569	0.192	0.129	1
zc3h7a	0.0436744	2.62149	0.039	0.011	1
fam133b	0.0437496	0.899947	0.153	0.095	1
snx7	0.0439995	2.38687	0.079	0.038	1
hdr	0.0440076	1.2725	0.127	0.076	1
oclna	0.044031	-0.391057	0.52	0.587	1
si:dkey-72l14.4	0.0441722	2.16184	0.039	0.011	1
lrrfip1a	0.0442404	-0.327057	0.1	0.167	1
blmh	0.0444386	0.783928	0.197	0.133	1
zgc:162183	0.0446109	0.445916	0.179	0.114	1
aoc1	0.0446335	0.255919	0.367	0.269	1
rpl32	0.0446542	0.145161	0.865	0.795	1
si:ch211-66c13.1	0.0446748	1.9649	0.039	0.011	1
trip11	0.0447222	-0.72571	0.031	0.072	1
ei24	0.0454377	1.64922	0.039	0.011	1
uvssa	0.0454931	-1.2626	0.026	0.064	1
hsd17b12a	0.0455049	-1.25375	0.039	0.083	1
ezrb	0.0458376	-0.516048	0.109	0.174	1
gpd1b	0.0462482	0.482437	0.07	0.03	1
anp32a	0.046267	-1.06119	0.109	0.167	1
cyp3c3	0.0462859	0.224729	0.878	0.856	1
kmt2bb	0.0463589	-0.431173	0.572	0.614	1
jagn1b	0.0464377	-1.06094	0.026	0.064	1
secisbp2	0.0464818	2.05452	0.057	0.023	1
snap29	0.0467034	0.777541	0.096	0.049	1
si:dkeyp-72g9.4	0.0467335	1.13453	0.039	0.011	1
sec14l1	0.0468222	-1.00899	0.039	0.083	1
gse1	0.0468348	-1.23261	0.048	0.095	1
dock1	0.0470113	-1.10283	0.057	0.106	1
gnpnat1	0.0471608	0.448777	0.432	0.356	1
kansl3	0.0473999	1.19865	0.074	0.034	1
ube2d3	0.0476507	-1.64052	0.044	0.087	1
si:ch211-132b12.7	0.0476881	0.54088	0.131	0.076	1
usp22	0.0477925	0.899487	0.039	0.011	1
crebzf	0.0478433	0.38632	0.38	0.299	1
ell	0.0479508	0.712484	0.144	0.087	1
vdac2	0.0481178	-0.662696	0.332	0.39	1
pard3ab	0.0483765	-0.936978	0.026	0.064	1
setb	0.0484071	-0.953962	0.083	0.14	1
senp2	0.0485067	-0.556879	0.223	0.299	1
zc3h4	0.0487936	-1.80625	0.022	0.057	1
ptpn6	0.0488288	1.63862	0.057	0.023	1
aldoaa	0.0488849	-0.873985	0.087	0.144	1
traf4a	0.0492199	-1.18534	0.022	0.057	1
arhgap32a	0.0493899	0.904504	0.105	0.057	1
pdk2a	0.0495067	0.651852	0.253	0.182	1
plch1	0.0497065	1.22124	0.057	0.023	1
lamc1	0.0499315	-0.41713	0.109	0.174	1
rragca	0.0501572	0.758801	0.1	0.053	1
id1	0.0502993	-1.44614	0.022	0.057	1
ldhd	0.0503828	-0.567239	0.026	0.064	1
pyyb	0.0504726	0.815049	0.166	0.11	1
hmgn7	0.0504873	-1.20784	0.061	0.11	1
prpf40a	0.0505094	-1.12896	0.035	0.076	1
cobl	0.0505336	0.598047	0.406	0.341	1
zgc:162730	0.0505429	0.162371	0.847	0.788	1
ptprk	0.050565	-2.49232	0.017	0.049	1
tent5ba	0.0506919	0.925324	0.183	0.121	1
mphosph8	0.0508232	1.04402	0.127	0.076	1
baiap2l1a	0.0509017	-1.45503	0.074	0.125	1
si:ch211-139a5.9	0.0509083	0.58374	0.284	0.212	1
bcap31	0.0509565	-0.841555	0.022	0.057	1
si:ch211-235m3.5	0.0510869	0.665698	0.205	0.144	1
ivd	0.0511206	0.394122	0.188	0.125	1
chia.1	0.0511389	0.780634	0.105	0.057	1
mt-co2	0.0512358	-0.115536	1	0.996	1
rab7b	0.0512744	1.48199	0.057	0.023	1
uba1	0.0513487	-0.318981	0.14	0.212	1
tfap4	0.0514358	-4.12588	0.004	0.027	1
dnajc16l	0.0514358	-4.12209	0.004	0.027	1
angptl4	0.0514361	0.257968	0.638	0.542	1
psmc3	0.0514481	-1.55425	0.035	0.076	1
cited4b	0.0516376	-1.1969	0.035	0.076	1
fus	0.0517598	-2.17781	0.017	0.049	1
mt-co3	0.0517674	-0.108921	1	0.996	1
mcm5	0.0517834	-2.82827	0.004	0.027	1
nuak2	0.0517834	-3.49873	0.004	0.027	1
rab1aa	0.0518438	-1.04957	0.022	0.057	1
areg	0.0521258	2.57085	0.061	0.027	1
mmaa	0.0521331	-3.19897	0.004	0.027	1
txnl4a	0.0521331	-3.20874	0.004	0.027	1
nup210	0.0521331	-3.00896	0.004	0.027	1
xkr8.2	0.0522442	-1.20145	0.017	0.049	1
si:dkey-33c12.4	0.052351	-0.800423	0.066	0.117	1
xpr1b	0.0523852	1.01672	0.135	0.083	1
prkrip1	0.0524847	-2.87458	0.004	0.027	1
mrps9	0.0524847	-3.0823	0.004	0.027	1
usp14	0.0524847	-2.92061	0.004	0.027	1
map3k1	0.0524847	-2.32013	0.004	0.027	1
immp2l	0.0524847	-2.3348	0.004	0.027	1
snx29	0.0526928	-1.16522	0.052	0.098	1
plagx	0.0527325	-1.56772	0.017	0.049	1
ccdc9	0.0527868	-0.77035	0.035	0.076	1
si:ch211-223g7.6	0.0528382	-2.3663	0.004	0.027	1
tmem144a	0.0528382	-2.06672	0.004	0.027	1
hs6st2	0.0528382	-2.78848	0.004	0.027	1
agpat5	0.0528382	-2.25666	0.004	0.027	1
suox	0.0528382	-2.40102	0.004	0.027	1
zgc:175088	0.0528382	-2.43821	0.004	0.027	1
mafbb	0.0528382	-3.02412	0.004	0.027	1
pigp	0.0528382	-2.30092	0.004	0.027	1
ncbp2	0.0528382	-2.41477	0.004	0.027	1
lsm14aa	0.0529804	0.489699	0.079	0.038	1
ndufs5	0.0531334	-0.872025	0.144	0.208	1
hif1ab	0.0531629	-0.581629	0.148	0.216	1
hmga2	0.0531938	-1.98769	0.004	0.027	1
rpe	0.0531938	-1.84707	0.004	0.027	1
znf574	0.0531938	-2.11083	0.004	0.027	1
parp1	0.0531938	-2.07811	0.004	0.027	1
echdc2	0.0531938	-2.03971	0.004	0.027	1
gnsb	0.0531938	-1.75746	0.004	0.027	1
prrg2	0.0532245	-1.56341	0.017	0.049	1
mindy1	0.0532245	-1.99077	0.017	0.049	1
epha2a	0.0532733	-0.351746	0.266	0.345	1
cers3a	0.0534554	1.76564	0.061	0.027	1
id3	0.0535354	-1.00899	0.052	0.098	1
nip7	0.0535514	-1.45412	0.004	0.027	1
srpk1b	0.0535514	-1.34964	0.004	0.027	1
eef1e1	0.0535514	-1.63769	0.004	0.027	1
prps1a	0.0535648	-0.907854	0.035	0.076	1
xdh	0.0537838	0.523478	0.218	0.152	1
grb2b	0.0537924	0.797332	0.131	0.08	1
CABZ01080550.1	0.053804	1.45827	0.083	0.042	1
mboat1	0.0538747	-0.51699	0.144	0.212	1
sh3d21	0.0538878	-0.37889	0.022	0.057	1
si:dkey-188i13.10	0.0538878	-1.02089	0.022	0.057	1
ift74	0.0539109	-0.813813	0.004	0.027	1
med1	0.0539109	-0.885903	0.004	0.027	1
acvr2ba	0.0539109	-1.63401	0.004	0.027	1
snx20	0.0542178	-0.175972	0.087	0.148	1
zgc:162698	0.0543154	-0.891459	0.07	0.121	1
ube2e1	0.0543523	-0.703567	0.035	0.076	1
arglu1a	0.0543751	0.989276	0.24	0.178	1
pgam1b	0.0544564	-2.04991	0.031	0.068	1
eny2	0.0544715	-1.59531	0.017	0.049	1
txnrd3	0.0545165	0.126622	0.463	0.367	1
st3gal3a	0.0546806	1.59436	0.092	0.049	1
pam16	0.0547238	-1.44713	0.017	0.049	1
znf207b	0.0548761	2.65349	0.044	0.015	1
ahnak	0.054977	-1.33173	0.017	0.049	1
rpl39	0.0550446	-0.244697	0.869	0.864	1
auh	0.055052	-0.55703	0.022	0.057	1
nubp1	0.0551509	-3.42463	0.009	0.034	1
cyb5r2	0.0551649	3.79761	0.031	0.008	1
ppl	0.0551915	-0.457721	0.227	0.299	1
srsf6a	0.0552313	-1.14128	0.017	0.049	1
psmb2	0.0552608	-0.926334	0.044	0.087	1
bbox1	0.055335	0.87194	0.17	0.114	1
ptp4a2b	0.0554058	0.466621	0.402	0.314	1
spoplb	0.0554351	-2.41515	0.013	0.042	1
srp9	0.055466	-3.5441	0.009	0.034	1
aopep	0.055466	-3.55854	0.009	0.034	1
cox11	0.055466	-3.59884	0.009	0.034	1
qars1	0.0554865	-1.37751	0.017	0.049	1
hyou1	0.0557269	-0.458483	0.218	0.295	1
atrx	0.0557408	-0.859503	0.096	0.152	1
tnip2	0.0557536	-0.610652	0.035	0.076	1
usp54a	0.055779	-0.428254	0.052	0.098	1
dpp9	0.0559989	-2.13953	0.013	0.042	1
rab21	0.0560689	-0.432056	0.048	0.095	1
mov10b.1	0.0561007	-2.88576	0.009	0.034	1
sos2	0.0561007	-3.13477	0.009	0.034	1
ankrd52a	0.0562138	2.99246	0.031	0.008	1
dop1b	0.0562825	2.17698	0.044	0.015	1
sptlc2b	0.0563759	-0.568131	0.183	0.25	1
e2f8	0.0564203	-2.58376	0.009	0.034	1
ankrd46a	0.0564203	-2.84307	0.009	0.034	1
znf740a	0.0564203	-2.62307	0.009	0.034	1
mrps16	0.0564203	-3.14105	0.009	0.034	1
hnrnpk	0.0565291	-0.56903	0.162	0.231	1
xrcc5	0.0565671	2.7999	0.031	0.008	1
vav3a	0.0565671	2.33795	0.031	0.008	1
ssbp4	0.0567414	-2.18173	0.009	0.034	1
pdia4	0.0567952	-0.886845	0.083	0.136	1
ctif	0.0567998	-1.21149	0.031	0.068	1
lamtor4	0.0568535	-1.5188	0.013	0.042	1
ubl7b	0.0568535	-1.91737	0.013	0.042	1
ufm1	0.0570385	-0.911716	0.017	0.049	1
smad3a	0.0570747	-0.498995	0.114	0.178	1
bin2a	0.0571129	-0.716896	0.201	0.265	1
kif16bb	0.0571184	0.826823	0.083	0.042	1
nenf	0.0571466	-0.739575	0.044	0.087	1
nfybb	0.0572793	2.1327	0.031	0.008	1
uba2	0.0572793	2.35984	0.031	0.008	1
sdhaf3	0.0573007	-0.427764	0.017	0.049	1
zbtb7b	0.0573882	-2.27894	0.009	0.034	1
tfam	0.0573882	-2.26097	0.009	0.034	1
rbmx2	0.0573882	-1.67985	0.009	0.034	1
malrd1	0.0574292	1.76401	0.044	0.015	1
ihha	0.0574646	1.22656	0.092	0.049	1
dnajc22	0.0576381	1.97052	0.031	0.008	1
si:ch211-198d23.1	0.0577139	-1.56944	0.009	0.034	1
rngtt	0.0577189	-1.56565	0.013	0.042	1
rbb4l	0.0577189	-1.16125	0.013	0.042	1
zdhhc15b	0.057828	-0.70674	0.017	0.049	1
magixa	0.0579229	1.30228	0.087	0.045	1
ghra	0.0579989	1.46844	0.031	0.008	1
galca	0.0580098	-1.36184	0.013	0.042	1
C11H6orf120	0.0580412	-1.8642	0.009	0.034	1
lyrm4	0.0583699	-2.05819	0.009	0.034	1
paxip1	0.0583699	-1.18167	0.009	0.034	1
ttn.1	0.0583699	-1.82855	0.009	0.034	1
bmpr1aa	0.0583699	-1.44894	0.009	0.034	1
cldn17	0.0586009	0.673504	0.389	0.322	1
tcta	0.0587003	-1.28246	0.009	0.034	1
arrdc2	0.0587003	-1.62824	0.009	0.034	1
cst14a.2	0.05892	-0.962009	0.118	0.178	1
si:ch211-214j24.15	0.0589535	0.364813	0.358	0.284	1
trim35-25	0.0590321	-1.02547	0.009	0.034	1
rprd2a	0.0590321	-2.00201	0.009	0.034	1
cyc1	0.0590935	-0.756593	0.127	0.186	1
gipc2	0.059098	-0.440992	0.48	0.534	1
ccdc126	0.0591856	-1.51308	0.013	0.042	1
ENSDARG00000035679	0.0592827	-0.242228	0.035	0.076	1
paip2b	0.0593275	-1.46293	0.048	0.091	1
lpar2b	0.0594826	-1.31203	0.013	0.042	1
sucla2	0.0597809	-0.420328	0.013	0.042	1
sox9b	0.0600371	-0.671827	0.009	0.034	1
adnp2b	0.0600804	-1.07892	0.013	0.042	1
hce2l2	0.0600804	0.390053	0.044	0.015	1
hemgn	0.0603914	-1.31266	0.039	0.08	1
gclm	0.0604842	-1.83658	0.026	0.061	1
rpl36	0.0605432	0.17148	0.817	0.761	1
gba2	0.060601	-1.35335	0.039	0.08	1
ctsh	0.0606759	-0.558672	0.044	0.087	1
sf3b6	0.0614484	-0.7483	0.092	0.148	1
mafk	0.0614713	0.425888	0.162	0.102	1
htr4	0.0616386	1.42285	0.109	0.064	1
id2a	0.0618368	-0.758479	0.144	0.205	1
FAR2	0.0619913	-3.62967	0	0.015	1
si:dkeyp-100h4.1	0.0619913	-5.10882	0	0.015	1
krr1	0.0619913	-3.58243	0	0.015	1
meig1	0.0619913	-3.33031	0	0.015	1
si:ch211-214c20.1.1	0.0619913	-4.68396	0	0.015	1
znf1015.1	0.0619913	-4.31395	0	0.015	1
si:ch211-266c8.1	0.0619913	-3.48398	0	0.015	1
hist1h4l.1	0.0619913	-4.15296	0	0.015	1
dagla	0.0619913	-3.7006	0	0.015	1
katnb1	0.0619913	-4.29477	0	0.015	1
si:dkey-165a24.10	0.0619913	-4.00779	0	0.015	1
wdr93	0.0619913	-4.06659	0	0.015	1
si:ch211-189a15.5	0.0619913	-3.43887	0	0.015	1
tox3	0.0619913	-4.0334	0	0.015	1
abcf2b	0.0619913	-3.86653	0	0.015	1
saa	0.0619913	-4.28938	0	0.015	1
serpine1	0.0619913	-4.20219	0	0.015	1
zbtb20	0.0619913	-3.8939	0	0.015	1
ppil3	0.0619913	-3.99517	0	0.015	1
si:ch73-280o22.2	0.0619913	-4.02056	0	0.015	1
mief1	0.0619913	-3.44196	0	0.015	1
jpt1b	0.0619913	-2.30738	0	0.015	1
gna12a	0.0619913	-4.35298	0	0.015	1
thoc6	0.0619913	-4.18599	0	0.015	1
kat7a	0.0619913	-3.9052	0	0.015	1
coil	0.0619913	-2.84615	0	0.015	1
ern1	0.0619913	-3.66645	0	0.015	1
micall1a	0.0619913	-3.078	0	0.015	1
glula	0.0619913	-3.60025	0	0.015	1
stag1a	0.0619913	-2.84274	0	0.015	1
ttc19	0.0619913	-3.31805	0	0.015	1
nedd8l	0.0619913	-2.7746	0	0.015	1
tmem39a	0.0619913	-4.23232	0	0.015	1
si:ch73-109d9.1	0.0619913	-3.61428	0	0.015	1
wu:fc21g02	0.0619913	-3.59943	0	0.015	1
wdr75	0.0619913	-4.88904	0	0.015	1
cenpj	0.0619913	-3.04687	0	0.015	1
C9H2orf76	0.0619913	-2.75918	0	0.015	1
polr3c	0.0619913	-3.92895	0	0.015	1
mtx1a	0.0619913	-3.95326	0	0.015	1
fhl3a	0.0619913	-3.30317	0	0.015	1
katna1	0.0619913	-3.31043	0	0.015	1
rbsn	0.0619913	-4.42046	0	0.015	1
lipg	0.0619913	-4.21994	0	0.015	1
si:ch211-236p5.2	0.0619913	-4.51921	0	0.015	1
dnajc27	0.0619913	-4.18602	0	0.015	1
samd4a	0.0619913	-3.74917	0	0.015	1
b4galt1l	0.0619913	-3.66195	0	0.015	1
mcm7	0.0619913	-3.23518	0	0.015	1
sting1	0.0619913	-3.7453	0	0.015	1
slc26a2	0.0619913	-3.73262	0	0.015	1
lrp2bp	0.0619913	-4.59839	0	0.015	1
commd8	0.0619913	-4.10902	0	0.015	1
socs5b	0.0619913	-3.64501	0	0.015	1
dact2	0.0619913	-3.3216	0	0.015	1
nsd2	0.0619913	-3.00455	0	0.015	1
CDH18	0.0619913	-3.7743	0	0.015	1
celf3a	0.0619913	-3.49759	0	0.015	1
adck5	0.0619913	-3.36628	0	0.015	1
eif3eb	0.0619913	-4.75829	0	0.015	1
col11a2	0.0619913	-3.55597	0	0.015	1
marcksl1b	0.0619913	-4.2815	0	0.015	1
znf1007	0.0619913	-3.58428	0	0.015	1
ints11	0.0619913	-3.69851	0	0.015	1
sdf2	0.0619913	-4.86356	0	0.015	1
ftsj1	0.0619913	-3.65494	0	0.015	1
zw10	0.0619913	-4.39699	0	0.015	1
aldocb	0.0619913	-4.66455	0	0.015	1
pitx1	0.0619913	-3.0818	0	0.015	1
gig2h	0.0619913	-3.56286	0	0.015	1
ENSDARG00000100274	0.0619913	-3.81288	0	0.015	1
diaph3	0.0619913	-3.73731	0	0.015	1
tpcn3	0.0619913	-3.47931	0	0.015	1
nsun5	0.0619913	-3.86575	0	0.015	1
rps6kb1a	0.0619913	-4.51909	0	0.015	1
cfap298	0.0619913	-2.76375	0	0.015	1
smfn	0.0619913	-3.96935	0	0.015	1
pign	0.0619913	-4.75931	0	0.015	1
trim35-20	0.0619913	-3.85672	0	0.015	1
ankmy1	0.0619913	-4.59654	0	0.015	1
wwox	0.0619913	-3.12462	0	0.015	1
ice2	0.0619913	-4.19162	0	0.015	1
tigara	0.0619913	-3.54692	0	0.015	1
fbxl14a	0.0619913	-3.74895	0	0.015	1
CABZ01058261.1	0.0619913	-4.40003	0	0.015	1
pikfyve	0.0622032	-1.70433	0.026	0.061	1
fdps	0.0622032	-1.52874	0.026	0.061	1
COX7A2	0.0623719	-1.01166	0.07	0.117	1
tyk2	0.0626736	-0.642105	0.031	0.068	1
si:dkey-22a18.2	0.0627249	3.92395	0.013	0	1
si:dkeyp-4f2.1	0.0627249	3.31761	0.013	0	1
znf1076	0.0627249	4.77262	0.013	0	1
si:ch211-106j21.4	0.0627249	3.5789	0.013	0	1
ctu2	0.0627249	3.9008	0.013	0	1
adcyap1a	0.0627249	4.77634	0.013	0	1
ccs	0.0627249	3.87611	0.013	0	1
si:dkey-106g10.7	0.0627249	3.28281	0.013	0	1
top3b	0.0627249	3.20378	0.013	0	1
cyp1d1	0.0627249	3.15841	0.013	0	1
senp3a	0.0627249	4.20588	0.013	0	1
nelfb	0.0627249	4.95464	0.013	0	1
tefb	0.0627249	4.39635	0.013	0	1
zgc:113443	0.0627249	3.64741	0.013	0	1
CR589947.2	0.0627249	3.29242	0.013	0	1
BX005085.3	0.0627249	4.54327	0.013	0	1
prkag2b	0.0627249	3.25756	0.013	0	1
si:dkeyp-68b7.7.1	0.0627249	2.73187	0.013	0	1
camsap2b	0.0627249	3.81462	0.013	0	1
penka	0.0627249	4.70029	0.013	0	1
tpm4b	0.0627249	2.74988	0.013	0	1
si:ch73-221f6.3	0.0627249	4.09847	0.013	0	1
psip1a	0.0627249	4.45892	0.013	0	1
si:dkey-28b4.8	0.0627249	3.97406	0.013	0	1
tfcp2l1	0.0627249	3.61667	0.013	0	1
pon2	0.0627249	3.04896	0.013	0	1
itga10	0.0627249	4.5371	0.013	0	1
scnm1	0.0627249	4.59362	0.013	0	1
cyb5r4	0.0627249	3.65537	0.013	0	1
ints6l	0.0627249	3.93238	0.013	0	1
sparc	0.0627249	4.32677	0.013	0	1
si:dkeyp-2e4.3	0.0627249	4.01525	0.013	0	1
ap3m1	0.0627249	4.06215	0.013	0	1
tgm2l	0.0627249	3.65954	0.013	0	1
l3mbtl2	0.0627249	3.47051	0.013	0	1
ENSDARG00000098856	0.0627249	4.25583	0.013	0	1
mtx1b	0.0627249	3.24103	0.013	0	1
rapgef5a	0.0627249	4.38647	0.013	0	1
si:dkey-77f5.3	0.0627249	4.18582	0.013	0	1
trim3a	0.0627249	4.3816	0.013	0	1
rabgef1l	0.0627249	3.99722	0.013	0	1
nova2	0.0627249	3.85304	0.013	0	1
CABZ01079081.1	0.0627249	4.05262	0.013	0	1
si:dkey-147f3.8	0.0627249	3.47539	0.013	0	1
pde6b	0.0627249	3.94555	0.013	0	1
sycn.2	0.0627249	5.87189	0.013	0	1
nop14	0.0627249	4.77491	0.013	0	1
bsnb	0.0627249	3.15241	0.013	0	1
pir	0.0627249	3.662	0.013	0	1
camta1b	0.0627249	3.99676	0.013	0	1
ssbp2	0.0627249	2.80295	0.013	0	1
cpb1	0.0627249	5.51538	0.013	0	1
col11a1a	0.0627249	3.92334	0.013	0	1
tubb6	0.0627249	4.41169	0.013	0	1
pigm	0.0627249	3.49656	0.013	0	1
znf991	0.0627249	4.82016	0.013	0	1
CU468041.2	0.0627249	4.1966	0.013	0	1
zmp:0000000606	0.0627249	4.67794	0.013	0	1
rccd1	0.0627249	4.84719	0.013	0	1
atp5md	0.0627744	-0.432109	0.144	0.205	1
arid3a	0.0627904	-0.713291	0.052	0.098	1
rab13	0.0629092	-0.568631	0.031	0.068	1
si:dkey-191g9.7	0.0630071	0.486952	0.197	0.136	1
rab4b	0.0630273	1.84874	0.07	0.034	1
hp1bp3	0.0639624	-1.75261	0.026	0.061	1
mat2ab	0.0640377	-0.791206	0.039	0.08	1
acp5b	0.0640377	-1.12027	0.039	0.08	1
echs1	0.0641094	1.44914	0.092	0.049	1
scaf1	0.0643557	-0.50532	0.052	0.098	1
scaf4b	0.0644788	1.46616	0.127	0.08	1
psma2	0.0646996	-0.971764	0.039	0.08	1
nr1d2b	0.0647748	0.544308	0.253	0.186	1
nop53	0.0648124	0.388804	0.332	0.261	1
zbtb16a	0.0650627	-0.302541	0.031	0.068	1
utrn	0.0655055	-0.57617	0.236	0.299	1
rnf111	0.0655576	-0.913994	0.057	0.102	1
b3gnt3.4	0.0657516	-0.457602	0.052	0.098	1
pard6b	0.0658155	-0.5231	0.039	0.08	1
myo9b	0.0658262	0.765002	0.175	0.117	1
si:dkey-17o15.2	0.066023	-0.931647	0.026	0.061	1
slka	0.0662844	-1.41959	0.026	0.061	1
dcaf12	0.0663456	-0.611829	0.057	0.102	1
spen	0.0665015	0.715968	0.135	0.083	1
polr2f	0.066764	0.656924	0.1	0.057	1
ssr4	0.0668309	-0.984567	0.079	0.129	1
etnk1	0.0668656	0.487959	0.297	0.227	1
CR762483.1	0.067051	-2.55705	0.022	0.053	1
osgn1	0.0670854	-1.66458	0.035	0.072	1
bcl2l10	0.067152	0.839886	0.07	0.034	1
ccl19b	0.0671753	-0.928878	0.039	0.08	1
RPS17	0.067496	0.170546	0.808	0.735	1
naa40.1	0.0676443	4.68104	0.022	0.004	1
nat15	0.0676443	2.80631	0.022	0.004	1
dhrsx	0.0676443	3.45526	0.022	0.004	1
MZT1	0.0676443	4.04507	0.022	0.004	1
lysmd2	0.0676443	3.92675	0.022	0.004	1
trim59	0.0676443	4.19251	0.022	0.004	1
eno3	0.0677331	0.138537	0.742	0.674	1
tsku	0.0677919	1.20977	0.048	0.019	1
nr2f1a	0.0679619	1.02931	0.127	0.08	1
axin2	0.0681473	3.16534	0.022	0.004	1
rbp4l	0.0681473	2.95265	0.022	0.004	1
fer1l4	0.0681473	4.15322	0.022	0.004	1
usp19	0.0682459	-0.718363	0.17	0.235	1
magt1	0.068264	1.17006	0.122	0.076	1
aqr	0.0682803	-0.416312	0.031	0.068	1
prdm1b	0.0683666	-0.629289	0.279	0.337	1
uxs1	0.0684063	-1.02133	0.026	0.061	1
nuak1b	0.0686469	-0.620743	0.297	0.364	1
cramp1	0.0686534	2.9179	0.022	0.004	1
xkrx	0.0686534	2.27498	0.022	0.004	1
mycbp	0.068779	-0.83069	0.083	0.133	1
txndc17	0.0687821	-1.83581	0.035	0.072	1
cd9a	0.0689454	-0.609844	0.026	0.061	1
scyl1	0.0690445	1.74641	0.048	0.019	1
rpl9	0.0690738	0.128891	0.856	0.788	1
rpusd4	0.0691626	1.9421	0.022	0.004	1
si:dkey-18a10.3	0.0691626	2.324	0.022	0.004	1
tmed7	0.0693742	-1.09713	0.131	0.186	1
ush1c	0.0693872	0.314793	0.288	0.22	1
cox6b1	0.0695163	-0.606541	0.135	0.193	1
irf2	0.0695644	-0.723798	0.1	0.155	1
dock5	0.0696742	0.813828	0.135	0.087	1
cyb561a3a	0.0696749	2.05937	0.022	0.004	1
ift22	0.0696749	1.59024	0.022	0.004	1
rasa1b	0.0696749	1.97047	0.022	0.004	1
tmem135	0.0696749	1.92515	0.022	0.004	1
zgc:162255	0.0696749	1.4021	0.022	0.004	1
cicb	0.0699344	-0.586798	0.135	0.197	1
apoa4a	0.0701903	0.961432	0.022	0.004	1
pla2r1	0.0701903	1.55089	0.022	0.004	1
si:ch211-212k18.7	0.0702494	-0.668629	0.048	0.091	1
ndufa2	0.0706837	-1.10939	0.096	0.148	1
bida	0.0707338	-0.679086	0.087	0.14	1
mcl1b	0.0708085	0.405951	0.249	0.182	1
rpl23	0.0709228	0.109908	0.878	0.78	1
mid1ip1l	0.0709598	-1.10227	0.044	0.083	1
gstm.3	0.0710519	-0.399131	0.083	0.136	1
frk	0.0711182	-1.69823	0.022	0.053	1
serbp1a	0.0711683	0.17784	0.681	0.625	1
ptmaa	0.0713257	-0.835593	0.074	0.121	1
nt5c2a	0.071527	-0.820834	0.061	0.106	1
celsr1a	0.0718428	-0.865432	0.079	0.129	1
tmem134	0.0720155	-2.00208	0.022	0.053	1
rab5ab	0.0721908	1.04778	0.157	0.106	1
ndufa4l	0.0722394	-0.495457	0.323	0.39	1
ilrun	0.0722864	0.919247	0.07	0.034	1
CT990561.1	0.0725513	0.999673	0.07	0.034	1
mmadhc	0.0725966	1.61038	0.079	0.042	1
morc3a	0.0728171	0.451342	0.07	0.034	1
acot15	0.0728636	1.03859	0.122	0.076	1
zfand5a	0.0728971	-0.484969	0.297	0.375	1
srsf5a	0.072904	0.420794	0.288	0.22	1
lars1b	0.0729221	-1.38959	0.022	0.053	1
fcho2	0.0731012	-0.570684	0.148	0.208	1
exoc3l2b	0.0731809	-0.448372	0.127	0.186	1
sipa1l2	0.0733076	-0.880448	0.035	0.072	1
si:ch211-259g3.4	0.0735317	-1.19303	0.022	0.053	1
eef2a.2	0.0735317	-1.4386	0.022	0.053	1
sgta	0.0738218	-0.874098	0.083	0.133	1
got1	0.0739063	1.10352	0.144	0.095	1
tp53bp2a	0.0740547	-0.729616	0.131	0.189	1
pwp2h	0.0741454	-1.33968	0.022	0.053	1
taz	0.07451	-0.947623	0.044	0.083	1
daam1a	0.0747938	-0.374977	0.109	0.167	1
tbc1d8b	0.0748445	2.97988	0.035	0.011	1
ncoa1	0.0748522	1.59059	0.079	0.042	1
myo1cb	0.0749896	-0.373189	0.183	0.254	1
ucp3	0.0752499	1.94312	0.035	0.011	1
herc1	0.0753957	-0.837703	0.035	0.072	1
syne3	0.0754345	1.68376	0.087	0.049	1
aox6	0.075657	2.58138	0.035	0.011	1
zgc:110329	0.0756601	-0.667652	0.035	0.072	1
nfil3-6	0.07601	0.258743	0.1	0.057	1
mdm2	0.076066	1.26739	0.035	0.011	1
fbxl2	0.076066	1.97453	0.035	0.011	1
FO704635.1	0.0761299	1.14314	0.079	0.042	1
stk24b	0.0761689	-1.07991	0.022	0.053	1
arcn1a	0.0762783	-2.19709	0.017	0.045	1
si:ch211-226m16.2	0.0762783	-2.54784	0.017	0.045	1
CT956002.2	0.0763171	1.52029	0.083	0.045	1
tfr1b	0.0763265	-0.415806	0.022	0.053	1
cdc42bpaa	0.0763875	1.099	0.079	0.042	1
bloc1s2	0.0766212	-1.9751	0.017	0.045	1
avl9	0.0766274	-0.973199	0.052	0.095	1
MEPCE	0.0766706	1.82844	0.052	0.023	1
zc3h18	0.0767252	-0.432876	0.035	0.072	1
gfpt2	0.0767915	-0.770204	0.109	0.163	1
eef1b2	0.0768527	-0.418147	0.541	0.568	1
amn	0.0768587	-0.909938	0.074	0.121	1
socs5a	0.0768892	2.28778	0.035	0.011	1
txndc5	0.0769655	-2.63609	0.017	0.045	1
ifnlr1	0.0770479	-0.925691	0.061	0.106	1
krt96	0.0772206	-0.84806	0.1	0.152	1
snx12	0.0772222	-1.37056	0.031	0.064	1
gtpbp4	0.07753	0.421358	0.284	0.216	1
rrp12	0.0775321	-0.472669	0.035	0.072	1
si:ch211-235e9.6	0.077703	-0.870044	0.044	0.083	1
si:dkey-262g12.10	0.0777198	1.90374	0.035	0.011	1
sdhc	0.0778156	-0.469988	0.105	0.159	1
crfb1	0.0778156	0.704113	0.162	0.11	1
tnks1bp1	0.0779511	0.236734	0.537	0.481	1
sdsl	0.078019	0.666893	0.07	0.034	1
znf576.2	0.0781378	1.39455	0.035	0.011	1
si:ch73-37h15.2	0.0785576	1.53003	0.035	0.011	1
rpz4	0.0787055	-1.66015	0.017	0.045	1
rp2	0.0787644	-0.793948	0.083	0.133	1
galnt6	0.0788894	0.49044	0.205	0.144	1
tmod2	0.0789986	-0.785417	0.096	0.148	1
map3k7	0.0790034	0.969636	0.079	0.042	1
abcc4	0.0790573	-1.70796	0.017	0.045	1
csrp1a	0.0790573	-1.62309	0.017	0.045	1
rps26l	0.0791295	0.131146	0.86	0.803	1
slc20a2	0.079177	0.765078	0.122	0.076	1
taf1a	0.0794028	1.64225	0.035	0.011	1
eif5b	0.079755	-0.336126	0.153	0.216	1
pam	0.0797727	-0.735105	0.135	0.193	1
abat	0.0797879	0.516584	0.236	0.178	1
otog	0.0798281	1.09087	0.035	0.011	1
GANAB	0.0798594	-0.350143	0.022	0.053	1
si:dkey-208k22.6	0.079864	1.397	0.087	0.049	1
homeza	0.0799749	1.59402	0.052	0.023	1
slc15a4	0.0799749	1.05596	0.052	0.023	1
vapal	0.0800773	-0.584841	0.092	0.144	1
nosip	0.0801205	-1.37144	0.017	0.045	1
zgc:112146	0.0802553	0.221356	0.035	0.011	1
dhx36	0.0804056	-1.08409	0.031	0.064	1
zgc:92360	0.0804057	-1.22796	0.031	0.064	1
lipia	0.0804729	-1.3141	0.039	0.076	1
ociad2	0.0806494	1.1519	0.052	0.023	1
snu13b	0.0807484	-0.367588	0.044	0.083	1
calml4a	0.0808255	-0.439118	0.275	0.348	1
timm8a	0.0808357	-1.22164	0.017	0.045	1
pargl	0.0808357	-1.27263	0.017	0.045	1
gabarapb	0.0810009	-0.366372	0.24	0.307	1
pik3c2a	0.0812922	-1.59866	0.031	0.064	1
ace	0.0813612	-0.67823	0.214	0.273	1
mrps25	0.0815561	-1.67115	0.017	0.045	1
tbl1xr1b	0.0815894	-1.25488	0.031	0.064	1
itga6l	0.0818855	0.166704	0.183	0.121	1
mrpl17	0.0819182	-1.25396	0.017	0.045	1
zgc:112234.3	0.082021	-2.49463	0.013	0.038	1
acad11	0.0821086	1.89272	0.057	0.027	1
ptpn18	0.0822357	-0.342494	0.035	0.072	1
nfyba	0.0822817	-0.797701	0.017	0.045	1
cd2bp2	0.0826464	-1.37321	0.017	0.045	1
ugt8	0.0827049	0.45055	0.498	0.436	1
actr1	0.0827872	-1.16403	0.031	0.064	1
prkab1b	0.0827872	-1.20392	0.031	0.064	1
pmp22b	0.0829999	-0.449846	0.214	0.284	1
prickle2b	0.0833798	-0.996289	0.017	0.045	1
acot18	0.0833826	1.8685	0.105	0.064	1
dusp1	0.0833995	0.3278	0.511	0.443	1
tmem214	0.0836173	0.962049	0.079	0.042	1
pafah1b1a	0.0836949	-0.731439	0.031	0.064	1
ugt1a1	0.0837292	0.708338	0.236	0.178	1
plxnb1b	0.0837485	-0.723776	0.017	0.045	1
peak1	0.0841185	-0.376167	0.017	0.045	1
hnrnpul1	0.0842048	0.100302	0.022	0.053	1
pla2g12b	0.0843832	0.836337	0.074	0.038	1
clcn5a	0.08439	0.8288	0.083	0.045	1
cyp3c3.1	0.0844196	1.86449	0.057	0.027	1
hoxd10a	0.0844598	-3.10612	0.013	0.038	1
bambia	0.0844914	0.639898	0.223	0.167	1
aff4	0.0845709	-0.37203	0.41	0.5	1
toe1	0.0846227	-2.88827	0.004	0.023	1
zmp:0000000735	0.0846227	-3.78263	0.004	0.023	1
pes	0.0847864	-0.660553	0.061	0.106	1
patz1	0.0848719	-2.46991	0.013	0.038	1
polr2b	0.0848719	-2.08623	0.013	0.038	1
snx6	0.085058	-0.898016	0.066	0.11	1
stk11	0.0851822	-2.73424	0.004	0.023	1
rdh14a	0.0851822	-2.86509	0.004	0.023	1
mettl7a	0.0852857	-2.68202	0.013	0.038	1
ccnt2a	0.0856534	0.3892	0.384	0.314	1
igf2bp1	0.0856591	-0.653915	0.179	0.239	1
pdzd2	0.085701	-2.02486	0.013	0.038	1
aida	0.085701	-1.65565	0.013	0.038	1
sec24b	0.085701	-1.95446	0.013	0.038	1
eif2b3	0.0857446	-2.15855	0.004	0.023	1
herc3	0.0857446	-2.28149	0.004	0.023	1
si:ch211-147a11.3	0.0857446	-3.42284	0.004	0.023	1
afap1l1a	0.0857446	-2.14273	0.004	0.023	1
xrcc6	0.0857446	-2.49244	0.004	0.023	1
ppp1r11	0.0857446	-3.3778	0.004	0.023	1
zgc:174906	0.0857446	-3.31187	0.004	0.023	1
mfhas1	0.0857446	-3.28552	0.004	0.023	1
traf4b	0.0857446	-2.65048	0.004	0.023	1
kat5a	0.0859627	1.05656	0.087	0.049	1
si:dkey-250k15.7	0.0861023	1.56689	0.057	0.027	1
lyn	0.086118	-1.82211	0.013	0.038	1
znf1155	0.086118	-2.07976	0.013	0.038	1
si:ch211-240b21.2	0.08631	-2.11247	0.004	0.023	1
unc50	0.08631	-1.87613	0.004	0.023	1
uxt	0.08631	-2.27687	0.004	0.023	1
polr2gl	0.08631	-2.94892	0.004	0.023	1
bcl2l11	0.08631	-2.5548	0.004	0.023	1
lrrc8aa	0.08631	-2.94516	0.004	0.023	1
seta	0.0863358	-1.2806	0.048	0.087	1
ENSDARG00000101034	0.0863405	-0.506062	0.079	0.125	1
pip5k1aa	0.0864664	-0.875081	0.031	0.064	1
ccdc84	0.0865367	-2.03845	0.013	0.038	1
st14a	0.0866386	-0.744341	0.157	0.212	1
tiam2a	0.0867172	-1.16462	0.039	0.076	1
otub1b	0.0868785	-1.88743	0.004	0.023	1
zgc:91890	0.0868785	-1.45578	0.004	0.023	1
abt1	0.0868785	-1.53612	0.004	0.023	1
hars	0.0868785	-2.16479	0.004	0.023	1
gig2e	0.0868785	-1.95114	0.004	0.023	1
rpl13	0.0868837	0.125185	0.895	0.864	1
znfl2a	0.0868965	-3.15968	0.009	0.03	1
ing5a	0.0868965	-3.28689	0.009	0.03	1
capn7	0.0869318	-0.792799	0.066	0.11	1
ch25h	0.0869569	-1.6016	0.013	0.038	1
ddx39aa	0.0872827	-0.868754	0.057	0.098	1
si:ch73-252i11.1	0.0874499	-1.50863	0.004	0.023	1
ciao2b	0.0874499	-1.07722	0.004	0.023	1
tppp3	0.0874499	-1.30581	0.004	0.023	1
glceb	0.0874499	-1.2941	0.004	0.023	1
bub3	0.0874499	-1.57501	0.004	0.023	1
BX572619.1	0.0874499	-1.53494	0.004	0.023	1
si:dkey-67c22.2	0.0877218	-0.35876	0.031	0.064	1
ptbp1b	0.0877218	-0.411999	0.031	0.064	1
bcl2l1	0.0877993	-0.437143	0.227	0.295	1
snrpc	0.0878024	-1.5278	0.013	0.038	1
arfip1	0.0878024	-1.29845	0.013	0.038	1
zgc:174935	0.0878024	-1.59274	0.013	0.038	1
txlng	0.0878024	-1.42819	0.013	0.038	1
brpf1	0.0878575	-2.74835	0.009	0.03	1
gnsa	0.0880244	-0.718058	0.004	0.023	1
adgra3	0.0880244	-1.2989	0.004	0.023	1
ubn2b	0.0880244	-0.599401	0.004	0.023	1
nhej1	0.0880244	-1.12507	0.004	0.023	1
tbck	0.0880244	-1.14728	0.004	0.023	1
ube2e2	0.0880244	-1.6269	0.004	0.023	1
trmt6	0.0880244	-1.27822	0.004	0.023	1
vti1b	0.0880244	-0.840065	0.004	0.023	1
ndufaf1	0.0880244	-1.12642	0.004	0.023	1
mki67	0.0880244	-1.33436	0.004	0.023	1
afdna	0.088179	-0.574255	0.201	0.265	1
cyp2k20	0.0882277	-1.52711	0.013	0.038	1
dyrk3	0.0882277	-1.25999	0.013	0.038	1
eif5	0.0882932	-0.337697	0.31	0.39	1
myo18aa	0.0883377	-0.99346	0.079	0.125	1
si:ch211-248a14.8	0.0884576	1.39873	0.105	0.064	1
mepce	0.0884711	1.16703	0.092	0.053	1
golph3	0.0885035	1.47831	0.057	0.027	1
abcb4	0.0885272	0.32365	0.419	0.356	1
si:ch73-281f12.4	0.0886546	-1.35401	0.013	0.038	1
lig1	0.0888271	-1.89264	0.009	0.03	1
dusp22b	0.0888271	-2.28956	0.009	0.03	1
arhgap35a	0.0888388	-0.865389	0.066	0.11	1
pip5k1ba	0.0888391	-0.87361	0.07	0.114	1
slc10a3	0.0888432	-0.165407	0.275	0.352	1
cul1b	0.088902	1.33278	0.096	0.057	1
sap30bp	0.0890831	-0.572489	0.013	0.038	1
rnps1	0.0891758	-0.840909	0.039	0.076	1
tprb	0.0891994	1.0957	0.057	0.027	1
lztfl1	0.0893152	-2.53616	0.009	0.03	1
si:dkey-23k10.2	0.0895133	-0.946558	0.013	0.038	1
ldb1a	0.0895133	2.73746	0.039	0.015	1
tagln2	0.089521	-0.248525	0.817	0.826	1
sesn3	0.0897575	0.506661	0.17	0.117	1
zak.1	0.0898053	-1.98337	0.009	0.03	1
pex1	0.0898053	-2.35569	0.009	0.03	1
abhd12	0.0898997	1.45031	0.057	0.027	1
rgs4	0.0899099	0.688787	0.087	0.049	1
si:dkey-283b1.6	0.0900128	0.229356	0.59	0.515	1
zgc:56525	0.0902766	-0.12455	0.031	0.064	1
ftsj3	0.0902849	-1.51519	0.026	0.057	1
fgfr1op2	0.0902977	-2.41151	0.009	0.03	1
egln2	0.0902977	-1.42276	0.009	0.03	1
triap1	0.0902977	-1.82913	0.009	0.03	1
cd44a	0.0904377	-0.570359	0.179	0.235	1
mff	0.0905445	-2.07251	0.009	0.03	1
stat2	0.0906004	1.01822	0.127	0.083	1
b4galt6	0.0906297	-1.67097	0.026	0.057	1
lgals3a	0.0906414	-0.257067	0.105	0.163	1
vangl2	0.090648	-0.71234	0.039	0.076	1
sh3bgrl	0.090648	-0.754869	0.039	0.076	1
ehbp1l1b	0.0906667	0.644007	0.14	0.091	1
tardbpl	0.0906951	1.19198	0.157	0.114	1
prom2	0.0907922	-2.74537	0.009	0.03	1
apbb1	0.0910531	-1.28203	0.052	0.091	1
arhgdig	0.0912889	-1.57462	0.009	0.03	1
wdr24	0.0912889	-1.40246	0.009	0.03	1
si:dkey-111e8.1	0.0917877	-1.32442	0.009	0.03	1
kdelr2b	0.0917877	-1.65626	0.009	0.03	1
ddx52	0.0917877	-1.23573	0.009	0.03	1
roraa	0.0917877	-1.52825	0.009	0.03	1
aldh2.2	0.0918781	-0.652344	0.074	0.121	1
camsap1b	0.0919035	-0.375174	0.031	0.064	1
mtrex	0.0921299	-0.362416	0.013	0.038	1
pfkfb4a	0.0921299	1.80748	0.039	0.015	1
dbt	0.0921588	1.71518	0.061	0.03	1
clic4	0.0921894	-0.772926	0.14	0.193	1
golim4a	0.0922888	-1.04546	0.009	0.03	1
tbxas1	0.0925016	1.41767	0.061	0.03	1
mcfd2	0.0925719	0.283146	0.013	0.038	1
nprl3	0.0927921	-0.904909	0.009	0.03	1
rab32a	0.0927921	-1.21867	0.009	0.03	1
ppp2r3c	0.0927921	-0.801537	0.009	0.03	1
ppp2r2ab	0.0927921	-1.34263	0.009	0.03	1
pxna	0.0932219	1.92735	0.066	0.034	1
dctn1a	0.0932975	-0.670516	0.009	0.03	1
ing1	0.0932975	-0.417107	0.009	0.03	1
egln3	0.0932975	-1.00545	0.009	0.03	1
ctr9	0.0934268	-1.11499	0.026	0.057	1
wapla	0.0934268	-1.69923	0.026	0.057	1
vps4b	0.093774	-0.368209	0.349	0.424	1
ostc	0.0937812	-0.677497	0.026	0.057	1
dtd1	0.0938052	-0.677859	0.009	0.03	1
dcaf13	0.0938052	-0.850442	0.009	0.03	1
trappc12	0.0938052	-0.485643	0.009	0.03	1
RASA2	0.0938052	-0.966593	0.009	0.03	1
btbd2a	0.0938052	-0.116312	0.009	0.03	1
si:ch211-210c8.6	0.0939941	-0.411427	0.057	0.098	1
copb2	0.0940063	-0.467357	0.087	0.136	1
cd81a	0.094315	0.192299	0.009	0.03	1
rab18a	0.094357	1.25866	0.039	0.015	1
tmem64	0.094357	1.50806	0.039	0.015	1
abhd17b	0.0945594	-0.945167	0.061	0.102	1
rnf2	0.0948075	1.19517	0.039	0.015	1
fbxw5	0.0948271	0.935169	0.009	0.03	1
psmc1a	0.0948271	1.45615	0.009	0.03	1
cog2	0.0948271	-0.135009	0.009	0.03	1
ccdc85ca	0.0948402	0.819134	0.144	0.098	1
ywhaba	0.0949971	-0.437181	0.275	0.337	1
vegfab	0.0950069	0.456033	0.275	0.212	1
nr4a1	0.0951034	0.296858	0.493	0.413	1
fuca2	0.0951553	-0.366776	0.188	0.25	1
yme1l1a	0.0952098	-1.04231	0.026	0.057	1
MEP1B	0.0952517	0.52667	0.236	0.178	1
cyp2k18	0.0952816	1.53576	0.061	0.03	1
aars1	0.0954381	-1.15264	0.052	0.091	1
zgc:92242	0.0955316	0.577131	0.328	0.277	1
kmt2d	0.0955697	-1.17445	0.026	0.057	1
pdss1	0.0955697	-1.00596	0.026	0.057	1
amotl2b	0.0956002	-0.554443	0.057	0.098	1
clk2a	0.0957702	0.897416	0.17	0.121	1
camk2g1	0.0960232	0.657192	0.096	0.057	1
akap9	0.0961364	-0.385644	0.197	0.261	1
plekha8	0.0965844	1.91392	0.066	0.034	1
map3k5	0.0967625	0.257775	0.087	0.049	1
eif3k	0.0968968	0.409329	0.301	0.242	1
lsr	0.0973661	-0.33429	0.354	0.439	1
rbm17	0.0973853	-0.762404	0.026	0.057	1
mpzl2b	0.0973853	-0.419641	0.026	0.057	1
ENSDARG00000055383	0.0974489	-0.275869	0.083	0.133	1
mlnl	0.0975472	1.40002	0.039	0.015	1
ywhabb	0.0977202	-0.227355	0.188	0.258	1
gnai2a	0.097785	-0.660246	0.122	0.174	1
CAPN1	0.0978445	-1.11267	0.035	0.068	1
enosf1	0.0983315	0.796764	0.166	0.117	1
jund	0.0985356	0.21136	0.786	0.754	1
snx1a	0.098693	-0.96648	0.052	0.091	1
tep1	0.0989977	-0.307219	0.183	0.25	1
wtap	0.0992285	-0.117892	0.026	0.057	1
gigyf1b	0.0993695	0.808075	0.157	0.11	1
wbp1lb	0.0996401	4.09831	0.026	0.008	1
slc19a3b	0.0996401	3.9733	0.026	0.008	1
tspan31	0.0998907	1.96508	0.079	0.045	1
gosr1	0.0999907	0.836102	0.1	0.061	1
eloa	0.100106	-0.437592	0.048	0.087	1
enc2	0.100237	3.32534	0.026	0.008	1
mtmr10	0.100441	-0.745552	0.074	0.117	1
TXN	0.100551	-0.224348	0.284	0.356	1
myl12.1	0.100584	-0.372527	0.345	0.417	1
hnrnpub	0.100783	-0.580415	0.258	0.326	1
cdc42se1	0.100823	0.97475	0.039	0.015	1
arl4aa	0.100837	3.06469	0.026	0.008	1
snx5	0.100872	-0.890336	0.044	0.08	1
dpp7	0.101185	-0.662959	0.044	0.08	1
phf23a	0.101207	-0.935348	0.035	0.068	1
hnf1ba	0.101207	-0.803517	0.035	0.068	1
arhgap18	0.101411	0.864958	0.061	0.03	1
si:dkey-156n14.3	0.10144	2.04595	0.026	0.008	1
cox10	0.10144	3.01857	0.026	0.008	1
tradd	0.101781	0.594869	0.061	0.03	1
prkdc	0.101814	-0.910969	0.044	0.08	1
ppifb	0.101864	0.220333	0.087	0.049	1
parp12b	0.102046	2.12949	0.026	0.008	1
CABZ01021433.1	0.102046	2.69856	0.026	0.008	1
ppp1r12c	0.102046	2.16586	0.026	0.008	1
mipol1	0.102046	1.95405	0.026	0.008	1
lzts2a	0.102046	2.2791	0.026	0.008	1
tmc6b	0.102046	2.13525	0.026	0.008	1
nmt1a	0.102057	-0.596867	0.048	0.087	1
tial1	0.102058	0.559716	0.218	0.163	1
wwp2	0.102378	0.932204	0.105	0.064	1
arf5	0.102383	0.489271	0.201	0.148	1
ugcg	0.102525	0.705565	0.061	0.03	1
tspan33a	0.102654	2.51755	0.026	0.008	1
si:dkey-220k22.3	0.102654	2.01456	0.026	0.008	1
utp6	0.102654	1.28316	0.026	0.008	1
adam8b	0.102654	1.9682	0.026	0.008	1
tmem184ba	0.102654	1.59446	0.026	0.008	1
dhcr7	0.102656	0.773987	0.105	0.064	1
zgc:136472	0.102656	1.07948	0.105	0.064	1
psma5	0.102715	-1.62561	0.022	0.049	1
rab10	0.102804	-0.284105	0.354	0.436	1
nufip2	0.102921	0.921312	0.214	0.163	1
u2af1	0.102923	-1.14619	0.035	0.068	1
nocta	0.103063	0.368746	0.502	0.436	1
natd1	0.103266	2.0933	0.026	0.008	1
sclt1	0.103266	1.41039	0.026	0.008	1
pigh	0.103266	1.55094	0.026	0.008	1
fbxl20	0.103266	1.93713	0.026	0.008	1
myo6a	0.103266	-0.357916	0.323	0.39	1
fan1	0.103269	1.75256	0.07	0.038	1
slc7a9	0.10335	0.769007	0.166	0.117	1
tm4sf5	0.103464	0.654312	0.192	0.136	1
sh3bgrl3	0.103495	-1.02175	0.061	0.102	1
psmb7	0.103778	-0.491311	0.127	0.182	1
pex7	0.10388	1.53965	0.026	0.008	1
rad23b	0.103992	-0.412224	0.096	0.144	1
znf653	0.104498	1.72113	0.026	0.008	1
si:ch211-276c2.4	0.104498	1.42599	0.026	0.008	1
zgc:158403	0.104509	2.5899	0.044	0.019	1
CABZ01079192.1	0.104525	0.697907	0.122	0.08	1
il17rc	0.104923	-0.368004	0.179	0.239	1
sept12	0.105012	-0.616913	0.035	0.068	1
fam49bb	0.105012	-0.73924	0.035	0.068	1
ugdh	0.105012	1.28608	0.07	0.038	1
mntb	0.105019	0.766821	0.109	0.068	1
rmdn1	0.105072	0.380919	0.301	0.242	1
bicdl2	0.105212	0.578563	0.297	0.239	1
atp5mf	0.105243	-0.359329	0.201	0.261	1
errfi1a	0.105318	0.306517	0.284	0.216	1
chka	0.105562	0.349628	0.205	0.152	1
uhrf1bp1l	0.105782	1.05545	0.066	0.034	1
zgc:113208	0.106069	1.39422	0.07	0.038	1
zgc:194989	0.106129	-1.45823	0.031	0.061	1
ell2	0.106262	0.131888	0.131	0.083	1
apoea	0.106467	1.3348	0.074	0.042	1
mrpl34	0.106467	-1.51723	0.022	0.049	1
si:ch211-238e22.4	0.106509	-3.92356	0	0.011	1
znf1130	0.106509	-2.85675	0	0.011	1
nup37	0.106509	-3.56341	0	0.011	1
tigarb	0.106509	-3.59071	0	0.011	1
recql	0.106509	-2.62658	0	0.011	1
si:cabz01054394.5	0.106509	-4.95327	0	0.011	1
zgc:173624	0.106509	-3.01335	0	0.011	1
si:dkey-262g12.12	0.106509	-3.34418	0	0.011	1
il15ra	0.106509	-3.72788	0	0.011	1
ftr64	0.106509	-3.87631	0	0.011	1
si:cabz01080528.1	0.106509	-3.83197	0	0.011	1
immp1l	0.106509	-4.31602	0	0.011	1
si:dkey-23a13.21	0.106509	-4.53102	0	0.011	1
zgc:112234.6	0.106509	-3.11154	0	0.011	1
si:dkey-23a13.17	0.106509	-2.97903	0	0.011	1
hist1h4l.6	0.106509	-3.4198	0	0.011	1
b3gat3	0.106509	-3.74527	0	0.011	1
senp3b	0.106509	-2.87274	0	0.011	1
prmt3	0.106509	-3.76489	0	0.011	1
lrfn4b	0.106509	-2.77713	0	0.011	1
peli3	0.106509	-2.09443	0	0.011	1
si:ch211-113a14.19	0.106509	-3.26975	0	0.011	1
dph7	0.106509	-3.53261	0	0.011	1
dnajc25	0.106509	-2.94932	0	0.011	1
si:dkey-193c22.2	0.106509	-3.071	0	0.011	1
ypel1	0.106509	-2.47141	0	0.011	1
ccl19a.1	0.106509	-3.24597	0	0.011	1
cenpv	0.106509	-3.76029	0	0.011	1
adgrv1	0.106509	-3.14721	0	0.011	1
fras1	0.106509	-2.85268	0	0.011	1
ccdc15	0.106509	-2.38799	0	0.011	1
grsf1	0.106509	-4.42819	0	0.011	1
atp6v0a2b	0.106509	-3.55843	0	0.011	1
txnrd2.2	0.106509	-2.35392	0	0.011	1
tecta	0.106509	-4.33221	0	0.011	1
gsnb	0.106509	-2.55585	0	0.011	1
ruvbl2	0.106509	-3.1856	0	0.011	1
ncaph	0.106509	-3.37436	0	0.011	1
YTHDC2	0.106509	-3.78999	0	0.011	1
FP236810.2	0.106509	-3.28463	0	0.011	1
SUSD2	0.106509	-3.95552	0	0.011	1
ndor1	0.106509	-4.87859	0	0.011	1
mcc	0.106509	-3.01506	0	0.011	1
grna	0.106509	-2.77955	0	0.011	1
e4f1	0.106509	-4.02317	0	0.011	1
tubg1	0.106509	-3.18995	0	0.011	1
nfatc2ip	0.106509	-2.49901	0	0.011	1
zgc:162613	0.106509	-4.43982	0	0.011	1
nsmce1	0.106509	-4.23684	0	0.011	1
atad5a	0.106509	-2.92911	0	0.011	1
dnmt1	0.106509	-2.30104	0	0.011	1
dtymk	0.106509	-2.51469	0	0.011	1
rab11fip4b	0.106509	-3.82289	0	0.011	1
si:ch73-389b16.2	0.106509	-3.33547	0	0.011	1
dph3	0.106509	-4.8837	0	0.011	1
aurka	0.106509	-3.74997	0	0.011	1
polg2	0.106509	-3.60471	0	0.011	1
rae1	0.106509	-2.60893	0	0.011	1
STRADB	0.106509	-4.25167	0	0.011	1
nprl2	0.106509	-1.48536	0	0.011	1
mmp14b	0.106509	-3.67987	0	0.011	1
cspp1b	0.106509	-2.74513	0	0.011	1
vcpip1	0.106509	-3.72893	0	0.011	1
fastk	0.106509	-4.58838	0	0.011	1
chico	0.106509	-2.43297	0	0.011	1
gpm6ab	0.106509	-3.21043	0	0.011	1
gria2a	0.106509	-2.7818	0	0.011	1
smc2	0.106509	-4.28555	0	0.011	1
il15	0.106509	-3.20346	0	0.011	1
ptcd1	0.106509	-3.25982	0	0.011	1
prkacab	0.106509	-2.97898	0	0.011	1
dpcd	0.106509	-3.25851	0	0.011	1
exosc9	0.106509	-3.92266	0	0.011	1
LO017722.1	0.106509	-3.39126	0	0.011	1
tsn	0.106509	-2.35179	0	0.011	1
adat3	0.106509	-3.74904	0	0.011	1
asdurf	0.106509	-3.92258	0	0.011	1
si:dkey-192g7.3	0.106509	-2.93776	0	0.011	1
ubxn4	0.106509	-3.23926	0	0.011	1
aaas	0.106509	-3.03231	0	0.011	1
cers2b	0.106509	-3.74442	0	0.011	1
tmem42a	0.106509	-2.82896	0	0.011	1
mal2	0.106509	-3.06551	0	0.011	1
ptpn2a	0.106509	-4.41226	0	0.011	1
zfat	0.106509	-3.87906	0	0.011	1
jarid2a	0.106509	-4.13787	0	0.011	1
clstn3	0.106509	-3.29656	0	0.011	1
si:ch211-215k15.4	0.106509	-3.98972	0	0.011	1
zgc:114181	0.106509	-3.69317	0	0.011	1
il6r	0.106509	-3.78399	0	0.011	1
vipas39	0.106509	-3.55438	0	0.011	1
id2b	0.106509	-3.61893	0	0.011	1
pigc	0.106509	-2.58521	0	0.011	1
jag2b	0.106509	-2.96232	0	0.011	1
si:ch1073-412h12.3	0.106509	-2.67988	0	0.011	1
ndufaf4	0.106509	-3.32434	0	0.011	1
clu	0.106509	-2.95848	0	0.011	1
rnf217	0.106509	-3.81078	0	0.011	1
dpf3	0.106509	-3.09419	0	0.011	1
zgc:153631	0.106509	-3.0681	0	0.011	1
zgc:153759.1	0.106509	-3.97822	0	0.011	1
si:ch211-150o23.2	0.106509	-4.16656	0	0.011	1
mkrn4	0.106509	-4.12965	0	0.011	1
gid8a	0.106509	-2.30223	0	0.011	1
arhgap11a	0.106509	-4.18374	0	0.011	1
adpgk2	0.106509	-2.99167	0	0.011	1
bach2a	0.106509	-3.02715	0	0.011	1
pcmtl	0.106509	-2.84788	0	0.011	1
cdk1	0.106509	-3.85456	0	0.011	1
fam149b1	0.106509	-2.25465	0	0.011	1
nrde2	0.106509	-3.96246	0	0.011	1
ap5m1	0.106509	-3.7247	0	0.011	1
lrrc57	0.106509	-3.86907	0	0.011	1
hs1bp3	0.106509	-3.62871	0	0.011	1
zgc:113176	0.106509	-3.41547	0	0.011	1
dact1	0.106509	-2.81769	0	0.011	1
alkbh1	0.106509	-3.1525	0	0.011	1
nvl	0.106509	-2.97895	0	0.011	1
phf10	0.106509	-2.95752	0	0.011	1
agpat4	0.106509	-3.35587	0	0.011	1
p2ry1	0.106509	-3.01121	0	0.011	1
olfcq15	0.106509	-3.92111	0	0.011	1
ss18l2	0.106509	-2.98039	0	0.011	1
ARHGEF17	0.106509	-3.38328	0	0.011	1
ripor1	0.106509	-3.52053	0	0.011	1
ppp1r15b	0.106509	-2.77759	0	0.011	1
pms2	0.106509	-4.16141	0	0.011	1
aclyb	0.106509	-3.13069	0	0.011	1
plekha1b	0.106509	-3.75778	0	0.011	1
msh2	0.106509	-3.51128	0	0.011	1
zmiz1b	0.106509	-4.43439	0	0.011	1
mbpa	0.106509	-4.38807	0	0.011	1
anln	0.106509	-3.59849	0	0.011	1
cdk6	0.106509	-2.93316	0	0.011	1
grin2da	0.106509	-4.05466	0	0.011	1
sox4a	0.106509	-3.55134	0	0.011	1
fam92a1	0.106509	-3.12119	0	0.011	1
acot13	0.106509	-3.5583	0	0.011	1
CABZ01101996.1	0.106509	-4.36789	0	0.011	1
BX547993.3	0.106509	-3.80991	0	0.011	1
recql4	0.106509	-3.44755	0	0.011	1
smtnl	0.106509	-4.06619	0	0.011	1
psma6l	0.106509	-2.69077	0	0.011	1
znf1013	0.106509	-3.62638	0	0.011	1
si:ch211-181d7.1.1	0.106509	-3.58455	0	0.011	1
tgfb1a	0.106509	-3.60086	0	0.011	1
cyp2aa11	0.106509	-3.09814	0	0.011	1
hmgn3	0.106509	-2.32384	0	0.011	1
acvr1ba	0.106509	-4.0739	0	0.011	1
mybl2a	0.106509	-3.61331	0	0.011	1
prim1	0.106509	-3.28049	0	0.011	1
hoxc12a	0.106509	-2.61242	0	0.011	1
anapc10	0.106509	-1.34972	0	0.011	1
si:dkey-126g1.7	0.106509	-2.21872	0	0.011	1
tor1l3	0.106509	-3.67244	0	0.011	1
tpst1l	0.106509	-4.14781	0	0.011	1
mapk9	0.106509	-2.80744	0	0.011	1
ptpra	0.106509	-4.43338	0	0.011	1
siah2l	0.106509	-3.45013	0	0.011	1
dtwd2	0.106509	-3.20432	0	0.011	1
dnajc21	0.106509	-3.2034	0	0.011	1
grm6b	0.106509	-3.72553	0	0.011	1
aadacl4	0.106509	-3.53315	0	0.011	1
sh2d5	0.106509	-2.45661	0	0.011	1
etnk2	0.106509	-1.56172	0	0.011	1
phax	0.106509	-2.94821	0	0.011	1
epb41l4a	0.106509	-3.11112	0	0.011	1
paqr3b	0.106509	-3.68182	0	0.011	1
il1b	0.106509	-2.89372	0	0.011	1
bcl2a	0.106509	-4.17304	0	0.011	1
fbxo45	0.106509	-2.87222	0	0.011	1
ccdc191	0.106509	-3.52191	0	0.011	1
hhla2b.1	0.106509	-4.0673	0	0.011	1
ppp4r1	0.106509	-3.70436	0	0.011	1
vill	0.106509	-4.72428	0	0.011	1
zranb3	0.106509	-2.80634	0	0.011	1
si:rp71-36a1.5	0.106509	-3.23309	0	0.011	1
b3gnt7	0.106509	-5.02913	0	0.011	1
znf1156	0.106509	-1.88517	0	0.011	1
kif14	0.106509	-3.78339	0	0.011	1
znf1174.1	0.106509	-3.73245	0	0.011	1
C25H12orf29	0.106509	-2.66439	0	0.011	1
hist1h2a3.2	0.106509	-3.89416	0	0.011	1
zgc:173552.4	0.106509	-3.5197	0	0.011	1
adpgk	0.106509	-3.43747	0	0.011	1
magi2b	0.106509	-3.67541	0	0.011	1
sh3gl3b	0.106699	-0.806979	0.087	0.133	1
wsb1	0.106894	0.722264	0.122	0.08	1
[truncated: 6,509 more rows]

## Sheet: Anterior-LREs
gene	p_val	avg_log2FC	pct.1	pct.2	p_val_adj
meltf	1.05058e-15	-4.98285	0.031	0.437	1.93581e-11
rpl38	5.78918e-12	0.979847	0.947	0.915	1.06671e-07
zgc:158463	3.5349e-11	-1.44494	0.939	0.98	6.5134e-07
mt-co2	1.01778e-08	-0.42399	1	0.975	0.000187535
rpl26	1.34853e-08	1.41838	0.634	0.462	0.00024848
slc40a1	3.93817e-08	-2.05169	0.076	0.347	0.000725647
mt-nd6	1.83196e-07	-0.888815	0.351	0.698	0.00337557
aldob	1.93359e-07	1.11114	0.786	0.724	0.00356283
sptbn5	2.73505e-07	-1.6252	0.198	0.467	0.0050396
rpl23	3.53345e-07	0.609131	0.947	0.945	0.00651073
rpl29	3.67657e-07	0.761209	0.878	0.824	0.00677444
rps29	4.29843e-07	0.673998	0.939	0.96	0.00792029
abcb4	4.50556e-07	-1.76108	0.084	0.337	0.00830194
rpl36a	8.09794e-07	0.554227	0.954	0.975	0.0149213
rps28	1.17235e-06	0.568666	0.931	0.92	0.0216017
rpl37.1	1.7612e-06	0.520265	0.947	0.99	0.0324519
si:dkey-151g10.6	2.00944e-06	0.471163	1	1	0.0370259
BX548011.2	2.13497e-06	-0.878177	0.298	0.603	0.0393389
rplp2l	2.20216e-06	0.576925	0.962	0.94	0.040577
rps19	2.55616e-06	0.482967	0.947	0.985	0.0470999
mt-nd5	2.59096e-06	-0.515184	0.893	0.93	0.047741
rpl39	2.87756e-06	0.566481	0.985	0.98	0.053022
s100a10a	4.30316e-06	0.691031	0.908	0.91	0.0792901
zgc:153968	5.30971e-06	-1.46429	0.115	0.352	0.0978367
mt-nd4l	6.19663e-06	-0.596283	0.695	0.879	0.114179
fthl27	6.61411e-06	0.527922	0.901	0.889	0.121872
mt-co3	1.36648e-05	-0.325553	0.977	0.98	0.251787
ckmt1	1.48462e-05	-2.37242	0.061	0.241	0.273557
etv5b	3.10413e-05	-2.31028	0.061	0.231	0.571968
rpl9	4.63272e-05	0.603171	0.863	0.859	0.853626
grn2	4.86802e-05	-3.2423	0.031	0.176	0.89698
slc11a2	5.00233e-05	-3.48175	0.008	0.136	0.921729
myo18ab	5.21256e-05	-3.12317	0.015	0.151	0.960467
BX908782.2	0.00934529	-7.031	0	0.05	1
chordc1b	0.00290441	-6.16651	0	0.065	1
psmc4	0.00133366	-6.06227	0	0.075	1
sfrp5	0.000611199	-5.97362	0	0.085	1
saa	0.0304678	-5.90701	0	0.035	1
tpcn3	0.00934529	-5.84593	0	0.05	1
psmd4a	0.00133366	-5.7989	0	0.075	1
mat2ab	0.00196838	-5.77184	0	0.07	1
prkdc	0.00428563	-5.7643	0	0.06	1
slc36a1	0.000903159	-5.76341	0	0.08	1
pde4ca	0.00632602	-5.7404	0	0.055	1
ttc33	0.00428563	-5.67816	0	0.06	1
pcnt	0.000903165	-5.66128	0	0.08	1
zgc:113162	0.00290441	-5.65948	0	0.065	1
pld1b	0.00934529	-5.64541	0	0.05	1
seta	0.000611204	-5.6382	0	0.085	1
si:ch211-196g2.4	0.00934529	-5.63688	0	0.05	1
phf14	0.00934529	-5.56438	0	0.05	1
zgc:152791	0.0138242	-5.48127	0	0.045	1
galnt7	0.00290441	-5.47127	0	0.065	1
upp1	0.00196838	-5.46897	0	0.07	1
si:dkey-45k15.1	0.00428563	-5.46619	0	0.06	1
ccdc22	0.00428563	-5.45813	0	0.06	1
sub1b	0.0204919	-5.43922	0	0.04	1
fam193a	0.00428563	-5.37734	0	0.06	1
srfb	0.00290441	-5.36472	0	0.065	1
ywhag2	0.0683772	-5.35034	0	0.025	1
pgm2	0.0204919	-5.34706	0	0.04	1
casp3a	0.00632602	-5.32943	0	0.055	1
herc2	0.0304678	-5.32545	0	0.035	1
BX544877.2	0.00934529	-5.28601	0	0.05	1
idh3g	0.00632602	-5.27376	0	0.055	1
si:ch211-13c6.2	0.00934529	-5.20294	0	0.05	1
cgref1	0.00934529	-5.20077	0	0.05	1
vps13d	0.0204919	-5.19993	0	0.04	1
srp14	0.0683772	-5.18811	0	0.025	1
bcap29	0.0204919	-5.18706	0	0.04	1
hcls1	0.00934529	-5.16898	0	0.05	1
usp24	0.0454985	-5.16125	0	0.03	1
dolpp1	0.00290441	-5.14437	0	0.065	1
prkag1	0.00934529	-5.14427	0	0.05	1
rnf213b	0.103736	-5.13971	0	0.02	1
f2rl1.1	0.0138242	-5.1291	0	0.045	1
gmpr2	0.0683772	-5.11022	0	0.025	1
cwc25	0.00934529	-5.10768	0	0.05	1
rabl6b	0.0138242	-5.09604	0	0.045	1
ube2q2	0.0138242	-5.07747	0	0.045	1
si:ch211-198n5.11	0.103736	-5.07404	0	0.02	1
nsd1b	0.0138242	-5.06501	0	0.045	1
rnf175	0.0204919	-5.06309	0	0.04	1
si:ch211-218c6.8	0.0454985	-5.05487	0	0.03	1
asf1bb	0.0454985	-5.02948	0	0.03	1
egr2b	0.0683772	-5.01537	0	0.025	1
atg101	0.0138242	-5.01502	0	0.045	1
dcun1d1	0.0304678	-5.0084	0	0.035	1
mrps31	0.103736	-5.00152	0	0.02	1
fam114a2	0.0204919	-4.99962	0	0.04	1
gba	0.00632602	-4.98673	0	0.055	1
maf1	0.0454985	-4.97217	0	0.03	1
arhgef12b	0.00632602	-4.97051	0	0.055	1
cldn15b	0.0204919	-4.96234	0	0.04	1
aida	0.0454985	-4.95428	0	0.03	1
sh3glb2b	0.103736	-4.95341	0	0.02	1
klhdc4	0.0683772	-4.93958	0	0.025	1
sc5d	0.0304678	-4.93397	0	0.035	1
pin4	0.0304678	-4.90364	0	0.035	1
csnk1g2a	0.0683772	-4.90083	0	0.025	1
mrps30	0.0304678	-4.88699	0	0.035	1
scfd1	0.0138242	-4.84447	0	0.045	1
sptbn2	0.0454985	-4.84151	0	0.03	1
rcan1a	0.0304678	-4.83855	0	0.035	1
notch3	0.0683772	-4.8341	0	0.025	1
nrf1	0.0204919	-4.82455	0	0.04	1
ppp3ccb	0.0204919	-4.81889	0	0.04	1
wdr81	0.0454985	-4.81388	0	0.03	1
zdhhc21	0.0138242	-4.81372	0	0.045	1
coa5	0.0304678	-4.79897	0	0.035	1
psd3l	0.0304678	-4.78256	0	0.035	1
fam184b	0.00934529	-4.77968	0	0.05	1
si:ch211-195d17.2	0.0683772	-4.77764	0	0.025	1
lars1b	0.0454985	-4.76902	0	0.03	1
phf20l1	0.159727	-4.76866	0	0.015	1
stra6l	0.0454985	-4.74201	0	0.03	1
bptf	0.0204919	-4.73	0	0.04	1
ccdc137	0.2523	-4.72919	0	0.01	1
psmc1a	0.0204919	-4.71462	0	0.04	1
sec22ba	0.0683772	-4.70897	0	0.025	1
msi2b	0.0454985	-4.70735	0	0.03	1
creld2	0.0138242	-4.69799	0	0.045	1
nub1	0.0454985	-4.69782	0	0.03	1
vars2	0.0454985	-4.69729	0	0.03	1
si:ch211-149k12.3	0.0204919	-4.69377	0	0.04	1
zgc:63587	0.0204919	-4.69131	0	0.04	1
cad	0.0138242	-4.68863	0	0.045	1
hsd11b2	0.0304678	-4.68828	0	0.035	1
noc3l	0.0454985	-4.68349	0	0.03	1
sh2d3cb	0.0683772	-4.68342	0	0.025	1
si:ch211-51a6.2	0.0683772	-4.68057	0	0.025	1
mapk3	0.0204919	-4.67447	0	0.04	1
rchy1	0.103736	-4.67347	0	0.02	1
slc2a8	0.0204919	-4.67227	0	0.04	1
babam1	0.0304678	-4.67215	0	0.035	1
smc6	0.0304678	-4.66719	0	0.035	1
rrp12	0.0683772	-4.66001	0	0.025	1
cep63	0.0304678	-4.65587	0	0.035	1
hs1bp3	0.103736	-4.6519	0	0.02	1
phf23a	0.0683772	-4.64887	0	0.025	1
zgc:110591	0.0304678	-4.64663	0	0.035	1
lzic	0.0304678	-4.64174	0	0.035	1
tmem161a	0.0454985	-4.63806	0	0.03	1
si:ch211-153b23.5	6.41563e-05	-4.63753	0.008	0.131	1
med1	0.0454985	-4.63652	0	0.03	1
prdm2b	0.0454985	-4.63258	0	0.03	1
CR759879.1	0.0304678	-4.62201	0	0.035	1
hnrnpdl	0.0204919	-4.61423	0	0.04	1
htr4	0.103736	-4.6141	0	0.02	1
polr2h	0.0454985	-4.61333	0	0.03	1
kifbp	0.0683772	-4.60374	0	0.025	1
abhd17ab	0.103736	-4.60088	0	0.02	1
snx10a	0.0304678	-4.60041	0	0.035	1
zgc:153115	0.103736	-4.59941	0	0.02	1
skiv2l	0.0304678	-4.59888	0	0.035	1
dcun1d5	0.0454985	-4.59261	0	0.03	1
mrps34	0.103736	-4.59134	0	0.02	1
actr2b	0.0683772	-4.59073	0	0.025	1
lrrcc1	0.0454985	-4.58177	0	0.03	1
rock1	0.0454985	-4.57536	0	0.03	1
arih1	0.0454985	-4.5733	0	0.03	1
akap17a	0.0304678	-4.56874	0	0.035	1
tmem144a	0.0304678	-4.56806	0	0.035	1
tnfaip8l1	0.0304678	-4.56709	0	0.035	1
tmlhe	0.103736	-4.56634	0	0.02	1
FIG4	0.0683772	-4.55368	0	0.025	1
arl6ip6	0.159727	-4.55304	0	0.015	1
tada2a	0.103736	-4.54743	0	0.02	1
otud3	0.0204919	-4.5446	0	0.04	1
ptdss1b	0.0454985	-4.54099	0	0.03	1
ezh2	0.0454985	-4.53845	0	0.03	1
atp8a2	0.159727	-4.53781	0	0.015	1
htatsf1	0.0683772	-4.53637	0	0.025	1
coq9	0.0683772	-4.52594	0	0.025	1
usp14	0.0454985	-4.51881	0	0.03	1
armc1	0.0683772	-4.51809	0	0.025	1
avl9	0.0454985	-4.50537	0	0.03	1
bcor	0.0683772	-4.5042	0	0.025	1
dcp1b	0.0683772	-4.50125	0	0.025	1
dhdds	0.0683772	-4.49933	0	0.025	1
osbpl1a	0.0304678	-4.49224	0	0.035	1
slc39a7	0.0454985	-4.48425	0	0.03	1
si:dkey-11f4.16	0.0454985	-4.48399	0	0.03	1
nsrp1	0.0683772	-4.48283	0	0.025	1
kat6b	0.0304678	-4.47502	0	0.035	1
si:ch211-62a1.4	0.2523	-4.47338	0	0.01	1
clec16a	0.0454985	-4.47106	0	0.03	1
abcb8	0.0683772	-4.47086	0	0.025	1
thyn1	0.0683772	-4.4694	0	0.025	1
krt17	0.103736	-4.4674	0	0.02	1
stox1	0.0683772	-4.4662	0	0.025	1
ical1	0.0683772	-4.46486	0	0.025	1
asb12a	0.0683772	-4.46257	0	0.025	1
ptgis	0.159727	-4.45498	0	0.015	1
prpf18	0.0454985	-4.45205	0	0.03	1
emc3	0.0683772	-4.43556	0	0.025	1
cxxc1a	0.0454985	-4.4306	0	0.03	1
mast3a	0.103736	-4.42257	0	0.02	1
C7H20orf27	0.103736	-4.42	0	0.02	1
gsdmeb	0.0304678	-4.4183	0	0.035	1
tex261	0.103736	-4.41813	0	0.02	1
mrpl37	0.159727	-4.41804	0	0.015	1
mcc	0.0454985	-4.41534	0	0.03	1
CASKIN2	0.0304678	-4.41518	0	0.035	1
psmc1b	0.103736	-4.40154	0	0.02	1
nmt1a	0.00221703	-4.39941	0.008	0.085	1
pgp	0.0454985	-4.38797	0	0.03	1
C5H12orf65	0.0454985	-4.38721	0	0.03	1
rab11fip1a	0.103736	-4.38665	0	0.02	1
ppp3r1a	0.0454985	-4.38487	0	0.03	1
mbtps2	0.0683772	-4.37931	0	0.025	1
guf1	0.0683772	-4.37827	0	0.025	1
smtnb	0.159727	-4.37262	0	0.015	1
cln3	0.0683772	-4.36928	0	0.025	1
mrpl21	0.0683772	-4.36605	0	0.025	1
zgc:110286	0.103736	-4.3607	0	0.02	1
glb1l	0.0683772	-4.35983	0	0.025	1
pip5k1ab	0.2523	-4.35378	0	0.01	1
stk11ip	0.0454985	-4.35233	0	0.03	1
b2m	0.0454985	-4.34953	0	0.03	1
apoea	0.103736	-4.3485	0	0.02	1
atp11c	0.0683772	-4.33769	0	0.025	1
nrbp2a	0.0454985	-4.33633	0	0.03	1
si:ch211-117n7.6	0.0683772	-4.33126	0	0.025	1
C11H6orf120	0.0683772	-4.33102	0	0.025	1
cyt1l	0.103736	-4.32871	0	0.02	1
proser1	0.103736	-4.32784	0	0.02	1
klhl20	0.159727	-4.32276	0	0.015	1
lpar3	0.0304675	-4.32011	0	0.035	1
si:dkey-111e8.5	0.159727	-4.31972	0	0.015	1
hist1h2a2	0.159727	-4.3195	0	0.015	1
uvssa	0.103736	-4.3175	0	0.02	1
si:ch211-213b8.4	0.103736	-4.3153	0	0.02	1
cops3	0.103736	-4.30824	0	0.02	1
rfc2	0.103736	-4.3082	0	0.02	1
lmbrd2a	0.103736	-4.30717	0	0.02	1
im:7138535	0.0454985	-4.30305	0	0.03	1
tnfaip1	0.103736	-4.30078	0	0.02	1
cnot8	0.0683772	-4.29923	0	0.025	1
itsn1	0.0304678	-4.29833	0	0.035	1
qars1	0.159727	-4.29575	0	0.015	1
slc25a1b	0.0454985	-4.28573	0	0.03	1
ubr3	0.00324797	-4.28182	0.008	0.08	1
mrps5	0.0683772	-4.28029	0	0.025	1
zgc:171759.1	0.103736	-4.27706	0	0.02	1
surf6	0.0683772	-4.26663	0	0.025	1
cep83	0.2523	-4.2654	0	0.01	1
wu:fu71h07	0.159727	-4.26085	0	0.015	1
gng12a	0.00324799	-4.25973	0.008	0.08	1
tbce	0.103736	-4.254	0	0.02	1
dph5	0.103736	-4.25207	0	0.02	1
smc5	0.0683772	-4.24552	0	0.025	1
prpf3	0.0683772	-4.24447	0	0.025	1
tbc1d10ab	0.103736	-4.24102	0	0.02	1
mkln1	0.103736	-4.23678	0	0.02	1
cxxc5a	0.159727	-4.23271	0	0.015	1
erfl3	0.0454985	-4.2298	0	0.03	1
hace1	0.0683772	-4.21925	0	0.025	1
ap5m1	0.159727	-4.21816	0	0.015	1
rab27a	0.103736	-4.21162	0	0.02	1
dhrs13a.3	0.103736	-4.20934	0	0.02	1
cfl2	0.0454985	-4.20788	0	0.03	1
ubn2b	0.0683772	-4.20205	0	0.025	1
ephx2	0.0304678	-4.20102	0	0.035	1
kif13bb	0.0304678	-4.19902	0	0.035	1
gdi1	0.103736	-4.19433	0	0.02	1
clip1a	0.0683772	-4.18578	0	0.025	1
plcg2	0.159727	-4.17992	0	0.015	1
camsap1b	0.103736	-4.17717	0	0.02	1
ehbp1	0.0454985	-4.17464	0	0.03	1
pitpnbl	0.0454985	-4.17131	0	0.03	1
si:dkey-46g23.1	0.0454985	-4.16714	0	0.03	1
cbln9	0.159727	-4.16529	0	0.015	1
cdr2a	0.103736	-4.16443	0	0.02	1
phf23b	0.0683772	-4.16343	0	0.025	1
tbc1d14	0.103736	-4.159	0	0.02	1
tdrd3	0.159727	-4.157	0	0.015	1
trmt6	0.159727	-4.15538	0	0.015	1
mbd4	0.2523	-4.15428	0	0.01	1
zgc:153169	0.159727	-4.15204	0	0.015	1
ppp6r2a	0.0683772	-4.15169	0	0.025	1
cpt1cb	0.0454985	-4.15098	0	0.03	1
als2a	0.103736	-4.14979	0	0.02	1
zbtb2b	0.103736	-4.14762	0	0.02	1
parp2	0.103736	-4.14659	0	0.02	1
tmem110l	0.2523	-4.14296	0	0.01	1
pccb	0.103736	-4.1396	0	0.02	1
hat1	0.159727	-4.13947	0	0.015	1
ovol1a	0.103736	-4.13901	0	0.02	1
tcf20	0.103736	-4.13826	0	0.02	1
farsb	0.0454985	-4.13803	0	0.03	1
fxyd6l	0.103736	-4.13768	0	0.02	1
cwc22	0.0454985	-4.13315	0	0.03	1
fto	0.0683772	-4.13054	0	0.025	1
bdh1	0.103736	-4.1282	0	0.02	1
pias4a	0.0454985	-4.12604	0	0.03	1
si:ch211-71m22.3	0.0683772	-4.12201	0	0.025	1
vhl	0.2523	-4.12147	0	0.01	1
xrcc4	0.0454985	-4.121	0	0.03	1
heatr5a	0.0454985	-4.11828	0	0.03	1
plekhf2	0.0683772	-4.11692	0	0.025	1
dip2ba	0.103736	-4.11521	0	0.02	1
si:ch1073-165f9.2	0.159727	-4.11505	0	0.015	1
nubpl	0.2523	-4.11413	0	0.01	1
ints8	0.0454985	-4.11098	0	0.03	1
tead1a	0.0454985	-4.11024	0	0.03	1
s100a10b	0.103736	-4.10266	0	0.02	1
abcc5	0.0454985	-4.10188	0	0.03	1
pole3	0.0454985	-4.10099	0	0.03	1
apooa	0.159727	-4.09783	0	0.015	1
ccser2b	0.0683772	-4.09774	0	0.025	1
ubxn8	0.103736	-4.09353	0	0.02	1
ryk	0.0683772	-4.09201	0	0.025	1
zgc:153759	0.0683772	-4.09039	0	0.025	1
frrs1a	0.0454985	-4.08881	0	0.03	1
trim35-25	0.103736	-4.08875	0	0.02	1
si:ch73-37h15.2	0.0683772	-4.08675	0	0.025	1
arhgef10lb	0.0683772	-4.08373	0	0.025	1
exoc3l4	0.159727	-4.08274	0	0.015	1
cdk10	0.103736	-4.08239	0	0.02	1
cnep1r1	0.103736	-4.08089	0	0.02	1
ugt2a7.1	0.159727	-4.0783	0	0.015	1
arf2b	0.103736	-4.07671	0	0.02	1
tasor2	0.000152986	-4.06774	0.008	0.121	1
sybl1	0.159727	-4.06288	0	0.015	1
si:ch211-278p9.1	0.2523	-4.06127	0	0.01	1
ccdc28a.1	0.2523	-4.06102	0	0.01	1
knop1	0.103736	-4.05798	0	0.02	1
si:zfos-323e3.4	0.0454985	-4.05704	0	0.03	1
rusc2	0.0683772	-4.05284	0	0.025	1
hao2	0.103736	-4.05048	0	0.02	1
usp33	0.0304678	-4.05016	0	0.035	1
dpp3	0.103736	-4.05012	0	0.02	1
zranb2	0.0683772	-4.04827	0	0.025	1
bmpr2b	0.0683772	-4.04802	0	0.025	1
klhl11	0.0683772	-4.04663	0	0.025	1
cryzl1	0.0683772	-4.04654	0	0.025	1
sp8a	0.159727	-4.04025	0	0.015	1
tepsin	0.0683772	-4.03761	0	0.025	1
il1b	0.103736	-4.03558	0	0.02	1
smarcd2	0.0683772	-4.03306	0	0.025	1
atp9b	0.0683772	-4.02929	0	0.025	1
cant1a	0.0683772	-4.02901	0	0.025	1
p2rx4b	0.159727	-4.02737	0	0.015	1
leo1	0.0106811	-4.02724	0.008	0.065	1
atraid	0.2523	-4.02562	0	0.01	1
grb2a	0.159727	-4.02274	0	0.015	1
casp6a	0.0683772	-4.0225	0	0.025	1
rapgef5b	0.103736	-4.02242	0	0.02	1
hoxd3a	0.0683772	-4.02065	0	0.025	1
rnpc3	0.0683772	-4.01217	0	0.025	1
si:ch73-193i2.2	0.0683772	-4.01176	0	0.025	1
siae	0.0454985	-4.01074	0	0.03	1
hnrnpul1l	0.0454985	-4.0087	0	0.03	1
scoca	0.103736	-4.00746	0	0.02	1
mrpl14	0.0454985	-4.00745	0	0.03	1
srd5a3	0.159727	-4.00726	0	0.015	1
caprin1a	0.0683772	-4.0048	0	0.025	1
si:ch1073-513e17.1	0.0683772	-4.0032	0	0.025	1
kat8	0.103736	-4.003	0	0.02	1
renbp	0.0304678	-4.00251	0	0.035	1
aar2	0.159727	-4.0001	0	0.015	1
casz1	0.159727	-3.99674	0	0.015	1
pdzd2	0.0683772	-3.9962	0	0.025	1
cfap36	0.103736	-3.99133	0	0.02	1
vps53	0.159727	-3.98723	0	0.015	1
si:ch211-81n22.1	0.0683772	-3.98643	0	0.025	1
cldnk	0.0683772	-3.98498	0	0.025	1
maml1	0.2523	-3.98349	0	0.01	1
si:dkey-208m12.2	0.159727	-3.98216	0	0.015	1
tmem33	0.103736	-3.98151	0	0.02	1
dync1h1	0.0683772	-3.98126	0	0.025	1
chn2	0.103736	-3.97989	0	0.02	1
lrrc8db	0.0454985	-3.97903	0	0.03	1
sbno2a	0.0683772	-3.97501	0	0.025	1
pigl	0.159727	-3.97434	0	0.015	1
si:dkey-24c2.7	0.0683772	-3.97191	0	0.025	1
tk2	0.0683772	-3.96977	0	0.025	1
zgc:123284	0.0683772	-3.96689	0	0.025	1
tbc1d2	0.103736	-3.96278	0	0.02	1
arl6ip4	0.159727	-3.96262	0	0.015	1
znfl2a	0.0683772	-3.95868	0	0.025	1
tmem94	0.103736	-3.95749	0	0.02	1
cetn4	0.159727	-3.95734	0	0.015	1
pargl	0.0683772	-3.95329	0	0.025	1
pus10	0.103736	-3.95278	0	0.02	1
nfybb	0.360694	-3.95269	0.008	0.02	1
cbx8b	0.159727	-3.95071	0	0.015	1
ankrd13a	0.103736	-3.94848	0	0.02	1
cd2bp2	0.103736	-3.94527	0	0.02	1
ythdf3	0.0683772	-3.94478	0	0.025	1
ank2b	0.0683772	-3.9446	0	0.025	1
czib	0.0454985	-3.94263	0	0.03	1
stoml1	0.159727	-3.94171	0	0.015	1
prpf38a	0.103736	-3.94063	0	0.02	1
LO017877.2	0.103736	-3.93693	0	0.02	1
gla	0.0683772	-3.93615	0	0.025	1
plce1	0.0454985	-3.93509	0	0.03	1
cyldl	0.2523	-3.9335	0	0.01	1
angel2	0.103736	-3.93241	0	0.02	1
plcd3a	0.0683772	-3.92912	0	0.025	1
insrb	0.0683772	-3.92882	0	0.025	1
zgc:158398	0.0683772	-3.92784	0	0.025	1
smdt1a	0.2523	-3.92691	0	0.01	1
tmem98	0.0683772	-3.92643	0	0.025	1
creg2	0.159727	-3.92151	0	0.015	1
ip6k2a	0.0497883	-3.91747	0.008	0.045	1
ccdc120	0.103736	-3.91548	0	0.02	1
stk3	0.103736	-3.91525	0	0.02	1
thumpd3	0.0683772	-3.91131	0	0.025	1
nkpd1	0.2523	-3.91067	0	0.01	1
lrrc29	0.103736	-3.90598	0	0.02	1
trmt10c	0.2523	-3.90543	0	0.01	1
C2H7orf25	0.103736	-3.90327	0	0.02	1
btbd6b	0.159727	-3.89964	0	0.015	1
tmcc1b	0.103736	-3.899	0	0.02	1
mapk8b	0.103736	-3.89296	0	0.02	1
mtmr3	0.0683772	-3.89126	0	0.025	1
ubfd1	0.103736	-3.88974	0	0.02	1
ndufaf6	0.159727	-3.88499	0	0.015	1
adprhl2	0.2523	-3.88354	0	0.01	1
pip4p1a	0.109077	-3.882	0.008	0.035	1
alg12	0.159727	-3.88134	0	0.015	1
eif4enif1	0.103736	-3.8797	0	0.02	1
BX629344.1	0.103736	-3.87667	0	0.02	1
jph1a	0.103736	-3.87346	0	0.02	1
slc25a48	0.159727	-3.87275	0	0.015	1
slc19a3a	0.2523	-3.87046	0	0.01	1
znf1003	0.159727	-3.86239	0	0.015	1
kcnk5a	0.103736	-3.86186	0	0.02	1
arl15b	0.103736	-3.85609	0	0.02	1
LECT2	0.103736	-3.85607	0	0.02	1
ptpmt1	0.159727	-3.856	0	0.015	1
tmem199	0.103736	-3.85494	0	0.02	1
sec63	0.0683772	-3.85286	0	0.025	1
CPNE8	0.0683772	-3.85143	0	0.025	1
cwc27	0.0683772	-3.84939	0	0.025	1
isoc1	0.159727	-3.8493	0	0.015	1
larp4aa	0.103736	-3.84728	0	0.02	1
dnajc24	0.2523	-3.84677	0	0.01	1
si:dkey-56e3.3	0.2523	-3.84394	0	0.01	1
CR762483.1	0.159727	-3.84251	0	0.015	1
CU984600.2	0.103736	-3.84233	0	0.02	1
anapc7	0.2523	-3.84193	0	0.01	1
GOLPH3	0.2523	-3.84098	0	0.01	1
sdhaf3	0.0683772	-3.8405	0	0.025	1
lhx2b	0.2523	-3.83967	0	0.01	1
znf654	0.103736	-3.83882	0	0.02	1
fam204a	0.159727	-3.83538	0	0.015	1
bud13	0.159727	-3.83416	0	0.015	1
STRADB	0.103736	-3.83364	0	0.02	1
pogzb	0.159727	-3.83244	0	0.015	1
mrps22	0.2523	-3.83185	0	0.01	1
itpa	0.103736	-3.82713	0	0.02	1
rxrba	0.103736	-3.82406	0	0.02	1
lrch4	0.103736	-3.82263	0	0.02	1
ocrl	0.0497883	-3.8222	0.008	0.045	1
entpd4	0.103736	-3.8182	0	0.02	1
lmnl3	0.159727	-3.81462	0	0.015	1
dhrs13b.1	0.159727	-3.81124	0	0.015	1
uxs1	0.103736	-3.81105	0	0.02	1
dhcr24	0.103736	-3.81058	0	0.02	1
mpped2	0.2523	-3.80918	0	0.01	1
cbr4	0.159727	-3.80874	0	0.015	1
apoa4b.2	0.159727	-3.80595	0	0.015	1
RSBN1	0.0683772	-3.80203	0	0.025	1
si:dkey-51d8.9	0.103736	-3.80034	0	0.02	1
med6	0.103736	-3.79814	0	0.02	1
cyb5r3	0.103736	-3.7944	0	0.02	1
zgc:174935	0.159727	-3.79385	0	0.015	1
rprd2a	0.0683772	-3.79283	0	0.025	1
ruvbl1	0.2523	-3.79123	0	0.01	1
neo1a	0.103736	-3.78308	0	0.02	1
cltcb	0.0015898	-3.78245	0.008	0.09	1
me2	0.103736	-3.78054	0	0.02	1
alg11	0.103736	-3.77559	0	0.02	1
hist1h2a10	0.103736	-3.77472	0	0.02	1
slc4a1ap	0.159727	-3.77395	0	0.015	1
atrn	0.0683772	-3.77144	0	0.025	1
si:dkey-16n15.6	0.159727	-3.76986	0	0.015	1
ahsa1a	0.2523	-3.76937	0	0.01	1
si:dkey-73n10.1	0.159727	-3.76809	0	0.015	1
mpdu1b	0.159727	-3.76735	0	0.015	1
pitrm1	0.103736	-3.76554	0	0.02	1
ZNF335	0.2523	-3.76523	0	0.01	1
ascc3	0.103736	-3.76416	0	0.02	1
brms1	0.0683772	-3.76294	0	0.025	1
cyp3c3.1	0.0683772	-3.7626	0	0.025	1
rgp1	0.103736	-3.76237	0	0.02	1
zgc:173570	0.2523	-3.76216	0	0.01	1
gstcd	0.159727	-3.76053	0	0.015	1
anxa5b	0.103736	-3.75953	0	0.02	1
cited4b	0.0104757	-3.75541	0.008	0.065	1
mgat3a	0.0683772	-3.7554	0	0.025	1
ppp4r2a	0.0736342	-3.75214	0.008	0.04	1
lats1	0.0454985	-3.75143	0	0.03	1
znf609a	0.103736	-3.75039	0	0.02	1
tnrc6c2	0.103736	-3.74959	0	0.02	1
tmem220	0.103736	-3.74846	0	0.02	1
nkrf	0.2523	-3.74754	0	0.01	1
phlpp1	0.159727	-3.74637	0	0.015	1
fundc2	0.0683772	-3.74584	0	0.025	1
wdr5	0.159727	-3.74489	0	0.015	1
taok1b	0.0683772	-3.74409	0	0.025	1
aqp7	0.103736	-3.74366	0	0.02	1
bhlha15	0.2523	-3.74058	0	0.01	1
cdc42se1	0.159727	-3.73945	0	0.015	1
glipr2l	0.103736	-3.73663	0	0.02	1
zgc:162945	0.2523	-3.73024	0	0.01	1
st3gal1l	0.159727	-3.72512	0	0.015	1
hps1	0.159727	-3.72491	0	0.015	1
rbm34	0.103736	-3.72307	0	0.02	1
rnft1	0.103736	-3.722	0	0.02	1
rbmx2	0.0683772	-3.71815	0	0.025	1
txnrd2.2	0.159727	-3.71764	0	0.015	1
rab18a	0.159727	-3.71625	0	0.015	1
pcdh9	0.159727	-3.71564	0	0.015	1
fam83ha	0.103736	-3.71475	0	0.02	1
si:dkey-33c14.7	0.159727	-3.71448	0	0.015	1
fastkd1	0.103736	-3.71309	0	0.02	1
SLC35G1	0.103736	-3.7116	0	0.02	1
orai1b	0.159727	-3.71147	0	0.015	1
slc35d1b	0.0683772	-3.70906	0	0.025	1
hip1	0.0683772	-3.7083	0	0.025	1
neil1	0.103736	-3.70826	0	0.02	1
mob3c	0.159727	-3.70281	0	0.015	1
dph3	0.2523	-3.70027	0	0.01	1
chdh	0.159727	-3.69997	0	0.015	1
ckap5	0.103736	-3.69898	0	0.02	1
fen1	0.159727	-3.69689	0	0.015	1
hoxc12a	0.159727	-3.69658	0	0.015	1
ubiad1	0.103736	-3.69474	0	0.02	1
rictorb	0.159727	-3.69201	0	0.015	1
mettl27	0.2523	-3.68941	0	0.01	1
tmem14cb	0.159727	-3.6853	0	0.015	1
rnf113a	0.103736	-3.68448	0	0.02	1
st8sia7.1	0.0683772	-3.68436	0	0.025	1
znf1015	0.103736	-3.68389	0	0.02	1
mrps17	0.159727	-3.68293	0	0.015	1
reps2	0.2523	-3.68144	0	0.01	1
rbp4l	0.159727	-3.68133	0	0.015	1
rell1	0.159727	-3.67878	0	0.015	1
malb	0.159727	-3.67811	0	0.015	1
etnk2	0.159727	-3.67528	0	0.015	1
dop1a	0.0454985	-3.67287	0	0.03	1
afg1lb	0.103736	-3.67104	0	0.02	1
rab1aa	0.103736	-3.67044	0	0.02	1
unm-sa1614	0.103736	-3.6699	0	0.02	1
poldip3	0.159727	-3.66885	0	0.015	1
nt5dc3	0.2523	-3.66829	0	0.01	1
pgrmc2	0.159727	-3.66587	0	0.015	1
akip1	0.2523	-3.66555	0	0.01	1
vps36	0.159727	-3.66318	0	0.015	1
nup214	0.159727	-3.66207	0	0.015	1
znf865	0.103736	-3.65907	0	0.02	1
top1mt	0.0228256	-3.65893	0.008	0.055	1
ENSDARG00000042120	0.159727	-3.65351	0	0.015	1
pxmp4	0.159727	-3.64797	0	0.015	1
trim2a	0.159727	-3.64455	0	0.015	1
hist1h2a3	0.2523	-3.64411	0	0.01	1
fbxo11a.1	0.0683772	-3.64315	0	0.025	1
ube2w	0.159727	-3.64238	0	0.015	1
utp4	0.159727	-3.64204	0	0.015	1
zgc:114046	0.159727	-3.63958	0	0.015	1
yeats4	0.103736	-3.6386	0	0.02	1
cbr1	0.159727	-3.63845	0	0.015	1
vwa8	0.103736	-3.63708	0	0.02	1
olah	0.159727	-3.63568	0	0.015	1
usp31	0.159727	-3.63536	0	0.015	1
si:dkey-12j5.1	0.103736	-3.63334	0	0.02	1
kat14	0.159727	-3.63231	0	0.015	1
si:ch211-121a2.2	0.00730575	-3.63044	0.008	0.07	1
snx5	0.0105779	-3.62711	0.008	0.065	1
arcn1a	0.103736	-3.62509	0	0.02	1
ENSDARG00000098374	0.2523	-3.62492	0	0.01	1
slc45a3	0.0683772	-3.62054	0	0.025	1
adgra3	0.159727	-3.61943	0	0.015	1
mgrn1a	0.103736	-3.61926	0	0.02	1
cdk7	0.159727	-3.61802	0	0.015	1
CR385050.1	0.159727	-3.61495	0	0.015	1
wbp1	0.103736	-3.61483	0	0.02	1
slc27a6	0.159727	-3.6139	0	0.015	1
map2k4a	0.0683772	-3.61343	0	0.025	1
zfat	0.159727	-3.61242	0	0.015	1
ociad1	0.103736	-3.61239	0	0.02	1
rabep1	0.103736	-3.61201	0	0.02	1
nvl	0.159727	-3.6111	0	0.015	1
itgb1b.1	0.103736	-3.61052	0	0.02	1
ash2l	0.159727	-3.61015	0	0.015	1
tmem42a	0.159727	-3.60471	0	0.015	1
hdhd2	0.159726	-3.6017	0	0.015	1
gtf2ird1	0.103736	-3.60164	0	0.02	1
rbm4.1	0.2523	-3.59947	0	0.01	1
mlec	0.103736	-3.59693	0	0.02	1
si:ch211-250k18.7	0.103736	-3.59658	0	0.02	1
tdp1	0.159727	-3.596	0	0.015	1
hira	0.2523	-3.59432	0	0.01	1
larp1	0.159727	-3.59429	0	0.015	1
gars1	0.109077	-3.59367	0.008	0.035	1
slc25a25b	0.159727	-3.59198	0	0.015	1
prkcda	0.2523	-3.58729	0	0.01	1
si:ch211-261n11.7	0.159727	-3.5856	0	0.015	1
si:ch211-212k18.15	0.159727	-3.58533	0	0.015	1
prkcea	0.2523	-3.58368	0	0.01	1
man2a1	0.159727	-3.57823	0	0.015	1
aqp11	0.103736	-3.57546	0	0.02	1
exosc7	0.2523	-3.57411	0	0.01	1
pparg	0.2523	-3.57348	0	0.01	1
adcy9	0.103736	-3.56991	0	0.02	1
cript	0.103736	-3.56496	0	0.02	1
abcb6b	0.159727	-3.56425	0	0.015	1
prkacbb	0.159727	-3.56395	0	0.015	1
si:ch211-113p18.3	0.159727	-3.56296	0	0.015	1
mbd1a	0.159727	-3.56284	0	0.015	1
fth1b	0.159727	-3.559	0	0.015	1
si:dkeyp-69e1.8	0.159727	-3.55763	0	0.015	1
dhrs7b	0.159727	-3.55762	0	0.015	1
zgc:92664	0.159727	-3.55686	0	0.015	1
ccdc85b	0.2523	-3.55141	0	0.01	1
zgc:101559	0.2523	-3.54929	0	0.01	1
dlg5a	0.0736342	-3.548	0.008	0.04	1
si:ch73-266f23.1.1	0.2523	-3.54662	0	0.01	1
cpeb2	0.2523	-3.5465	0	0.01	1
frem3	0.159727	-3.54479	0	0.015	1
rpp25l	0.0683772	-3.54454	0	0.025	1
si:ch211-214b16.4	0.0683772	-3.54223	0	0.025	1
c2cd5	0.0736342	-3.53794	0.008	0.04	1
phf3	0.2523	-3.53759	0	0.01	1
wrnip1	0.159727	-3.53643	0	0.015	1
shha	0.103736	-3.53418	0	0.02	1
ppa1b	0.159727	-3.53401	0	0.015	1
ttc7b	0.159727	-3.53283	0	0.015	1
cyt1	0.2523	-3.53055	0	0.01	1
si:ch211-250k18.6	0.159727	-3.53048	0	0.015	1
fhit	0.0683772	-3.52896	0	0.025	1
tmem242	0.159727	-3.52729	0	0.015	1
aldh18a1	0.103736	-3.52613	0	0.02	1
timp2a	0.2523	-3.52303	0	0.01	1
heatr3	0.159727	-3.52251	0	0.015	1
pcmt	0.159727	-3.52119	0	0.015	1
supv3l1	0.103736	-3.52081	0	0.02	1
galr1b	0.159727	-3.52016	0	0.015	1
si:dkey-156n14.3	0.159727	-3.51844	0	0.015	1
foxj2	0.159727	-3.51799	0	0.015	1
myo10l3	0.2523	-3.51601	0	0.01	1
fabp7a	0.2523	-3.5148	0	0.01	1
FAR2	0.0683772	-3.51471	0	0.025	1
TIMM22	0.159727	-3.51337	0	0.015	1
sdsl	0.103736	-3.51291	0	0.02	1
slc6a5	0.159727	-3.51196	0	0.015	1
mars1	0.159727	-3.50971	0	0.015	1
mep1a.2	0.159727	-3.50943	0	0.015	1
sumo3b	0.103736	-3.50726	0	0.02	1
ggcx	0.159727	-3.50543	0	0.015	1
ints3	0.159727	-3.5045	0	0.015	1
si:dkey-7i4.10	0.159727	-3.50324	0	0.015	1
apba1b	0.2523	-3.50244	0	0.01	1
mrps27	0.103736	-3.49938	0	0.02	1
tshz2	0.103736	-3.49782	0	0.02	1
triap1	0.159727	-3.49552	0	0.015	1
sh3rf1	0.0337008	-3.49283	0.008	0.05	1
emc1	0.159727	-3.48891	0	0.015	1
vamp4	0.159727	-3.48724	0	0.015	1
si:ch73-359m17.9	0.2523	-3.48414	0	0.01	1
cyldb	0.2523	-3.48157	0	0.01	1
stt3a	0.103736	-3.47897	0	0.02	1
clp1	0.159727	-3.47833	0	0.015	1
si:ch211-216l23.2	0.103736	-3.47797	0	0.02	1
rhogb	0.2523	-3.47767	0	0.01	1
brap	0.2523	-3.47767	0	0.01	1
mta1	0.103736	-3.4753	0	0.02	1
nipsnap1	0.2523	-3.47472	0	0.01	1
agpat2	0.109077	-3.47468	0.008	0.035	1
ccnk	0.103736	-3.47128	0	0.02	1
tmpoa	0.2523	-3.47105	0	0.01	1
plekha1a	0.2523	-3.47055	0	0.01	1
vps50.1	0.159727	-3.46937	0	0.015	1
tm2d2	0.2523	-3.46918	0	0.01	1
ccdc93	0.023044	-3.46511	0.008	0.055	1
rnf103	0.103736	-3.4637	0	0.02	1
tmed1b	0.103736	-3.46005	0	0.02	1
nelfe	0.159727	-3.45974	0	0.015	1
parp6b	0.159727	-3.45972	0	0.015	1
zak.1	0.159727	-3.45914	0	0.015	1
uba5	0.159727	-3.45622	0	0.015	1
ap1g2	0.2523	-3.4542	0	0.01	1
spata2l	0.159727	-3.45397	0	0.015	1
atad1b	0.2523	-3.45378	0	0.01	1
pex26	0.103736	-3.45164	0	0.02	1
dcps	0.159727	-3.45005	0	0.015	1
samm50l	0.2523	-3.44984	0	0.01	1
snapc2	0.2523	-3.44612	0	0.01	1
csnk1g1	0.103736	-3.44524	0	0.02	1
pagr1	0.103736	-3.44426	0	0.02	1
prkcbp1l	0.103736	-3.44104	0	0.02	1
si:dkey-43f9.4	0.2523	-3.43675	0	0.01	1
klf8	0.159727	-3.43528	0	0.015	1
vipas39	0.159727	-3.43242	0	0.015	1
pyroxd1	0.159727	-3.43148	0	0.015	1
ptbp2a	0.159727	-3.43009	0	0.015	1
gngt1	0.2523	-3.42888	0	0.01	1
eif2b4	0.07431	-3.42855	0.008	0.04	1
amn1	0.2523	-3.42853	0	0.01	1
cpeb3	0.159727	-3.42789	0	0.015	1
rasa1b	0.159727	-3.42253	0	0.015	1
rfwd3	0.2523	-3.42115	0	0.01	1
pdzd3a	0.159727	-3.4202	0	0.015	1
src	0.103736	-3.41724	0	0.02	1
nox1	0.159727	-3.41707	0	0.015	1
hhipl1	0.0683772	-3.41683	0	0.025	1
si:ch1073-185p12.2	0.159727	-3.41483	0	0.015	1
zgc:153372	0.159727	-3.41374	0	0.015	1
dap3	0.103736	-3.41361	0	0.02	1
ptpn2a	0.2523	-3.40668	0	0.01	1
vldlr	0.159727	-3.4066	0	0.015	1
cpsf1	0.103736	-3.4063	0	0.02	1
si:ch1073-228b5.2	0.2523	-3.40629	0	0.01	1
clca1	0.2523	-3.40625	0	0.01	1
map3k19	0.103736	-3.40131	0	0.02	1
l3mbtl3	0.2523	-3.40127	0	0.01	1
zgc:171551	0.2523	-3.40098	0	0.01	1
plcl2	0.103736	-3.40062	0	0.02	1
tmem69	0.2523	-3.39981	0	0.01	1
slc38a4	0.159727	-3.39499	0	0.015	1
med4	0.159727	-3.39368	0	0.015	1
tmem234	0.103736	-3.39229	0	0.02	1
cnot9	0.109077	-3.39185	0.008	0.035	1
C21H18orf25	0.159727	-3.39002	0	0.015	1
nap1l4b	0.159727	-3.38997	0	0.015	1
crls1	0.2523	-3.38981	0	0.01	1
coq3	0.159727	-3.38753	0	0.015	1
pigp	0.159727	-3.38132	0	0.015	1
gatb	0.2523	-3.38102	0	0.01	1
nceh1b.1	0.159727	-3.37734	0	0.015	1
sytl1	0.159727	-3.37609	0	0.015	1
zgc:110249.1	0.159727	-3.37534	0	0.015	1
stn1	0.2523	-3.37076	0	0.01	1
bend5	0.103736	-3.36981	0	0.02	1
rint1	0.2523	-3.36844	0	0.01	1
tmco3	0.159727	-3.36675	0	0.015	1
tinagl1	0.103736	-3.36562	0	0.02	1
hnmt	0.0502527	-3.36502	0.008	0.045	1
neu3.3	0.2523	-3.36421	0	0.01	1
si:dkey-91i10.3	0.2523	-3.36172	0	0.01	1
si:dkey-74k8.4	0.2523	-3.36128	0	0.01	1
mep1a.1	0.2523	-3.36102	0	0.01	1
adnp2a	0.2523	-3.35967	0	0.01	1
usp40	0.159727	-3.3582	0	0.015	1
letmd1	0.2523	-3.35618	0	0.01	1
eef2l2	0.2523	-3.3556	0	0.01	1
si:rp71-68n21.9	0.159727	-3.35166	0	0.015	1
bdh2	0.159727	-3.3505	0	0.015	1
ly75	0.159727	-3.34948	0	0.015	1
tsta3	0.2523	-3.34809	0	0.01	1
si:dkey-108k24.2	0.159727	-3.34801	0	0.015	1
si:dkey-13n15.11	0.159727	-3.34383	0	0.015	1
pacsin2	0.159727	-3.34111	0	0.015	1
dram2b	0.159727	-3.34066	0	0.015	1
dnaja3b	0.159727	-3.33803	0	0.015	1
si:dkey-187k19.2	0.2523	-3.33747	0	0.01	1
stk11	0.2523	-3.33621	0	0.01	1
iars2	0.159727	-3.33618	0	0.015	1
ap1m1	0.2523	-3.33609	0	0.01	1
chchd4b	0.2523	-3.33552	0	0.01	1
tmem254	0.103736	-3.33254	0	0.02	1
si:dkeyp-82a1.6	0.159727	-3.33017	0	0.015	1
rad50	0.159727	-3.32962	0	0.015	1
mboat2a	0.2523	-3.32949	0	0.01	1
si:dkey-185p13.1	0.159727	-3.32864	0	0.015	1
vps51	0.159727	-3.32697	0	0.015	1
gpsm2	0.159727	-3.32628	0	0.015	1
vdra	0.2523	-3.32606	0	0.01	1
rhag	0.2523	-3.32587	0	0.01	1
ptcd3	0.161951	-3.32469	0.008	0.03	1
surf4	0.103736	-3.32395	0	0.02	1
krr1	0.2523	-3.32279	0	0.01	1
aqr	0.0736342	-3.32219	0.008	0.04	1
zzz3	0.159727	-3.32194	0	0.015	1
xpo1a	0.159727	-3.31997	0	0.015	1
man1b1b	0.159727	-3.3183	0	0.015	1
ranbp3a	0.159727	-3.31797	0	0.015	1
fam222ba	0.103736	-3.31667	0	0.02	1
fam185a	0.2523	-3.31632	0	0.01	1
hoxb8a	0.2523	-3.31473	0	0.01	1
cpox	0.159727	-3.31374	0	0.015	1
zgc:77439	0.159727	-3.31338	0	0.015	1
si:ch211-156j22.4	0.2523	-3.3116	0	0.01	1
ttll10	0.2523	-3.31146	0	0.01	1
RETSAT	0.159727	-3.31115	0	0.015	1
mpp5a	0.2523	-3.30935	0	0.01	1
kdm2ab	0.110059	-3.30867	0.008	0.035	1
loxl2b	0.159727	-3.30691	0	0.015	1
fbxl3a	0.103736	-3.30493	0	0.02	1
mid2	0.159727	-3.30493	0	0.015	1
dffa	0.2523	-3.30354	0	0.01	1
magi1a	0.2523	-3.30317	0	0.01	1
nr3c2	0.2523	-3.30305	0	0.01	1
ntmt1	0.2523	-3.30226	0	0.01	1
tcerg1a	0.2523	-3.30226	0	0.01	1
polrmt	0.2523	-3.29821	0	0.01	1
cpsf3	0.0736342	-3.29699	0.008	0.04	1
polr2k	0.360694	-3.29518	0.008	0.02	1
slc30a9	0.103736	-3.29503	0	0.02	1
ufl1	0.2523	-3.29421	0	0.01	1
arrdc3a	0.00767051	-3.29206	0.008	0.07	1
itfg2	0.159727	-3.29194	0	0.015	1
gss	0.159727	-3.29123	0	0.015	1
ldha	0.0337008	-3.29047	0.008	0.05	1
eefsec	0.159727	-3.28957	0	0.015	1
zgc:113278	0.159727	-3.28636	0	0.015	1
si:ch211-10d23.5	0.159727	-3.2849	0	0.015	1
arhgap32b	0.159727	-3.28225	0	0.015	1
ttll5	0.159727	-3.28192	0	0.015	1
cflara	0.159727	-3.27747	0	0.015	1
itpka	0.159727	-3.27741	0	0.015	1
si:ch211-76m11.8	0.159727	-3.27627	0	0.015	1
cyp2k17	0.159727	-3.27616	0	0.015	1
slc35b4	0.159727	-3.27466	0	0.015	1
znf618	0.159727	-3.27226	0	0.015	1
zbtb41	0.159727	-3.27192	0	0.015	1
aldh3a2b	0.159727	-3.27189	0	0.015	1
cmss1	0.2523	-3.27097	0	0.01	1
n6amt1	0.2523	-3.26891	0	0.01	1
ifih1	0.103736	-3.26478	0	0.02	1
unc50	0.109077	-3.26411	0.008	0.035	1
ogdhb	0.0232642	-3.26399	0.008	0.055	1
tnpo2	0.159727	-3.26319	0	0.015	1
tha1	0.2523	-3.26264	0	0.01	1
abl2	0.2523	-3.26232	0	0.01	1
plpp2a	0.2523	-3.26144	0	0.01	1
bmp2k	0.159727	-3.26107	0	0.015	1
rnf2	0.159727	-3.26024	0	0.015	1
tafa5a	0.159727	-3.25792	0	0.015	1
atrip	0.2523	-3.25553	0	0.01	1
si:dkey-18a10.3	0.2523	-3.25472	0	0.01	1
chpfa	0.103736	-3.25446	0	0.02	1
C7H19orf12	0.2523	-3.254	0	0.01	1
rdh10b	0.159727	-3.2535	0	0.015	1
mrpl9	0.159727	-3.25332	0	0.015	1
senp8	0.2523	-3.25283	0	0.01	1
atg16l2	0.159727	-3.25174	0	0.015	1
gpa33b	0.0160694	-3.24704	0.008	0.06	1
tmem59l	0.2523	-3.24687	0	0.01	1
si:dkey-250d21.1	0.2523	-3.24637	0	0.01	1
elp1	0.2523	-3.24575	0	0.01	1
si:ch211-113a14.12	0.2523	-3.24554	0	0.01	1
si:ch211-191d2.2	0.2523	-3.24506	0	0.01	1
CABZ01066312.1	0.159727	-3.24498	0	0.015	1
dhx40	0.159727	-3.24496	0	0.015	1
agap1	0.103736	-3.24361	0	0.02	1
znf1179	0.159727	-3.24117	0	0.015	1
ftsj1	0.159727	-3.24047	0	0.015	1
bmp2a	0.2523	-3.23978	0	0.01	1
malt3	0.2523	-3.23792	0	0.01	1
fam13a	0.159727	-3.23755	0	0.015	1
mrps25	0.2523	-3.23582	0	0.01	1
stat5a	0.159727	-3.23384	0	0.015	1
yod1	0.2523	-3.2315	0	0.01	1
p4ha1a	0.159727	-3.23088	0	0.015	1
zbtb11	0.2523	-3.23072	0	0.01	1
dnajc17	0.159727	-3.22951	0	0.015	1
garem	0.2523	-3.22885	0	0.01	1
wtip	0.159727	-3.22846	0	0.015	1
ppil2	0.2523	-3.22716	0	0.01	1
trip6	0.159727	-3.22546	0	0.015	1
arfrp1	0.159727	-3.22484	0	0.015	1
igfbp3	0.159727	-3.22243	0	0.015	1
slx4.1	0.159727	-3.22216	0	0.015	1
ccdc130	0.159727	-3.22092	0	0.015	1
tinf2	0.2523	-3.21999	0	0.01	1
ccna2	0.2523	-3.21916	0	0.01	1
rfx2	0.159727	-3.21873	0	0.015	1
zgc:55733	0.103736	-3.2185	0	0.02	1
rbfa	0.2523	-3.21593	0	0.01	1
cnot2	0.2523	-3.21555	0	0.01	1
zgc:162339	0.2523	-3.21513	0	0.01	1
si:ch211-213c4.5	0.159727	-3.20995	0	0.015	1
crata	0.0905106	-3.20958	0.015	0.05	1
utp25	0.159727	-3.20785	0	0.015	1
zdhhc5b	0.159727	-3.20618	0	0.015	1
pdss1	0.161951	-3.20559	0.008	0.03	1
akap7	0.2523	-3.20459	0	0.01	1
ibtk	0.159727	-3.20366	0	0.015	1
si:dkey-111e8.1	0.159727	-3.203	0	0.015	1
ccnjl	0.2523	-3.20175	0	0.01	1
fopnl	0.2523	-3.19642	0	0.01	1
sde2	0.161951	-3.19637	0.008	0.03	1
si:ch211-130m23.2	0.161951	-3.19628	0.008	0.03	1
ttc32	0.2523	-3.19618	0	0.01	1
pole4	0.2523	-3.19567	0	0.01	1
znf839	0.2523	-3.1951	0	0.01	1
usp1	0.2523	-3.19276	0	0.01	1
jade1	0.159727	-3.19266	0	0.015	1
enpp4	0.159727	-3.19219	0	0.015	1
urm1	0.159727	-3.18987	0	0.015	1
cog8	0.2523	-3.18901	0	0.01	1
si:ch211-276i12.11	0.2523	-3.18563	0	0.01	1
tpmt.2	0.159727	-3.1854	0	0.015	1
si:ch211-113e8.10	0.2523	-3.18419	0	0.01	1
hnrnpa0l	0.159727	-3.18253	0	0.015	1
ing4	0.241203	-3.18131	0.008	0.025	1
lnpep	0.159727	-3.18121	0	0.015	1
gal3st3	0.2523	-3.18083	0	0.01	1
spag7	0.0109958	-3.18072	0.008	0.065	1
tmem65	0.2523	-3.18063	0	0.01	1
gsk3ab	0.159727	-3.17974	0	0.015	1
polr3gla	0.159727	-3.17785	0	0.015	1
kazna	0.2523	-3.17773	0	0.01	1
PAQR9	0.159727	-3.1766	0	0.015	1
zgc:112146	0.159727	-3.1765	0	0.015	1
si:cabz01071911.3	0.159727	-3.17547	0	0.015	1
ice2	0.159727	-3.17135	0	0.015	1
si:ch211-59o9.10	0.2523	-3.17033	0	0.01	1
hkdc1	0.159727	-3.16999	0	0.015	1
zfand1	0.2523	-3.1695	0	0.01	1
hps4	0.2523	-3.16621	0	0.01	1
dlg1	0.159727	-3.16504	0	0.015	1
umps	0.159727	-3.1631	0	0.015	1
snap47	0.159727	-3.16273	0	0.015	1
zgc:112234.1	0.159727	-3.16144	0	0.015	1
ascl1b	0.159727	-3.15774	0	0.015	1
CR589947.2	0.2523	-3.15754	0	0.01	1
sfxn1	0.2523	-3.15663	0	0.01	1
si:dkey-32e6.3	0.2523	-3.15492	0	0.01	1
dnajc12	0.2523	-3.15449	0	0.01	1
si:ch211-158d24.4	0.159727	-3.15304	0	0.015	1
gmds	0.159727	-3.15138	0	0.015	1
zgc:163040	0.159727	-3.15129	0	0.015	1
cse1l	0.159727	-3.1487	0	0.015	1
rilp	0.103736	-3.14835	0	0.02	1
sos2	0.2523	-3.14826	0	0.01	1
tmem248	0.2523	-3.14721	0	0.01	1
ascc2	0.159727	-3.14586	0	0.015	1
tmed5	0.2523	-3.14521	0	0.01	1
cdcp1a	0.2523	-3.1443	0	0.01	1
tm7sf3	0.159727	-3.14426	0	0.015	1
ubtd1b	0.2523	-3.14303	0	0.01	1
ngfb	0.2523	-3.14045	0	0.01	1
si:dkey-219c3.2	0.159727	-3.14026	0	0.015	1
zgc:165555	0.2523	-3.13876	0	0.01	1
lancl2	0.2523	-3.13414	0	0.01	1
secisbp2	0.2523	-3.13398	0	0.01	1
slc25a11	0.02371	-3.13294	0.008	0.055	1
taf6	0.2523	-3.13193	0	0.01	1
trappc8	0.159727	-3.13099	0	0.015	1
si:rp71-80o10.4	0.2523	-3.12993	0	0.01	1
zcchc2	0.2523	-3.12881	0	0.01	1
h6pd	0.2523	-3.12661	0	0.01	1
enoph1	0.2523	-3.12468	0	0.01	1
BX005085.4	0.2523	-3.12429	0	0.01	1
ybey	0.159727	-3.1219	0	0.015	1
si:dkey-24l11.2.1	0.159727	-3.12107	0	0.015	1
f3b	0.2523	-3.1209	0	0.01	1
pip4k2aa	0.159727	-3.12054	0	0.015	1
vps26b	0.161951	-3.1199	0.008	0.03	1
sfi1	0.159727	-3.11855	0	0.015	1
zgc:173615	0.2523	-3.11832	0	0.01	1
tigarb	0.2523	-3.1163	0	0.01	1
zgc:194330	0.2523	-3.11265	0	0.01	1
hmgcra	0.159727	-3.1126	0	0.015	1
chd8	0.132194	-3.11208	0.015	0.045	1
dr1	0.159727	-3.11196	0	0.015	1
fam193b	0.542036	-3.11149	0.008	0.015	1
hist1h4l.10	0.159727	-3.11133	0	0.015	1
hist1h4l.23	0.2523	-3.10759	0	0.01	1
pfkla	0.2523	-3.10552	0	0.01	1
mtx3	0.159727	-3.10523	0	0.015	1
pdp2	0.2523	-3.1049	0	0.01	1
pycr1b	0.2523	-3.10357	0	0.01	1
sult2st1	0.2523	-3.1021	0	0.01	1
spopla	0.2523	-3.10117	0	0.01	1
nudt3b	0.159727	-3.1002	0	0.015	1
si:ch211-266c8.1.1	0.2523	-3.09949	0	0.01	1
fastkd2	0.159727	-3.09903	0	0.015	1
rpa2	0.159727	-3.09704	0	0.015	1
si:ch211-220m17.4	0.159727	-3.09568	0	0.015	1
si:ch1073-287p18.1	0.2523	-3.09535	0	0.01	1
pon3.2	0.159727	-3.09345	0	0.015	1
cybc1	0.2523	-3.09328	0	0.01	1
aasdhppt	0.2523	-3.09277	0	0.01	1
frg1	0.159727	-3.08844	0	0.015	1
rbm33a	0.109077	-3.08829	0.008	0.035	1
gatad2ab	0.0340194	-3.08621	0.008	0.05	1
cep112	0.2523	-3.08594	0	0.01	1
mdc1	0.2523	-3.08543	0	0.01	1
dyrk1aa	0.159727	-3.08527	0	0.015	1
tsen54	0.2523	-3.0822	0	0.01	1
si:dkey-6e2.2	0.2523	-3.08178	0	0.01	1
zgc:175214	0.2523	-3.0811	0	0.01	1
tbc1d12b	0.159727	-3.07864	0	0.015	1
map3k7	0.0736342	-3.07836	0.008	0.04	1
ddx11	0.159727	-3.07806	0	0.015	1
tkfc	0.0160694	-3.07801	0.008	0.06	1
chmp7	0.159727	-3.07702	0	0.015	1
dgat1a	0.159727	-3.07474	0	0.015	1
oxsr1a	0.00362156	-3.07184	0.008	0.08	1
si:dkey-27o4.1	0.161951	-3.0715	0.008	0.03	1
lrch3	0.159727	-3.06772	0	0.015	1
lig4	0.2523	-3.06642	0	0.01	1
atp7a	0.2523	-3.06556	0	0.01	1
znf1001.1	0.159727	-3.06546	0	0.015	1
cnksr3	0.2523	-3.06479	0	0.01	1
CU570894.1	0.159727	-3.06435	0	0.015	1
lhpp	0.2523	-3.06195	0	0.01	1
msl1a	0.159727	-3.06138	0	0.015	1
plxna1a	0.159727	-3.05915	0	0.015	1
RAPH1	0.159727	-3.05733	0	0.015	1
hoxb13a	0.159727	-3.0572	0	0.015	1
smurf1	0.2523	-3.05102	0	0.01	1
tctn2	0.2523	-3.051	0	0.01	1
si:dkey-108k21.10	0.159727	-3.04945	0	0.015	1
cachd1	0.2523	-3.04914	0	0.01	1
parp8	0.2523	-3.04865	0	0.01	1
odf2b	0.2523	-3.04388	0	0.01	1
mocs1	0.2523	-3.04268	0	0.01	1
rabggta	0.2523	-3.04182	0	0.01	1
znf710b	0.159727	-3.03795	0	0.015	1
tmbim1a	0.159727	-3.03714	0	0.015	1
ldb1b	0.2523	-3.03701	0	0.01	1
pigs	0.2523	-3.03662	0	0.01	1
ogfod1	0.159727	-3.03601	0	0.015	1
dmtf1	0.159727	-3.03519	0	0.015	1
tmem39a	0.159727	-3.03297	0	0.015	1
rnf144aa	0.2523	-3.032	0	0.01	1
trap1	0.161951	-3.03014	0.008	0.03	1
mpp3b	0.2523	-3.03008	0	0.01	1
ddrgk1	0.159727	-3.02965	0	0.015	1
rragcb	0.2523	-3.0285	0	0.01	1
zgc:112234.2	0.2523	-3.02743	0	0.01	1
ptk2aa	0.159727	-3.025	0	0.015	1
anp32e	0.0905106	-3.02443	0.015	0.05	1
znf1151	0.2523	-3.02369	0	0.01	1
ndnl2	0.159727	-3.02202	0	0.015	1
SYDE1	0.2523	-3.02134	0	0.01	1
nup205	0.2523	-3.02051	0	0.01	1
si:dkey-30k22.7	0.2523	-3.01964	0	0.01	1
faim2a	0.2523	-3.01729	0	0.01	1
ciao2a	0.0736342	-3.0172	0.008	0.04	1
pls3	0.159727	-3.01577	0	0.015	1
asf1ba	0.2523	-3.01484	0	0.01	1
dpf2l	0.2523	-3.01449	0	0.01	1
eif4eb	0.2523	-3.01326	0	0.01	1
phkb	0.159727	-3.01313	0	0.015	1
tpm4a	0.159727	-3.01077	0	0.015	1
frmd8	0.103736	-3.00967	0	0.02	1
gdpd3b	0.159727	-3.00919	0	0.015	1
BX321875.3	0.159727	-3.00296	0	0.015	1
CABZ01058721.1	0.159727	-2.99896	0	0.015	1
si:ch73-269m23.5	0.159727	-2.99588	0	0.015	1
mrgbp	0.2523	-2.9932	0	0.01	1
si:ch211-276i12.9	0.2523	-2.99223	0	0.01	1
iba57	0.360694	-2.98951	0.008	0.02	1
ncdn	0.2523	-2.98794	0	0.01	1
rab6bb	0.159727	-2.98763	0	0.015	1
gys1	0.159727	-2.98732	0	0.015	1
maptb	0.2523	-2.98607	0	0.01	1
trim8a	0.2523	-2.9855	0	0.01	1
esco2	0.2523	-2.98523	0	0.01	1
mark2a	0.2523	-2.98326	0	0.01	1
samd1a	0.2523	-2.98175	0	0.01	1
si:ch211-114c17.1	0.2523	-2.97966	0	0.01	1
ube2s	0.159727	-2.97943	0	0.015	1
si:ch211-86h15.1	0.2523	-2.9788	0	0.01	1
pdia8	0.2523	-2.9766	0	0.01	1
dapk3	0.159727	-2.97588	0	0.015	1
mettl23	0.2523	-2.9752	0	0.01	1
slc35a2	0.2523	-2.97408	0	0.01	1
znf711	0.159727	-2.97144	0	0.015	1
si:ch211-217k17.10	0.2523	-2.97058	0	0.01	1
satb2	0.00759628	-2.97	0.008	0.07	1
polr3e	0.161951	-2.96964	0.008	0.03	1
peli1a	0.2523	-2.96898	0	0.01	1
rsf1b.1.1	0.0736342	-2.96854	0.008	0.04	1
abca5	0.159727	-2.96259	0	0.015	1
kifap3a	0.2523	-2.9617	0	0.01	1
slc39a9	0.159727	-2.9607	0	0.015	1
dnpep	0.109077	-2.96015	0.008	0.035	1
kdf1b	0.159727	-2.95966	0	0.015	1
snx24	0.2523	-2.95844	0	0.01	1
si:ch211-214b16.3	0.159727	-2.95236	0	0.015	1
zgc:109986	0.2523	-2.95167	0	0.01	1
arl9	0.2523	-2.95017	0	0.01	1
slc52a3	0.2523	-2.94958	0	0.01	1
chst10	0.2523	-2.94819	0	0.01	1
dbr1	0.163374	-2.9474	0.008	0.03	1
dhx33	0.2523	-2.94739	0	0.01	1
ncoa1	0.159727	-2.94607	0	0.015	1
macrod1	0.2523	-2.94569	0	0.01	1
crebl2	0.360694	-2.94554	0.008	0.02	1
hoxa9a	0.103736	-2.93996	0	0.02	1
e2f8	0.2523	-2.93768	0	0.01	1
snap29	0.0112101	-2.93586	0.008	0.065	1
slc7a11	0.2523	-2.93583	0	0.01	1
phldb1a	0.07431	-2.93484	0.008	0.04	1
abhd17aa	0.2523	-2.92925	0	0.01	1
nup93	0.159727	-2.92613	0	0.015	1
plekha8	0.0502527	-2.92599	0.008	0.045	1
pip5k1bb	0.0646761	-2.92573	0.015	0.055	1
si:ch211-89o9.6	0.2523	-2.92544	0	0.01	1
men1	0.2523	-2.92355	0	0.01	1
bbc3	0.2523	-2.92236	0	0.01	1
sox6	0.2523	-2.9202	0	0.01	1
zmp:0000000729	0.2523	-2.9202	0	0.01	1
slx1b	0.2523	-2.91761	0	0.01	1
tmem39b	0.2523	-2.91635	0	0.01	1
snrpc	0.0349908	-2.91619	0.008	0.05	1
snapc5	0.2523	-2.91477	0	0.01	1
xcr1a.1	0.2523	-2.91461	0	0.01	1
si:ch211-244b2.4	0.0497883	-2.91335	0.008	0.045	1
grk4	0.2523	-2.91201	0	0.01	1
pold3	0.2523	-2.91012	0	0.01	1
CABZ01084501.2	0.2523	-2.90941	0	0.01	1
ttc39b	0.2523	-2.90841	0	0.01	1
si:dkey-79f11.7	0.2523	-2.90714	0	0.01	1
si:dkey-16p6.1.1	0.2523	-2.90677	0	0.01	1
edc3	0.2523	-2.90636	0	0.01	1
lifra	0.2523	-2.9058	0	0.01	1
si:ch211-71n6.4	0.2523	-2.90364	0	0.01	1
CR589947.1	0.2523	-2.9012	0	0.01	1
si:ch211-213a13.2.1	0.2523	-2.90092	0	0.01	1
zgc:113425	0.2523	-2.90092	0	0.01	1
crlf1b	0.2523	-2.90007	0	0.01	1
traf3ip2l	0.2523	-2.89696	0	0.01	1
akap10	0.2523	-2.89661	0	0.01	1
arcn1b	0.0343406	-2.89036	0.008	0.05	1
dus4l	0.2523	-2.88832	0	0.01	1
pigh	0.2523	-2.88815	0	0.01	1
CU929160.1	0.2523	-2.88176	0	0.01	1
dnase2	0.2523	-2.88154	0	0.01	1
vmp1	0.360694	-2.88126	0.008	0.02	1
sec22bb	0.2523	-2.88118	0	0.01	1
hoxb1b	0.2523	-2.8796	0	0.01	1
zbtb34	0.2523	-2.87646	0	0.01	1
plod1a	0.2523	-2.87573	0	0.01	1
elf2b	0.159727	-2.87535	0	0.015	1
ddi2	0.159727	-2.87523	0	0.015	1
ranbp10	0.2523	-2.87386	0	0.01	1
mblac1	0.2523	-2.87384	0	0.01	1
il17ra1a	0.2523	-2.87264	0	0.01	1
si:ch211-262h13.3	0.2523	-2.87254	0	0.01	1
ssbp3a	0.159727	-2.87081	0	0.015	1
bet1	0.2523	-2.86856	0	0.01	1
LO018260.1	0.159727	-2.86625	0	0.015	1
rars2	0.2523	-2.86542	0	0.01	1
atf1	0.2523	-2.86295	0	0.01	1
sdhaf2	0.00252317	-2.86229	0.008	0.085	1
cyb5r2	0.2523	-2.8616	0	0.01	1
tcf3b	0.0736342	-2.86126	0.008	0.04	1
bach1a	0.2523	-2.8607	0	0.01	1
zgc:123244	0.2523	-2.86057	0	0.01	1
ppp2ca	0.2523	-2.85917	0	0.01	1
gcnt7	0.2523	-2.85854	0	0.01	1
si:ch211-114c12.5	0.159727	-2.85727	0	0.015	1
si:dkey-225n22.4	0.159727	-2.85559	0	0.015	1
ca4b	0.2523	-2.85464	0	0.01	1
znf703	0.2523	-2.85402	0	0.01	1
cep131	0.159727	-2.85327	0	0.015	1
tyw5	0.2523	-2.84936	0	0.01	1
pi4kaa	0.2523	-2.84899	0	0.01	1
r3hdm4	0.2523	-2.84883	0	0.01	1
ap4b1	0.2523	-2.84764	0	0.01	1
sec23ip	0.159727	-2.84759	0	0.015	1
dhodh	0.2523	-2.84001	0	0.01	1
tbck	0.2523	-2.8394	0	0.01	1
cutc	0.2523	-2.83779	0	0.01	1
nudt5	0.0507207	-2.83661	0.008	0.045	1
timm10b	0.2523	-2.83145	0	0.01	1
si:dkeyp-68b7.5	0.2523	-2.8284	0	0.01	1
arl2	0.159727	-2.82665	0	0.015	1
alkbh2	0.2523	-2.82417	0	0.01	1
fbxo22	0.2523	-2.82357	0	0.01	1
si:dkeyp-104h9.5	0.360694	-2.82213	0.008	0.02	1
si:ch1073-224n8.1	0.2523	-2.82043	0	0.01	1
clk4b	0.161951	-2.82028	0.008	0.03	1
snrpd3	0.2523	-2.82008	0	0.01	1
si:ch211-113a14.22.2	0.2523	-2.81964	0	0.01	1
cyp27a1.4	0.2523	-2.81918	0	0.01	1
ovca2	0.2523	-2.81733	0	0.01	1
rbm41	0.2523	-2.81666	0	0.01	1
rac1b	0.159727	-2.81512	0	0.015	1
acvr1ba	0.2523	-2.81383	0	0.01	1
dvl2	0.2523	-2.81251	0	0.01	1
shroom2a	0.2523	-2.81212	0	0.01	1
hist2h3c	0.159727	-2.81158	0	0.015	1
si:ch211-193k19.1	0.2523	-2.81061	0	0.01	1
kdm7aa	0.2523	-2.80753	0	0.01	1
rlf	0.2523	-2.80573	0	0.01	1
srebf1	0.159727	-2.8044	0	0.015	1
mto1	0.2523	-2.80431	0	0.01	1
trim35-40	0.2523	-2.80431	0	0.01	1
phf10	0.2523	-2.80351	0	0.01	1
tmem170a	0.2523	-2.80245	0	0.01	1
si:dkey-40c23.2	0.2523	-2.80215	0	0.01	1
frk	0.2523	-2.80032	0	0.01	1
map3k3	0.159727	-2.80029	0	0.015	1
kpna1	0.2523	-2.8002	0	0.01	1
slc16a7	0.159727	-2.79954	0	0.015	1
pank2	0.2523	-2.79946	0	0.01	1
jkamp	0.2523	-2.79932	0	0.01	1
si:dkey-15h8.17	0.2523	-2.79689	0	0.01	1
acat2	0.2523	-2.79463	0	0.01	1
prps1b	0.2523	-2.79342	0	0.01	1
pole	0.2523	-2.79308	0	0.01	1
dnajc2	0.2523	-2.79244	0	0.01	1
thrb	0.159727	-2.79194	0	0.015	1
ptk2ab	0.2523	-2.79089	0	0.01	1
ttc37	0.2523	-2.78932	0	0.01	1
pmela	0.2523	-2.78906	0	0.01	1
ehd1b	0.000817984	-2.78892	0.015	0.116	1
adam9	0.542036	-2.78872	0.008	0.015	1
rrm2b	0.2523	-2.78852	0	0.01	1
dctn5	0.2523	-2.78673	0	0.01	1
si:zfos-452g4.1	0.2523	-2.78565	0	0.01	1
gnb4b	0.241203	-2.78344	0.008	0.025	1
lrrc45	0.2523	-2.78187	0	0.01	1
ubox5	0.2523	-2.78187	0	0.01	1
lama4	0.159727	-2.7817	0	0.015	1
nrbp1	0.241203	-2.77734	0.008	0.025	1
gdf6a	0.2523	-2.77602	0	0.01	1
zgc:112998	0.2523	-2.77591	0	0.01	1
ccl39.3	0.2523	-2.77506	0	0.01	1
mul1a	0.2523	-2.77308	0	0.01	1
ralba	0.2523	-2.76949	0	0.01	1
trrap	0.2523	-2.76882	0	0.01	1
mtm1	0.2523	-2.76833	0	0.01	1
si:dkey-14d8.1	0.2523	-2.76771	0	0.01	1
gcc1	0.2523	-2.76664	0	0.01	1
si:ch1073-174d20.2	0.2523	-2.76559	0	0.01	1
mospd1	0.2523	-2.76377	0	0.01	1
ppp1r26	0.2523	-2.76346	0	0.01	1
endouc	0.2523	-2.76113	0	0.01	1
ccnd1	0.818442	-2.76034	0.008	0.01	1
KLHL28	0.2523	-2.75763	0	0.01	1
ATP8A1	0.2523	-2.75569	0	0.01	1
znf280d	0.2523	-2.75397	0	0.01	1
epn2	0.161951	-2.75367	0.008	0.03	1
mrpl48	0.0346644	-2.75158	0.008	0.05	1
nfia	0.2523	-2.7509	0	0.01	1
gtf2h4.1	0.2523	-2.74945	0	0.01	1
CABZ01054394.1	0.2523	-2.74891	0	0.01	1
gpn1	0.2523	-2.74843	0	0.01	1
si:dkey-238i5.3	0.2523	-2.74722	0	0.01	1
rnf183	0.2523	-2.74483	0	0.01	1
zgc:101583	0.2523	-2.74146	0	0.01	1
camkk1a	0.2523	-2.73823	0	0.01	1
cnot4a	0.2523	-2.73671	0	0.01	1
yipf5	0.2523	-2.73415	0	0.01	1
rnf11a	0.159727	-2.73348	0	0.015	1
bod1l1	0.241203	-2.73334	0.008	0.025	1
bhmt	0.2523	-2.73254	0	0.01	1
aftpha	0.2523	-2.73169	0	0.01	1
tbc1d8b	0.2523	-2.73122	0	0.01	1
cers1	0.241203	-2.73093	0.008	0.025	1
dmap1	0.2523	-2.73092	0	0.01	1
si:cabz01101003.1	0.2523	-2.73029	0	0.01	1
pfkpb	0.241203	-2.73023	0.008	0.025	1
CR388166.2	0.2523	-2.72942	0	0.01	1
rbm12	0.159727	-2.72874	0	0.015	1
cdan1	0.2523	-2.72837	0	0.01	1
pex3	0.2523	-2.72797	0	0.01	1
sart3	0.241203	-2.72246	0.008	0.025	1
mrpl10	0.2523	-2.72235	0	0.01	1
cbx5	0.379597	-2.72128	0.015	0.03	1
si:ch211-87m7.2	0.2523	-2.72112	0	0.01	1
maza	0.2523	-2.7185	0	0.01	1
tlk1b	0.2523	-2.71545	0	0.01	1
mtrr	0.2523	-2.71406	0	0.01	1
uevld	0.241203	-2.7126	0.008	0.025	1
actr10	0.360694	-2.71149	0.008	0.02	1
tmem214	0.0346644	-2.711	0.008	0.05	1
arfgef3	0.2523	-2.71081	0	0.01	1
arntl2	0.2523	-2.70984	0	0.01	1
znf185	0.360694	-2.70418	0.008	0.02	1
ankrd10b	0.360694	-2.70146	0.008	0.02	1
nsmce1	0.2523	-2.70124	0	0.01	1
tns3.2	0.159727	-2.70095	0	0.015	1
hibadhb	0.00545545	-2.6973	0.008	0.075	1
txnl4b	0.2523	-2.69704	0	0.01	1
fer	0.2523	-2.6958	0	0.01	1
eef1e1	0.2523	-2.69475	0	0.01	1
ldhd	0.111048	-2.69089	0.008	0.035	1
zgc:154164	0.2523	-2.69003	0	0.01	1
mfhas1	0.2523	-2.68971	0	0.01	1
coro7	0.2523	-2.68943	0	0.01	1
emx3	0.2523	-2.688	0	0.01	1
arl13b	0.2523	-2.68773	0	0.01	1
rad18	0.2523	-2.68706	0	0.01	1
ube4a	0.2523	-2.68706	0	0.01	1
CU655961.2	0.2523	-2.68701	0	0.01	1
rab23	0.2523	-2.68575	0	0.01	1
wdr36	0.2523	-2.6855	0	0.01	1
myd88	0.00169516	-2.68519	0.015	0.106	1
si:dkey-28k24.2	0.2523	-2.68351	0	0.01	1
zgc:113220	0.2523	-2.68317	0	0.01	1
si:ch211-113a14.22	0.2523	-2.68306	0	0.01	1
ppardb	0.159727	-2.68285	0	0.015	1
mars2	0.2523	-2.67616	0	0.01	1
col6a2	0.2523	-2.67508	0	0.01	1
sult1st1	0.2523	-2.67282	0	0.01	1
zmp:0000000991	0.159727	-2.66971	0	0.015	1
zgc:113295	0.2523	-2.66861	0	0.01	1
si:ch73-215d9.1	0.2523	-2.66744	0	0.01	1
hmg20b	0.109077	-2.66739	0.008	0.035	1
ddx20	0.2523	-2.66537	0	0.01	1
si:dkey-250k15.7	0.2523	-2.66529	0	0.01	1
si:dkeyp-113d7.1	0.2523	-2.66513	0	0.01	1
srsf6a	0.07431	-2.6638	0.008	0.04	1
si:dkey-21a6.5	0.2523	-2.66351	0	0.01	1
fhod1	0.2523	-2.66124	0	0.01	1
zfyve26	0.00254826	-2.65903	0.008	0.085	1
si:dkey-220k22.1	0.241203	-2.65877	0.008	0.025	1
tspan35	0.2523	-2.65713	0	0.01	1
rbm15	0.161951	-2.65684	0.008	0.03	1
cbwd	0.2523	-2.65656	0	0.01	1
hoxb5b	0.2523	-2.65585	0	0.01	1
si:dkey-86e18.1	0.2523	-2.65454	0	0.01	1
ccdc149a	0.2523	-2.65253	0	0.01	1
dpf3	0.2523	-2.65253	0	0.01	1
slc48a1a	0.2523	-2.65058	0	0.01	1
rapgef6	0.2523	-2.65022	0	0.01	1
egln2	0.2523	-2.64989	0	0.01	1
srek1ip1	0.2523	-2.64756	0	0.01	1
ipmka	0.2523	-2.64692	0	0.01	1
rps6ka3a	0.0516676	-2.64684	0.008	0.045	1
macrod2	0.2523	-2.64613	0	0.01	1
fip1l1b	0.0507207	-2.64591	0.008	0.045	1
mapre2	0.2523	-2.64228	0	0.01	1
ino80c	0.163374	-2.64137	0.008	0.03	1
wdfy1	0.241203	-2.63891	0.008	0.025	1
fdps	0.159727	-2.63675	0	0.015	1
aurkaip1	0.2523	-2.6361	0	0.01	1
zbed4	0.241203	-2.63577	0.008	0.025	1
kansl3	0.161951	-2.63242	0.008	0.03	1
ccdc9	0.0516676	-2.63214	0.008	0.045	1
adm2a	0.2523	-2.63104	0	0.01	1
map3k1	0.2523	-2.62849	0	0.01	1
zgc:163077	0.2523	-2.62805	0	0.01	1
zgc:136410	0.2523	-2.62764	0	0.01	1
si:dkey-16p6.1.5	0.2523	-2.62672	0	0.01	1
hnf4a	0.00797399	-2.62625	0.008	0.07	1
fbxw2	0.2523	-2.62495	0	0.01	1
slc34a2b	0.2523	-2.62396	0	0.01	1
zgc:56525	0.0756768	-2.62282	0.008	0.04	1
nudt14	0.2523	-2.62249	0	0.01	1
fzd5	0.2523	-2.6212	0	0.01	1
mettl1	0.2523	-2.62108	0	0.01	1
stk39	0.2523	-2.62076	0	0.01	1
clpb	0.110059	-2.62033	0.008	0.035	1
ube3b	0.159727	-2.6168	0	0.015	1
si:ch211-139a5.1	0.2523	-2.61537	0	0.01	1
zgc:172128.1	0.2523	-2.61425	0	0.01	1
cbln11	0.2523	-2.61257	0	0.01	1
zgc:172090	0.2523	-2.61244	0	0.01	1
gucy1b1	0.2523	-2.61175	0	0.01	1
si:dkey-193i10.4	0.2523	-2.61171	0	0.01	1
si:dkeyp-2e4.2	0.2523	-2.61081	0	0.01	1
oxct1a	0.161951	-2.60946	0.008	0.03	1
si:ch211-271e10.2	0.2523	-2.59854	0	0.01	1
si:ch211-116o3.5	0.159727	-2.59376	0	0.015	1
agpat3	0.241203	-2.59238	0.008	0.025	1
smarcb1a	0.360694	-2.59238	0.008	0.02	1
clcn5b	0.2523	-2.59082	0	0.01	1
btr26	0.2523	-2.59057	0	0.01	1
otud4	0.2523	-2.59014	0	0.01	1
si:dkey-19c16.12	0.2523	-2.58907	0	0.01	1
zgc:173587	0.0511923	-2.58372	0.008	0.045	1
katna1	0.2523	-2.5819	0	0.01	1
phf21ab	0.360694	-2.58109	0.008	0.02	1
sema3fa	0.2523	-2.58055	0	0.01	1
C20H1orf198	0.2523	-2.5805	0	0.01	1
srsf10b	0.2523	-2.57943	0	0.01	1
rmc1	0.166247	-2.57841	0.008	0.03	1
wdr43	0.360694	-2.57836	0.008	0.02	1
smim13	0.2523	-2.57698	0	0.01	1
ca2	0.2523	-2.57633	0	0.01	1
edc4	0.2523	-2.57591	0	0.01	1
slc22a4	0.2523	-2.57513	0	0.01	1
xpnpep3	0.243255	-2.57301	0.008	0.025	1
znf365	0.243255	-2.57254	0.008	0.025	1
si:ch73-139j3.4	0.2523	-2.57069	0	0.01	1
tmem176l.4	0.2523	-2.57069	0	0.01	1
si:dkeyp-80d11.4	0.2523	-2.57035	0	0.01	1
xrn1	0.000823971	-2.57005	0.008	0.101	1
spire1a	0.2523	-2.56957	0	0.01	1
rreb1b	0.110059	-2.5691	0.008	0.035	1
rev3l	0.0763678	-2.56631	0.008	0.04	1
hamp	0.2523	-2.5601	0	0.01	1
zgc:92380	0.2523	-2.55999	0	0.01	1
top1mt.1	0.2523	-2.55909	0	0.01	1
scn8ab	0.2523	-2.55746	0	0.01	1
slc33a1	0.2523	-2.55746	0	0.01	1
setd6	0.2523	-2.55678	0	0.01	1
igsf9b	0.2523	-2.55666	0	0.01	1
asgrl2	0.2523	-2.55565	0	0.01	1
mterf3	0.2523	-2.55081	0	0.01	1
chst7	0.2523	-2.55026	0	0.01	1
ube2c.1	0.2523	-2.54334	0	0.01	1
bcas2	0.00374754	-2.54219	0.015	0.095	1
herc4	0.241203	-2.54109	0.008	0.025	1
vgll4b	0.360694	-2.54104	0.008	0.02	1
lin54	0.2523	-2.5406	0	0.01	1
prkra	0.2523	-2.53898	0	0.01	1
hps3	0.2523	-2.5384	0	0.01	1
ppargc1a	0.2523	-2.53826	0	0.01	1
ankrd27	0.2523	-2.53817	0	0.01	1
tmem177	0.2523	-2.53574	0	0.01	1
vcam1b	0.2523	-2.53361	0	0.01	1
si:ch211-276c2.4	0.2523	-2.53334	0	0.01	1
slc6a16b	0.2523	-2.5301	0	0.01	1
yme1l1a	0.2523	-2.52929	0	0.01	1
ccdc88c	0.112043	-2.52733	0.008	0.035	1
rnaseh2c	0.2523	-2.52724	0	0.01	1
pop4	0.818442	-2.52666	0.008	0.01	1
trappc4	0.024624	-2.52535	0.008	0.055	1
CABZ01088149.1	0.2523	-2.52442	0	0.01	1
abcf2b	0.2523	-2.52361	0	0.01	1
slc30a1a	0.241203	-2.52146	0.008	0.025	1
map2k6	0.01165	-2.52138	0.008	0.065	1
churc1	0.2523	-2.5211	0	0.01	1
mob4	0.0646761	-2.51899	0.015	0.055	1
phf11	0.2523	-2.51797	0	0.01	1
sipa1l2	0.0353198	-2.51527	0.008	0.05	1
ifi45	0.000560474	-2.5152	0.008	0.106	1
celf3a	0.2523	-2.51352	0	0.01	1
uggt2	0.2523	-2.51348	0	0.01	1
gpn3	0.2523	-2.51307	0	0.01	1
CABZ01041962.1	0.2523	-2.51278	0	0.01	1
kif16ba	0.2523	-2.51254	0	0.01	1
tmem51a	0.2523	-2.51132	0	0.01	1
cand1	0.161951	-2.5107	0.008	0.03	1
myo18aa	0.000173115	-2.50868	0.008	0.121	1
fthl28	0.2523	-2.50793	0	0.01	1
osgn1	0.2523	-2.5075	0	0.01	1
cwf19l2	0.2523	-2.50549	0	0.01	1
heatr5b	0.159727	-2.50541	0	0.015	1
nsmfb	0.2523	-2.50254	0	0.01	1
hoxd12a	0.241203	-2.50202	0.008	0.025	1
si:ch73-308l14.2	0.2523	-2.50123	0	0.01	1
stx4	0.2523	-2.50078	0	0.01	1
si:ch211-212o1.2	0.2523	-2.49854	0	0.01	1
rab11fip3	0.0152656	-2.49771	0.015	0.075	1
jade3	0.2523	-2.49733	0	0.01	1
ptprz1b	0.2523	-2.49704	0	0.01	1
si:ch211-200p22.4	0.243255	-2.49675	0.008	0.025	1
socs5b	0.2523	-2.49236	0	0.01	1
ttn.2	0.2523	-2.49212	0	0.01	1
dhrs3b	0.0366624	-2.4913	0.008	0.05	1
cdyl	0.2523	-2.48995	0	0.01	1
aldh5a1	0.2523	-2.48995	0	0.01	1
pola1	0.2523	-2.48986	0	0.01	1
ENSDARG00000042887	0.2523	-2.48977	0	0.01	1
cnot10	0.2523	-2.48973	0	0.01	1
vat1	0.2523	-2.48891	0	0.01	1
r3hdm1	0.186692	-2.48848	0.015	0.04	1
ormdl2	0.0465134	-2.48508	0.015	0.06	1
apeh	0.2523	-2.48409	0	0.01	1
stmn1a	0.542036	-2.4832	0.008	0.015	1
pcsk5a	0.2523	-2.47984	0	0.01	1
pygb	0.2523	-2.47691	0	0.01	1
galnt1	0.0926074	-2.47627	0.015	0.05	1
znf1026	0.2523	-2.47615	0	0.01	1
cnpy2	0.2523	-2.47595	0	0.01	1
cdadc1	0.2523	-2.47511	0	0.01	1
cdk17	0.2523	-2.47326	0	0.01	1
ccdc12	0.2523	-2.47155	0	0.01	1
si:dkey-189h5.6	0.2523	-2.47111	0	0.01	1
znf395a	0.382003	-2.46958	0.015	0.03	1
si:ch211-76m11.8.1	0.2523	-2.46921	0	0.01	1
nsfb	0.01165	-2.46652	0.008	0.065	1
tmem161b	0.241203	-2.46501	0.008	0.025	1
znf1157.1	0.2523	-2.46265	0	0.01	1
pdap1a	0.010816	-2.45776	0.015	0.08	1
pwwp2b	0.542036	-2.45251	0.008	0.015	1
tacc1	0.164806	-2.45239	0.008	0.03	1
krit1	0.2523	-2.45193	0	0.01	1
kpna2	0.2523	-2.45063	0	0.01	1
znf513a	0.2523	-2.45053	0	0.01	1
ago3a	0.2523	-2.44983	0	0.01	1
si:ch211-235i11.5	0.2523	-2.44886	0	0.01	1
tgfbr2b	0.2523	-2.44667	0	0.01	1
lect2l	0.0677756	-2.44616	0.015	0.055	1
si:ch211-155k24.9	0.2523	-2.44465	0	0.01	1
VDR	0.2523	-2.44364	0	0.01	1
hadhab	0.0763678	-2.44237	0.008	0.04	1
plcl1	0.2523	-2.44236	0	0.01	1
btr31	0.2523	-2.44236	0	0.01	1
si:ch211-198d23.1	0.2523	-2.4421	0	0.01	1
fgfr4	0.00739082	-2.43568	0.015	0.085	1
gramd4b	0.00182303	-2.43548	0.015	0.106	1
mark3b	0.167698	-2.43485	0.008	0.03	1
si:dkey-250k15.9	0.2523	-2.43446	0	0.01	1
f2rl1.2	0.00517412	-2.4342	0.015	0.09	1
rpa3	0.2523	-2.43079	0	0.01	1
arnt	0.241203	-2.43072	0.008	0.025	1
si:dkey-165o8.1	0.2523	-2.42961	0	0.01	1
abch1	0.2523	-2.42004	0	0.01	1
naa20	0.161951	-2.41936	0.008	0.03	1
tapt1a	0.2523	-2.41693	0	0.01	1
cdca7b	0.243255	-2.41574	0.008	0.025	1
nr2c2	0.2523	-2.41458	0	0.01	1
C7H16orf87	0.01165	-2.41456	0.008	0.065	1
si:ch211-214c20.1	0.2523	-2.40989	0	0.01	1
sec31b	0.243255	-2.40783	0.008	0.025	1
chp2	0.2523	-2.40628	0	0.01	1
thg1l	0.2523	-2.40556	0	0.01	1
adpgk	0.2523	-2.40258	0	0.01	1
casc4	0.111048	-2.40174	0.008	0.035	1
arrb2a	0.2523	-2.40171	0	0.01	1
lrrc8da	0.2523	-2.4007	0	0.01	1
slc25a44b	0.0363227	-2.39899	0.008	0.05	1
agfg1b	0.2523	-2.39492	0	0.01	1
slc26a11	0.0526292	-2.39368	0.008	0.045	1
si:rp71-1h20.9	0.243255	-2.39311	0.008	0.025	1
top3a	0.2523	-2.3931	0	0.01	1
plch1	0.2523	-2.39099	0	0.01	1
lman2lb	0.360694	-2.38464	0.008	0.02	1
gorab	0.2523	-2.38357	0	0.01	1
bub3	0.360694	-2.38146	0.008	0.02	1
ccdc127a	0.2523	-2.38008	0	0.01	1
stox2b	0.2523	-2.37679	0	0.01	1
lyst	0.2523	-2.37639	0	0.01	1
grb10a	0.36363	-2.37559	0.008	0.02	1
csnk1e	0.2523	-2.37406	0	0.01	1
si:ch211-113j14.1	0.2523	-2.37371	0	0.01	1
dnajc11a	0.241203	-2.3734	0.008	0.025	1
elk1	0.2523	-2.37249	0	0.01	1
dpp9	0.542036	-2.37205	0.008	0.015	1
vegfba	0.2523	-2.37186	0	0.01	1
fam3a	0.0170169	-2.36747	0.008	0.06	1
dusp23a	0.190699	-2.36673	0.015	0.04	1
crebbpa	0.110059	-2.36319	0.008	0.035	1
fgfr1op2	0.0248573	-2.36299	0.008	0.055	1
dbnlb	0.0109093	-2.36094	0.015	0.08	1
hey1	0.2523	-2.36086	0	0.01	1
plvapb	0.2523	-2.36036	0	0.01	1
nsun2	0.163374	-2.35706	0.008	0.03	1
fam50a	0.136136	-2.35397	0.015	0.045	1
trpt1	0.241203	-2.35198	0.008	0.025	1
itpr3	0.000218299	-2.35164	0.031	0.161	1
si:ch211-66c13.1	0.2523	-2.34959	0	0.01	1
macroh2a1	0.0363227	-2.34941	0.008	0.05	1
pck2	0.0521465	-2.34198	0.008	0.045	1
polh	0.2523	-2.3402	0	0.01	1
ywhae2	0.00540699	-2.33865	0.015	0.09	1
acbd5a	0.24532	-2.33858	0.008	0.025	1
tead3b	0.2523	-2.33836	0	0.01	1
si:ch73-43g23.1	0.2523	-2.33755	0	0.01	1
dock9b	0.2523	-2.33739	0	0.01	1
ebag9	0.0531156	-2.33626	0.008	0.045	1
tmed8	0.2523	-2.33541	0	0.01	1
ERC1	0.0926074	-2.33481	0.015	0.05	1
si:ch73-181d5.4	0.2523	-2.33268	0	0.01	1
uchl3	0.114056	-2.33199	0.008	0.035	1
CR387919.1	0.00535967	-2.33053	0.015	0.09	1
actr6	0.2523	-2.32955	0	0.01	1
zgc:153215	0.2523	-2.32646	0	0.01	1
aifm1	0.0248573	-2.32568	0.008	0.055	1
rnf20	0.241203	-2.3253	0.008	0.025	1
arhgap27l	0.00376681	-2.32157	0.008	0.08	1
dynll2b	0.542036	-2.32005	0.008	0.015	1
xrcc3	0.2523	-2.3162	0	0.01	1
zgc:174895	0.2523	-2.31165	0	0.01	1
ttll4	0.2523	-2.31076	0	0.01	1
myh9b	0.000239977	-2.30805	0.038	0.171	1
stard9	0.0526292	-2.3069	0.008	0.045	1
polr3c	0.542036	-2.30318	0.008	0.015	1
xdh	0.0363227	-2.2995	0.008	0.05	1
golgb1	0.00274806	-2.29811	0.031	0.126	1
ppp1r12c	0.2523	-2.29232	0	0.01	1
ube2na	0.00185635	-2.29073	0.015	0.106	1
paox1	0.2523	-2.2899	0	0.01	1
tbc1d24	0.114056	-2.27866	0.008	0.035	1
elovl2	0.2523	-2.27323	0	0.01	1
erp44	0.0157914	-2.26838	0.015	0.075	1
dcakd	0.2523	-2.26665	0	0.01	1
epb41l4a	0.2523	-2.26577	0	0.01	1
CABZ01044281.1	0.00378099	-2.26385	0.015	0.095	1
plekha5	0.112043	-2.26269	0.008	0.035	1
si:zfos-1714f5.3	0.241203	-2.26013	0.008	0.025	1
CABZ01079663.1	0.360694	-2.26001	0.008	0.02	1
dis3l	0.2523	-2.25833	0	0.01	1
si:ch211-243j20.2	0.542036	-2.25817	0.008	0.015	1
mfsd4b	0.2523	-2.25296	0	0.01	1
znf1040	0.2523	-2.25063	0	0.01	1
zc3h4	0.2523	-2.24961	0	0.01	1
pan3	0.241203	-2.2491	0.008	0.025	1
nap1l4a	0.077064	-2.24486	0.008	0.04	1
stat4	0.360694	-2.24343	0.008	0.02	1
aoc1	0.2523	-2.24185	0	0.01	1
gclm	0.0961884	-2.24167	0.015	0.05	1
arl8ba	0.0521465	-2.24103	0.008	0.045	1
sema6dl	0.2523	-2.24089	0	0.01	1
gpcpd1	0.2523	-2.24072	0	0.01	1
faxdc2	0.0662109	-2.24023	0.015	0.055	1
bag1	0.243255	-2.23732	0.008	0.025	1
rgs16	0.2523	-2.23451	0	0.01	1
rybpb	0.243255	-2.23385	0.008	0.025	1
SLC9A1	0.2523	-2.23356	0	0.01	1
e2f4	0.2523	-2.23222	0	0.01	1
stim1a	0.2523	-2.22644	0	0.01	1
tasorb	0.164806	-2.22526	0.008	0.03	1
camk2g1	0.0363227	-2.22381	0.008	0.05	1
golga4	0.00800479	-2.22333	0.031	0.111	1
kmt5aa	0.266233	-2.21933	0.015	0.035	1
sfxn5b	0.024624	-2.21423	0.008	0.055	1
tomm20a	0.2523	-2.21379	0	0.01	1
hephl1a	0.243255	-2.21183	0.008	0.025	1
hspa4b	0.0468862	-2.20932	0.015	0.06	1
sept7a	0.0248573	-2.20894	0.008	0.055	1
tet2	0.377201	-2.20787	0.015	0.03	1
ttf1	0.2523	-2.20673	0	0.01	1
fgfbp1b	0.2523	-2.20673	0	0.01	1
ewsr1b.1	0.241203	-2.20643	0.008	0.025	1
cdk6	0.2523	-2.2056	0	0.01	1
CT956002.2	0.077064	-2.2005	0.008	0.04	1
srrt	0.0117624	-2.20042	0.008	0.065	1
trpm4b.2	0.360694	-2.19958	0.008	0.02	1
pask	0.2523	-2.19874	0	0.01	1
trib1	0.36363	-2.19863	0.008	0.02	1
lamtor3	0.0235777	-2.19466	0.015	0.07	1
tfap4	0.2523	-2.19448	0	0.01	1
tspan3a	0.2523	-2.18799	0	0.01	1
CU457819.4	0.2523	-2.18474	0	0.01	1
ino80	0.0739259	-2.18173	0.023	0.065	1
si:dkey-117m1.4	0.542036	-2.1777	0.008	0.015	1
rab5b	0.0531156	-2.17593	0.008	0.045	1
nod1	0.2523	-2.17567	0	0.01	1
akt2l	0.00697117	-2.17422	0.023	0.101	1
sdr16c5b	0.0672507	-2.17257	0.015	0.055	1
pa2g4b	0.00526616	-2.16963	0.015	0.09	1
rab43	0.0039175	-2.1686	0.015	0.095	1
si:dkey-193c22.2	0.2523	-2.16697	0	0.01	1
slc25a21	0.2523	-2.16697	0	0.01	1
fam151b	0.2523	-2.16581	0	0.01	1
mvb12ba	0.2523	-2.16324	0	0.01	1
lin28a	0.2523	-2.16226	0	0.01	1
kdsr	0.542036	-2.16191	0.008	0.015	1
btr32	0.2523	-2.16164	0	0.01	1
si:ch1073-392o20.2	0.0250924	-2.1605	0.008	0.055	1
sppl2	0.818442	-2.15903	0.008	0.01	1
zgc:112234	0.112043	-2.15804	0.008	0.035	1
cblb	0.818442	-2.15724	0.008	0.01	1
CABZ01026681.1	0.113046	-2.15708	0.008	0.035	1
golph3	0.161951	-2.15687	0.008	0.03	1
ENSDARG00000093125	0.114056	-2.1555	0.008	0.035	1
glmna	0.546166	-2.15284	0.008	0.015	1
b3gnt2l	0.2523	-2.14827	0	0.01	1
srcap	0.0250924	-2.14094	0.008	0.055	1
si:dkey-16i5.8	0.360694	-2.13673	0.008	0.02	1
psmc6	0.0667291	-2.13591	0.015	0.055	1
crim1	0.266233	-2.13566	0.015	0.035	1
ice1	0.164806	-2.13484	0.008	0.03	1
gfer	0.36363	-2.1342	0.008	0.02	1
gapvd1	0.241203	-2.13285	0.008	0.025	1
bola3	0.0531156	-2.13188	0.008	0.045	1
timm13	0.0363227	-2.12942	0.008	0.05	1
psme1	0.0117624	-2.12745	0.008	0.065	1
calr3a	6.22088e-05	-2.12485	0.046	0.206	1
UBL4A	0.2523	-2.11684	0	0.01	1
bag3	0.112043	-2.1155	0.008	0.035	1
ggt1a	0.2523	-2.11506	0	0.01	1
sipa1l1	0.360694	-2.11451	0.008	0.02	1
dip2a	0.2523	-2.11277	0	0.01	1
PRRC2B	0.164806	-2.11062	0.008	0.03	1
patz1	0.360694	-2.10943	0.008	0.02	1
mrps6	0.01165	-2.10502	0.008	0.065	1
hdac6	0.2523	-2.10477	0	0.01	1
zgc:113263	0.0777654	-2.10003	0.008	0.04	1
smim7	0.166247	-2.09923	0.008	0.03	1
kdm4ab	0.529744	-2.09611	0.015	0.025	1
b9d2	0.542036	-2.09593	0.008	0.015	1
adkb	0.271663	-2.09581	0.015	0.035	1
hoxb6a	0.542036	-2.09097	0.008	0.015	1
edem1	0.190699	-2.08895	0.015	0.04	1
prdx4	0.105795	-2.08778	0.023	0.06	1
zgc:193711	0.0111934	-2.0851	0.015	0.08	1
psmc5	0.00114644	-2.08272	0.015	0.111	1
ep400	0.734718	-2.08023	0.015	0.02	1
si:ch211-240b21.2	0.2523	-2.08005	0	0.01	1
si:ch211-51h9.6	0.2523	-2.07995	0	0.01	1
hsd17b10	0.0472614	-2.07946	0.015	0.06	1
npepps	0.0784719	-2.07582	0.008	0.04	1
si:dkey-66i24.7	0.2523	-2.07533	0	0.01	1
sumo3a	0.0749558	-2.07431	0.023	0.065	1
rnf146	0.2523	-2.07384	0	0.01	1
si:dkey-7l6.3	0.2523	-2.072	0	0.01	1
SPEN	0.0157914	-2.07062	0.015	0.075	1
znf574	0.2523	-2.06787	0	0.01	1
dtd2	0.360694	-2.06591	0.008	0.02	1
slkb	0.20155	-2.06376	0.023	0.05	1
rab13	0.00799191	-2.06215	0.015	0.085	1
chuk	0.273721	-2.06022	0.023	0.045	1
cenpx	0.2523	-2.0598	0	0.01	1
reps1	0.2523	-2.0559	0	0.01	1
lyrm2	0.0961884	-2.05462	0.015	0.05	1
vps39	0.065696	-2.05145	0.015	0.055	1
slc7a10a	0.818442	-2.05008	0.008	0.01	1
hoxb10a	0.077064	-2.05006	0.008	0.04	1
larp7	0.167698	-2.04919	0.008	0.03	1
camsap3	0.134154	-2.04802	0.015	0.045	1
larp4b	0.114056	-2.04756	0.008	0.035	1
si:ch73-185c24.2	0.0142332	-2.04582	0.023	0.09	1
tsku	0.163374	-2.04413	0.008	0.03	1
si:dkey-269o24.1	0.00556282	-2.04211	0.008	0.075	1
usp32	0.0171795	-2.03869	0.008	0.06	1
pbrm1l	0.0531156	-2.03697	0.008	0.045	1
triobpb	0.24532	-2.03614	0.008	0.025	1
tmem60	0.542036	-2.03424	0.008	0.015	1
scaf4a	0.24532	-2.0318	0.008	0.025	1
si:ch211-226m16.2	0.0112896	-2.02494	0.015	0.08	1
mios	0.167698	-2.02456	0.008	0.03	1
ttf2	0.113046	-2.02271	0.008	0.035	1
mylk5	0.542036	-2.02172	0.008	0.015	1
abt1	0.818442	-2.02171	0.008	0.01	1
nfs1	0.542036	-2.0211	0.008	0.015	1
ubn2a	0.243255	-2.02068	0.008	0.025	1
zgc:113314	0.013441	-2.01958	0.038	0.116	1
smyd2a	0.360694	-2.01796	0.008	0.02	1
arl8a	0.00755123	-2.01654	0.023	0.101	1
mia3	0.0118757	-2.01536	0.008	0.065	1
acad9	0.0366624	-2.00936	0.008	0.05	1
stoml2	0.818442	-2.00876	0.008	0.01	1
prrc2c	0.00812972	-2.00837	0.008	0.07	1
grnb	0.0248573	-2.00755	0.008	0.055	1
chmp6b	0.0531156	-2.00173	0.008	0.045	1
got2b	0.134154	-1.99939	0.015	0.045	1
cnnm2b	0.0468862	-1.99907	0.015	0.06	1
mxi1	0.113046	-1.9976	0.008	0.035	1
zgc:171480	0.0250924	-1.99741	0.008	0.055	1
myl12.2	0.377201	-1.99634	0.015	0.03	1
spryd7a	0.243255	-1.99377	0.008	0.025	1
mmab	0.360694	-1.99292	0.008	0.02	1
bada	0.163374	-1.99029	0.008	0.03	1
ache	0.113046	-1.99024	0.008	0.035	1
mafbb	0.000336261	-1.98988	0.031	0.156	1
BRD8	0.2523	-1.98176	0	0.01	1
aox6	0.241203	-1.97885	0.008	0.025	1
golga1	0.00249279	-1.97742	0.023	0.116	1
pih1d1	0.164806	-1.97663	0.008	0.03	1
si:ch211-235m3.5	0.000904067	-1.97384	0.023	0.131	1
sephs2	0.0777654	-1.97108	0.008	0.04	1
pcsk5b	0.542036	-1.96796	0.008	0.015	1
ctnna1	0.00247848	-1.96792	0.015	0.101	1
pigq	0.542036	-1.96739	0.008	0.015	1
echdc2	0.0366624	-1.96683	0.008	0.05	1
CABZ01085658.1	0.2523	-1.96456	0	0.01	1
bcl7bb	0.077064	-1.96306	0.008	0.04	1
ggnbp2	0.0231907	-1.96224	0.015	0.07	1
pgam1a	0.0056989	-1.96181	0.015	0.09	1
ajuba	0.2523	-1.96053	0	0.01	1
nup58	0.2523	-1.95551	0	0.01	1
kif3b	0.542036	-1.95542	0.008	0.015	1
leng9	0.083788	-1.95532	0.038	0.085	1
si:dkey-120c6.5	0.542036	-1.95476	0.008	0.015	1
fus	0.163374	-1.95465	0.008	0.03	1
nras	0.0366624	-1.95362	0.008	0.05	1
rilpl2	0.360694	-1.95129	0.008	0.02	1
ppp1r12a	0.00341519	-1.94959	0.023	0.111	1
plcd1b	0.366581	-1.9479	0.008	0.02	1
rap1ab	0.166247	-1.94789	0.008	0.03	1
selenok	0.0147369	-1.94368	0.023	0.09	1
pak2a	0.360694	-1.94097	0.008	0.02	1
thrab	0.542036	-1.93993	0.008	0.015	1
nt5c2b	0.542036	-1.93898	0.008	0.015	1
rbm19	0.24532	-1.9323	0.008	0.025	1
armc8	0.360694	-1.92986	0.008	0.02	1
ctcf	0.167698	-1.92913	0.008	0.03	1
timm10	0.2523	-1.92844	0	0.01	1
coa3b	0.36363	-1.92828	0.008	0.02	1
rnpepl1	0.542036	-1.92551	0.008	0.015	1
fbxo44	0.2523	-1.92352	0	0.01	1
crp2	0.2523	-1.92352	0	0.01	1
ap3b1a	0.0235511	-1.9233	0.038	0.106	1
hist1h4l.14	0.2523	-1.9218	0	0.01	1
itpr2	0.00236088	-1.92092	0.023	0.116	1
chd6	0.0540997	-1.91806	0.008	0.045	1
IYD	0.36363	-1.9167	0.008	0.02	1
pfdn6	0.0366624	-1.91313	0.008	0.05	1
dnm2a	0.00987888	-1.91241	0.023	0.095	1
plpp2b	0.114671	-1.91173	0.038	0.08	1
si:dkeyp-4f2.1.1	0.0102759	-1.9107	0.023	0.095	1
nup88	0.818442	-1.9107	0.008	0.01	1
malrd1	0.2523	-1.90979	0	0.01	1
trak2	0.2523	-1.9017	0	0.01	1
tprb	0.134154	-1.90099	0.015	0.045	1
gfpt1	0.36363	-1.90068	0.008	0.02	1
bcap31	0.0961884	-1.89961	0.015	0.05	1
samd13	0.36363	-1.89515	0.008	0.02	1
capga	0.360694	-1.89419	0.008	0.02	1
wdr26b	0.499609	-1.89353	0.023	0.035	1
si:dkey-192g7.3	0.542036	-1.89238	0.008	0.015	1
tnip2	0.0536058	-1.88828	0.008	0.045	1
eif4g3b	0.542036	-1.88807	0.008	0.015	1
tmem167b	0.36363	-1.8854	0.008	0.02	1
rbms1b	0.366581	-1.88256	0.008	0.02	1
xpnpep2	0.0171795	-1.88123	0.008	0.06	1
eif4ba	0.382003	-1.88043	0.015	0.03	1
tcima	0.136136	-1.87963	0.015	0.045	1
ambra1a	0.2523	-1.87498	0	0.01	1
mrpl40	0.0531156	-1.87418	0.008	0.045	1
ugp2b	0.0202762	-1.87201	0.023	0.085	1
phf2	0.542036	-1.87108	0.008	0.015	1
tmed3	0.243255	-1.8678	0.008	0.025	1
aste1a	0.00188997	-1.86629	0.038	0.146	1
zc3h14	0.542036	-1.86537	0.008	0.015	1
wasla	0.262401	-1.86501	0.031	0.055	1
si:ch211-165e15.1	0.00556282	-1.86086	0.008	0.075	1
man2b2	0.0536058	-1.85659	0.008	0.045	1
asb7	0.542036	-1.85544	0.008	0.015	1
ptk7a	0.2523	-1.85227	0	0.01	1
papss2b	0.542036	-1.85189	0.008	0.015	1
snx27a	0.979407	-1.85048	0.031	0.03	1
ptenb	0.280147	-1.84885	0.023	0.045	1
tapt1b	0.542036	-1.8484	0.008	0.015	1
rcc2	0.818442	-1.84784	0.008	0.01	1
clcn5a	0.00556282	-1.84766	0.008	0.075	1
NPC1L1	0.366581	-1.84472	0.008	0.02	1
usf2	0.24532	-1.84242	0.008	0.025	1
parp16	0.0777654	-1.84179	0.008	0.04	1
sfrp2l	0.360694	-1.83975	0.008	0.02	1
ippk	0.268034	-1.83903	0.015	0.035	1
tango2	0.0247726	-1.83808	0.015	0.07	1
lyrm5a	0.114056	-1.83663	0.008	0.035	1
hist1h4l.3	0.532842	-1.83527	0.015	0.025	1
stxbp3	0.0536058	-1.83086	0.008	0.045	1
bckdha	0.192049	-1.82996	0.015	0.04	1
agpat9l	0.0366624	-1.82974	0.008	0.05	1
ing1	0.24532	-1.82934	0.008	0.025	1
mbd3b	0.00812972	-1.82838	0.008	0.07	1
fmr1	0.542036	-1.82691	0.008	0.015	1
nbn	0.167698	-1.81975	0.008	0.03	1
fam53b	0.077582	-1.81955	0.023	0.065	1
otud7b	0.0961884	-1.81882	0.015	0.05	1
gtf2b	0.167698	-1.81605	0.008	0.03	1
fam107b	0.384417	-1.81352	0.015	0.03	1
atp13a3	0.0134094	-1.81196	0.031	0.106	1
asxl2	0.529744	-1.81167	0.015	0.025	1
shoc2	0.0786532	-1.81051	0.023	0.065	1
nxf1	0.360694	-1.80699	0.008	0.02	1
iars1	0.153164	-1.80655	0.023	0.055	1
si:ch211-153b23.4	0.818442	-1.80574	0.008	0.01	1
pkp4	0.360694	-1.80391	0.008	0.02	1
psmd8	0.029318	-1.80201	0.023	0.08	1
si:ch211-196h16.5	0.36363	-1.80186	0.008	0.02	1
strbp	0.114056	-1.80147	0.008	0.035	1
hectd3	0.01661	-1.80119	0.015	0.075	1
si:dkey-4c15.13	0.2523	-1.79964	0	0.01	1
irak1	0.2523	-1.79457	0	0.01	1
hacl1	0.115073	-1.79339	0.008	0.035	1
hmgn3	0.734718	-1.79219	0.015	0.02	1
dnajb2	0.0536058	-1.79005	0.008	0.045	1
hoxa13b	0.135142	-1.78955	0.015	0.045	1
wwp2	0.0784719	-1.78752	0.008	0.04	1
zbtb14	0.818442	-1.78253	0.008	0.01	1
exoc1	0.0101832	-1.78168	0.038	0.121	1
nomo	0.114056	-1.78076	0.008	0.035	1
si:dkey-17o15.2	0.193405	-1.77912	0.015	0.04	1
mmaa	0.167698	-1.77733	0.008	0.03	1
rbms2a	0.0313017	-1.77578	0.031	0.09	1
acbd6	0.24532	-1.77488	0.008	0.025	1
ugt5a1	0.0027852	-1.7693	0.015	0.101	1
vps26a	0.0683038	-1.76557	0.015	0.055	1
HECTD4	0.0121886	-1.76422	0.015	0.08	1
ciao1	0.36363	-1.76002	0.008	0.02	1
si:ch73-46j18.5	0.818442	-1.75706	0.008	0.01	1
ACBD3	0.24532	-1.75655	0.008	0.025	1
fam43a	0.000257411	-1.75582	0.069	0.221	1
ccdc90b	0.167698	-1.75572	0.008	0.03	1
lypla2	0.0495662	-1.75224	0.015	0.06	1
ube2e3	0.0770508	-1.75207	0.023	0.065	1
diaph2	0.00714084	-1.75093	0.023	0.101	1
mrpl39	0.13814	-1.74854	0.015	0.045	1
slc16a6b	0.110091	-1.74838	0.023	0.06	1
unc45a	0.0784719	-1.74793	0.008	0.04	1
boka	0.167698	-1.74629	0.008	0.03	1
galk1	0.0491755	-1.74562	0.015	0.06	1
foxa1	0.734718	-1.73806	0.015	0.02	1
si:dkeyp-72g9.4	0.529744	-1.73669	0.015	0.025	1
myrfl	0.00251367	-1.7312	0.023	0.116	1
TCIM	0.0969178	-1.7311	0.015	0.05	1
tsr1	0.167698	-1.72686	0.008	0.03	1
sidt2	0.360694	-1.72505	0.008	0.02	1
gch1	0.115073	-1.7248	0.008	0.035	1
ing3	0.167698	-1.72445	0.008	0.03	1
TSTD1	0.542036	-1.72404	0.008	0.015	1
xkr9	0.366581	-1.72286	0.008	0.02	1
stx18	0.818442	-1.72156	0.008	0.01	1
itfg1	0.542036	-1.72091	0.008	0.015	1
os9	0.24532	-1.72048	0.008	0.025	1
vamp8	0.167698	-1.71735	0.008	0.03	1
med27	0.818442	-1.71478	0.008	0.01	1
kpna3	0.0543311	-1.71168	0.023	0.07	1
stat5b	0.546166	-1.71003	0.008	0.015	1
txnipa	0.542036	-1.7091	0.008	0.015	1
gdap2	0.169158	-1.70795	0.008	0.03	1
vps9d1	0.542036	-1.70587	0.008	0.015	1
zgc:153039	0.360694	-1.70403	0.008	0.02	1
ndufa4	0.000108493	-1.70393	0.046	0.201	1
pik3r2	0.194769	-1.70372	0.015	0.04	1
si:dkey-217d24.6	0.734718	-1.70311	0.015	0.02	1
opa1	0.0976516	-1.70303	0.015	0.05	1
tet1	0.167698	-1.70206	0.008	0.03	1
cox20	0.386841	-1.70117	0.015	0.03	1
gmppb	0.194769	-1.69976	0.015	0.04	1
sphk2	0.243255	-1.69642	0.008	0.025	1
rcc1	0.68362	-1.69586	0.015	0.01	1
arhgap17b	0.542036	-1.69476	0.008	0.015	1
zgc:92242	0.0339847	-1.69352	0.053	0.121	1
sdccag8	0.542036	-1.69277	0.008	0.015	1
ndfip2	0.542036	-1.6918	0.008	0.015	1
dicer1	0.167698	-1.69048	0.008	0.03	1
traf2b	0.249485	-1.69046	0.008	0.025	1
irf2a	0.36363	-1.69036	0.008	0.02	1
sbno1	0.0777654	-1.68797	0.008	0.04	1
fh	0.069909	-1.68777	0.015	0.055	1
ankrd22	0.0969178	-1.6869	0.015	0.05	1
CABZ01008730.1	0.166247	-1.68614	0.008	0.03	1
txnl4a	0.360694	-1.68603	0.008	0.02	1
scinlb	0.0250924	-1.68493	0.008	0.055	1
pfkfb2b	0.0709962	-1.68492	0.015	0.055	1
si:dkey-248g21.1	0.824021	-1.68467	0.008	0.01	1
soul4	0.366581	-1.68365	0.008	0.02	1
chd9	0.0189213	-1.68077	0.038	0.111	1
rerea	0.0342338	-1.67654	0.015	0.065	1
si:dkey-76k16.6	0.0106037	-1.67615	0.023	0.095	1
snx9a	0.114056	-1.67505	0.008	0.035	1
abcc4	0.379597	-1.67495	0.015	0.03	1
ugt5b2.1	0.0791836	-1.67477	0.008	0.04	1
pcca	0.13814	-1.67468	0.015	0.045	1
maml3	0.114056	-1.67326	0.008	0.035	1
LO018128.1	0.818442	-1.671	0.008	0.01	1
spg7	0.152195	-1.67081	0.023	0.055	1
ykt6	0.247396	-1.6708	0.008	0.025	1
slc39a13	0.542036	-1.67008	0.008	0.015	1
mrpl23	0.360694	-1.66991	0.008	0.02	1
ptgs2b	0.110254	-1.6687	0.038	0.08	1
fndc4b	0.0243686	-1.66759	0.015	0.07	1
zgc:110319	0.36363	-1.66531	0.008	0.02	1
denr	0.0808317	-1.66406	0.023	0.065	1
si:ch211-255f4.7	0.24532	-1.66332	0.008	0.025	1
gsk3ba	0.0976516	-1.66302	0.015	0.05	1
si:ch211-248a14.8	0.0366624	-1.66296	0.008	0.05	1
vps26bl	0.366581	-1.6627	0.008	0.02	1
znf1154.2	0.542036	-1.66236	0.008	0.015	1
ece1	0.24532	-1.65933	0.008	0.025	1
zgc:162472	0.818442	-1.65894	0.008	0.01	1
si:dkey-100n23.3	0.167698	-1.6575	0.008	0.03	1
cab39l1	0.00392717	-1.65405	0.046	0.146	1
acp1	0.0574911	-1.65402	0.023	0.07	1
igbp1	0.818442	-1.65352	0.008	0.01	1
si:dkeyp-67f1.1	0.542036	-1.65005	0.008	0.015	1
h2ax	0.546166	-1.64849	0.008	0.015	1
BX572619.1	0.539068	-1.64844	0.015	0.025	1
rbm12b	0.0784719	-1.64735	0.008	0.04	1
kdm2aa	0.542036	-1.64607	0.008	0.015	1
kat6a	0.114056	-1.6457	0.008	0.035	1
ifi35	0.24532	-1.64463	0.008	0.025	1
stx12	0.00549521	-1.64367	0.023	0.106	1
cbx4	0.114056	-1.6401	0.008	0.035	1
zgc:153993	0.0808317	-1.63996	0.023	0.065	1
hdgfl2	0.542036	-1.63821	0.008	0.015	1
dusp7	0.0253294	-1.63782	0.008	0.055	1
tagapa	0.546166	-1.63625	0.008	0.015	1
ralbb	0.0409867	-1.63493	0.023	0.075	1
si:dkey-30c15.13	0.113046	-1.63471	0.008	0.035	1
cul1b	0.137135	-1.63442	0.015	0.045	1
numb	0.0484023	-1.63391	0.015	0.06	1
MAF1	0.0491757	-1.63288	0.015	0.06	1
prkacaa	0.169158	-1.63005	0.008	0.03	1
serbp1b	0.054718	-1.62715	0.023	0.07	1
rbb4l	0.194769	-1.62648	0.015	0.04	1
ralab	0.167698	-1.62601	0.008	0.03	1
pld2	0.139151	-1.62447	0.015	0.045	1
vps45	0.542036	-1.62447	0.008	0.015	1
utrn	0.00033013	-1.6237	0.046	0.186	1
pde4ba	0.0791836	-1.62186	0.008	0.04	1
atp13a1	0.192049	-1.62065	0.015	0.04	1
purab	0.532842	-1.6205	0.015	0.025	1
tbc1d22a	0.24532	-1.62003	0.008	0.025	1
gmppab	0.366581	-1.61949	0.008	0.02	1
ddx42	0.0253294	-1.61881	0.008	0.055	1
ENSDARG00000035679	0.0154329	-1.61726	0.023	0.09	1
cmtr1	0.542036	-1.61157	0.008	0.015	1
pikfyve	0.00786065	-1.60932	0.038	0.126	1
tcea1	0.0704509	-1.60746	0.015	0.055	1
ptprga	0.27349	-1.60743	0.015	0.035	1
sft2d1	0.196139	-1.60721	0.015	0.04	1
lipea	0.247396	-1.60717	0.008	0.025	1
hepacam2	0.542036	-1.60707	0.008	0.015	1
rmnd5b	0.734718	-1.60232	0.015	0.02	1
spint1b	0.247396	-1.60171	0.008	0.025	1
nudt12	0.0791836	-1.60167	0.008	0.04	1
psmb5	0.0306446	-1.60111	0.023	0.08	1
cep350	0.0106871	-1.6005	0.023	0.095	1
nr2f6b	0.0611967	-1.60024	0.031	0.08	1
usp4	0.0503551	-1.59974	0.015	0.06	1
ywhaqa	0.00782613	-1.59956	0.046	0.136	1
gda	0.000195275	-1.5978	0.038	0.181	1
clasp1a	0.107212	-1.59726	0.023	0.06	1
[truncated: 5,771 more rows]

## Sheet: Posterior-LREs
gene	p_val	avg_log2FC	pct.1	pct.2	Difference	p_val_adj	Notes
epha2a	1.874e-12	1.41379	0.563	0.417	0.146	3.45304e-08
pm20d1.2	3.88962e-11	1.14069	0.602	0.488	0.114	7.16701e-07
midn	4.07149e-13	1.07834	0.713	0.601	0.112	7.50212e-09
irf6	2.4877e-05	1.54586	0.267	0.163	0.104	0.458384
CABZ01083442.1	3.4147e-11	1.0018	0.646	0.543	0.103	6.29193e-07
cldn15lb	9.49099e-18	1.02618	0.777	0.677	0.1	1.74881e-13
tjp3	1.20504e-05	0.853808	0.521	0.43	0.091	0.222041
cry3a	1.21769e-06	1.09368	0.479	0.391	0.088	0.0224372
htatip2	0.000270924	1.30784	0.279	0.192	0.087	1
si:ch211-132b12.7	1.19594e-05	2.21398	0.125	0.039	0.086	0.220363
ist1	3.94059e-05	1.32857	0.348	0.262	0.086	0.726093
acot19	0.000350334	1.50101	0.251	0.168	0.083	1
oclna	9.97648e-08	1.05862	0.565	0.486	0.079	0.00183827
arrdc1a	0.000360849	1.36289	0.29	0.215	0.075	1
dedd1	0.000963112	0.869104	0.351	0.276	0.075	1
prelid3b	0.000134888	1.03972	0.368	0.294	0.074	1
zgc:172079	5.46997e-06	1.08636	0.493	0.42	0.073	0.10079
laptm4a	0.00215696	1.18762	0.24	0.168	0.072	1
zgc:162730	9.94255e-16	0.970906	0.749	0.677	0.072	1.83201e-11
palld	0.000368835	2.36758	0.125	0.055	0.07	1
kifc3	0.000459343	0.74649	0.401	0.331	0.07	1
ptp4a1	0.00280781	1.2123	0.203	0.134	0.069	1
sqstm1	1.8659e-05	1.12785	0.479	0.412	0.067	0.343811
cyp2aa7	0.00253274	1.44751	0.175	0.108	0.067	1
sema4ba	0.00889533	1.21371	0.184	0.126	0.058	1
si:ch211-129c21.1	0.000964369	0.984956	0.368	0.31	0.058	1
ccng2	1.74012e-06	0.96538	0.532	0.475	0.057	0.0320635
nccrp1	0.000148927	0.919814	0.448	0.391	0.057	1
anpepb	0.000292608	0.792335	0.465	0.409	0.056	1
cyp1a	0.0064579	1.34111	0.276	0.22	0.056	1
foxn3	0.0132075	1.13621	0.203	0.147	0.056	1
il10rb	0.00670335	1.6053	0.134	0.079	0.055	1
cidec	0.0201871	0.880604	0.201	0.147	0.054	1
tm4sf4	0.00786848	1.19492	0.251	0.197	0.054	1
ugt2a4	0.00750643	0.99802	0.29	0.236	0.054	1
ctns	0.00517902	1.51083	0.111	0.058	0.053	1
akirin2	0.00905552	1.29413	0.114	0.063	0.051	1
slc7a3b	0.00725656	1.74488	0.106	0.055	0.051	1
slc6a18	0.00901419	1.48586	0.214	0.163	0.051	1
angptl4	7.15213e-05	0.920796	0.518	0.467	0.051	1
slc13a5a	0.00182182	2.10746	0.075	0.026	0.049	1
ccnl1a	0.0329266	0.756895	0.248	0.199	0.049	1
pnpla7b	0.0203014	1.28327	0.15	0.102	0.048	1
sugt1	0.0255878	1.09218	0.148	0.1	0.048	1
lmbrd1	0.00546194	1.86859	0.084	0.037	0.047	1
wsb1	0.00418969	2.32626	0.081	0.034	0.047	1
ifngr1	0.0248884	1.1329	0.123	0.076	0.047	1
ube2d1b	0.00711916	0.850362	0.329	0.283	0.046	1
ugt2a7	0.0118094	1.24677	0.245	0.199	0.046	1
maff	0.0245928	0.957274	0.245	0.199	0.046	1
cpt1ab	0.0219664	0.736368	0.287	0.241	0.046	1
dnajc7	0.0124094	0.957925	0.315	0.27	0.045	1
gpr155a	0.00430167	2.19201	0.07	0.026	0.044	1
cyp24a1	0.0299213	1.13216	0.131	0.087	0.044	1
bcar1	0.0284874	1.25487	0.159	0.115	0.044	1
ubb	2.61358e-12	1.03515	0.76	0.717	0.043	4.81578e-08
coro1ca	0.0196138	1.1984	0.256	0.213	0.043	1
ildr1a	0.0395268	1.19018	0.198	0.155	0.043	1
zgc:136858	0.036249	1.32281	0.131	0.089	0.042	1
rbpms2a	0.0185368	1.07185	0.27	0.228	0.042	1
hspe1	0.0318671	1.26127	0.15	0.108	0.042	1
clk4a	0.00299875	0.649749	0.446	0.404	0.042	1
ddx3xb	0.0498451	1.05397	0.201	0.16	0.041	1
tnk1	0.059659	0.924667	0.17	0.129	0.041	1
slc25a55a	0.00504718	0.876928	0.351	0.31	0.041	1
slc20a1a	0.00545739	2.55196	0.064	0.024	0.04	1
nr1d2b	0.0478141	1.2414	0.15	0.11	0.04	1
tspo	0.0276494	0.878872	0.265	0.226	0.039	1
stap2a	0.000246627	4.38209	0.042	0.003	0.039	1
abcc1	0.0506408	1.20151	0.12	0.081	0.039	1
snx20	0.0559165	0.944377	0.231	0.194	0.037	1
cept1a	0.00262562	1.84766	0.047	0.01	0.037	1
slc7a3a	0.0671475	1.32241	0.142	0.105	0.037	1
ccnl1b	0.031228	0.975347	0.262	0.226	0.036	1
tra2a	0.0485705	0.915685	0.256	0.22	0.036	1
zmiz1a	0.0122824	1.85248	0.056	0.021	0.035	1
si:dkey-260c8.6	0.0137734	2.29462	0.058	0.024	0.034	1
zgc:101858	0.0525901	1.40016	0.084	0.05	0.034	1
gpr137ba	0.0635142	1.16392	0.1	0.066	0.034	1
cpvl	3.59431e-08	0.812991	0.755	0.722	0.033	0.000662287
aldob	4.49432e-06	0.653412	0.616	0.583	0.033	0.0828123
si:dkey-112a7.4	0.0955543	1.21083	0.12	0.087	0.033	1
ptpn3	0.107285	1.15709	0.134	0.102	0.032	1
hikeshi	0.00973743	2.24582	0.045	0.013	0.032	1
si:ch73-86n18.1	0.0154414	2.16394	0.05	0.018	0.032	1
creb3l3a	0.028194	1.80142	0.061	0.029	0.032	1
senp2	0.108182	0.760621	0.184	0.152	0.032	1
impdh2	0.112198	0.916556	0.145	0.113	0.032	1
tardbpl	0.103772	1.06121	0.136	0.105	0.031	1
si:ch73-233k15.2	0.0574621	1.84286	0.081	0.05	0.031	1
hoxb3a	0.0714262	1.11034	0.212	0.181	0.031	1
trib3	0.0455022	1.43845	0.203	0.173	0.03	1
hoxb6a	0.035987	1.86917	0.056	0.026	0.03	1
ptges3b	0.117204	1.15203	0.148	0.118	0.03	1
zgc:172315	0.0427704	1.40072	0.058	0.029	0.029	1
vps33a	0.0111829	2.63783	0.039	0.01	0.029	1
zbtb2b	0.0114745	2.3616	0.039	0.01	0.029	1
btr33	0.110548	1.27119	0.089	0.06	0.029	1
cyp2k16	0.110042	1.10406	0.089	0.06	0.029	1
prkcdb	0.0708921	0.885907	0.228	0.199	0.029	1
ctdsp2	0.0948612	1.2771	0.078	0.05	0.028	1
mapk6	0.143973	0.7402	0.209	0.181	0.028	1
tspan36	0.00686672	0.813281	0.409	0.381	0.028	1
si:dkey-45h7.1	0.0676923	1.56805	0.058	0.031	0.027	1
klhl24b	0.0664008	1.46545	0.058	0.031	0.027	1
rnf25	0.078361	1.40848	0.064	0.037	0.027	1
fam102ab	0.149219	0.997271	0.106	0.079	0.027	1
ctsla	1.02352e-07	0.736719	0.699	0.672	0.027	0.00188594
gsto1	0.131437	1.24699	0.078	0.052	0.026	1
hnrnpa0l	0.00843653	3.24265	0.031	0.005	0.026	1
dusp22a	0.0430942	1.70731	0.047	0.021	0.026	1
bbox1	0.117031	1.57397	0.086	0.06	0.026	1
nrarpa	0.0875223	1.01537	0.228	0.202	0.026	1
cish	0.15585	0.974582	0.181	0.155	0.026	1
bicdl2	0.0548934	0.632724	0.337	0.312	0.025	1
eif4e3	0.115143	1.42081	0.07	0.045	0.025	1
sec61a1l	0.164255	1.30298	0.114	0.089	0.025	1
iscub	0.108944	1.70137	0.067	0.042	0.025	1
xkrx	0.110086	1.37251	0.064	0.039	0.025	1
ccnt2b	0.165137	0.968103	0.125	0.1	0.025	1
zswim5	0.203363	0.894556	0.109	0.084	0.025	1
max	0.0411837	0.93434	0.287	0.262	0.025	1
bach1b	0.0761953	2.0774	0.05	0.026	0.024	1
cdab	0.0583003	1.50662	0.042	0.018	0.024	1
GALNT3	0.0597129	1.39064	0.042	0.018	0.024	1
zgc:154075	0.111845	1.01223	0.061	0.037	0.024	1
pdlim5b	0.0926294	1.31483	0.053	0.029	0.024	1
TCF4	0.0986411	0.744832	0.053	0.029	0.024	1
ano9b	0.134873	1.01018	0.223	0.199	0.024	1
vps26c	0.181966	0.982142	0.092	0.068	0.024	1
tbcela	0.177658	0.995158	0.167	0.144	0.023	1
agmo	0.202715	0.789415	0.17	0.147	0.023	1
naa50	0.0145533	3.29811	0.028	0.005	0.023	1
zdhhc21	0.0306693	2.75346	0.033	0.01	0.023	1
si:ch211-246b8.2	0.0306693	2.41846	0.033	0.01	0.023	1
si:ch1073-204b8.1	0.022581	2.19119	0.031	0.008	0.023	1
hyal2b	0.0486661	2.00218	0.039	0.016	0.023	1
CABZ01078594.1	0.0312003	1.67499	0.033	0.01	0.023	1
gls2b	0.169062	1.04136	0.075	0.052	0.023	1
slc25a36b	0.215192	1.09298	0.12	0.097	0.023	1
ddx61	0.0286241	0.713509	0.351	0.328	0.023	1
si:ch211-114c12.2	0.0491205	0.693305	0.354	0.331	0.023	1
rsrp1	1.02588e-10	0.690518	0.791	0.769	0.022	1.89029e-06
spink2.1	0.194801	1.20132	0.111	0.089	0.022	1
zgc:92140	0.00342595	5.62056	0.022	0	0.022	1
larp4ab	0.125601	1.7491	0.056	0.034	0.022	1
tmem189	0.139718	1.60532	0.056	0.034	0.022	1
faub	0.139453	1.57673	0.061	0.039	0.022	1
ENSDARG00000101034	0.158185	1.07421	0.064	0.042	0.022	1
b3gnt3.4	0.0588539	1.07496	0.256	0.234	0.022	1
si:dkey-219e21.2	0.102387	0.989235	0.237	0.215	0.022	1
tuba8l2	0.0813602	0.873047	0.256	0.234	0.022	1
abcf2a	0.25696	0.591807	0.156	0.134	0.022	1
si:ch211-137i24.10	8.47433e-13	0.933766	0.735	0.714	0.021	1.56148e-08
rnf13	0.221019	1.19592	0.081	0.06	0.021	1
abcd4	0.230074	1.12843	0.092	0.071	0.021	1
cbx8a	0.0854044	1.87984	0.039	0.018	0.021	1
msi2b	0.110883	1.87125	0.047	0.026	0.021	1
hoxb5a	0.0947039	1.72502	0.042	0.021	0.021	1
BX547930.4	0.0933554	1.62371	0.042	0.021	0.021	1
cyp2ad3	0.120695	1.23922	0.047	0.026	0.021	1
ugt5g1	0.0497426	2.53264	0.031	0.01	0.021	1
tvp23b	0.051914	1.65525	0.031	0.01	0.021	1
dnase1l4.1	0.10752	1.43027	0.045	0.024	0.021	1
tead1b	0.265462	0.749605	0.164	0.144	0.02	1
ELAPOR2	0.0613671	2.50037	0.033	0.013	0.02	1
taf1a	0.0624783	2.02321	0.033	0.013	0.02	1
selenoo1	0.0621061	2.00235	0.033	0.013	0.02	1
zgc:110789	0.199686	1.57467	0.067	0.047	0.02	1
dbt	0.214977	1.28623	0.07	0.05	0.02	1
si:ch211-191a24.4	0.247613	1.0853	0.117	0.097	0.02	1
nbr1a	0.275577	0.998682	0.109	0.089	0.02	1
nrbf2b	0.225481	0.86133	0.067	0.047	0.02	1
hnf1ba	0.0737151	1.96055	0.036	0.016	0.02	1
hoxa13a	0.223572	1.44869	0.075	0.055	0.02	1
mmgt1	0.242191	0.99811	0.075	0.055	0.02	1
alyref	0.176875	0.758243	0.24	0.22	0.02	1
zgc:110843	0.195559	1.51772	0.064	0.045	0.019	1
dennd2da	0.216164	1.38475	0.064	0.045	0.019	1
ppp4r3b	0.209873	1.35684	0.064	0.045	0.019	1
cyp2aa4	0.202731	1.29066	0.058	0.039	0.019	1
lnx2b	0.183272	1.10559	0.05	0.031	0.019	1
syncripl	0.00622516	5.29751	0.019	0	0.019	1
per1b	0.0145616	4.24363	0.022	0.003	0.019	1
dgcr6	0.0146349	3.58215	0.022	0.003	0.019	1
peli3	0.0148567	2.78275	0.022	0.003	0.019	1
gng12a	0.164217	1.40473	0.045	0.026	0.019	1
ech1	0.18735	1.49891	0.061	0.042	0.019	1
atxn7	0.186822	1.35386	0.053	0.034	0.019	1
gtf2a1l	0.191427	1.10802	0.053	0.034	0.019	1
kitlga	0.19815	0.955674	0.053	0.034	0.019	1
cert1b	0.215905	0.901542	0.061	0.042	0.019	1
bud31	0.256352	1.16659	0.103	0.084	0.019	1
nop56	0.256144	1.11546	0.145	0.126	0.019	1
PPP2CA	0.306865	0.717978	0.103	0.084	0.019	1
pcxb	0.0486019	0.818856	0.32	0.302	0.018	1
ptp4a2b	0.0140805	0.740751	0.393	0.375	0.018	1
ogdha	0.248856	0.586873	0.223	0.205	0.018	1
tmem147	0.0785463	3.06817	0.028	0.01	0.018	1
gmppaa	0.147435	2.20113	0.042	0.024	0.018	1
ppp1r14c	0.081054	1.93917	0.028	0.01	0.018	1
wbp11	0.27072	1.14918	0.089	0.071	0.018	1
si:zfos-1192g2.3	0.161382	1.11823	0.042	0.024	0.018	1
oat	0.280597	1.07184	0.078	0.06	0.018	1
waca	0.326629	0.771497	0.12	0.102	0.018	1
zpr1	0.102658	0.374204	0.031	0.013	0.018	1
fzd2	0.133945	2.31351	0.039	0.021	0.018	1
cant1b	0.12848	1.59632	0.036	0.018	0.018	1
sult1st4	0.145868	1.17514	0.039	0.021	0.018	1
rhoab	0.0453416	0.865492	0.329	0.312	0.017	1
ndrg1a	0.0686769	0.811202	0.329	0.312	0.017	1
dennd3b	0.0113779	6.30041	0.017	0	0.017	1
sinhcafl.1	0.0113779	5.71055	0.017	0	0.017	1
si:ch211-251b21.1	0.0113779	5.48718	0.017	0	0.017	1
pop5	0.0113779	5.34686	0.017	0	0.017	1
fam160b2	0.0616982	2.78555	0.025	0.008	0.017	1
tmem245	0.0632473	2.46917	0.025	0.008	0.017	1
virma	0.0628015	2.26443	0.025	0.008	0.017	1
tulp1a	0.0630241	2.22127	0.025	0.008	0.017	1
cyp2k8	0.0646006	2.00951	0.025	0.008	0.017	1
syvn1	0.112305	1.87971	0.033	0.016	0.017	1
gmnn	0.114657	1.49953	0.033	0.016	0.017	1
plekha8	0.119477	1.48311	0.033	0.016	0.017	1
exoc7	0.352373	0.710297	0.109	0.092	0.017	1
trmt11	0.0440194	2.45422	0.022	0.005	0.017	1
spink4	0.266161	0.948045	0.153	0.136	0.017	1
slc26a5	0.153832	0.908464	0.248	0.231	0.017	1
slc10a3	0.057297	0.906394	0.323	0.307	0.016	1
cx28.9	0.169573	0.880475	0.231	0.215	0.016	1
itgb6	0.0697688	0.815529	0.32	0.304	0.016	1
ihha	0.228673	1.34839	0.042	0.026	0.016	1
ca4b	0.232092	1.29774	0.042	0.026	0.016	1
txnipa	0.239475	0.772549	0.042	0.026	0.016	1
supt16h	0.250181	1.45144	0.05	0.034	0.016	1
slc39a1	0.238772	1.40723	0.047	0.031	0.016	1
ppp4cb	0.268942	1.30546	0.061	0.045	0.016	1
fbrsl1	0.287972	1.2705	0.1	0.084	0.016	1
als2b	0.252081	1.11265	0.047	0.031	0.016	1
abhd3	0.327102	1.10287	0.097	0.081	0.016	1
esrp1	0.308016	1.05898	0.131	0.115	0.016	1
vsig8b	0.275681	0.914142	0.053	0.037	0.016	1
setd3	0.350016	0.782023	0.103	0.087	0.016	1
susd6	0.343508	0.776717	0.097	0.081	0.016	1
si:dkey-199f5.8	0.235043	1.40971	0.045	0.029	0.016	1
foxo3b	0.231306	1.40194	0.045	0.029	0.016	1
CR589947.3	0.242645	1.05378	0.045	0.029	0.016	1
serpinb1l3	0.0407268	0.80153	0.357	0.341	0.016	1
pnp5a	0.00236127	0.640394	0.532	0.517	0.015	1
insig1	0.440112	0.478724	0.117	0.102	0.015	1
hnrnpr	0.358601	1.17993	0.067	0.052	0.015	1
galt	0.351558	1.13184	0.07	0.055	0.015	1
mef2d	0.391811	0.652321	0.07	0.055	0.015	1
pik3r6a	0.182286	1.81003	0.033	0.018	0.015	1
purab	0.18854	1.70258	0.033	0.018	0.015	1
rbb4l	0.18981	1.03379	0.033	0.018	0.015	1
dcps	0.152502	2.01969	0.028	0.013	0.015	1
MCOLN3	0.148501	1.9696	0.028	0.013	0.015	1
picalmb	0.153312	1.54713	0.028	0.013	0.015	1
znf1076	0.156584	0.965721	0.028	0.013	0.015	1
eve1	0.17121	1.89952	0.031	0.016	0.015	1
klhl22	0.208016	1.78401	0.039	0.024	0.015	1
si:ch211-262i1.6	0.169145	1.59156	0.031	0.016	0.015	1
rdh5	0.171625	1.57876	0.031	0.016	0.015	1
cptp	0.328321	1.43492	0.081	0.066	0.015	1
MYG1	0.176667	1.41645	0.031	0.016	0.015	1
dusp16	0.346665	1.16615	0.075	0.06	0.015	1
ppp1cab	0.353225	0.879289	0.078	0.063	0.015	1
mknk2a	0.386365	0.603119	0.078	0.063	0.015	1
uck2a	0.204803	1.37547	0.036	0.021	0.015	1
epn1	0.271431	0.778088	0.187	0.173	0.014	1
deaf1	0.0474238	3.56804	0.017	0.003	0.014	1
smad7	0.0476537	3.29089	0.017	0.003	0.014	1
fastkd1	0.0483492	2.74553	0.017	0.003	0.014	1
ces2b.1	0.0481164	2.31081	0.017	0.003	0.014	1
BX511034.2	0.0209661	5.70154	0.014	0	0.014	1
cldnd1a	0.0209661	5.34881	0.014	0	0.014	1
si:dkey-22i16.9	0.0209661	5.34044	0.014	0	0.014	1
cry1b	0.0209661	5.31052	0.014	0	0.014	1
col1a2	0.0209661	5.2571	0.014	0	0.014	1
tmem237b	0.0209661	5.21746	0.014	0	0.014	1
thbs4a	0.0209661	5.0683	0.014	0	0.014	1
hepacam2	0.0209661	4.98801	0.014	0	0.014	1
znf971	0.0209661	4.68045	0.014	0	0.014	1
id2b	0.0757093	3.34326	0.019	0.005	0.014	1
dclre1c	0.0757093	2.95867	0.019	0.005	0.014	1
aopep	0.0766096	2.91102	0.019	0.005	0.014	1
si:ch211-198n5.11	0.0757093	2.85026	0.019	0.005	0.014	1
fabp3	0.103079	2.611	0.022	0.008	0.014	1
si:dkey-165a24.9	0.0766096	2.5462	0.019	0.005	0.014	1
hoxa10b	0.0757093	2.49807	0.019	0.005	0.014	1
nipsnap1	0.104124	2.48396	0.022	0.008	0.014	1
cmtr1	0.103079	2.26178	0.022	0.008	0.014	1
gnao1b	0.102043	2.21093	0.022	0.008	0.014	1
cd3eap	0.0781295	1.9978	0.019	0.005	0.014	1
fam49ba	0.103775	1.97916	0.022	0.008	0.014	1
tiprl	0.104124	1.77034	0.022	0.008	0.014	1
stra6	0.311399	1.37757	0.045	0.031	0.014	1
ndufv2	0.345648	1.03874	0.064	0.05	0.014	1
cc2d1b	0.353161	0.998411	0.064	0.05	0.014	1
chka	0.432484	0.948061	0.095	0.081	0.014	1
slain2	0.367124	0.944988	0.064	0.05	0.014	1
bida	0.36487	0.915376	0.114	0.1	0.014	1
lipf	0.35946	0.850107	0.114	0.1	0.014	1
atg9b	0.380292	0.367781	0.056	0.042	0.014	1
aldh6a1	0.19607	1.06898	0.223	0.21	0.013	1
kat5a	0.402841	0.960573	0.084	0.071	0.013	1
per3	0.391268	0.881563	0.134	0.121	0.013	1
nr4a3	0.04433	0.843692	0.331	0.318	0.013	1
rpl26	0.122148	0.843591	0.262	0.249	0.013	1
zgc:64022	0.11623	0.695761	0.304	0.291	0.013	1
SGMS1	0.109392	0.615379	0.323	0.31	0.013	1
kalrnb	0.101539	0.526772	0.359	0.346	0.013	1
stat4	0.338406	1.13352	0.05	0.037	0.013	1
derl2	0.351309	1.06048	0.058	0.045	0.013	1
slc22a7b.3	0.345847	0.769198	0.05	0.037	0.013	1
ptgdsb.1	0.261402	2.19445	0.031	0.018	0.013	1
mthfs	0.260855	1.785	0.031	0.018	0.013	1
hccsb	0.270826	1.70904	0.031	0.018	0.013	1
zgc:113208	0.30292	1.62202	0.042	0.029	0.013	1
traf4a	0.263599	1.5433	0.031	0.018	0.013	1
slc47a1	0.267473	1.47094	0.031	0.018	0.013	1
wdr45b	0.304127	1.38587	0.039	0.026	0.013	1
fkbp4	0.311093	1.32311	0.042	0.029	0.013	1
isg20	0.268588	1.31451	0.031	0.018	0.013	1
zgc:110410	0.314714	1.2184	0.042	0.029	0.013	1
prodhb	0.271387	1.19508	0.031	0.018	0.013	1
rab4b	0.31941	1.1273	0.042	0.029	0.013	1
zgc:66427	0.26803	1.0065	0.031	0.018	0.013	1
gbp	0.270265	0.980269	0.031	0.018	0.013	1
susd4	0.326683	1.42744	0.047	0.034	0.013	1
rfx1b	0.327677	1.03911	0.047	0.034	0.013	1
reep3b	0.408564	0.972474	0.089	0.076	0.013	1
cpt1b	0.304883	0.942451	0.167	0.155	0.012	1
slc31a2	0.359714	0.754516	0.156	0.144	0.012	1
nipal3	0.458321	0.747426	0.117	0.105	0.012	1
polr2f	0.433406	0.921694	0.067	0.055	0.012	1
si:rp71-7l19.2.1	0.226757	1.63084	0.025	0.013	0.012	1
nxt2	0.230703	1.30219	0.025	0.013	0.012	1
derl1	0.231271	1.20789	0.025	0.013	0.012	1
efr3a	0.230137	1.19315	0.025	0.013	0.012	1
stard3	0.129355	3.05222	0.017	0.005	0.012	1
gnal	0.129355	2.97172	0.017	0.005	0.012	1
prkcz	0.130328	2.85557	0.017	0.005	0.012	1
si:ch211-238e22.4	0.130817	2.65969	0.017	0.005	0.012	1
si:ch1073-322p19.1	0.131307	2.47623	0.017	0.005	0.012	1
gckr	0.130328	2.41066	0.017	0.005	0.012	1
ulk1a	0.131799	2.19933	0.017	0.005	0.012	1
her11	0.130328	2.09566	0.017	0.005	0.012	1
si:dkey-118k5.3	0.130817	1.98264	0.017	0.005	0.012	1
ccnyl1	0.131307	1.87541	0.017	0.005	0.012	1
gcat	0.131799	1.85993	0.017	0.005	0.012	1
ypel5	0.131799	1.84421	0.017	0.005	0.012	1
sccpdha.1	0.24987	1.74825	0.028	0.016	0.012	1
lamp1b	0.247629	1.72875	0.028	0.016	0.012	1
rnf14	0.27807	1.71368	0.033	0.021	0.012	1
ank3b.1	0.131799	1.70912	0.017	0.005	0.012	1
alg11	0.245957	1.65491	0.028	0.016	0.012	1
znf217	0.132292	1.58851	0.017	0.005	0.012	1
pigm	0.132292	1.53704	0.017	0.005	0.012	1
si:ch211-165d12.4	0.133282	1.4821	0.017	0.005	0.012	1
b4galt6	0.247629	1.4645	0.028	0.016	0.012	1
cbx4	0.282435	1.36286	0.033	0.021	0.012	1
slc47a2.1	0.263033	0.250981	0.028	0.016	0.012	1
zgc:123105	0.196345	2.10292	0.022	0.01	0.012	1
klf15	0.200737	2.04982	0.022	0.01	0.012	1
si:dkey-12j5.1	0.200737	1.6601	0.022	0.01	0.012	1
CU571384.1	0.201291	1.62198	0.022	0.01	0.012	1
tepsin	0.201847	1.52813	0.022	0.01	0.012	1
sesn2	0.292544	1.79677	0.036	0.024	0.012	1
otog	0.299027	1.57324	0.036	0.024	0.012	1
stk26	0.290404	1.45287	0.036	0.024	0.012	1
slc25a10	0.402398	1.0067	0.125	0.113	0.012	1
CABZ01020840.1	0.40966	0.975038	0.125	0.113	0.012	1
atg101	0.300116	0.900231	0.036	0.024	0.012	1
klhl8	0.43698	0.870003	0.075	0.063	0.012	1
lhfpl2a	0.228299	0.860929	0.24	0.228	0.012	1
pklr	0.251511	0.777457	0.206	0.194	0.012	1
fbxw11b	0.32979	0.601238	0.214	0.202	0.012	1
tiparp	0.343729	0.542401	0.24	0.228	0.012	1
slc20a1b	2.14315e-07	0.805188	0.694	0.682	0.012	0.00394896
rbbp6	0.342899	0.655499	0.226	0.215	0.011	1
wu:fi09b08	0.00171237	0.629875	0.552	0.541	0.011	1
si:ch211-22k7.9	0.431162	1.39728	0.056	0.045	0.011	1
ppp1r13bb	0.425075	1.22645	0.042	0.031	0.011	1
kif16bb	0.425667	1.11421	0.05	0.039	0.011	1
cdon	0.433112	1.02367	0.042	0.031	0.011	1
ssu72	0.442055	0.99705	0.05	0.039	0.011	1
hmox2a	0.444917	0.987001	0.05	0.039	0.011	1
pcnp	0.439204	0.941509	0.056	0.045	0.011	1
stk11ip	0.447368	0.925245	0.058	0.047	0.011	1
btr21.1	0.0390935	5.31204	0.011	0	0.011	1
zgc:64065	0.0390935	5.08263	0.011	0	0.011	1
si:dkey-250k10.1	0.0390935	5.04997	0.011	0	0.011	1
oclnb	0.0390935	4.85628	0.011	0	0.011	1
ddah1	0.0390935	4.8145	0.011	0	0.011	1
rgs5a	0.0390935	4.81116	0.011	0	0.011	1
si:ch73-266f23.1.1	0.0390935	4.77654	0.011	0	0.011	1
CU459012.1	0.0390935	4.75548	0.011	0	0.011	1
gpm6aa	0.0390935	4.58992	0.011	0	0.011	1
rnasel3	0.0390935	4.47816	0.011	0	0.011	1
CABZ01061495.1	0.0390935	4.40145	0.011	0	0.011	1
ralba	0.0860185	4.39989	0.014	0.003	0.011	1
nup37	0.0390935	4.18816	0.011	0	0.011	1
tmem9	0.0860185	3.99099	0.014	0.003	0.011	1
dcun1d3	0.0860185	3.71731	0.014	0.003	0.011	1
znf644b	0.0860185	3.55652	0.014	0.003	0.011	1
zgc:113425	0.0864241	3.4725	0.014	0.003	0.011	1
zdhhc16a	0.0860185	3.33649	0.014	0.003	0.011	1
BX323586.3	0.0860185	3.09033	0.014	0.003	0.011	1
bcl7bb	0.0864241	3.0858	0.014	0.003	0.011	1
si:ch211-59d8.3	0.0864241	2.92059	0.014	0.003	0.011	1
sufu	0.0864241	2.7101	0.014	0.003	0.011	1
mrpl58	0.0868314	2.65076	0.014	0.003	0.011	1
med19b	0.167623	2.34881	0.019	0.008	0.011	1
prdm10	0.167623	2.27252	0.019	0.008	0.011	1
cutc	0.0876504	1.97121	0.014	0.003	0.011	1
ppp1cbl	0.169218	1.56516	0.019	0.008	0.011	1
zgc:194659	0.170824	1.35288	0.019	0.008	0.011	1
ampd2b	0.0880623	1.06838	0.014	0.003	0.011	1
tm2d3	0.429237	1.60383	0.053	0.042	0.011	1
ak2	0.435059	1.28012	0.095	0.084	0.011	1
eif6	0.425599	1.21797	0.061	0.05	0.011	1
gabarapl2	0.475928	1.13384	0.092	0.081	0.011	1
hsh2d	0.44102	1.04783	0.095	0.084	0.011	1
SFMBT1	0.433034	1.0138	0.045	0.034	0.011	1
pard6a	0.44246	0.90588	0.053	0.042	0.011	1
ewsr1b.1	0.518526	0.879586	0.07	0.06	0.01	1
ldlra	0.132407	0.853833	0.267	0.257	0.01	1
zgc:162989	0.529968	0.830351	0.081	0.071	0.01	1
riok1	0.377211	1.24796	0.028	0.018	0.01	1
dcaf7	0.382245	1.13195	0.028	0.018	0.01	1
mak16	0.441156	0.995514	0.047	0.037	0.01	1
bag6	0.381524	0.879454	0.028	0.018	0.01	1
zgc:112334	0.386594	0.655549	0.028	0.018	0.01	1
rgmb	0.399557	1.75041	0.036	0.026	0.01	1
phf23a	0.386872	1.36961	0.031	0.021	0.01	1
afg1la	0.420347	1.28241	0.039	0.029	0.01	1
exd3	0.386183	1.27058	0.031	0.021	0.01	1
entpd4	0.393105	1.18978	0.031	0.021	0.01	1
pleca	0.422018	1.08861	0.036	0.026	0.01	1
elp5	0.393801	1.05309	0.031	0.021	0.01	1
slc25a17	0.424161	0.995627	0.039	0.029	0.01	1
ubl7b	0.392409	0.970674	0.031	0.021	0.01	1
baxb	0.394498	0.878572	0.031	0.021	0.01	1
hsbp1a	0.424798	0.847109	0.039	0.029	0.01	1
tnpo2	0.430562	0.71103	0.039	0.029	0.01	1
traf4b	0.399398	0.635758	0.031	0.021	0.01	1
si:ch211-173a9.6.1	0.400804	0.533671	0.031	0.021	0.01	1
si:dkeyp-86f7.4	0.469496	1.09906	0.086	0.076	0.01	1
adgrg1.1	0.529283	0.962564	0.089	0.079	0.01	1
eif2s1b	0.524263	0.700215	0.078	0.068	0.01	1
klf11b	0.274317	0.85301	0.201	0.192	0.009	1
itpkcb	0.422022	0.822447	0.156	0.147	0.009	1
azin1b	0.195902	0.754915	0.256	0.247	0.009	1
dusp2	0.0584618	0.667445	0.382	0.373	0.009	1
eif3ja	0.533677	0.610768	0.117	0.108	0.009	1
mlnl	0.220497	2.79506	0.014	0.005	0.009	1
pom121	0.26657	2.63486	0.017	0.008	0.009	1
tmem101	0.267351	2.59131	0.017	0.008	0.009	1
med27	0.220497	2.52864	0.014	0.005	0.009	1
smg9	0.220497	2.51265	0.014	0.005	0.009	1
aaas	0.220497	2.443	0.014	0.005	0.009	1
sp4	0.222047	2.42954	0.014	0.005	0.009	1
si:dkey-65l23.2.2	0.219725	2.4177	0.014	0.005	0.009	1
apol1	0.221271	2.41329	0.014	0.005	0.009	1
sik2a	0.220497	2.3674	0.014	0.005	0.009	1
f3b	0.219725	2.35924	0.014	0.005	0.009	1
phf10	0.221271	2.27123	0.014	0.005	0.009	1
oct2	0.219725	2.26396	0.014	0.005	0.009	1
dnajc2	0.269703	2.25443	0.017	0.008	0.009	1
si:ch211-66k16.27	0.220497	2.24858	0.014	0.005	0.009	1
cbsa	0.268134	2.22515	0.017	0.008	0.009	1
si:ch211-161h7.4	0.269703	2.21419	0.017	0.008	0.009	1
slc25a32a	0.220497	2.16819	0.014	0.005	0.009	1
si:ch73-147o17.1	0.268134	2.10552	0.017	0.008	0.009	1
vash2	0.220497	2.04859	0.014	0.005	0.009	1
prpf3	0.222047	2.03772	0.014	0.005	0.009	1
cybc1	0.26657	2.03201	0.017	0.008	0.009	1
CABZ01054394.1	0.222047	1.99719	0.014	0.005	0.009	1
ints6	0.353656	1.99208	0.025	0.016	0.009	1
tmc6b	0.354388	1.9828	0.025	0.016	0.009	1
sema4ab	0.268918	1.87791	0.017	0.008	0.009	1
pacsin2	0.268134	1.85984	0.017	0.008	0.009	1
rnf165a	0.271279	1.8496	0.017	0.008	0.009	1
FP236735.1	0.268134	1.8255	0.017	0.008	0.009	1
rnf8	0.26657	1.8242	0.017	0.008	0.009	1
hdac3	0.268918	1.78559	0.017	0.008	0.009	1
TMEM235	0.268134	1.74648	0.017	0.008	0.009	1
naa40.1	0.222825	1.74426	0.014	0.005	0.009	1
alg9	0.350011	1.7352	0.025	0.016	0.009	1
slf1	0.269703	1.69502	0.017	0.008	0.009	1
pkmyt1	0.222047	1.62672	0.014	0.005	0.009	1
si:ch73-120g24.4	0.273655	1.52065	0.017	0.008	0.009	1
med10	0.393715	1.50112	0.033	0.024	0.009	1
tut4	0.223605	1.41639	0.014	0.005	0.009	1
xkr8.2	0.271279	1.37039	0.017	0.008	0.009	1
tmem167a	0.3588	1.35988	0.025	0.016	0.009	1
si:ch211-195b11.3	0.270491	1.35345	0.017	0.008	0.009	1
cldnk	0.405766	1.2576	0.033	0.024	0.009	1
hnrnpabb	0.534703	1.25458	0.061	0.052	0.009	1
smim29	0.393052	1.21815	0.033	0.024	0.009	1
ddx47	0.401053	1.21734	0.033	0.024	0.009	1
si:ch211-266c8.1	0.271279	1.19181	0.017	0.008	0.009	1
lipeb	0.532681	1.16758	0.056	0.047	0.009	1
rabac1	0.362503	1.14802	0.025	0.016	0.009	1
RETSAT	0.272862	1.13425	0.017	0.008	0.009	1
ercc5	0.531672	1.10551	0.064	0.055	0.009	1
sys1	0.273655	1.10258	0.017	0.008	0.009	1
cops2	0.224387	1.04988	0.014	0.005	0.009	1
loxl4	0.361019	1.04741	0.025	0.016	0.009	1
plpp5	0.272862	1.04121	0.017	0.008	0.009	1
psmc4	0.411192	1.02665	0.033	0.024	0.009	1
ppp2r5cb	0.407795	1.02005	0.033	0.024	0.009	1
rpap3	0.364737	0.983238	0.025	0.016	0.009	1
taf4a	0.361761	0.981147	0.025	0.016	0.009	1
ACOT12	0.551156	0.887237	0.056	0.047	0.009	1
akr1a1a	0.407795	0.88253	0.033	0.024	0.009	1
si:dkey-250k15.10	0.368478	0.824656	0.025	0.016	0.009	1
gid8b	0.365483	0.811644	0.025	0.016	0.009	1
park7	0.275247	0.795121	0.017	0.008	0.009	1
C11H1orf50	0.565064	0.776105	0.056	0.047	0.009	1
prpf39	0.555231	0.710074	0.067	0.058	0.009	1
gatm	0.575451	0.526547	0.056	0.047	0.009	1
hoxc11a	0.426333	0.344771	0.033	0.024	0.009	1
zgc:65997	0.328659	2.21803	0.022	0.013	0.009	1
ccndbp1	0.301808	2.05768	0.019	0.01	0.009	1
rnf115	0.303348	2.0228	0.019	0.01	0.009	1
dstyk	0.332417	1.86138	0.022	0.013	0.009	1
si:ch211-214b16.4	0.332417	1.85997	0.022	0.013	0.009	1
chst10	0.331663	1.84446	0.022	0.013	0.009	1
capn1a	0.306443	1.7902	0.019	0.01	0.009	1
lrrc59	0.332417	1.75605	0.022	0.013	0.009	1
ppp1r15b	0.302577	1.75002	0.019	0.01	0.009	1
ap3s2	0.333928	1.734	0.022	0.013	0.009	1
tmcc1b	0.306443	1.66768	0.019	0.01	0.009	1
mrps30	0.308778	1.60748	0.019	0.01	0.009	1
nt5c3a	0.333172	1.57034	0.022	0.013	0.009	1
ftr58	0.330911	1.50345	0.022	0.013	0.009	1
sirt6	0.307998	1.47735	0.019	0.01	0.009	1
mgrn1b	0.336202	1.47566	0.022	0.013	0.009	1
lysmd4	0.308778	1.44387	0.019	0.01	0.009	1
yipf2	0.308778	1.43276	0.019	0.01	0.009	1
rc3h1b	0.310341	1.40706	0.019	0.01	0.009	1
nipa1	0.305667	1.36802	0.019	0.01	0.009	1
brf1b	0.308778	1.32925	0.019	0.01	0.009	1
tom1l2	0.307998	1.30252	0.019	0.01	0.009	1
pgm2l1	0.308778	1.28975	0.019	0.01	0.009	1
atg4b	0.336962	1.25873	0.022	0.013	0.009	1
tlcd4a	0.340015	1.05203	0.022	0.013	0.009	1
gtf2ird1	0.341548	0.997692	0.022	0.013	0.009	1
bop1	0.344626	0.996754	0.022	0.013	0.009	1
si:dkey-244a7.1	0.503486	0.993921	0.103	0.094	0.009	1
sigirr	0.569481	0.66061	0.109	0.1	0.009	1
slc26a6	0.549884	0.483096	0.075	0.066	0.009	1
nop2	0.566324	0.421446	0.075	0.066	0.009	1
cldn23b	0.617542	0.375627	0.109	0.1	0.009	1
vegfab	0.340567	0.733557	0.206	0.197	0.009	1
nck1b	0.506716	0.988847	0.1	0.092	0.008	1
apoa4b.1	0.220106	0.95731	0.228	0.22	0.008	1
pisd	0.53602	0.906394	0.1	0.092	0.008	1
slc44a1b	0.538823	0.904301	0.097	0.089	0.008	1
mcl1b	0.129029	0.787047	0.281	0.273	0.008	1
hnrnph1l	0.406039	0.695207	0.181	0.173	0.008	1
coq10b	0.0396078	0.692931	0.354	0.346	0.008	1
zgc:56622	0.633573	0.68029	0.081	0.073	0.008	1
ugt8	0.026335	0.658255	0.415	0.407	0.008	1
cyth1a.1	0.400989	0.646246	0.189	0.181	0.008	1
birc2	0.619676	0.562095	0.084	0.076	0.008	1
sox19a	0.604514	0.362679	0.084	0.076	0.008	1
anks3	0.156718	3.41307	0.011	0.003	0.008	1
zgc:162962	0.156718	3.33097	0.011	0.003	0.008	1
rbm41	0.156718	3.32455	0.011	0.003	0.008	1
si:dkey-190j3.4	0.156718	2.93702	0.011	0.003	0.008	1
si:dkeyp-30e7.2	0.156718	2.85071	0.011	0.003	0.008	1
mllt3	0.157429	2.76754	0.011	0.003	0.008	1
alg12	0.156718	2.74942	0.011	0.003	0.008	1
stmn1b	0.156718	2.7367	0.011	0.003	0.008	1
znf1040	0.156718	2.71108	0.011	0.003	0.008	1
zgc:162297	0.158142	2.69267	0.011	0.003	0.008	1
asb8	0.156718	2.67625	0.011	0.003	0.008	1
styk1b	0.156718	2.66462	0.011	0.003	0.008	1
BX005421.2	0.156718	2.633	0.011	0.003	0.008	1
matn3a	0.157429	2.61617	0.011	0.003	0.008	1
rmnd5b	0.156718	2.60545	0.011	0.003	0.008	1
wdr12	0.156718	2.56124	0.011	0.003	0.008	1
vegfba	0.157429	2.48323	0.011	0.003	0.008	1
vps45	0.157429	2.36213	0.011	0.003	0.008	1
si:dkeyp-53e4.4	0.157429	2.24423	0.011	0.003	0.008	1
si:ch211-196f19.1	0.157429	2.22593	0.011	0.003	0.008	1
sema3aa	0.158142	2.11703	0.011	0.003	0.008	1
dusp19b	0.52758	1.51846	0.047	0.039	0.008	1
becn1	0.529537	1.46946	0.042	0.034	0.008	1
gpat4	0.159577	1.29037	0.011	0.003	0.008	1
tmem79a	0.537061	1.17563	0.042	0.034	0.008	1
khdc4	0.564596	1.16781	0.058	0.05	0.008	1
MARF1	0.158858	1.13515	0.011	0.003	0.008	1
plcd3a	0.546022	1.13076	0.042	0.034	0.008	1
znf207b	0.531416	1.12789	0.047	0.039	0.008	1
cry2	0.542703	1.07843	0.045	0.037	0.008	1
rbm14b	0.541161	1.01742	0.053	0.045	0.008	1
acmsd	0.550071	1.00018	0.045	0.037	0.008	1
ube2e1	0.555057	0.984068	0.042	0.034	0.008	1
gstt1a	0.549185	0.967312	0.05	0.042	0.008	1
acot14	0.545425	0.962281	0.039	0.031	0.008	1
nfe2l2b	0.542877	0.942608	0.05	0.042	0.008	1
blcap	0.554256	0.850502	0.05	0.042	0.008	1
eed	0.544951	0.847527	0.047	0.039	0.008	1
irgq1	0.556688	0.833103	0.047	0.039	0.008	1
mcrs1	0.561354	0.714989	0.042	0.034	0.008	1
si:ch73-248e21.1	0.56768	0.600271	0.045	0.037	0.008	1
fbxw11a	0.572633	0.539329	0.039	0.031	0.008	1
ppardb	0.561354	0.509635	0.042	0.034	0.008	1
arrb2b	0.576584	0.508566	0.045	0.037	0.008	1
caprin1b	0.565024	0.80501	0.092	0.084	0.008	1
slc25a25a	0.470987	0.77999	0.142	0.134	0.008	1
si:ch211-195e19.1	0.475769	0.773385	0.142	0.134	0.008	1
epcam	1.22874e-33	0.912921	0.986	0.979	0.007	2.26407e-29
edem1	0.551024	1.20798	0.078	0.071	0.007	1
tial1	0.402798	0.971345	0.159	0.152	0.007	1
lpl	0.61698	0.903633	0.07	0.063	0.007	1
MEP1B	0.172721	0.902033	0.259	0.252	0.007	1
si:ch73-375g18.1	0.592169	0.893247	0.078	0.071	0.007	1
pnpla2	0.508827	0.858392	0.117	0.11	0.007	1
spartb	0.646791	0.548589	0.07	0.063	0.007	1
etf1b	0.562074	0.537569	0.162	0.155	0.007	1
pdss1	0.516505	1.39535	0.025	0.018	0.007	1
hmox1a	0.534209	1.34736	0.033	0.026	0.007	1
fuk	0.512979	1.28188	0.025	0.018	0.007	1
pnp4b	0.528839	1.21545	0.033	0.026	0.007	1
ginm1	0.535749	1.15397	0.033	0.026	0.007	1
zgc:110319	0.525373	1.14271	0.025	0.018	0.007	1
tpcn2	0.5121	1.1065	0.025	0.018	0.007	1
cpdp	0.544256	0.918012	0.033	0.026	0.007	1
yipf6	0.548145	0.873018	0.033	0.026	0.007	1
hsd11b2	0.520929	0.85217	0.025	0.018	0.007	1
actr10	0.526264	0.821065	0.025	0.018	0.007	1
ube2f	0.54581	0.813491	0.033	0.026	0.007	1
ankrd13c	0.524483	0.694288	0.025	0.018	0.007	1
rnaseh1	0.453676	2.26085	0.017	0.01	0.007	1
ppp6r2b	0.45264	1.95842	0.017	0.01	0.007	1
ubald1a	0.456793	1.91253	0.017	0.01	0.007	1
hspa13	0.456793	1.84285	0.017	0.01	0.007	1
si:cabz01101003.1	0.454714	1.62807	0.017	0.01	0.007	1
nsrp1	0.45264	1.62777	0.017	0.01	0.007	1
pik3c3	0.457834	1.5856	0.017	0.01	0.007	1
LO017852.1	0.456793	1.56766	0.017	0.01	0.007	1
arf2b.1	0.454714	1.56349	0.017	0.01	0.007	1
wtip	0.453676	1.5562	0.017	0.01	0.007	1
arhgef7b	0.456793	1.52284	0.017	0.01	0.007	1
C25H11orf49	0.460966	1.4098	0.017	0.01	0.007	1
tmem106c	0.456793	1.37403	0.017	0.01	0.007	1
si:dkey-6e2.2	0.460966	1.25398	0.017	0.01	0.007	1
cry4	0.459921	1.23452	0.017	0.01	0.007	1
unm-sa1614	0.457834	1.18482	0.017	0.01	0.007	1
fbxw5	0.456793	1.17621	0.017	0.01	0.007	1
si:dkey-51d8.9	0.459921	1.16133	0.017	0.01	0.007	1
bag6l	0.460966	1.12016	0.017	0.01	0.007	1
si:ch73-215d9.1	0.462013	1.02236	0.017	0.01	0.007	1
zgc:174935	0.464111	0.953601	0.017	0.01	0.007	1
fthl31	0.463061	0.937038	0.017	0.01	0.007	1
C5H9orf85	0.459921	0.850095	0.017	0.01	0.007	1
sh2b1	0.462013	0.813171	0.017	0.01	0.007	1
adcy6b	0.464111	0.740685	0.017	0.01	0.007	1
slc2a1b	0.465161	0.712267	0.017	0.01	0.007	1
efcab7	0.468322	0.606934	0.017	0.01	0.007	1
casp7	0.468322	0.387538	0.017	0.01	0.007	1
hiat1b	0.51453	1.9505	0.028	0.021	0.007	1
hdac8.1	0.515362	1.49064	0.028	0.021	0.007	1
zfyve28	0.520966	1.26711	0.031	0.024	0.007	1
si:ch73-92e7.4.1	0.532967	1.21496	0.031	0.024	0.007	1
pih1d1	0.522884	1.09118	0.028	0.021	0.007	1
aifm2	0.531307	1.08	0.028	0.021	0.007	1
CABZ01066312.1	0.528772	1.03416	0.028	0.021	0.007	1
tdrd3	0.539424	0.781757	0.031	0.024	0.007	1
arf4a.1	0.538615	0.640256	0.031	0.024	0.007	1
nup62l	0.54755	0.40024	0.031	0.024	0.007	1
copz2	0.544925	0.301399	0.028	0.021	0.007	1
hnf4b	0.536702	1.11244	0.036	0.029	0.007	1
zhx3	0.546355	0.930337	0.036	0.029	0.007	1
taok1a	0.553087	0.706004	0.036	0.029	0.007	1
slc30a10	0.559106	0.55576	0.036	0.029	0.007	1
tmem256	0.562127	0.521084	0.036	0.029	0.007	1
rbm4.2	0.574192	1.16605	0.075	0.068	0.007	1
hoxc13a	0.596951	1.03405	0.075	0.068	0.007	1
fblim1	0.562856	0.844766	0.086	0.079	0.007	1
sinhcaf	0.526439	0.843253	0.12	0.113	0.007	1
prkg3	0.269732	0.884507	0.226	0.22	0.006	1
plpbp	0.653639	0.834234	0.058	0.052	0.006	1
cct8	0.630033	0.804561	0.095	0.089	0.006	1
atp6v1aa	0.386997	0.803821	0.192	0.186	0.006	1
cul1b	0.615523	0.800633	0.1	0.094	0.006	1
minpp1a	0.6618	0.771651	0.058	0.052	0.006	1
si:ch211-198m17.1	0.588269	0.702335	0.111	0.105	0.006	1
mtbl	0.682112	0.500709	0.095	0.089	0.006	1
stox2b	0.421981	2.25776	0.014	0.008	0.006	1
lcorl	0.418658	2.22933	0.014	0.008	0.006	1
sec24a	0.419764	2.05186	0.014	0.008	0.006	1
cry-dash	0.419764	1.86267	0.014	0.008	0.006	1
klf11a	0.418658	1.85145	0.014	0.008	0.006	1
neil1	0.418658	1.81504	0.014	0.008	0.006	1
chrac1	0.418658	1.80548	0.014	0.008	0.006	1
ACSF3	0.480078	1.75319	0.019	0.013	0.006	1
siva1	0.420871	1.73022	0.014	0.008	0.006	1
tmx1	0.42532	1.72098	0.014	0.008	0.006	1
ccnh	0.421981	1.68683	0.014	0.008	0.006	1
qtrt1	0.420871	1.64147	0.014	0.008	0.006	1
pdxp	0.423092	1.61583	0.014	0.008	0.006	1
zgc:92907	0.421981	1.5945	0.014	0.008	0.006	1
gpr157	0.42532	1.54566	0.014	0.008	0.006	1
tbc1d2	0.480078	1.36114	0.019	0.013	0.006	1
parp12b	0.423092	1.34488	0.014	0.008	0.006	1
ENSDARG00000071233	0.423092	1.33422	0.014	0.008	0.006	1
znf395b	0.489912	1.32144	0.019	0.013	0.006	1
zcchc7	0.424205	1.32141	0.014	0.008	0.006	1
trabd	0.486951	1.30732	0.019	0.013	0.006	1
si:dkey-190j3.6	0.42532	1.30108	0.014	0.008	0.006	1
pcmt	0.482036	1.2796	0.019	0.013	0.006	1
mtx2	0.482036	1.27701	0.019	0.013	0.006	1
capn3a	0.483017	1.25773	0.019	0.013	0.006	1
slc10a7	0.483999	1.24124	0.019	0.013	0.006	1
nup42	0.423092	1.17259	0.014	0.008	0.006	1
sbds	0.423092	1.14426	0.014	0.008	0.006	1
AL954696.1	0.427554	1.10847	0.014	0.008	0.006	1
cbfa2t2	0.424205	1.05331	0.014	0.008	0.006	1
slc35d2	0.424205	1.01333	0.014	0.008	0.006	1
tssc4	0.427554	1.0078	0.014	0.008	0.006	1
itpa	0.42532	1.00776	0.014	0.008	0.006	1
gstm.2	0.488924	0.988482	0.019	0.013	0.006	1
gtpbp10	0.424205	0.866081	0.014	0.008	0.006	1
SYDE1	0.427554	0.801746	0.014	0.008	0.006	1
tmem126a	0.491892	0.732572	0.019	0.013	0.006	1
IYD	0.428674	0.667675	0.014	0.008	0.006	1
otub1a	0.486951	0.654804	0.019	0.013	0.006	1
CABZ01068358.1	0.490901	0.610446	0.019	0.013	0.006	1
stx5al	0.495864	0.45928	0.019	0.013	0.006	1
arl15b	0.495864	0.418105	0.019	0.013	0.006	1
vhl	0.43317	0.167315	0.014	0.008	0.006	1
zgc:162025	0.367864	3.44797	0.011	0.005	0.006	1
wars1	0.367864	3.06319	0.011	0.005	0.006	1
lrrc20	0.367864	2.8368	0.011	0.005	0.006	1
chchd4b	0.367864	2.67844	0.011	0.005	0.006	1
znf1153.1	0.367864	2.4994	0.011	0.005	0.006	1
si:ch211-160o17.2	0.367864	2.47028	0.011	0.005	0.006	1
ube2d4	0.367864	2.46032	0.011	0.005	0.006	1
zgc:153704	0.367864	2.45779	0.011	0.005	0.006	1
si:dkey-93h22.8	0.367864	2.44297	0.011	0.005	0.006	1
cox5b2	0.367864	2.43755	0.011	0.005	0.006	1
dacha	0.367864	2.36481	0.011	0.005	0.006	1
tubgcp2	0.367864	2.29058	0.011	0.005	0.006	1
pim3	0.369044	2.26319	0.011	0.005	0.006	1
sgcg	0.369044	2.20526	0.011	0.005	0.006	1
trmt13	0.370226	2.18774	0.011	0.005	0.006	1
rrm2b	0.370226	2.12266	0.011	0.005	0.006	1
cacul1	0.37141	2.08679	0.011	0.005	0.006	1
fuca1.2	0.367864	1.98945	0.011	0.005	0.006	1
kat5b	0.367864	1.98398	0.011	0.005	0.006	1
zfhx4	0.367864	1.92097	0.011	0.005	0.006	1
gatc	0.370226	1.78069	0.011	0.005	0.006	1
AL935186.11	0.370226	1.77606	0.011	0.005	0.006	1
dcaf17	0.370226	1.7705	0.011	0.005	0.006	1
slc30a5	0.370226	1.74886	0.011	0.005	0.006	1
FO834850.1	0.369044	1.74594	0.011	0.005	0.006	1
tnmd	0.369044	1.70398	0.011	0.005	0.006	1
zgc:136493	0.367864	1.67487	0.011	0.005	0.006	1
si:cabz01080528.1	0.370226	1.56299	0.011	0.005	0.006	1
prmt2	0.370226	1.55596	0.011	0.005	0.006	1
elmo2	0.370226	1.54001	0.011	0.005	0.006	1
utp23	0.370226	1.44384	0.011	0.005	0.006	1
CABZ01021433.1	0.37141	1.3939	0.011	0.005	0.006	1
cog2	0.372596	1.38132	0.011	0.005	0.006	1
mthfr	0.37141	1.3044	0.011	0.005	0.006	1
bean1	0.37141	1.15317	0.011	0.005	0.006	1
dph7	0.37141	1.1381	0.011	0.005	0.006	1
rfx7b	0.372596	1.11769	0.011	0.005	0.006	1
tmem129	0.37141	1.08971	0.011	0.005	0.006	1
abhd5b	0.372596	1.03515	0.011	0.005	0.006	1
si:ch211-223g7.6.1	0.372596	0.985244	0.011	0.005	0.006	1
BX927362.2	0.372596	0.866863	0.011	0.005	0.006	1
zmp:0000000991	0.374977	0.357465	0.011	0.005	0.006	1
cuzd1.2	0.372596	0.28817	0.011	0.005	0.006	1
mdka	0.377366	-0.31216	0.011	0.005	0.006	1
spred1	0.500079	1.65017	0.022	0.016	0.006	1
ggact.2	0.507522	1.05099	0.022	0.016	0.006	1
ndrg2	0.506588	1.00844	0.022	0.016	0.006	1
cdc42ep4b	0.654617	0.984663	0.053	0.047	0.006	1
tradd	0.66559	0.955697	0.045	0.039	0.006	1
wsb2	0.686614	0.944585	0.056	0.05	0.006	1
tp53	0.662593	0.914145	0.056	0.05	0.006	1
enpp1	0.669052	0.894896	0.056	0.05	0.006	1
xcr1a.1	0.506588	0.88767	0.022	0.016	0.006	1
lss	0.667162	0.866809	0.053	0.047	0.006	1
si:dkey-220k22.3	0.673137	0.836413	0.053	0.047	0.006	1
zgc:162182	0.664528	0.80978	0.056	0.05	0.006	1
cdc73	0.676431	0.790059	0.045	0.039	0.006	1
gapdhs	0.510328	0.77743	0.022	0.016	0.006	1
vps9d1	0.688069	0.719692	0.045	0.039	0.006	1
wdr26b	0.676186	0.627404	0.056	0.05	0.006	1
si:dkeyp-115e12.7	0.68074	0.617732	0.056	0.05	0.006	1
mtfr1	0.682473	0.593471	0.053	0.047	0.006	1
si:dkey-229b18.3	0.670671	0.56049	0.056	0.05	0.006	1
adh5	0.686241	0.330528	0.061	0.055	0.006	1
emc7	0.713042	0.219218	0.045	0.039	0.006	1
marveld2a	0.573704	1.1597	0.072	0.066	0.006	1
trpm6	0.600181	0.823031	0.106	0.1	0.006	1
akt2	0.629323	0.787751	0.072	0.066	0.006	1
gde1	0.672407	1.20367	0.05	0.045	0.005	1
hdac9b	0.686001	0.971826	0.042	0.037	0.005	1
CABZ01052576.1	0.683745	0.958402	0.042	0.037	0.005	1
si:dkey-172m14.2	0.660704	0.849404	0.081	0.076	0.005	1
eef2a.1	0.661795	0.764292	0.092	0.087	0.005	1
znrf2a	0.690657	0.743129	0.081	0.076	0.005	1
xpot	0.689768	0.688562	0.042	0.037	0.005	1
trim8b	0.43989	0.686185	0.181	0.176	0.005	1
slc25a42	0.695811	0.66937	0.042	0.037	0.005	1
mrps36	0.687507	0.630971	0.042	0.037	0.005	1
cmip	0.694386	0.500138	0.05	0.045	0.005	1
si:dkey-33c12.4	0.750184	0.441013	0.084	0.079	0.005	1
si:ch1073-314i13.4	0.719421	0.430412	0.05	0.045	0.005	1
cwf19l2	0.676329	1.31462	0.031	0.026	0.005	1
slc22a13a	0.69391	1.25398	0.031	0.026	0.005	1
nudt12	0.697447	1.10676	0.031	0.026	0.005	1
sertad2a	0.69038	1.04472	0.031	0.026	0.005	1
prune2	0.697447	0.992855	0.031	0.026	0.005	1
srsf3a.1	0.70099	0.942594	0.031	0.026	0.005	1
fggy	0.684219	0.934883	0.031	0.026	0.005	1
ppp3ccb	0.691262	0.825479	0.031	0.026	0.005	1
pik3r3a	0.700104	0.783751	0.031	0.026	0.005	1
ube2d3	0.701877	0.625146	0.031	0.026	0.005	1
mapk12a	0.650438	1.15571	0.047	0.042	0.005	1
rab40c	0.677189	1.08384	0.039	0.034	0.005	1
si:dkey-19a16.7	0.674865	1.07996	0.039	0.034	0.005	1
snx27a	0.681845	1.02712	0.039	0.034	0.005	1
sh3gl3b	0.687419	0.98012	0.036	0.031	0.005	1
slc38a4	0.687419	0.976548	0.036	0.031	0.005	1
slc37a1	0.669951	0.892924	0.047	0.042	0.005	1
foxp1b	0.691976	0.696226	0.039	0.034	0.005	1
pyroxd2	0.696339	0.650789	0.036	0.031	0.005	1
mat2b	0.709244	0.396868	0.039	0.034	0.005	1
bhlhe41	0.749252	1.12588	0.056	0.052	0.004	1
anxa11a	0.737275	1.08404	0.064	0.06	0.004	1
etfb	0.338132	0.974265	0.198	0.194	0.004	1
rragca	0.634102	0.913999	0.106	0.102	0.004	1
nedd9	0.606465	0.902424	0.125	0.121	0.004	1
tm9sf2	0.662451	0.834606	0.109	0.105	0.004	1
tbc1d17	0.624217	0.796987	0.114	0.11	0.004	1
zfand2a	0.651578	0.773547	0.114	0.11	0.004	1
rffl	0.714728	0.760051	0.075	0.071	0.004	1
gchfr	0.752353	0.723121	0.07	0.066	0.004	1
si:dkeyp-44a8.2	0.748465	0.669165	0.064	0.06	0.004	1
nucb1	0.754155	0.573814	0.07	0.066	0.004	1
HTRA2.6	0.669514	1.67933	0.017	0.013	0.004	1
mep1a.1	0.681513	1.63685	0.017	0.013	0.004	1
cc2d2a	0.673105	1.63103	0.017	0.013	0.004	1
si:ch211-218g4.2	0.675503	1.31937	0.017	0.013	0.004	1
inip	0.674304	1.26479	0.017	0.013	0.004	1
kdm6bb	0.676704	1.21828	0.017	0.013	0.004	1
mertka	0.673105	1.13179	0.017	0.013	0.004	1
elac1	0.674304	1.12375	0.017	0.013	0.004	1
man1a2	0.675503	1.06736	0.017	0.013	0.004	1
CR759879.1	0.676704	1.05444	0.017	0.013	0.004	1
hoxd4a	0.682718	1.02519	0.017	0.013	0.004	1
parvaa	0.679107	1.02139	0.017	0.013	0.004	1
uxt	0.68031	1.01589	0.017	0.013	0.004	1
kat7b	0.675503	1.00134	0.017	0.013	0.004	1
cdk7	0.68031	0.94859	0.017	0.013	0.004	1
mrpl15	0.674304	0.941617	0.017	0.013	0.004	1
si:ch211-161c3.6	0.68031	0.936137	0.017	0.013	0.004	1
dnajc17	0.677905	0.820705	0.017	0.013	0.004	1
ankib1a	0.68031	0.812613	0.017	0.013	0.004	1
nuak2	0.68031	0.771329	0.017	0.013	0.004	1
zgc:162879	0.68031	0.719001	0.017	0.013	0.004	1
ptp4a3b	0.676704	0.688427	0.017	0.013	0.004	1
pde7a	0.687543	0.600076	0.017	0.013	0.004	1
nlrc6	0.679107	0.588373	0.017	0.013	0.004	1
tmem238a	0.686336	0.130192	0.017	0.013	0.004	1
zgc:162339	0.663581	2.09228	0.014	0.01	0.004	1
capga	0.658328	1.87717	0.014	0.01	0.004	1
cnot9	0.660952	1.7167	0.014	0.01	0.004	1
baz1a.1	0.679596	1.65971	0.022	0.018	0.004	1
hat1	0.664898	1.62565	0.014	0.01	0.004	1
tp53bp1	0.662266	1.59679	0.014	0.01	0.004	1
si:dkey-100n23.5	0.662266	1.45607	0.014	0.01	0.004	1
znf143a	0.663581	1.40458	0.014	0.01	0.004	1
kin	0.686895	1.37654	0.025	0.021	0.004	1
pin1	0.693072	1.34756	0.022	0.018	0.004	1
pbxip1a	0.667533	1.31919	0.014	0.01	0.004	1
aasdhppt	0.660952	1.31253	0.014	0.01	0.004	1
yme1l1b	0.688915	1.30895	0.022	0.018	0.004	1
nucb2a	0.660952	1.29859	0.014	0.01	0.004	1
ctdspla	0.684767	1.29858	0.022	0.018	0.004	1
smarcd2	0.684767	1.29711	0.022	0.018	0.004	1
gpt2	0.693072	1.28028	0.022	0.018	0.004	1
fdps	0.68962	1.2621	0.028	0.024	0.004	1
adnpa	0.684503	1.25004	0.033	0.029	0.004	1
eif1axa	0.684767	1.24323	0.022	0.018	0.004	1
fxyd6l	0.662266	1.241	0.014	0.01	0.004	1
si:dkey-192p21.6	0.677788	1.23199	0.033	0.029	0.004	1
rnf4	0.662266	1.21945	0.014	0.01	0.004	1
fam20b	0.668852	1.18087	0.014	0.01	0.004	1
esama	0.690545	1.17398	0.028	0.024	0.004	1
mettl6	0.663581	1.17389	0.014	0.01	0.004	1
acsl5	0.685923	1.15918	0.028	0.024	0.004	1
patl1	0.692032	1.14414	0.022	0.018	0.004	1
tgm5l	0.686185	1.12991	0.033	0.029	0.004	1
mrpl54	0.688915	1.08687	0.022	0.018	0.004	1
brd7	0.697655	1.0637	0.025	0.021	0.004	1
SLC9B2	0.686895	1.06124	0.025	0.021	0.004	1
ndst1a	0.660952	1.05963	0.014	0.01	0.004	1
pus7	0.664898	1.05525	0.014	0.01	0.004	1
plbd1	0.666215	1.04352	0.014	0.01	0.004	1
rangrf	0.663581	1.04282	0.014	0.01	0.004	1
nceh1b.1	0.663581	1.02753	0.014	0.01	0.004	1
tm2d2	0.660952	1.02635	0.014	0.01	0.004	1
wdr59	0.663581	1.0107	0.014	0.01	0.004	1
elavl1b	0.690398	1.00849	0.033	0.029	0.004	1
manbal	0.691778	0.979353	0.025	0.021	0.004	1
stk3	0.692398	0.967683	0.028	0.024	0.004	1
ext1a	0.689953	0.951274	0.022	0.018	0.004	1
gch1	0.703944	0.934507	0.033	0.029	0.004	1
h2az2a	0.686185	0.918292	0.033	0.029	0.004	1
plch1	0.681982	0.902351	0.033	0.029	0.004	1
kri1	0.667533	0.891435	0.014	0.01	0.004	1
si:ch211-156p11.1	0.667533	0.891431	0.014	0.01	0.004	1
pip4k2aa	0.663581	0.884082	0.014	0.01	0.004	1
rfx2	0.692931	0.811342	0.033	0.029	0.004	1
grtp1a	0.703095	0.777306	0.033	0.029	0.004	1
C7H19orf12.3	0.701687	0.71774	0.028	0.024	0.004	1
tcerg1a	0.694714	0.704252	0.025	0.021	0.004	1
ddx56	0.668852	0.697466	0.014	0.01	0.004	1
ethe1	0.699825	0.695474	0.028	0.024	0.004	1
med15	0.697159	0.686481	0.033	0.029	0.004	1
znf1164	0.664898	0.629868	0.014	0.01	0.004	1
hmgb3a	0.703505	0.597224	0.022	0.018	0.004	1
zgc:162608	0.667533	0.581288	0.014	0.01	0.004	1
rnf38	0.70355	0.576312	0.028	0.024	0.004	1
msrb3	0.705519	0.564749	0.025	0.021	0.004	1
golga5	0.672816	0.520217	0.014	0.01	0.004	1
abhd17c	0.712886	0.443611	0.033	0.029	0.004	1
CABZ01080550.1	0.70749	0.364797	0.025	0.021	0.004	1
si:dkey-29p23.1	0.692086	0.351395	0.033	0.029	0.004	1
cdc26	0.666215	0.306354	0.014	0.01	0.004	1
zmp:0000001316	0.674139	0.28426	0.014	0.01	0.004	1
prr14	0.674139	-0.391086	0.014	0.01	0.004	1
dab1a	0.741672	0.552702	0.072	0.068	0.004	1
uckl1b	0.729382	0.346753	0.072	0.068	0.004	1
zgc:154054	0.739822	1.1587	0.058	0.055	0.003	1
slc12a2	0.588377	0.957288	0.134	0.131	0.003	1
trib1	0.829379	0.904361	0.042	0.039	0.003	1
brd1b	0.759955	0.866664	0.092	0.089	0.003	1
otop2	0.555024	0.850559	0.145	0.142	0.003	1
zgc:101540	0.790008	0.767304	0.05	0.047	0.003	1
cdc37	0.757383	0.762934	0.058	0.055	0.003	1
asah1a	0.799264	0.697236	0.05	0.047	0.003	1
eif1ad	0.801404	0.617414	0.05	0.047	0.003	1
pdgfba	0.476068	0.581186	0.223	0.22	0.003	1
pdcd6	0.707505	0.551547	0.111	0.108	0.003	1
rrp12	0.832521	0.533692	0.042	0.039	0.003	1
zfand6	0.844325	0.470982	0.042	0.039	0.003	1
zgc:55558	0.784946	0.21441	0.058	0.055	0.003	1
si:ch211-239j9.1	0.639843	2.1889	0.011	0.008	0.003	1
ei24	0.638376	2.11399	0.011	0.008	0.003	1
ncf4	0.638376	2.07903	0.011	0.008	0.003	1
CDH18	0.638376	2.01334	0.011	0.008	0.003	1
tbc1d31	0.642781	1.97127	0.011	0.008	0.003	1
zcchc9	0.642781	1.81043	0.011	0.008	0.003	1
tmem167b	0.642781	1.79384	0.011	0.008	0.003	1
hoxb7a	0.638376	1.7292	0.011	0.008	0.003	1
si:cabz01071911.3	0.67975	1.70515	0.019	0.016	0.003	1
mob3c	0.639843	1.70232	0.011	0.008	0.003	1
itpk1b	0.639843	1.62405	0.011	0.008	0.003	1
dpm3	0.641311	1.62261	0.011	0.008	0.003	1
znf280d	0.638376	1.52969	0.011	0.008	0.003	1
ak7a	0.641311	1.49555	0.011	0.008	0.003	1
mbd3a	0.642781	1.49507	0.011	0.008	0.003	1
mier1b	0.639843	1.43837	0.011	0.008	0.003	1
epdl1	0.685299	1.38195	0.019	0.016	0.003	1
zgc:92161	0.642781	1.37042	0.011	0.008	0.003	1
heatr1	0.684188	1.367	0.019	0.016	0.003	1
carm1	0.639843	1.36344	0.011	0.008	0.003	1
rpgrip1l	0.638376	1.35822	0.011	0.008	0.003	1
zgc:109986	0.639843	1.34507	0.011	0.008	0.003	1
dhdds	0.67643	1.34263	0.019	0.016	0.003	1
b3gnt5b	0.638376	1.31554	0.011	0.008	0.003	1
adgrg4b	0.638376	1.31092	0.011	0.008	0.003	1
per1a	0.641311	1.31021	0.011	0.008	0.003	1
tsn	0.641311	1.2952	0.011	0.008	0.003	1
golt1bb	0.675324	1.28094	0.019	0.016	0.003	1
adgra3	0.68975	1.27774	0.019	0.016	0.003	1
hmgb1b	0.684188	1.26844	0.019	0.016	0.003	1
chia.2	0.644252	1.24722	0.011	0.008	0.003	1
si:dkey-239h2.3	0.642781	1.24228	0.011	0.008	0.003	1
si:dkey-159n16.2	0.639843	1.23028	0.011	0.008	0.003	1
top1	0.641311	1.20089	0.011	0.008	0.003	1
slc25a19	0.639843	1.20086	0.011	0.008	0.003	1
lars1b	0.641311	1.1866	0.011	0.008	0.003	1
GNPAT	0.644252	1.07088	0.011	0.008	0.003	1
STRADB	0.68641	1.06655	0.019	0.016	0.003	1
trim35-25	0.638376	1.0298	0.011	0.008	0.003	1
stt3a	0.642781	1.01308	0.011	0.008	0.003	1
pelo	0.644252	1.01301	0.011	0.008	0.003	1
crebl2	0.647199	1.00526	0.011	0.008	0.003	1
npr1b	0.687523	1.00325	0.019	0.016	0.003	1
hspb15	0.642781	1.00136	0.011	0.008	0.003	1
si:dkey-73p2.3	0.687523	1.00011	0.019	0.016	0.003	1
tns3.2	0.685299	0.991135	0.019	0.016	0.003	1
mcm6	0.644252	0.990351	0.011	0.008	0.003	1
ift74	0.642781	0.981352	0.011	0.008	0.003	1
BX510922.2	0.644252	0.968529	0.011	0.008	0.003	1
srgap2	0.642781	0.960271	0.011	0.008	0.003	1
st8sia7.1	0.642781	0.957241	0.011	0.008	0.003	1
stambpb	0.644252	0.898489	0.011	0.008	0.003	1
myclb	0.645725	0.897676	0.011	0.008	0.003	1
castor2	0.698684	0.889893	0.019	0.016	0.003	1
snx27b	0.685299	0.889534	0.019	0.016	0.003	1
NPC1L1	0.683077	0.87529	0.019	0.016	0.003	1
im:6904045	0.644252	0.873328	0.011	0.008	0.003	1
pcsk5a	0.645725	0.820197	0.011	0.008	0.003	1
mrps17	0.645725	0.743339	0.011	0.008	0.003	1
slc25a46	0.650151	0.729025	0.011	0.008	0.003	1
MEPCE	0.68975	0.70642	0.019	0.016	0.003	1
abca1b	0.68975	0.705531	0.019	0.016	0.003	1
snrpc	0.694211	0.704888	0.019	0.016	0.003	1
aldh3a1	0.644252	0.69656	0.011	0.008	0.003	1
si:ch211-173a9.6	0.698684	0.659236	0.019	0.016	0.003	1
manea	0.645725	0.635758	0.011	0.008	0.003	1
srp9	0.644252	0.603308	0.011	0.008	0.003	1
tmbim1a	0.642781	0.571084	0.011	0.008	0.003	1
nvl	0.647199	0.552468	0.011	0.008	0.003	1
slc25a37	0.648674	0.546564	0.011	0.008	0.003	1
rnf181	0.645725	0.526622	0.011	0.008	0.003	1
mgst1.1	0.645725	0.490985	0.011	0.008	0.003	1
esrra	0.648674	0.475666	0.011	0.008	0.003	1
C9H2orf76	0.644252	0.432171	0.011	0.008	0.003	1
areg	0.648674	0.292847	0.011	0.008	0.003	1
fem1b	0.696446	0.1862	0.019	0.016	0.003	1
adoa	0.648674	-0.132738	0.011	0.008	0.003	1
selenoi	0.650151	-0.153203	0.011	0.008	0.003	1
apln	0.647199	-1.1451	0.011	0.008	0.003	1
acsl4a	0.805271	0.844377	0.045	0.042	0.003	1
pnpla8	0.813595	0.787019	0.045	0.042	0.003	1
tnksb	0.828021	0.461453	0.045	0.042	0.003	1
vegfaa	0.638992	0.994355	0.103	0.1	0.003	1
icn	0.750987	0.499071	0.103	0.1	0.003	1
pho	0.86914	1.74697	0.028	0.026	0.002	1
si:ch211-11n16.2	0.831735	1.47107	0.033	0.031	0.002	1
uvssa	0.850857	1.16722	0.028	0.026	0.002	1
parn	0.825751	1.04948	0.039	0.037	0.002	1
rabgap1l	0.862395	1.02582	0.028	0.026	0.002	1
prpf18	0.83143	0.869887	0.039	0.037	0.002	1
hoxb10a	0.866248	0.842886	0.028	0.026	0.002	1
tent5bb	0.849269	0.830448	0.033	0.031	0.002	1
eif3k	0.532908	0.780177	0.162	0.16	0.002	1
si:cabz01007802.1	0.800807	0.764922	0.047	0.045	0.002	1
btr07	0.799341	0.762318	0.047	0.045	0.002	1
tspan37	0.84839	0.759994	0.033	0.031	0.002	1
si:ch73-103l1.2	0.861433	0.737668	0.028	0.026	0.002	1
gadd45ab	0.436066	0.727739	0.209	0.207	0.002	1
fxr2	0.870104	0.705612	0.028	0.026	0.002	1
bnip4	0.88169	0.675362	0.028	0.026	0.002	1
cdkn1bb	0.191902	0.638405	0.309	0.307	0.002	1
sipa1l1	0.827373	0.618731	0.039	0.037	0.002	1
fzr1a	0.845258	0.593931	0.039	0.037	0.002	1
gstz1	0.80154	0.55787	0.047	0.045	0.002	1
nubp2	0.878791	0.551594	0.028	0.026	0.002	1
zc3h4	0.837931	0.525033	0.039	0.037	0.002	1
tmem183a	0.844444	0.516336	0.039	0.037	0.002	1
ago3b	0.822738	0.515775	0.078	0.076	0.002	1
ptrhd1	0.879757	0.461824	0.028	0.026	0.002	1
cnppd1	0.876859	0.422311	0.028	0.026	0.002	1
nol4lb	0.889428	0.352779	0.028	0.026	0.002	1
psd3l	0.847899	1.1416	0.031	0.029	0.002	1
hhla2b.2	0.846983	0.928185	0.031	0.029	0.002	1
tp53i11b	0.8534	0.891974	0.031	0.029	0.002	1
mrpl11	0.842406	0.747786	0.031	0.029	0.002	1
si:ch211-278p9.1	0.866261	0.692809	0.031	0.029	0.002	1
insl5a	0.863502	0.687141	0.031	0.029	0.002	1
si:ch211-195h23.3	0.867182	0.579718	0.031	0.029	0.002	1
fgfr1op	0.865342	0.472563	0.031	0.029	0.002	1
arl4aa	0.876392	0.24562	0.031	0.029	0.002	1
tmem33	0.835919	1.12335	0.036	0.034	0.002	1
sp1	0.817432	1.07945	0.036	0.034	0.002	1
palm3	0.833392	0.501848	0.036	0.034	0.002	1
tbxas1	0.851958	0.412906	0.036	0.034	0.002	1
fkbp5	0.822257	0.44887	0.086	0.084	0.002	1
actb1	5.0333e-14	0.605427	0.933	0.932	0.001	9.27435e-10
eloca	0.869923	1.60683	0.025	0.024	0.001	1
abo	0.908226	1.59952	0.014	0.013	0.001	1
mipep	0.908226	1.55305	0.014	0.013	0.001	1
gfm1	0.895517	1.49998	0.017	0.016	0.001	1
slc35e1	0.902986	1.47521	0.017	0.016	0.001	1
sept15	0.910954	1.445	0.014	0.013	0.001	1
si:ch211-175m2.5	0.885223	1.40891	0.019	0.018	0.001	1
vps37b	0.890983	1.39817	0.019	0.018	0.001	1
slc25a11	0.895517	1.36916	0.017	0.016	0.001	1
med8	0.909589	1.33566	0.014	0.013	0.001	1
bloc1s4	0.895517	1.3323	0.017	0.016	0.001	1
ephx1	0.913683	1.31067	0.014	0.013	0.001	1
rhbdd1	0.89925	1.30636	0.017	0.016	0.001	1
cacna1ha	0.898006	1.30278	0.017	0.016	0.001	1
dhrs3b	0.867893	1.26848	0.025	0.024	0.001	1
si:ch211-227p7.5	0.889831	1.22434	0.019	0.018	0.001	1
abhd12	0.892136	1.20727	0.019	0.018	0.001	1
ftcd	0.912318	1.20461	0.014	0.013	0.001	1
mettl16	0.866879	1.20374	0.025	0.024	0.001	1
fbxl5	0.889831	1.1981	0.019	0.018	0.001	1
ptpa	0.909589	1.19245	0.014	0.013	0.001	1
ak1	0.900495	1.18844	0.017	0.016	0.001	1
mgst2	0.898006	1.18653	0.017	0.016	0.001	1
CR293511.1	0.894442	1.1633	0.019	0.018	0.001	1
BX572619.1	0.886375	1.15301	0.019	0.018	0.001	1
gpr107	0.861809	1.14019	0.025	0.024	0.001	1
ro60	0.901741	1.10479	0.017	0.016	0.001	1
eif2ak1	0.910954	1.0916	0.014	0.013	0.001	1
ptrh1	0.920509	1.07864	0.014	0.013	0.001	1
akap11	0.860796	1.07596	0.025	0.024	0.001	1
dhrs13a.3	0.880085	1.06308	0.025	0.024	0.001	1
commd1	0.890983	1.02781	0.019	0.018	0.001	1
thoc1	0.906724	1.01864	0.017	0.016	0.001	1
mrpl20	0.847664	0.99303	0.064	0.063	0.001	1
wdr24	0.890983	0.987126	0.019	0.018	0.001	1
rnf168	0.916413	0.93919	0.014	0.013	0.001	1
SLC35G1	0.909589	0.933075	0.014	0.013	0.001	1
znf407	0.910954	0.928111	0.014	0.013	0.001	1
hdac10	0.90797	0.924489	0.017	0.016	0.001	1
cd2bp2	0.882119	0.916445	0.025	0.024	0.001	1
gstk1	0.810107	0.915806	0.067	0.066	0.001	1
afg1lb	0.902986	0.907349	0.017	0.016	0.001	1
mlxip	0.900495	0.900862	0.017	0.016	0.001	1
fam210aa	0.917778	0.877323	0.014	0.013	0.001	1
ppp2r5a	0.893289	0.869265	0.019	0.018	0.001	1
plagx	0.904232	0.860899	0.017	0.016	0.001	1
hdac8	0.913683	0.855292	0.014	0.013	0.001	1
cnot3a	0.902986	0.850561	0.017	0.016	0.001	1
polr1d	0.900495	0.838687	0.017	0.016	0.001	1
si:dkeyp-67f1.1	0.920509	0.826904	0.014	0.013	0.001	1
tmem222a	0.902986	0.821229	0.017	0.016	0.001	1
rnf185	0.870386	0.804605	0.056	0.055	0.001	1
cherp	0.896748	0.802606	0.019	0.018	0.001	1
pmt	0.914206	0.793175	0.017	0.016	0.001	1
znf143b	0.892136	0.768892	0.019	0.018	0.001	1
kctd13	0.820374	0.768882	0.072	0.071	0.001	1
si:dkey-40c23.2	0.913683	0.748962	0.014	0.013	0.001	1
C20H1orf198	0.913683	0.74569	0.014	0.013	0.001	1
ndel1b	0.849938	0.74394	0.067	0.066	0.001	1
entpd6	0.832235	0.742966	0.061	0.06	0.001	1
cnot4b	0.905478	0.740711	0.017	0.016	0.001	1
snrnp40	0.916413	0.720748	0.014	0.013	0.001	1
esd	0.917778	0.708299	0.014	0.013	0.001	1
eps8l1b	0.90797	0.700993	0.017	0.016	0.001	1
wipi1	0.896748	0.684702	0.019	0.018	0.001	1
nubp1	0.910464	0.676936	0.017	0.016	0.001	1
rbp4	0.90797	0.67197	0.017	0.016	0.001	1
naa38	0.909217	0.648305	0.017	0.016	0.001	1
qser1	0.916413	0.638838	0.014	0.013	0.001	1
rnf44	0.917778	0.632979	0.014	0.013	0.001	1
acot15	0.862994	0.632882	0.064	0.063	0.001	1
acsf2	0.644293	0.631234	0.156	0.155	0.001	1
cpeb4a	0.915047	0.62537	0.014	0.013	0.001	1
klb	0.915047	0.623023	0.014	0.013	0.001	1
srsf3b	0.802953	0.614413	0.106	0.105	0.001	1
arf2a	0.754856	0.61332	0.111	0.11	0.001	1
ube2q2	0.902601	0.6109	0.056	0.055	0.001	1
lpcat4	0.911763	0.608098	0.019	0.018	0.001	1
zgc:112980	0.923242	0.583221	0.014	0.013	0.001	1
fut9b	0.886191	0.582702	0.025	0.024	0.001	1
ficd	0.910464	0.581828	0.017	0.016	0.001	1
cdc42l	0.683895	0.56622	0.164	0.163	0.001	1
pno1	0.866864	0.553154	0.067	0.066	0.001	1
ndfip1l	0.902519	0.552136	0.019	0.018	0.001	1
ngdn	0.884155	0.545741	0.025	0.024	0.001	1
pparab	0.920509	0.525602	0.014	0.013	0.001	1
kyat3	0.910464	0.520093	0.017	0.016	0.001	1
si:ch73-100l22.3	0.921876	0.514814	0.014	0.013	0.001	1
si:ch211-214j24.10	0.629266	0.514496	0.164	0.163	0.001	1
scaf4b	0.876924	0.514258	0.067	0.066	0.001	1
CABZ01061894.1	0.871263	0.494567	0.067	0.066	0.001	1
gnpnat1	0.655488	0.477053	0.156	0.155	0.001	1
dusp23a	0.90797	0.459074	0.017	0.016	0.001	1
ap4e1	0.902519	0.452334	0.019	0.018	0.001	1
slc25a28	0.881102	0.447492	0.025	0.024	0.001	1
gucd1	0.919144	0.423512	0.014	0.013	0.001	1
zc3h14	0.927342	0.40312	0.014	0.013	0.001	1
gstm.3	0.862809	0.402736	0.072	0.071	0.001	1
pla2g12a	0.910464	0.397089	0.017	0.016	0.001	1
afg3l2	0.914206	0.381807	0.017	0.016	0.001	1
shq1	0.923242	0.380258	0.014	0.013	0.001	1
ehhadh	0.886191	0.376362	0.025	0.024	0.001	1
si:ch211-276c2.4	0.912958	0.362254	0.017	0.016	0.001	1
hspb1	0.920509	0.353355	0.014	0.013	0.001	1
hs6st2	0.909217	0.346733	0.017	0.016	0.001	1
cadps2	0.941202	0.336296	0.053	0.052	0.001	1
cldn15a	0.839835	0.33284	0.114	0.113	0.001	1
zgc:110591	0.914206	0.295183	0.017	0.016	0.001	1
scyl3	0.915453	0.268324	0.017	0.016	0.001	1
tfdp1b	0.924608	0.196893	0.014	0.013	0.001	1
acot9.1	0.901365	0.18043	0.019	0.018	0.001	1
tmem11	0.916077	0.174856	0.017	0.016	0.001	1
ndfip2	0.924608	0.123869	0.014	0.013	0.001	1
eif2s1a	0.930077	-0.173054	0.014	0.013	0.001	1
acss3	0.915453	-0.183263	0.017	0.016	0.001	1
si:ch211-154o6.3	0.927342	-0.199937	0.014	0.013	0.001	1
fam83ha	0.922717	1.69674	0.011	0.01	0.001	1
MZT1	0.922717	1.64069	0.011	0.01	0.001	1
tm7sf3	0.928821	1.58787	0.011	0.01	0.001	1
senp6a	0.921192	1.48491	0.011	0.01	0.001	1
riox1	0.922717	1.41324	0.011	0.01	0.001	1
tpk1	0.921192	1.35276	0.011	0.01	0.001	1
grb10b	0.922717	1.32395	0.011	0.01	0.001	1
srebf1	0.924243	1.31544	0.011	0.01	0.001	1
cnot6b	0.924243	1.27937	0.011	0.01	0.001	1
angel2	0.927295	1.24206	0.011	0.01	0.001	1
strbp	0.924243	1.22842	0.011	0.01	0.001	1
mpped2a	0.921192	1.16503	0.011	0.01	0.001	1
heatr3	0.924243	1.15304	0.011	0.01	0.001	1
ireb2	0.924243	1.06255	0.011	0.01	0.001	1
si:ch1073-296d18.1	0.922717	1.0498	0.011	0.01	0.001	1
fabp1b.1	0.928821	1.04039	0.011	0.01	0.001	1
hsd17b8	0.924243	0.987179	0.011	0.01	0.001	1
rps6kc1	0.928821	0.951555	0.011	0.01	0.001	1
TSTD1	0.927295	0.949719	0.011	0.01	0.001	1
surf4l	0.922717	0.946597	0.011	0.01	0.001	1
hdac12	0.921192	0.926201	0.011	0.01	0.001	1
csnk2a2a	0.921192	0.919567	0.011	0.01	0.001	1
wfs1b	0.927295	0.880761	0.011	0.01	0.001	1
UBE2M	0.924243	0.865432	0.011	0.01	0.001	1
ttyh2l	0.927295	0.849642	0.011	0.01	0.001	1
timm44	0.921192	0.809283	0.011	0.01	0.001	1
zgc:165604	0.927295	0.777803	0.011	0.01	0.001	1
ube2g1b	0.927295	0.753043	0.011	0.01	0.001	1
calm3a.1	0.928821	0.706984	0.011	0.01	0.001	1
slc16a13	0.930348	0.671707	0.011	0.01	0.001	1
si:ch211-140m22.7	0.927295	0.662554	0.011	0.01	0.001	1
jade1	0.93493	0.662396	0.011	0.01	0.001	1
megf8	0.930348	0.660125	0.011	0.01	0.001	1
gpx3	0.927295	0.633499	0.011	0.01	0.001	1
gpr39	0.927295	0.62875	0.011	0.01	0.001	1
hoxb4a	0.927295	0.628004	0.011	0.01	0.001	1
parvb	0.927295	0.626474	0.011	0.01	0.001	1
maml1	0.925769	0.606992	0.011	0.01	0.001	1
si:dkey-44g23.5	0.925769	0.598895	0.011	0.01	0.001	1
ENSDARG00000098171	0.930348	0.542791	0.011	0.01	0.001	1
arnt2	0.931875	0.502804	0.011	0.01	0.001	1
si:ch211-209n20.3	0.929585	0.493757	0.011	0.01	0.001	1
si:rp71-68n21.9	0.928821	0.485153	0.011	0.01	0.001	1
tfdp1a	0.931875	0.46799	0.011	0.01	0.001	1
CR354540.1	0.930348	0.46367	0.011	0.01	0.001	1
CABZ01063556.1	0.931875	0.447196	0.011	0.01	0.001	1
mtx1a	0.931875	0.407731	0.011	0.01	0.001	1
acvr1l	0.930348	0.395189	0.011	0.01	0.001	1
si:ch211-108c17.2	0.927295	0.274269	0.011	0.01	0.001	1
irf3	0.927295	0.251526	0.011	0.01	0.001	1
hykk.2	0.933403	0.244682	0.011	0.01	0.001	1
rnft1	0.930348	0.223991	0.011	0.01	0.001	1
zgc:153733	0.933403	0.156564	0.011	0.01	0.001	1
pkp4	0.933403	0.132792	0.011	0.01	0.001	1
rfwd3	0.936458	-0.156591	0.011	0.01	0.001	1
sub1b	0.939514	-0.440464	0.011	0.01	0.001	1
stx2a	0.941043	-0.686236	0.011	0.01	0.001	1
polr2k	0.870353	1.52783	0.022	0.021	0.001	1
pdcd11	0.884352	1.29962	0.022	0.021	0.001	1
cox20	0.876809	1.28533	0.022	0.021	0.001	1
wdr37	0.88004	1.16405	0.022	0.021	0.001	1
pitpnbl	0.884352	1.12023	0.022	0.021	0.001	1
rap2c	0.877886	1.09631	0.022	0.021	0.001	1
sos1	0.881118	0.960713	0.022	0.021	0.001	1
pign	0.883274	0.944253	0.022	0.021	0.001	1
sec24d	0.88543	0.858152	0.022	0.021	0.001	1
slc47a3	0.88004	0.851785	0.022	0.021	0.001	1
rrp15	0.878963	0.777176	0.022	0.021	0.001	1
dctn2	0.896225	0.497724	0.022	0.021	0.001	1
naa25	0.895145	0.458654	0.022	0.021	0.001	1
hey1	0.892985	0.42347	0.022	0.021	0.001	1
mt-co2	1.03469e-45	-0.360319	1	1	0	1.90652e-41
mt-co3	8.85838e-16	-0.192863	1	1	0	1.63225e-11
mt-cyb	2.72511e-12	0.218663	1	1	0	5.02129e-08
rplp2	1.38005e-11	0.653416	0.864	0.864	0	2.54288e-07
mt-nd4	1.69276e-09	0.211961	0.997	0.997	0	3.11907e-05
mt-atp6	9.83061e-06	-0.120061	1	1	0	0.181139
kdm2aa	0.998174	1.13429	0.031	0.031	0	1
hmgcl	0.92641	1.0555	0.045	0.045	0	1
rbfox2	0.96408	0.868113	0.039	0.039	0	1
vps25	0.981737	0.862666	0.031	0.031	0	1
glud1a	0.973056	0.819985	0.039	0.039	0	1
twsg1a	0.992694	0.809353	0.031	0.031	0	1
tlcd4b	0.958099	0.796756	0.042	0.042	0	1
ube2al	0.677819	0.795847	0.136	0.136	0	1
si:dkey-28e7.3	0.952571	0.794419	0.042	0.042	0	1
m6pr	0.977137	0.788672	0.039	0.039	0	1
dnajb12a	0.950992	0.782751	0.042	0.042	0	1
kcmf1	0.9303	0.77478	0.05	0.05	0	1
gna11b	0.977137	0.763413	0.039	0.039	0	1
marveld3	0.935877	0.759116	0.047	0.047	0	1
ppdpfb	0.989041	0.758779	0.031	0.031	0	1
foxo1a	0.826085	0.755705	0.092	0.092	0	1
hbp1	0.961632	0.745148	0.039	0.039	0	1
jak2a	0.982852	0.707923	0.039	0.039	0	1
rgl1	0.975505	0.6942	0.039	0.039	0	1
si:ch211-130m23.2	0.861592	0.681325	0.089	0.089	0	1
bin3	0.976275	0.673768	0.042	0.042	0	1
khsrp	0.974688	0.659566	0.039	0.039	0	1
cct2.1	0.941086	0.64923	0.047	0.047	0	1
gdpd1	0.928128	0.602257	0.05	0.05	0	1
zgc:77486	0.928852	0.598144	0.05	0.05	0	1
zgc:136872	0.925232	0.584502	0.05	0.05	0	1
eif3jb	0.834293	0.568938	0.1	0.1	0	1
ints8	0.962399	0.547749	0.045	0.045	0	1
slc6a22.1	0.974434	0.545937	0.031	0.031	0	1
kpnb1	0.680995	0.510591	0.184	0.184	0	1
agpat9l	0.969301	0.507637	0.045	0.045	0	1
lrp10	0.870899	0.482096	0.089	0.089	0	1
wbp1	0.952775	0.463994	0.05	0.05	0	1
psip1a	0.970783	0.45584	0.031	0.031	0	1
slco2b1	0.993467	0.452307	0.039	0.039	0	1
txnl1	0.968958	0.442704	0.031	0.031	0	1
eps15	0.956729	0.39031	0.047	0.047	0	1
si:ch211-286b5.5	0.973904	0.363134	0.045	0.045	0	1
lyrm2	0.961659	0.353186	0.031	0.031	0	1
sigmar1	0.988567	0.34969	0.039	0.039	0	1
gnl3	0.986934	0.342073	0.039	0.039	0	1
CU459056.1	0.931019	0.317062	0.058	0.058	0	1
senp7b	0.971654	0.284499	0.05	0.05	0	1
amfra	0.998367	0.243925	0.039	0.039	0	1
mt-nd3	0.00430019	0.14681	1	1	0	1
zgc:162780	0.793747	0.591301	0.117	0.118	-0.001	1
evi5a	0.983272	0.519964	0.07	0.071	-0.001	1
zgc:158258	0.995043	0.359275	0.07	0.071	-0.001	1
qars1	0.889361	1.23764	0.017	0.018	-0.001	1
si:ch73-269m14.3	0.888166	1.15276	0.017	0.018	-0.001	1
retreg2	0.882196	1.14523	0.017	0.018	-0.001	1
rexo4	0.87981	1.03068	0.017	0.018	-0.001	1
mapk7	0.881003	1.00286	0.017	0.018	-0.001	1
kxd1	0.886971	1.00264	0.017	0.018	-0.001	1
tcf7l1a	0.952931	0.929145	0.025	0.026	-0.001	1
kpnb3	0.940933	0.928506	0.025	0.026	-0.001	1
tnk2b	0.884583	0.899842	0.017	0.018	-0.001	1
sap130b	0.935938	0.798492	0.025	0.026	-0.001	1
pop7	0.882196	0.786291	0.017	0.018	-0.001	1
stard3nl	0.939934	0.771292	0.025	0.026	-0.001	1
b4galt5	0.87981	0.762988	0.017	0.018	-0.001	1
FBXO46	0.946931	0.755359	0.025	0.026	-0.001	1
prcp	0.87981	0.723133	0.017	0.018	-0.001	1
mrpl13	0.877425	0.712888	0.017	0.018	-0.001	1
ccdc120	0.882196	0.684468	0.017	0.018	-0.001	1
carhsp1	0.881003	0.680633	0.017	0.018	-0.001	1
pdcd7	0.881003	0.657974	0.017	0.018	-0.001	1
gabpa	0.944931	0.617497	0.025	0.026	-0.001	1
rnpepl1	0.876233	0.544333	0.017	0.018	-0.001	1
nphp3	0.87385	0.535694	0.017	0.018	-0.001	1
nutf2l	0.946931	0.482569	0.025	0.026	-0.001	1
ing3	0.877425	0.478654	0.017	0.018	-0.001	1
si:ch211-141e20.2	0.877425	0.472897	0.017	0.018	-0.001	1
scin	0.878617	0.455082	0.017	0.018	-0.001	1
abhd18	0.870277	0.449723	0.017	0.018	-0.001	1
enox2	0.878617	0.440499	0.017	0.018	-0.001	1
aprt	0.876233	0.43615	0.017	0.018	-0.001	1
il4r.1	0.871467	0.380624	0.017	0.018	-0.001	1
atp8a2	0.869086	0.363503	0.017	0.018	-0.001	1
acad11	0.867896	0.354032	0.017	0.018	-0.001	1
vps50.1	0.87385	0.253234	0.017	0.018	-0.001	1
morc2	0.870277	0.191461	0.017	0.018	-0.001	1
seh1l	0.870277	-0.171884	0.017	0.018	-0.001	1
elovl6	0.85364	-0.787861	0.017	0.018	-0.001	1
wu:fb59d01	1.01673e-09	0.559114	0.889	0.89	-0.001	1.87342e-05
eif2ak3	0.998246	1.12061	0.033	0.034	-0.001	1
fam13a	0.999123	0.906951	0.033	0.034	-0.001	1
slc5a11	0.976143	0.906603	0.028	0.029	-0.001	1
ogt.1	0.852183	0.870272	0.086	0.087	-0.001	1
rpl5a	0.000121199	0.795018	0.579	0.58	-0.001	1
srsf5b	0.913359	0.72675	0.075	0.076	-0.001	1
osbpl5	0.946591	0.720198	0.028	0.029	-0.001	1
glulb	0.990703	0.71185	0.036	0.037	-0.001	1
pnp6	0.911574	0.699878	0.075	0.076	-0.001	1
ahi1	0.971373	0.684897	0.028	0.029	-0.001	1
tsku	0.987323	0.683894	0.036	0.037	-0.001	1
fbxl6	0.973281	0.670822	0.028	0.029	-0.001	1
zgc:110339	0.948588	0.667725	0.072	0.073	-0.001	1
zgc:92313	0.186645	0.665112	0.306	0.307	-0.001	1
lsr	0.0247594	0.647358	0.448	0.449	-0.001	1
si:dkey-165n16.1	0.963744	0.642832	0.028	0.029	-0.001	1
elovl1b	0.326555	0.637929	0.256	0.257	-0.001	1
cirbpb	0.0111565	0.637718	0.487	0.488	-0.001	1
hesx1	0.957071	0.593304	0.028	0.029	-0.001	1
clk2a	0.772889	0.58262	0.125	0.126	-0.001	1
tent5ba	0.660067	0.567997	0.167	0.168	-0.001	1
si:ch211-201h21.5	0.982252	0.560164	0.036	0.037	-0.001	1
dip2ba	1	0.540494	0.036	0.037	-0.001	1
nr2f2	0.983335	0.498819	0.033	0.034	-0.001	1
mycbp	0.981388	0.489142	0.067	0.068	-0.001	1
adprm	0.997464	0.469034	0.036	0.037	-0.001	1
brd3b	0.90673	0.432426	0.086	0.087	-0.001	1
hm13	0.954212	0.432353	0.028	0.029	-0.001	1
MED9	0.972814	0.402628	0.033	0.034	-0.001	1
prpsap2	0.994929	0.39629	0.036	0.037	-0.001	1
gcdhb	0.993239	0.361749	0.036	0.037	-0.001	1
rab18b	0.989858	0.350281	0.036	0.037	-0.001	1
mgat4a	0.988168	0.34284	0.036	0.037	-0.001	1
ugt5b2	0.989474	0.335053	0.033	0.034	-0.001	1
gtf2f2a	0.978951	0.305996	0.033	0.034	-0.001	1
zgc:174972	0.966678	0.2915	0.033	0.034	-0.001	1
ppp1r10	0.798276	1.07159	0.1	0.102	-0.002	1
acot18	0.975956	0.896632	0.05	0.052	-0.002	1
prkd2	0.936181	0.455436	0.05	0.052	-0.002	1
prss1	0.769159	4.87396	0.008	0.01	-0.002	1
si:dkey-24p1.1	0.773869	1.90863	0.008	0.01	-0.002	1
si:ch73-367f21.4	0.773869	1.58947	0.008	0.01	-0.002	1
tmem184ba	0.852837	1.33897	0.014	0.016	-0.002	1
CABZ01059392.1	0.820775	1.31703	0.011	0.013	-0.002	1
zranb1a	0.773869	1.24884	0.008	0.01	-0.002	1
alkbh3	0.773869	1.24578	0.008	0.01	-0.002	1
tasora	0.773869	1.2356	0.008	0.01	-0.002	1
adcy7	0.820775	1.21321	0.011	0.013	-0.002	1
stx18	0.817957	1.19219	0.011	0.013	-0.002	1
asb7	0.773869	1.16737	0.008	0.01	-0.002	1
rnf113a	0.773869	1.15764	0.008	0.01	-0.002	1
lnpk	0.816549	1.11949	0.011	0.013	-0.002	1
CABZ01087415.1	0.773869	1.08181	0.008	0.01	-0.002	1
zgc:172128.1	0.820775	1.04685	0.011	0.013	-0.002	1
iars2	0.764458	0.995971	0.008	0.01	-0.002	1
hoxa11a	0.817957	0.990931	0.011	0.013	-0.002	1
arl6ip5b	0.773869	0.985724	0.008	0.01	-0.002	1
dcp1b	0.820775	0.978668	0.011	0.013	-0.002	1
dhcr7	0.850262	0.965371	0.014	0.016	-0.002	1
prr12a	0.770728	0.961471	0.008	0.01	-0.002	1
gatd3a	0.773869	0.927008	0.008	0.01	-0.002	1
ndor1	0.773869	0.918442	0.008	0.01	-0.002	1
mipol1	0.773869	0.913283	0.008	0.01	-0.002	1
znhit1	0.820775	0.907123	0.011	0.013	-0.002	1
igfbp3	0.84769	0.882968	0.014	0.016	-0.002	1
lnpep	0.773869	0.860046	0.008	0.01	-0.002	1
polr3a	0.820775	0.859108	0.011	0.013	-0.002	1
ubn2b	0.846404	0.853625	0.014	0.016	-0.002	1
slc23a1	0.856701	0.852622	0.014	0.016	-0.002	1
nat10	0.84769	0.835527	0.014	0.016	-0.002	1
FAR2	0.809518	0.829121	0.011	0.013	-0.002	1
si:ch211-197g15.6.1	0.817957	0.828613	0.011	0.013	-0.002	1
fbxl17	0.816549	0.821773	0.011	0.013	-0.002	1
cbln10	0.820775	0.779277	0.011	0.013	-0.002	1
ovol1a	0.850262	0.778801	0.014	0.016	-0.002	1
hcfc1a	0.820775	0.771593	0.011	0.013	-0.002	1
eftud2	0.817957	0.740004	0.011	0.013	-0.002	1
lrrc8aa	0.815141	0.723577	0.011	0.013	-0.002	1
vat1	0.846404	0.722879	0.014	0.016	-0.002	1
mrps16	0.813735	0.718789	0.011	0.013	-0.002	1
CPNE8	0.773869	0.713696	0.008	0.01	-0.002	1
nos1apa.1	0.770728	0.682978	0.008	0.01	-0.002	1
mphosph6	0.817957	0.680518	0.011	0.013	-0.002	1
GMEB2	0.813735	0.67665	0.011	0.013	-0.002	1
tnpo3	0.84769	0.676588	0.014	0.016	-0.002	1
ar	0.767591	0.673104	0.008	0.01	-0.002	1
cox11	0.813735	0.669122	0.011	0.013	-0.002	1
slc48a1b	0.773869	0.66853	0.008	0.01	-0.002	1
spsb3a	0.84769	0.659722	0.014	0.016	-0.002	1
gdnfa	0.846404	0.653916	0.014	0.016	-0.002	1
gngt2b	0.843834	0.643459	0.014	0.016	-0.002	1
riok2	0.770728	0.637066	0.008	0.01	-0.002	1
miga1	0.767591	0.635862	0.008	0.01	-0.002	1
pdk4	0.84769	0.629255	0.014	0.016	-0.002	1
dctn4	0.815141	0.628073	0.011	0.013	-0.002	1
nudt9	0.850262	0.619817	0.014	0.016	-0.002	1
elp3	0.769159	0.618241	0.008	0.01	-0.002	1
abt1	0.809518	0.616932	0.011	0.013	-0.002	1
alg2	0.84769	0.604985	0.014	0.016	-0.002	1
tmem192	0.773869	0.596246	0.008	0.01	-0.002	1
churc1	0.770728	0.585048	0.008	0.01	-0.002	1
tecpr2	0.820775	0.582937	0.011	0.013	-0.002	1
mbnl1	0.820775	0.567718	0.011	0.013	-0.002	1
slc25a40	0.769159	0.564622	0.008	0.01	-0.002	1
ttc6	0.772298	0.560509	0.008	0.01	-0.002	1
mydgf	0.770728	0.554458	0.008	0.01	-0.002	1
jakmip1	0.772298	0.550631	0.008	0.01	-0.002	1
eapp	0.773869	0.529077	0.008	0.01	-0.002	1
socs3b	0.810923	0.519567	0.011	0.013	-0.002	1
pfkla	0.854124	0.518152	0.014	0.016	-0.002	1
si:dkey-33c9.6	0.84769	0.504209	0.014	0.016	-0.002	1
ints7	0.817957	0.491615	0.011	0.013	-0.002	1
si:ch73-1a9.4	0.815141	0.491264	0.011	0.013	-0.002	1
PYURF	0.767591	0.476939	0.008	0.01	-0.002	1
pxdc1b	0.816549	0.472787	0.011	0.013	-0.002	1
smim8	0.848976	0.471192	0.014	0.016	-0.002	1
si:dkey-4c15.13	0.848976	0.471051	0.014	0.016	-0.002	1
raf1a.1	0.766024	0.468951	0.008	0.01	-0.002	1
il17rd	0.810923	0.463499	0.011	0.013	-0.002	1
cyp2aa11	0.769159	0.461162	0.008	0.01	-0.002	1
mzt2b	0.812328	0.459325	0.011	0.013	-0.002	1
atg13	0.848976	0.443817	0.014	0.016	-0.002	1
vps72a	0.813735	0.439367	0.011	0.013	-0.002	1
cdkn2aipnl	0.817957	0.437535	0.011	0.013	-0.002	1
polr2c	0.770728	0.434904	0.008	0.01	-0.002	1
knop1	0.772298	0.417622	0.008	0.01	-0.002	1
myzap	0.851549	0.404791	0.014	0.016	-0.002	1
FO704661.1	0.770728	0.400113	0.008	0.01	-0.002	1
mfhas1	0.769159	0.388263	0.008	0.01	-0.002	1
flad1	0.767591	0.382874	0.008	0.01	-0.002	1
nup88	0.772298	0.379096	0.008	0.01	-0.002	1
nsun5	0.770728	0.365538	0.008	0.01	-0.002	1
ret	0.767591	0.356078	0.008	0.01	-0.002	1
zc3h7a	0.845119	0.350881	0.014	0.016	-0.002	1
slc48a1a	0.809518	0.349885	0.011	0.013	-0.002	1
adnp2b	0.84769	0.347276	0.014	0.016	-0.002	1
ankrd10b	0.815141	0.343257	0.011	0.013	-0.002	1
ddx11	0.815141	0.325426	0.011	0.013	-0.002	1
elp1	0.813735	0.322796	0.011	0.013	-0.002	1
si:ch211-232d10.1	0.767591	0.315441	0.008	0.01	-0.002	1
ikzf5	0.80671	0.30089	0.011	0.013	-0.002	1
ankrd40	0.850262	0.292238	0.014	0.016	-0.002	1
LYRM4	0.772298	0.291025	0.008	0.01	-0.002	1
mlec	0.770728	0.280524	0.008	0.01	-0.002	1
khk	0.843834	0.276791	0.014	0.016	-0.002	1
tsc1b	0.770728	0.261604	0.008	0.01	-0.002	1
dap3	0.839982	0.257408	0.014	0.016	-0.002	1
adipor1b	0.846404	0.246011	0.014	0.016	-0.002	1
ift20	0.769159	0.245826	0.008	0.01	-0.002	1
slc22a4	0.846404	0.236483	0.014	0.016	-0.002	1
ipo11	0.769159	0.235859	0.008	0.01	-0.002	1
clybl	0.816549	0.232268	0.011	0.013	-0.002	1
epb41l4a	0.770728	0.227069	0.008	0.01	-0.002	1
cep162	0.767591	0.225824	0.008	0.01	-0.002	1
gldc	0.772298	0.223327	0.008	0.01	-0.002	1
mmaa	0.769159	0.22252	0.008	0.01	-0.002	1
si:dkey-16n15.6	0.767591	0.218843	0.008	0.01	-0.002	1
irs1	0.769159	0.209324	0.008	0.01	-0.002	1
trmt10a	0.80671	0.204096	0.011	0.013	-0.002	1
chchd4a	0.769159	0.203364	0.008	0.01	-0.002	1
icmt	0.812328	0.198831	0.011	0.013	-0.002	1
nfs1	0.762893	0.197223	0.008	0.01	-0.002	1
psd2	0.813735	0.190778	0.011	0.013	-0.002	1
ccdc84	0.816549	0.186018	0.011	0.013	-0.002	1
uros	0.841266	0.170808	0.014	0.016	-0.002	1
zgc:113090	0.837416	0.15741	0.014	0.016	-0.002	1
phf20l1	0.767591	0.153135	0.008	0.01	-0.002	1
si:ch211-285c6.6	0.770728	0.139249	0.008	0.01	-0.002	1
spsb1	0.770728	0.138406	0.008	0.01	-0.002	1
si:ch211-246b8.1	0.770728	0.131318	0.008	0.01	-0.002	1
ptpmt1	0.769159	0.123768	0.008	0.01	-0.002	1
rnf6	0.845119	0.109643	0.014	0.016	-0.002	1
pnp5b	0.815141	0.107997	0.011	0.013	-0.002	1
dynll2b	0.764458	0.101673	0.008	0.01	-0.002	1
sept8a	0.841266	-0.108172	0.014	0.016	-0.002	1
si:ch211-156p11.1.1	0.769159	-0.113634	0.008	0.01	-0.002	1
ctnna2	0.841266	-0.114574	0.014	0.016	-0.002	1
znf292a	0.841266	-0.139051	0.014	0.016	-0.002	1
p4ha2	0.80671	-0.139956	0.011	0.013	-0.002	1
mcm3ap	0.808114	-0.141778	0.011	0.013	-0.002	1
lnx1	0.767591	-0.142174	0.008	0.01	-0.002	1
cryzl1	0.808114	-0.147428	0.011	0.013	-0.002	1
rela	0.764458	-0.150579	0.008	0.01	-0.002	1
dus3l	0.764458	-0.241073	0.008	0.01	-0.002	1
cbwd	0.805307	-0.266456	0.011	0.013	-0.002	1
asf1bb	0.80671	-0.327576	0.011	0.013	-0.002	1
si:dkey-193i10.4	0.836134	-0.335079	0.014	0.016	-0.002	1
ccny	0.767591	-0.34212	0.008	0.01	-0.002	1
bcl2l11	0.80671	-0.38147	0.011	0.013	-0.002	1
si:ch211-105j21.9	0.833571	-0.386966	0.014	0.016	-0.002	1
mrpl21	0.766024	-0.435703	0.008	0.01	-0.002	1
aspscr1	0.762893	-0.515564	0.008	0.01	-0.002	1
robo2.1	0.762893	-0.548787	0.008	0.01	-0.002	1
C8H9orf64	0.761329	-0.55623	0.008	0.01	-0.002	1
hsf2	0.834852	-0.618658	0.014	0.016	-0.002	1
hccsa.1	0.759766	-0.648611	0.008	0.01	-0.002	1
jkamp	0.759766	-0.722295	0.008	0.01	-0.002	1
pole4	0.759766	-0.729414	0.008	0.01	-0.002	1
sdhaf3	0.803904	-0.786769	0.011	0.013	-0.002	1
cwf19l1	0.803904	-0.799746	0.011	0.013	-0.002	1
kif21b	0.759766	-0.822678	0.008	0.01	-0.002	1
hsd17b7	0.759766	-1.03038	0.008	0.01	-0.002	1
slc22a21	0.766024	-1.128	0.008	0.01	-0.002	1
tnfrsf1b	0.759766	-1.46498	0.008	0.01	-0.002	1
exoc2	0.939756	1.10615	0.022	0.024	-0.002	1
tdrkh	0.907979	0.998986	0.019	0.021	-0.002	1
BX936439.1	0.937628	0.980008	0.045	0.047	-0.002	1
ppm1bb	0.811393	0.973786	0.103	0.105	-0.002	1
dnase1l4.2	0.908252	0.967528	0.045	0.047	-0.002	1
flvcr1	0.900163	0.961026	0.019	0.021	-0.002	1
zrsr2	0.936592	0.895631	0.022	0.024	-0.002	1
itchb	0.95574	0.86793	0.061	0.063	-0.002	1
sfswap	0.724566	0.840789	0.134	0.136	-0.002	1
ip6k2a	0.964281	0.81943	0.053	0.055	-0.002	1
si:dkey-217d24.6	0.928686	0.81287	0.022	0.024	-0.002	1
rpf1	0.961637	0.81005	0.061	0.063	-0.002	1
stat6	0.91763	0.771754	0.022	0.024	-0.002	1
tsnaxip1	0.910214	0.771507	0.019	0.021	-0.002	1
lrch1	0.988424	0.753761	0.064	0.066	-0.002	1
fntb	0.930267	0.733864	0.022	0.024	-0.002	1
ppp3cca	0.904629	0.730603	0.019	0.021	-0.002	1
si:ch211-157b11.12	0.931321	0.729039	0.022	0.024	-0.002	1
napepld	0.897932	0.725054	0.019	0.021	-0.002	1
josd2	0.904629	0.722282	0.019	0.021	-0.002	1
nup205	0.909097	0.715568	0.019	0.021	-0.002	1
bco1l	0.922893	0.709375	0.022	0.024	-0.002	1
txndc12	0.922893	0.705254	0.022	0.024	-0.002	1
mtmr6	0.907979	0.67634	0.019	0.021	-0.002	1
mrpl28	0.904629	0.661079	0.019	0.021	-0.002	1
mfsd8	0.929213	0.642221	0.022	0.024	-0.002	1
trub2	0.903512	0.634436	0.019	0.021	-0.002	1
sept7a	0.93461	0.630385	0.045	0.047	-0.002	1
plekha3	0.990354	0.613284	0.064	0.066	-0.002	1
si:dkey-269o24.1	0.946662	0.609146	0.064	0.066	-0.002	1
ap5m1	0.900163	0.6067	0.019	0.021	-0.002	1
ndufa8	0.917421	0.606256	0.092	0.094	-0.002	1
soul3	0.974671	0.604297	0.056	0.058	-0.002	1
hoxd9a	0.923946	0.601487	0.022	0.024	-0.002	1
psmd12	0.918682	0.59337	0.022	0.024	-0.002	1
pdxka	0.911319	0.586369	0.022	0.024	-0.002	1
pigo	0.900163	0.566457	0.019	0.021	-0.002	1
gsto2	0.932348	0.565082	0.045	0.047	-0.002	1
higd1a	0.200065	0.56413	0.318	0.32	-0.002	1
nhp2	0.922893	0.541386	0.022	0.024	-0.002	1
snrpd3l	0.928159	0.536477	0.022	0.024	-0.002	1
cyp2aa12	0.896817	0.532191	0.019	0.021	-0.002	1
nr2f5	0.967829	0.527547	0.056	0.058	-0.002	1
rdh1	0.974329	0.515948	0.056	0.058	-0.002	1
zgc:92606	0.990354	0.510383	0.064	0.066	-0.002	1
golph3	0.92184	0.495695	0.022	0.024	-0.002	1
nupr1a	0.962881	0.48247	0.053	0.055	-0.002	1
si:dkey-229e3.2	0.905745	0.478977	0.019	0.021	-0.002	1
pogzb	0.923946	0.457837	0.022	0.024	-0.002	1
cyp46a1.4	0.92184	0.446966	0.022	0.024	-0.002	1
igfbp1b	0.388175	0.436828	0.323	0.325	-0.002	1
BX544877.2	0.900163	0.405356	0.019	0.021	-0.002	1
rbm25a	0.902396	0.396089	0.019	0.021	-0.002	1
polr2d	0.915525	0.389764	0.022	0.024	-0.002	1
si:dkey-24p1.6	0.91237	0.384491	0.022	0.024	-0.002	1
rbm7	0.91763	0.329547	0.022	0.024	-0.002	1
mapkapk3	0.919734	0.324003	0.022	0.024	-0.002	1
si:ch211-196c10.15	0.923287	0.304115	0.106	0.108	-0.002	1
cd151l	0.942879	0.302822	0.056	0.058	-0.002	1
larp4aa	0.894587	0.281864	0.019	0.021	-0.002	1
ube2g1a	0.913422	0.263389	0.022	0.024	-0.002	1
FOXK2	0.915525	0.243624	0.022	0.024	-0.002	1
tle3a	0.976851	0.239727	0.064	0.066	-0.002	1
mrps35	0.920787	0.220484	0.022	0.024	-0.002	1
rxfp2a	0.91237	0.216649	0.022	0.024	-0.002	1
sec23a	0.895701	0.214035	0.019	0.021	-0.002	1
tnksa	0.914473	0.175155	0.022	0.024	-0.002	1
akirin1	0.907114	0.152629	0.022	0.024	-0.002	1
tax1bp1a	0.896817	-0.103683	0.019	0.021	-0.002	1
FP102052.1	0.885674	-0.121934	0.019	0.021	-0.002	1
tfb2m	0.897665	-0.214776	0.022	0.024	-0.002	1
rnf144b	0.881224	-0.226213	0.019	0.021	-0.002	1
yme1l1a	0.884561	-0.311916	0.019	0.021	-0.002	1
xdh	0.999386	0.848642	0.07	0.073	-0.003	1
vps54	0.926408	0.50941	0.07	0.073	-0.003	1
vps29	0.929466	0.253965	0.07	0.073	-0.003	1
si:ch73-376l24.3	0.897453	0.937991	0.042	0.045	-0.003	1
mfap1	0.920671	0.778026	0.042	0.045	-0.003	1
get4	0.895908	0.60286	0.042	0.045	-0.003	1
camk2g1	0.916796	0.540683	0.042	0.045	-0.003	1
nfkbib	0.901317	0.477651	0.042	0.045	-0.003	1
mybbp1a	0.893591	0.430442	0.042	0.045	-0.003	1
khnyn	0.898998	0.391908	0.042	0.045	-0.003	1
si:dkey-67c22.2	0.881251	0.365439	0.042	0.045	-0.003	1
slc27a2a	0.81915	0.984934	0.028	0.031	-0.003	1
crk	0.806447	0.861375	0.028	0.031	-0.003	1
slc35d1b	0.818241	0.819376	0.028	0.031	-0.003	1
itgb1b	0.798308	0.568278	0.028	0.031	-0.003	1
phf20b	0.7956	0.539351	0.028	0.031	-0.003	1
surf1	0.78749	0.391863	0.028	0.031	-0.003	1
G3BP2	0.796502	0.363449	0.028	0.031	-0.003	1
fus	0.791993	0.328647	0.028	0.031	-0.003	1
DHDH	0.781198	0.131478	0.028	0.031	-0.003	1
macc1	0.777609	-0.241242	0.028	0.031	-0.003	1
mt-nd1	1.3287e-17	0.369292	0.997	1	-0.003	2.44826e-13
cdh1	1.72265e-05	0.502176	0.758	0.761	-0.003	0.317415
shc1	0.875925	1.02376	0.036	0.039	-0.003	1
leo1	0.921266	0.893521	0.081	0.084	-0.003	1
OSCP1	0.844439	0.880668	0.031	0.034	-0.003	1
mau2	0.894652	0.854937	0.039	0.042	-0.003	1
sgpl1	0.90261	0.840471	0.097	0.1	-0.003	1
dennd11	0.887424	0.801637	0.036	0.039	-0.003	1
txndc15	0.879208	0.777564	0.036	0.039	-0.003	1
CABZ01088484.1	0.827801	0.767045	0.031	0.034	-0.003	1
hsd17b4	0.842684	0.753131	0.031	0.034	-0.003	1
npepl1	0.792437	0.744525	0.131	0.134	-0.003	1
nr5a2	0.915221	0.693017	0.089	0.092	-0.003	1
uqcc1	0.820819	0.685364	0.031	0.034	-0.003	1
fam210b	0.892263	0.657172	0.039	0.042	-0.003	1
zgc:112962	0.930857	0.64996	0.047	0.05	-0.003	1
slc22a6l	0.301355	0.627872	0.273	0.276	-0.003	1
psma3	0.810371	0.595892	0.031	0.034	-0.003	1
ptbp3	0.887488	0.588755	0.039	0.042	-0.003	1
aldh2.2	0.957521	0.578609	0.086	0.089	-0.003	1
si:ch211-137a8.2	0.873464	0.55816	0.036	0.039	-0.003	1
znf451	0.834798	0.536956	0.031	0.034	-0.003	1
nop58	0.987726	0.526281	0.078	0.081	-0.003	1
pdk2b	0.877951	0.510694	0.039	0.042	-0.003	1
abca3b	0.938197	0.46615	0.047	0.05	-0.003	1
akap1b	0.869365	0.460929	0.036	0.039	-0.003	1
hoxa9a	0.85464	0.458571	0.036	0.039	-0.003	1
ccdc85ca	0.959197	0.449575	0.086	0.089	-0.003	1
pde3b	0.884017	0.433215	0.123	0.126	-0.003	1
nr0b2a	0.93354	0.363671	0.128	0.131	-0.003	1
myorg	0.800824	0.324749	0.031	0.034	-0.003	1
pex5	0.849743	0.276248	0.036	0.039	-0.003	1
hook1	0.873189	0.253729	0.039	0.042	-0.003	1
si:dkey-172j4.3	0.904032	0.681349	0.114	0.118	-0.004	1
march6	0.929791	0.481868	0.114	0.118	-0.004	1
gpbp1l1	0.860001	0.956554	0.033	0.037	-0.004	1
si:ch211-197g15.6.2	0.844774	0.942251	0.033	0.037	-0.004	1
inpp5l	0.853227	0.801322	0.033	0.037	-0.004	1
agmat	0.860848	0.774312	0.033	0.037	-0.004	1
gosr1	0.856613	0.713631	0.033	0.037	-0.004	1
lin52	0.832971	0.710161	0.033	0.037	-0.004	1
[truncated: 6,023 more rows]

## Sheet: Acinar
gene	p_val	avg_log2FC	pct.1	pct.2	p_val_adj
[truncated: 10,218 more rows]

[truncated: 10 more sheets: EEC, Neuronal, Goblet, Tuft-Immune, Best4-Otop2, Epidermis, PEC1, PEC2, Cluster-5, Cluster-15]
